# Supplementary material for: Cross-linking breast tumor transcriptomic states and tissue histology
Source: Cell Rep Med. 2023 Dec 19;4(12):101313. doi: 10.1016/j.xcrm.2023.101313 (PMC10783602; doi:10.1016/j.xcrm.2023.101313)
Supplement: Data S2. Gene Set Enrichment Analysis (Hallmark processes, KEGG pathways and Gene Ontology) of genes in all 200 gene groups, related to Figure 2C biological significance of gene groups [file mmc3.xlsx]

## Sheet: Notes
Gene Expression Matrix
	The spreadsheet displays RSEM-normalized log2 transformed z-scores for TCGA breast cancer patients. Patients are listed row-wise, while genes (identified by Entrez IDs) are listed columns-wise.
Gene Groups (Definition & MI)
	The spreadsheet displays the definition of binary status of each gene group in terms of expression status of set of genes. The numerical value show the relative contibution of each gene.
Gene Groups (TCGA-BRCA)
	Gene Groups binary status of TCGA BRCA patients.
Gene Groups (METABRIC; Independent test set)
	Gene Groups binary status of patients in METABRIC cohort. The statuses were inferred using trained model on TCGA-BRCA cohort.
Gene Groups (CPTAC; Indendent test set)
	Gene Groups binary status of patients in CPTAC cohort. The statuses were inferred using trained model on TCGA-BRCA cohort.

## Sheet: Gene Expression Matrix
Patient ID	2	9	12	14	16	18	20	21	23	25	27	29	30	31	32	36	37	38	147495	22803	47	50	51	52	54	58	59	60	71	72	81	86	87	90	91	92	114785	102	103	114793	107	109	112	115	118	120	123	125	134
TCGA-3C-AAAU-01	-0.963554	1.20453	0.395772	-0.419533	0.884289	-0.128205	2.21461	1.45119	0.440396	0.0033625	-1.22651	1.65937	-0.80592	0.786628	0.264618	0.353348	-0.231987	1.72023	-0.0718161	1.08491	1.3544	-0.189501	-0.449963	-2.58156	0.0931566	-1.01163	-0.520309	-1.90385	-0.924689	-0.0213762	-0.637512	0.257939	-0.0834331	-1.45656	0.408156	-0.643141	0.0815894	0.0732548	0.790795	-0.857221	2.76958	1.33348	1.64579	-0.90464	-0.396742	-0.999489	-2.42743	0.207263	2.01396
TCGA-3C-AALI-01	-0.578961	-0.172498	-2.82253	0.69004	0.961473	-0.843898	1.0844	0.543943	0.480722	0.743507	-0.958707	0.445703	0.352571	3.30898	-1.29799	-1.67837	1.37609	-0.426732	-0.244899	0.200885	-0.231898	-0.264588	0.348246	1.19791	-0.198068	-0.281614	0.271711	0.405357	0.647765	0.0402357	0.413448	-0.0684121	-0.000441745	0.525999	-0.434577	0.546116	0.670374	1.15217	-1.26992	-0.308324	-0.798475	-0.363503	0.0206017	-1.14803	-0.0588745	-0.612819	-0.485973	0.274812	-1.14955
TCGA-3C-AALJ-01	-0.355763	0.216591	0.0802956	-0.0918216	-0.285943	-0.507895	1.63234	-0.162282	-0.755793	1.30588	-0.180515	0.753654	0.329634	0.906507	-0.32859	0.264599	0.860554	1.67366	-0.59574	-0.802399	1.28574	-0.686599	-0.684455	-0.609059	1.41022	-0.412487	0.201474	0.473683	0.949094	-0.694683	0.282625	-0.0621304	-0.00768936	-0.874879	-0.49614	-0.436764	0.5346	-1.33155	-1.02061	-0.666393	0.480094	0.452119	0.300166	-1.05497	-0.890469	-0.231562	0.916226	0.842298	1.82989
TCGA-3C-AALK-01	-0.0460044	0.193098	0.235426	0.46443	-0.685065	0.642543	0.181511	-0.723117	0.307847	0.820265	-0.405014	-0.318064	0.375045	0.800361	-0.98138	0.368246	0.878511	-0.774797	0.0520381	-0.234274	-0.667772	0.658965	1.20377	-0.205561	-1.16636	0.35977	1.08232	0.207212	2.57812	1.2443	0.518488	-0.278627	1.06519	0.685481	0.139492	0.327544	1.28793	0.0735219	-0.704975	-0.65937	0.271535	-0.0580542	0.207009	-0.6486	0.846081	0.799804	-0.47901	0.0924304	-0.302598
TCGA-4H-AAAK-01	-0.239156	-0.939488	0.0608182	0.985538	-0.456992	0.111666	-0.456772	-0.405683	-0.356244	1.03751	-0.492647	-0.62451	0.125219	0.170013	-0.188157	-0.00604022	0.239201	-1.311	1.03498	-0.200344	0.617721	-0.152625	-0.771525	-1.16919	-0.533606	-0.685757	0.640748	0.101	0.234797	-0.0635488	0.638447	-0.447547	0.484561	0.230772	0.388428	0.894508	0.883668	0.0320049	-0.445267	-0.322114	-0.759714	0.452784	0.822924	-0.340967	0.39014	0.941007	-0.117273	0.0172096	-0.416394
TCGA-5L-AAT0-01	0.123867	-0.0174456	0.363821	1.24586	-0.777779	0.111274	0.0827039	-0.834441	-0.493093	0.490593	-0.379887	0.159647	1.02118	0.0526367	0.124669	-0.430618	-0.365272	-0.701124	0.575886	-0.570239	-1.35028	-0.111057	-1.32503	-0.40964	0.46302	-0.385729	0.997141	0.0951535	0.314935	-0.782282	-0.253572	-0.532301	0.650997	0.110121	0.649537	-0.04984	0.324145	-1.10613	-0.678203	0.10545	-0.527162	0.0546618	0.0237962	0.393631	0.745154	0.00922491	0.0497051	-0.156949	0.282327
TCGA-5T-A9QA-01	-1.82801	0.0562432	-1.57957	1.05309	2.31649	-0.574493	-0.834986	-0.420354	1.41438	-0.800613	-0.969121	0.531576	-0.133806	-0.619027	2.21255	-0.833422	1.62518	1.85225	0.333046	0.163498	0.359595	1.90977	0.685517	0.818186	-0.285948	-0.694016	-2.14389	-0.30342	-0.0771204	-0.832188	-0.526181	0.614314	-0.279774	-0.9648	-0.495618	-2.21224	0.73171	-1.19987	0.0523715	-2.26893	-0.90466	-2.13782	1.01198	-0.97818	-0.263918	-2.67488	-2.04123	-1.83114	0.167796
TCGA-A1-A0SB-01	1.48131	-1.35721	-0.750692	-0.21585	0.358211	-0.363416	0.515395	-0.815115	0.322145	1.35328	0.0421762	0.0782054	-0.98958	-0.54451	-0.222675	-0.374729	0.933507	-0.420361	2.5204	0.375566	-0.964094	-0.111001	0.298291	-0.403115	-3.32187	-0.897732	2.20512	0.186569	1.00748	1.93214	1.9404	-0.340528	1.08349	0.895246	1.11324	3.12575	0.369106	0.305646	-1.15129	2.47345	-0.812264	-0.0597647	0.184352	-0.678414	0.896138	1.08287	-2.75907	0.214793	0.385436
TCGA-A1-A0SD-01	1.07114	0.434808	1.34261	0.0402325	-0.624362	0.155587	-0.108163	0.155389	-0.164648	0.622547	0.127172	-0.0541436	0.0183294	0.175849	0.917739	0.888922	-1.08258	0.0295827	0.100277	0.758665	0.096321	-1.18854	-0.24638	-0.176474	-0.149061	1.49879	0.997018	-0.314019	0.0945797	1.42889	0.615005	-0.792917	0.953915	0.648811	0.290801	0.842387	-0.0491788	2.12861	1.42967	-0.0167158	0.0882979	-0.114749	0.684238	0.23503	1.39749	0.0753728	-0.536331	0.865619	-0.147298
TCGA-A1-A0SE-01	0.474559	0.843901	0.838387	0.548187	-0.241386	0.758415	0.265816	0.51553	-0.209917	0.973966	0.954745	-0.898339	-0.239224	0.715123	-0.322591	0.16751	-0.974238	-0.0301976	0.647857	0.451676	0.320849	0.261235	-0.604696	-0.371326	-0.573691	-0.490718	0.771929	-0.147907	-0.092965	0.328425	0.197659	-0.0688077	0.71067	0.431152	0.691245	0.425108	-0.812222	0.285779	0.40247	-0.562858	1.28806	0.533332	-0.0845512	0.873881	1.01401	1.32192	0.198236	-0.0552538	2.07485
TCGA-A1-A0SF-01	0.461257	1.20971	-0.31458	0.660868	-0.835008	0.25769	-0.350296	0.0342631	-0.762266	0.359009	-0.318168	0.0719288	0.270647	0.631802	0.588191	-0.102559	-0.493431	-0.719087	0.602941	-0.15893	0.16653	0.614281	-0.981996	-0.0959011	-0.642878	-0.271027	0.75582	0.814527	0.79482	0.538631	0.409219	-0.134664	0.202232	-0.170425	1.23631	1.00035	0.313315	-0.261952	-0.826696	-0.0130306	1.16748	-0.211471	-0.760725	1.02054	0.385475	-0.128303	-0.245131	0.87652	0.87007
TCGA-A1-A0SG-01	0.140334	-0.881325	-1.01534	0.936718	-0.764728	1.60551	0.541526	2.22629	-1.91284	0.285148	-0.583867	0.674371	1.47629	0.18009	-0.541345	0.164843	1.08764	-0.900921	-0.699256	0.118428	0.377467	0.503151	-0.592819	-0.191642	-0.44093	-0.196001	-0.0890665	0.104323	-0.472098	-0.215796	0.662679	-0.834312	-0.200088	-0.202747	-0.245587	-0.555845	-0.488962	0.0784898	-0.689128	-0.864201	1.44851	-1.18963	0.78969	1.69565	0.421759	-0.444534	-0.597567	0.241127	1.26716
TCGA-A1-A0SH-01	0.306562	-0.339618	0.414358	0.0276994	-0.157118	0.201677	-0.668948	-0.200679	0.167045	1.67383	0.65827	0.0770353	-0.0636495	2.10768	-0.0846977	0.353838	-0.837899	-0.199586	0.865434	-0.235561	1.17539	-0.349918	0.229153	-0.752122	-0.343111	-0.53166	0.989872	0.947806	0.190461	0.369314	-0.0391929	0.321724	1.17218	1.47592	-0.311887	1.73194	-1.03128	2.0864	-0.417458	0.658028	-0.557465	-0.443414	0.209205	-0.127759	1.35445	1.09911	-1.28149	-1.34972	-0.426083
TCGA-A1-A0SI-01	-0.204772	0.112395	-0.934119	-0.00215054	-0.0773571	0.278146	-0.102408	0.000100656	-0.267426	1.24326	0.716468	-0.106776	0.448737	-0.75819	-0.323264	-0.44787	-1.40664	-0.346721	-0.126385	0.729646	-0.0425778	0.637609	-0.486224	-1.01309	-0.234902	0.136143	0.536981	0.547935	-0.811684	0.167463	0.566641	1.66021	0.787309	0.953936	0.464369	1.39881	0.0874013	0.355235	0.616482	0.387052	-0.133346	0.251798	-0.151623	0.368509	-0.269387	0.749582	0.214417	0.00771621	0.146469
TCGA-A1-A0SJ-01	0.965629	-0.530053	1.34419	0.224679	1.3075	0.722153	0.153217	0.0947008	-1.05973	-0.844361	-0.343323	-0.173757	-0.0799828	-0.0695803	1.40098	0.235694	0.431383	1.56411	0.150047	0.580466	-0.236937	-0.209624	-0.480236	-0.378525	-1.38538	0.270766	0.384534	-0.180438	0.265188	0.848727	0.567021	0.609105	-0.193126	0.207425	0.584634	0.540666	-0.968565	1.10617	-0.861362	-0.377485	0.12431	0.333894	-1.26671	1.14843	1.37979	-0.229779	0.404787	1.32157	-0.152754
TCGA-A1-A0SK-01	-1.43158	-2.5472	-2.03922	-1.24532	-0.0477999	-1.90948	-0.192175	-0.99938	1.08664	1.1575	-0.829152	2.60667	-2.82238	-0.0674973	0.0615145	0.363213	-2.28723	0.429808	-1.31375	0.385625	0.162989	-0.998039	-2.20998	1.8551	-1.58728	-1.11751	-1.41746	-1.88958	-0.941666	-1.22729	-0.662783	1.96317	-1.28346	-2.04078	2.31768	0.514482	0.328417	-0.627441	-0.664353	1.38491	0.426101	0.34289	-0.599393	-2.73371	-1.47916	0.476477	1.34586	-1.6445	0.645447
TCGA-A1-A0SM-01	-0.336315	0.210555	0.196514	-0.123504	-0.882955	0.862209	-0.480225	0.0364456	-0.91691	-0.428603	1.19709	0.870675	0.0942182	0.438635	-0.853975	-0.2253	1.23319	-0.688933	1.10897	0.0669102	-0.018234	-1.11881	2.05495	0.1247	-0.371063	0.376111	0.117497	0.533236	2.82517	-0.133344	-0.785861	-0.611945	0.484588	1.00376	-0.32514	-0.386676	-0.519387	0.396525	1.39483	0.243284	-0.996449	-0.312251	0.40221	-0.503274	0.317423	0.515552	-1.01255	-0.958115	1.8302
TCGA-A1-A0SN-01	0.00739196	0.867919	1.60481	-0.940675	-0.575739	0.374074	1.20144	0.203865	0.84323	0.662724	0.354319	2.20806	0.0263107	-0.132459	-0.999117	-0.0198699	-1.17039	-0.590124	0.00333784	0.747657	0.00713453	-0.327526	-1.01732	-1.30516	0.626587	-0.659292	-0.329442	0.185678	-0.355121	-0.790297	-0.543366	0.273649	-0.244937	-0.245744	0.365547	-0.334496	1.09884	0.804854	1.06314	0.455	0.978006	-0.0857002	0.631281	1.32007	-0.0950751	0.515263	-0.238629	-0.694896	-0.278166
TCGA-A1-A0SO-01	-1.46515	-1.34531	-2.22947	-0.455537	-0.206989	-1.11998	-1.53283	-0.220153	1.96425	0.60999	-0.321644	-4.238	-0.500102	0.679995	-0.478639	-0.742292	-2.07793	1.09777	-3.40835	1.66881	1.32409	0.27591	2.05558	2.30949	-1.45449	-0.89765	-2.60436	-0.230678	-0.21252	1.00734	2.23897	2.24797	-1.51772	-1.59696	-1.23462	1.16675	-2.1839	-0.475151	0.449794	2.29109	0.202057	0.305435	-2.40974	-1.30589	-0.753133	-0.423821	0.36411	-0.219648	1.48541
TCGA-A1-A0SP-01	-1.10738	-1.72065	-1.35428	0.0438729	1.74327	-2.04179	0.258083	-0.0404091	0.776735	-0.125627	0.183226	0.434732	-0.514687	-0.294971	0.37249	-0.791297	-0.543842	-1.0017	-0.730246	0.623049	0.124031	1.74161	-0.634328	1.59151	0.559798	-0.988212	-0.541705	0.356004	1.18937	0.144553	1.41476	1.88266	0.732909	-0.523405	-0.365532	-0.0364023	-1.65939	-0.23229	-0.662094	1.15173	0.0211384	0.299262	-0.574291	-2.59212	-0.562141	0.173486	0.264815	0.566266	0.138857
TCGA-A1-A0SQ-01	-0.0335145	-0.848475	0.913098	0.977243	0.909831	0.502375	-0.038409	0.832251	0.375645	-0.125234	0.0297474	-0.543951	1.01261	1.3187	1.24797	0.249316	-1.73521	-0.466418	-1.46683	-0.339902	2.2261	0.912491	0.731066	-1.14689	0.794494	-0.355418	-0.461699	-1.68892	-0.824875	-0.02746	3.30712	-0.317322	-1.04233	-1.43545	0.603629	1.03674	-0.21672	0.949243	0.340451	-0.975298	0.338582	0.357515	0.771197	0.22682	1.10513	0.679223	-1.00565	0.606946	1.11829
TCGA-A2-A04N-01	-0.202856	0.298767	0.162023	0.12374	-1.24594	1.27263	0.0772086	0.656896	-0.470603	-0.000559823	-0.674983	0.186654	0.731938	-0.212415	-0.671162	0.217259	0.566792	0.453432	0.462355	-0.275237	0.218574	-0.819415	-0.427273	0.0970577	-0.919477	-0.517141	0.134914	0.362231	0.339558	-0.235024	-0.0197011	-0.564488	0.0675318	0.286195	0.371556	1.08729	-0.0973681	-0.0646053	-1.75875	-0.832835	0.210844	-1.20726	0.304607	0.86947	-0.218074	-0.247496	-0.822943	-0.405653	-1.0457
TCGA-A2-A04P-01	-0.283407	-1.21414	1.51553	0.362526	-0.35509	-1.79723	-2.7627	-1.88586	0.545328	-0.396333	-0.309434	-0.173128	0.787543	-1.18523	-1.34212	-1.9034	0.332693	-2.7017	-0.751452	-3.00344	-1.57366	-0.0974721	1.76519	1.66273	-1.29045	-0.451125	1.89428	2.49576	1.4804	1.01303	1.23519	0.359588	0.167524	-0.689322	-0.777989	-0.217405	-1.20012	-1.90216	-1.99416	1.08745	-0.977356	-0.345098	-1.71975	-2.00967	-0.847741	-0.23968	-0.528157	0.269173	0.24244
TCGA-A2-A04Q-01	0.175737	-1.54676	1.15076	0.443894	0.00171443	-1.25669	-0.959458	-1.87943	1.32689	0.259384	0.899661	0.3924	-0.029189	-1.59342	-1.0972	-0.817325	-0.425538	-0.096668	1.27636	-0.590718	-0.98305	0.0325303	0.54301	0.0601663	1.14247	-0.733541	0.394057	1.46209	0.196899	0.247541	0.727028	-0.252235	-0.154148	0.546006	-0.693313	0.567974	-0.533748	-0.722982	0.778829	1.89477	-1.41713	0.0551441	-1.86037	-1.60606	-0.36425	0.358698	1.04024	-0.0331058	0.432169
TCGA-A2-A04R-01	-0.605919	0.551541	1.48445	1.36853	-0.20984	0.323704	-1.08928	1.00606	-0.146151	-1.11256	0.431568	-1.16287	-1.08881	-0.899102	-0.754694	0.403893	-1.12722	-1.21883	-0.515788	-0.630026	-0.0406346	-0.911567	1.16422	0.165058	-1.30937	0.456854	0.422079	-1.10678	0.073135	-0.104028	0.115622	0.0986856	0.418563	-0.0978158	1.37486	0.712317	-0.0563238	0.215769	-0.0858235	-0.752988	-0.391367	0.535694	-0.0963911	1.13037	1.27714	-0.266615	-0.0015384	0.193831	1.55689
TCGA-A2-A04T-01	0.15167	-1.75131	-1.86491	-0.23485	1.91356	-1.67966	-0.375782	-0.0039944	1.96526	-0.338745	-0.704596	0.175461	-0.658297	-0.949337	-0.394554	-1.24463	-0.402562	-0.464018	0.173987	-0.888806	-0.696221	1.8489	-1.61942	0.460588	-0.367093	-0.782751	1.49546	0.706328	0.396806	3.18243	0.245661	2.31173	0.352805	-1.92434	-1.29295	0.765294	0.625068	0.0724753	0.281396	0.871646	-0.276302	1.21745	0.788274	-1.75504	-1.37391	-0.198298	-0.238086	-0.120243	1.48645
TCGA-A2-A04U-01	1.94058	-1.19953	-1.65681	2.78905	-1.12101	-1.96199	-1.34481	-1.12072	0.129329	-1.09644	1.33992	-1.50218	-1.48552	-0.958546	-1.87225	1.44549	-1.61656	-2.0804	0.295783	-3.25832	-0.531346	0.325589	-2.07506	1.39447	-1.00494	-0.139718	0.545705	1.55658	0.369099	1.01706	-0.217148	0.897673	-0.603717	-0.505279	-0.541681	0.495789	1.89378	-2.75775	-2.26766	1.12917	-0.588912	0.237967	-2.84449	-2.909	-3.17655	-0.84402	0.975463	-1.83114	0.873975
TCGA-A2-A04V-01	-0.23113	0.591326	0.402258	0.91316	-1.38367	0.733045	-0.944911	1.15008	-0.584105	0.297368	-0.471247	-0.822673	0.287576	-0.572538	0.334126	0.938453	-0.576186	-1.39526	0.167634	-0.467064	-0.625395	-1.61253	-0.757442	-0.383686	-0.013595	-0.0735612	0.497115	0.550924	1.74238	-0.422073	0.259281	-0.358618	-0.301529	0.10882	1.44454	0.325771	0.709127	-0.283054	-1.27248	-0.877294	-1.11089	-0.101383	0.705979	0.21126	0.621275	0.512984	0.0659518	0.753782	0.790538
TCGA-A2-A04W-01	1.02362	-0.832889	-1.18688	0.670523	0.519557	-0.579195	0.587874	-0.165479	-1.14119	1.52567	-0.791537	0.0420622	0.634953	-0.632502	-1.13081	-1.80053	-0.437815	1.21965	0.538037	-0.951999	-0.879107	1.86909	0.583256	1.18538	-0.255997	-0.742863	1.56043	2.47989	0.87846	-0.888296	0.568075	-1.4498	0.143664	2.04809	0.583643	0.99839	-0.599545	-0.483509	-0.666768	-0.292541	-1.18525	-0.237058	-0.448796	0.447761	-0.532791	-0.510229	-1.51578	-1.4632	0.524001
TCGA-A2-A04X-01	-0.366239	-1.24905	-1.58412	0.343902	1.93883	0.0703932	-1.82496	-0.993631	0.836387	-0.393934	-1.14167	-0.353853	-0.289877	1.64535	-1.24772	0.348572	0.527137	0.112682	-0.153404	0.143558	-1.51324	-0.0371774	0.298415	1.02115	0.575718	0.460274	-0.100157	0.408525	0.383531	-0.533418	-0.472771	-0.671295	-0.593132	-0.663743	0.109896	1.42545	0.672358	0.128911	1.24087	-0.538243	-1.76712	-0.685537	-0.180354	0.019507	0.273226	0.188778	0.462765	-0.786564	-0.412766
TCGA-A2-A04Y-01	0.0485615	0.969771	-0.0267239	0.48414	-0.0318591	0.38483	0.613743	0.0715965	-0.576608	-0.515088	-0.931999	-0.80326	0.952069	-0.46796	0.639189	-0.0537791	-0.438055	0.390692	-0.0362015	-1.20417	0.272438	-1.13206	-0.124878	0.61556	1.41787	-1.02371	-0.248506	1.12574	0.681133	-0.332481	-0.110332	-0.245393	-1.467	-0.767206	-0.328675	0.693371	0.0937391	-0.364259	-0.547589	0.705775	0.45033	-0.043166	0.606425	1.11254	-1.0183	-0.982324	-0.148657	0.96155	0.891788
TCGA-A2-A0CK-01	0.141281	0.622754	0.0936316	0.947126	-1.35024	-0.398444	0.231688	-0.0548523	-0.0995526	0.471686	-0.164683	-0.60182	0.525144	-0.705607	0.731893	0.267811	0.680841	-0.706745	0.194385	-0.636251	-1.06095	-0.110878	-0.327137	-0.507255	-0.00128393	-0.23298	0.526837	-0.159441	0.190052	-0.106225	-0.138437	-0.708462	-0.466383	-0.484135	0.736848	0.733806	1.85964	-1.49894	-0.889997	-0.962637	-0.307008	0.613571	0.505506	0.342667	0.87845	-0.753357	0.449923	1.26034	-0.0332202
TCGA-A2-A0CL-01	1.01522	-0.984673	-1.42615	-0.313557	0.725913	-1.19433	-0.414853	-0.692355	-0.276644	-0.0861534	0.242977	0.977899	-2.00118	-0.0102336	1.60084	-0.213602	-0.237024	-0.266518	-0.366654	0.991705	-0.23389	0.306296	-0.0287532	-0.630609	-0.414014	-1.23774	-0.468924	0.0747343	-0.454986	-0.600331	-1.13167	-0.727463	-0.264929	0.295297	-0.826757	0.146048	-0.414477	0.36553	0.838599	1.09526	-0.798817	1.12299	0.103168	0.343856	-0.456607	1.1232	-0.00982057	1.27433	-0.81148
TCGA-A2-A0CM-01	-0.505726	-1.37764	-0.891716	-0.43068	1.10139	-1.69302	-3.48361	0.157795	1.19182	-0.528561	0.458298	-1.57724	0.447858	-0.56053	-1.41804	-1.48071	-0.629805	-0.462994	-2.0976	0.299534	0.0322779	-0.109695	-1.18294	-0.24783	0.88988	-0.597826	-0.593677	0.344163	0.140236	0.481119	1.32794	1.82271	1.12299	-0.761694	-1.66029	-0.481376	-0.918905	0.066002	1.84276	1.7051	-0.478943	0.489796	-1.91578	-0.435824	-0.689687	-0.0318105	1.27675	-0.64685	-1.21225
TCGA-A2-A0CO-01	1.50529	0.281967	0.324712	-0.0919905	-1.00841	0.163403	0.825127	0.0515199	-0.787028	1.42379	0.724853	0.552024	0.392415	-0.302031	1.3619	1.31141	0.192573	-0.825668	-0.0244479	-0.851625	0.041527	0.428575	-0.244835	-1.8785	0.563126	0.414285	0.362911	0.141919	0.0139877	0.770778	0.634318	-1.89608	0.580167	0.0115851	0.77686	-0.086512	1.12842	0.0323019	-0.00705779	-0.0258131	1.69179	1.26913	0.890301	0.688946	0.781104	0.28106	0.206542	1.40519	-0.52485
TCGA-A2-A0CP-01	1.04541	0.331816	0.00884588	1.04701	-0.571764	0.838122	1.23591	1.95381	-0.432683	0.989988	-0.866431	0.818188	1.3846	-0.476123	0.123587	-0.0775638	1.15386	1.13484	1.0458	-1.24138	-0.497803	-0.815017	-0.495787	-0.704573	-1.05722	1.02145	1.91449	1.53257	1.9522	1.15958	1.17626	-0.82944	1.89749	0.346527	-0.34849	0.69167	0.364651	-0.774419	-1.71952	-0.628681	0.493596	-0.201254	0.0964843	0.746902	0.568201	-0.340758	-0.0749831	0.80544	0.146533
TCGA-A2-A0CQ-01	-0.585999	1.51838	1.59676	0.666032	-1.07303	1.84482	0.606734	1.02856	-3.01057	-0.899471	0.164222	0.568204	1.77734	0.273414	-0.026596	-0.0862451	1.48408	1.13215	-0.154166	-1.8978	-1.14487	0.157879	-0.813049	0.0617857	1.39085	-0.475972	-0.698743	0.736469	0.286617	-0.215627	-0.187368	-0.89805	-0.706033	0.171089	0.139159	-1.95856	1.78613	-1.16072	0.141067	-0.804144	0.431923	0.228335	0.240618	0.225933	-0.0828371	-2.5904	-1.61945	-0.381048	0.344683
TCGA-A2-A0CR-01	0.93867	0.608874	0.512487	1.0248	-0.431116	0.29414	0.198433	-0.313644	0.0907498	-0.677439	-1.91272	0.433963	1.23839	-2.03855	0.607225	-0.653129	1.3273	-0.629093	0.420448	-1.87263	-2.65907	-0.191664	-1.43705	-0.199223	0.976761	-0.770754	0.690653	1.59505	0.869808	0.572512	-0.0910286	-2.85603	-0.268205	-1.1287	-1.01579	0.00493762	-0.241936	-3.34295	-1.18134	-0.883083	1.07978	0.26019	-0.454523	-0.697353	0.653624	0.133205	-0.121896	0.397498	0.801334
TCGA-A2-A0CS-01	-1.50644	1.56482	1.16643	-0.532174	-0.327922	1.24967	-0.736638	0.790283	-1.46641	-0.192815	-1.07046	0.590498	1.28588	1.67568	-1.05795	0.704076	0.695597	1.38984	0.935124	-0.117193	0.211224	-0.160636	-0.446627	-0.590861	0.499941	-1.29451	-0.683448	0.722757	-0.0590481	-1.0276	-0.231537	0.211718	0.139245	-0.00754234	0.405983	-0.0934771	0.478003	-0.0552787	0.344695	-1.82134	-1.07748	-0.838863	-0.625037	0.0359301	-0.86851	-1.11443	-0.720358	-1.83114	-1.68048
TCGA-A2-A0CT-01	-0.541847	1.26934	-0.282415	-0.107235	-0.842872	-1.19817	-1.36317	0.0459954	0.731343	-1.4382	-0.390681	-1.70161	-0.456056	1.08956	0.381975	1.38819	-0.943133	-0.0704832	0.595012	0.948013	1.29025	0.780879	0.848306	0.264541	0.234452	-0.423287	-0.864181	-1.21023	0.42568	-0.791394	-0.222533	-0.0905423	-1.64866	-0.874491	1.46152	-0.20427	-1.72297	0.0310794	-0.384549	-1.11075	-1.23844	-0.566386	-0.686903	1.96412	1.11311	-0.0964367	-1.27018	-0.534351	-1.98073
TCGA-A2-A0CU-01	1.61363	-0.702832	0.757878	0.971264	-0.773265	0.604417	2.42889	1.54761	-0.630383	-0.831168	-0.0854008	1.23945	-0.339078	0.562893	0.622859	-0.348223	-0.707638	-1.80606	-0.423927	0.466059	1.02168	0.617694	0.780987	-0.890422	0.0736612	0.717073	0.722706	0.112055	0.165765	0.724036	1.06539	-0.709516	-0.206358	-0.350029	2.06699	0.232739	0.804092	0.849236	-1.22535	-0.988118	0.951718	0.594595	1.52198	0.934989	2.19445	0.681223	-0.779789	1.06023	1.52163
TCGA-A2-A0CV-01	0.702835	1.43013	0.580516	-0.974159	-0.941398	0.438197	0.627828	-0.167076	-1.7018	0.784535	0.729347	0.782725	1.36486	-1.52436	-0.403323	0.255278	-0.075747	1.14279	0.269065	0.804492	-0.939271	-0.959785	-1.1783	-1.39882	-0.61959	0.904336	1.13214	0.802242	-0.0504181	0.938359	-0.816786	0.151308	0.370279	0.558237	0.626585	0.464693	0.0297853	0.485203	-0.211963	-0.417878	0.0500918	0.486971	0.253924	0.341887	-0.367938	0.0868778	-1.03799	0.149529	-1.09219
TCGA-A2-A0CW-01	-0.963243	1.1559	-0.0341586	0.316017	1.47936	0.6528	-0.0483603	0.225472	0.685012	0.137824	0.781726	-1.21142	-0.723514	-0.0462493	1.36926	-0.13165	-0.422628	-0.180131	-1.45135	-0.637704	0.0690962	-0.995789	-0.48938	0.744811	1.01863	1.58319	-1.09074	-0.795409	0.23703	-0.430198	0.834551	0.616033	-1.02154	-0.126507	0.911725	-1.21899	0.967835	0.138025	0.990167	0.0252509	-0.208533	-1.27284	0.00176481	2.02488	0.060503	-1.25107	0.542726	-1.41013	-0.893038
TCGA-A2-A0CX-01	0.45923	0.493687	-1.10928	0.0159156	0.0445336	-0.433046	-0.108841	-3.52421	-0.105076	0.91655	0.579904	-0.939699	1.27954	0.682538	-0.13881	0.43326	-0.598168	-0.59103	0.286452	0.327968	3.06213	0.522867	0.0372467	0.381741	0.534284	0.807944	1.28563	0.634326	0.936917	0.849629	-0.645525	-0.111701	0.0347393	0.428891	1.43992	0.139022	-0.294521	0.392114	1.13702	-0.442162	-0.989249	-0.353718	-1.18	-0.926926	-0.172175	-0.333795	0.97446	-1.83114	0.542344
TCGA-A2-A0CZ-01	0.761696	-0.881222	-0.452578	0.818263	-0.388297	-0.141373	0.318164	-0.0539466	-0.0191579	1.19014	-0.637637	1.16437	0.438369	-0.879386	1.14323	-0.38859	0.401509	0.597399	1.16983	-0.565594	0.628687	-0.5597	-0.18621	-0.12248	1.42561	0.124904	1.43746	0.743006	1.08235	0.845546	0.7185	-1.01682	1.07364	1.24851	-0.514032	1.13721	-0.976065	0.0748682	-0.627071	0.197335	-0.165185	0.146718	-0.865041	-0.287498	0.922751	0.643507	0.54803	1.48133	0.25299
TCGA-A2-A0D0-01	3.30983	-1.4709	0.521828	0.667664	-0.622819	-2.74539	-1.30979	-1.64146	0.267852	0.299137	-0.608597	-1.06535	-0.29631	-0.215057	-0.626269	-1.83003	-0.486291	1.41896	0.231424	0.976942	-0.383844	-0.208176	-2.16041	0.898861	-1.74715	0.0558345	-1.82072	1.90787	-0.0964732	-0.752634	0.677181	2.50092	-5.19598	-0.856097	-0.329265	1.41127	-0.549508	-0.169479	0.041067	0.70453	-0.864105	2.43126	-2.95003	-1.90987	-1.63257	-0.967094	0.728086	-1.83114	1.32034
TCGA-A2-A0D1-01	-0.782509	-2.19666	-2.79233	1.85212	0.784613	-0.569098	-1.90049	-0.401332	1.20748	-0.0655237	-1.08894	-1.69298	-0.681267	-1.27634	-1.45881	-1.22025	-0.943475	0.284249	1.64525	0.643355	-0.65969	0.876545	0.110076	0.0968394	-0.887339	0.00840238	-0.369314	-0.335744	0.783703	-0.000748378	-1.12644	0.683386	-0.233117	0.402997	-0.812997	-1.44581	-0.907317	-0.147944	-0.918517	-1.36534	-0.505043	-0.885234	-1.30482	-1.39584	0.624692	-2.21023	0.621973	-1.57776	-0.545559
TCGA-A2-A0D2-01	1.75415	-1.89823	0.45524	0.0699953	1.8301	-1.92815	-2.46258	-0.941456	2.19509	-0.378796	-0.884821	-1.92653	-0.57375	-0.303341	-1.58196	-0.909882	-1.18782	0.683586	-0.0274996	0.908543	0.00496439	-0.317943	-0.104728	-0.0610791	-0.526977	0.797449	0.0463504	1.05644	0.95745	1.38098	1.01792	1.42871	0.635635	-0.91656	-2.26642	-1.32257	-1.95329	-0.448191	-0.742617	0.186062	-1.55737	0.637429	-0.91397	-2.6622	-0.414575	-1.34386	0.730378	0.106667	0.985821
TCGA-A2-A0D3-01	-1.03777	1.76723	0.490108	0.249317	-1.32135	1.08573	0.359639	0.118397	-0.601845	0.538775	1.67386	1.20428	0.220457	-0.365978	0.309612	0.95657	1.04092	2.84367	-2.23671	0.736393	0.160484	0.317004	-0.385786	-0.122558	-0.243123	0.459781	-1.15794	-0.378168	0.388782	-0.210942	-0.912627	0.0551299	-0.227527	0.468156	0.14304	-0.957749	0.0590727	0.320248	1.47046	-1.11143	0.0204687	0.794846	0.367993	0.0827533	-0.0937584	-1.18926	-1.35572	-0.0865004	0.535849
TCGA-A2-A0D4-01	-0.0248976	0.734316	0.82135	1.47655	0.300511	-0.893663	2.37783	0.0650045	0.81368	-0.021507	0.0599746	0.0817423	-0.709283	-0.193446	1.14976	1.22739	-0.0729462	-1.72008	-1.42003	0.445389	0.0201761	1.82617	-1.1763	1.31977	0.887655	-0.999519	-0.838876	-1.28294	0.24218	-0.347873	1.60056	0.625796	-0.593234	-1.19935	1.36914	1.30889	1.35007	0.553656	-0.725752	-1.07409	0.154897	0.800442	0.746098	2.13741	1.1404	0.254522	-0.9105	0.913912	-0.233872
TCGA-A2-A0EM-01	-0.295821	1.39615	0.943522	0.882702	-0.795217	0.792421	-0.354887	2.35964	-0.394322	-0.25645	0.805201	0.719843	0.851983	1.04608	-0.099118	1.39956	0.410472	0.310388	-0.0128263	0.513662	1.19966	0.535283	-0.272609	-0.652238	-0.385618	1.41682	0.705299	-0.617964	-0.382818	1.63228	-0.713709	0.00892868	0.15632	0.406116	0.627587	0.357482	-1.2719	0.905684	0.292926	-1.69176	0.336782	0.583473	-0.269274	0.846653	0.0384349	-0.481598	-0.350813	0.325006	0.56336
TCGA-A2-A0EN-01	1.1877	0.797245	2.25417	0.27853	-0.960165	1.20233	-0.553305	-0.526571	-0.320021	0.596971	0.685256	0.274041	0.127529	-0.160137	1.34675	0.0848898	-0.533585	0.214947	0.0899163	-0.29256	-0.10548	-0.906626	0.260342	-0.397859	0.0713136	-0.411578	0.617824	0.684113	-0.117144	-0.162326	0.265225	-0.648308	1.07087	0.385901	0.257946	0.767489	0.410695	-0.292409	-0.374135	0.69294	-0.308607	0.0352823	-0.15161	0.411747	0.265643	0.220758	0.872417	1.45596	-0.799648
TCGA-A2-A0EO-01	0.806862	1.1858	1.05277	0.290887	-0.332517	0.513236	-0.921379	-0.00327808	-1.34182	-0.24402	0.213996	-0.0934594	0.395559	0.83158	-0.493914	0.908089	-0.415888	0.478807	0.878694	0.136367	0.326299	-0.291677	-0.688848	-0.691694	-0.651044	-0.0962909	1.44763	0.685036	0.937837	0.478624	0.00762147	-0.46027	0.772745	0.989658	0.742615	1.07381	0.00459219	0.289704	-0.373227	-0.382812	-0.753207	-0.0381051	0.1611	0.303327	0.629405	0.338205	-0.0253435	0.675102	-0.0170827
TCGA-A2-A0EP-01	1.20891	0.500243	0.0675082	0.000546845	-0.605552	0.0303933	0.338868	-1.00439	-0.212471	0.540641	-0.338107	1.42434	0.225902	-1.17366	1.89728	-0.349568	0.992579	0.121318	0.574184	-0.474076	-1.07153	0.169282	-0.539006	-1.06181	1.6849	0.160622	-0.662598	1.12959	-0.325976	-0.947788	-0.563716	-1.78481	0.084711	0.448919	-0.398475	0.87652	0.416864	-0.43885	-1.37562	0.879758	-0.669904	1.24709	0.516203	0.109673	0.491534	0.910074	0.770416	1.59403	0.220278
TCGA-A2-A0EQ-01	-0.0221402	-0.620373	-1.85156	0.434978	1.30952	-1.11583	-1.27091	-1.73018	0.578935	1.05142	-0.608226	0.0293292	0.324416	0.074565	-0.515514	-1.08777	1.48129	-1.92009	0.598631	0.999858	0.681511	1.03469	0.997767	0.449569	0.263139	-0.698588	-1.70201	0.398894	1.42816	-1.38965	0.0127037	-0.122894	-1.41271	-0.93593	0.0372697	-0.567557	0.531714	-0.313635	-0.94939	0.385411	-0.512906	-0.383202	-0.347426	-2.20487	-0.358009	-0.0793629	-0.709503	-0.0031444	0.137209
TCGA-A2-A0ER-01	-0.354067	-0.723098	0.422126	0.435718	1.41864	1.60016	-0.34007	1.72105	-0.425663	-0.49093	-0.325847	0.701206	0.731765	0.276198	1.54062	0.790954	0.737881	-0.269746	-1.98722	0.490207	0.59142	1.1912	0.36176	-0.342526	-0.321819	-0.848963	-0.887173	-1.29802	-1.07367	-0.905972	-0.0389273	0.0705435	-0.394431	0.131341	0.509799	-0.248248	-0.509352	0.368913	-0.172166	-1.13512	1.43528	1.14481	0.642555	0.45723	1.43791	-1.23511	-1.47529	0.406674	1.81037
TCGA-A2-A0ES-01	1.60342	-0.100018	0.76108	-0.277724	-0.859204	0.656443	0.246471	0.0199549	-1.11254	0.587911	0.864963	0.626199	0.353031	0.445301	1.1947	1.1515	0.495584	-0.276835	0.387891	0.21314	-0.0209971	-0.181198	-0.146212	-1.29728	-0.985446	-0.236832	1.51455	-0.273943	-0.198223	1.40222	-0.0599809	-0.813765	0.628311	1.10278	0.613459	1.23636	-0.275285	0.678001	-0.764626	0.581457	1.56485	-0.102843	0.445822	0.514664	0.816974	1.63647	0.174981	0.82743	-0.855161
TCGA-A2-A0ET-01	-1.06727	1.48	-0.358904	-0.0425364	1.27299	-0.0086029	1.15603	0.36992	0.896254	-1.60453	0.984441	1.03723	-1.1431	0.699093	1.88369	0.325713	0.656691	0.0626805	-1.88092	1.35101	0.906538	-0.827286	0.96003	-1.57799	2.05918	-1.24597	-2.46099	-1.56361	-0.231927	-2.32553	-1.44582	-0.390152	-1.80583	-1.2317	-0.441998	-1.02971	0.86198	-0.0624109	1.13845	-0.685361	-1.18663	-1.2868	0.522842	2.50563	1.30122	-1.77243	-2.52701	0.160955	-0.883426
TCGA-A2-A0EU-01	-0.475544	-0.811364	-0.452751	-0.393881	0.292925	1.53949	-0.855054	0.661175	-0.406882	-1.1014	-0.416127	0.605888	-0.705668	0.0482094	0.754443	0.949808	-0.330225	0.136483	-0.0569664	0.942248	-0.096511	-0.456946	-0.664585	-0.263445	0.214375	-0.363619	-0.720745	-0.815015	1.15431	-0.858615	1.05194	-0.0499671	-0.0592897	-0.73699	1.24578	-0.138359	-1.25209	-0.034273	-1.28269	-1.47949	-0.0571882	-0.17229	0.774918	0.270153	-0.308949	-0.540999	-0.868802	0.391428	-0.926733
TCGA-A2-A0EV-01	-0.212066	0.379619	0.931041	-0.242864	9.81405e-05	0.510313	-1.07051	0.545582	1.01856	0.0926201	0.241852	0.360805	-0.524455	0.242578	0.764263	0.72282	-0.673513	0.0125355	-0.15347	0.720697	1.10544	-0.0675575	1.51929	-0.606333	0.870508	-0.880961	0.295655	0.50439	0.644463	-0.202298	0.0418601	1.41053	0.222317	0.860597	-0.109833	-0.00837356	-0.113742	0.596581	0.378425	0.0610837	1.74967	-0.818626	0.16302	0.218476	1.11889	-0.507343	0.762221	0.991128	-0.148502
TCGA-A2-A0EW-01	0.9693	0.83724	0.845173	0.0214881	-0.476622	0.577627	0.00644954	0.206465	-0.866098	0.723459	0.535269	0.641676	0.81524	0.378258	1.72077	0.532609	0.768339	-0.308475	0.820315	0.0880605	-0.216704	-1.17516	0.901853	-0.96561	-0.332633	-0.686275	0.498699	-0.861363	-1.12579	0.469472	-0.274334	-1.05081	-0.275153	0.716281	0.373127	0.660232	-0.107996	0.730267	-0.636104	0.598972	0.195457	0.439506	0.556664	0.590013	0.733632	0.701839	0.810939	1.42789	-0.971171
TCGA-A2-A0EX-01	0.399334	0.029093	0.862258	0.789021	-0.697345	-0.35561	0.215459	0.277418	-0.167879	0.304562	-1.46095	-0.423193	0.333976	1.31944	-0.125744	0.533151	-0.858174	0.0410407	0.628484	0.241747	0.230472	0.339352	0.0172718	0.348418	-0.547216	1.35167	1.00171	0.508711	0.839909	-0.368943	0.528181	-0.0273716	0.235156	0.463263	0.36965	0.911589	-1.38674	0.762392	-1.26651	-1.01527	0.416045	-0.0650645	-0.460041	0.123762	0.776771	0.978685	-0.532	0.502976	-1.0019
TCGA-A2-A0EY-01	-0.552692	0.224993	-0.217346	-0.191832	1.509	1.03077	0.123328	1.24319	0.679475	2.13066	-0.864941	0.131926	0.420724	1.72258	-0.992644	0.682302	-0.374531	0.210468	-1.48101	0.459834	0.187209	0.62164	0.381053	0.0186666	0.656814	-0.245194	-0.378768	0.630954	0.20357	-0.908238	-1.15133	1.31372	-1.02834	-0.31484	1.28376	-0.0196548	0.0529664	0.21751	-0.184789	1.58009	0.222864	-1.27172	-0.124949	0.907816	-0.102245	-0.241905	-0.277567	0.271881	-0.458819
TCGA-A2-A0ST-01	0.433638	-0.679666	-1.08263	-0.0990298	0.633729	-0.906578	-1.1884	-0.643247	0.621666	-0.188082	-0.525984	1.03186	-0.310536	-0.726627	-0.136379	-0.574805	-0.315613	-0.776833	0.381428	-1.08045	-0.289552	-0.515572	-0.374308	-0.228257	0.664864	-1.69039	-0.526232	0.895121	-0.256043	0.488156	1.55206	-0.172595	-0.982705	-0.428518	-1.2851	-0.189916	-1.01598	0.267528	0.708099	1.15662	-0.889012	0.383782	-1.12495	-1.14235	-0.751561	1.06954	0.347069	0.482078	-0.115053
TCGA-A2-A0SU-01	0.950692	-0.773507	0.0605222	0.0692567	-0.94353	1.1333	0.806133	1.96425	-0.179455	-0.349803	-0.29986	-0.467193	-0.00423806	0.164428	-0.791067	0.188181	-1.37592	-1.76763	-0.239622	0.341422	2.16136	-0.60945	0.721884	0.835375	-0.296346	-1.18835	0.348178	-0.361856	1.76458	0.0808595	0.288751	-0.309344	-0.353969	1.01655	0.309459	1.2503	-0.355806	-0.475041	-1.22005	-1.16826	0.544116	-0.15529	0.246657	0.55233	1.57711	-0.12074	-0.353595	0.0842241	-0.276257
TCGA-A2-A0SV-01	0.0712129	0.68673	-1.20425	0.661242	1.36122	-0.191184	0.782679	0.104276	0.218287	0.662431	-0.617891	-0.0128585	0.164057	0.9419	-0.693848	-0.201427	0.102352	1.0378	0.553836	0.712792	0.984744	1.55111	-0.556965	-0.37139	1.41928	0.118837	0.842033	1.46371	0.535109	-1.03326	-0.692337	0.295055	0.307375	-0.390715	-0.795577	-0.906756	-0.124685	-0.0862606	0.841509	0.117255	-0.117734	-0.0814041	0.645382	0.894591	-0.377956	-1.13913	1.31551	-0.495194	0.0168774
TCGA-A2-A0SW-01	-0.171596	0.708285	-1.61611	0.0211502	0.728417	-0.037694	-0.840877	-0.0426389	-0.15535	-1.1914	-0.730645	-0.874399	-0.538138	-1.59836	0.657256	-0.203809	-0.683767	1.4928	-1.16424	-0.136821	-0.8522	0.423512	1.27215	0.346821	0.854467	-0.98734	-0.447535	1.14187	-0.524115	-1.6828	-0.157088	-0.125704	-0.0787278	-0.179856	1.0355	-0.41824	0.634053	-0.650166	0.376632	0.290269	-1.23878	-0.723586	-1.59045	-0.00213346	0.179921	-0.637925	0.286529	0.665522	-0.350263
TCGA-A2-A0SX-01	-0.339995	-1.44655	-0.734827	-0.2943	0.878125	-1.19714	-1.38164	-1.63074	0.733847	-0.134754	0.57884	0.860175	-1.47584	-0.115507	0.17424	-1.3761	-0.356083	-1.04956	1.41309	0.563792	-0.16513	-0.413017	0.0523725	0.683491	1.56592	-0.695115	-0.667043	-0.151065	-0.0319923	-0.528044	4.08746	2.34865	0.369419	1.14136	0.449293	1.0502	0.730314	0.431828	0.881371	1.8585	-1.20462	0.884899	-0.1437	-1.49936	0.0776313	1.02378	1.33077	1.16526	0.338209
TCGA-A2-A0SY-01	0.889176	1.02906	-0.225194	0.826783	-0.648959	0.486643	-0.483141	-0.427104	-0.242221	0.448026	-0.654138	-0.786117	1.0146	1.82543	0.440877	0.439808	-0.282595	-0.527175	-0.153918	0.709378	0.942203	0.471883	-0.18278	-0.0139863	-0.648335	-1.00719	-0.120898	0.476385	1.59339	0.480478	-0.479864	-0.423726	-0.509776	0.174599	-0.00951422	0.43515	-0.470771	0.0136928	-0.0338285	-0.0581053	0.899522	0.0200181	-0.075049	-0.0971578	1.00432	1.13017	-0.312949	1.389	0.603832
TCGA-A2-A0T0-01	-1.081	-1.28286	1.4483	0.086627	0.393074	-2.37684	-2.66191	-1.10185	1.78261	0.120608	0.28912	-1.86437	-0.151611	0.229887	-2.22734	-1.33014	-0.843834	0.858796	0.888666	0.734431	1.36672	1.62992	1.51266	1.73786	-1.23614	-1.1833	0.420169	1.09639	1.87265	-0.0237986	0.699937	1.16728	-0.0309428	-1.08644	-2.73761	-0.561486	-2.06312	-0.437349	-0.846497	0.266616	-0.910261	-0.886664	-1.2306	-1.44704	-0.240512	-0.888992	2.02074	-1.72293	1.89106
TCGA-A2-A0T1-01	0.608547	-0.761162	-2.64322	0.032876	-0.193065	-1.60147	-0.466329	-0.506125	-0.0557673	1.75739	-0.417224	-0.196619	0.383302	0.0789711	-0.468063	-2.07643	0.253261	-0.691009	0.425131	-0.168792	1.18838	1.22687	-0.218879	-0.855327	1.50647	-0.977262	-0.262468	1.03007	3.92861	-0.177547	0.614487	-0.518453	0.0288345	0.635757	-0.536883	-0.500663	-0.921741	-0.130405	-0.697724	0.226578	-1.01103	-0.139486	0.201555	-1.35484	-0.687346	0.313808	0.144181	0.761196	0.381996
TCGA-A2-A0T2-01	0.289692	-1.64594	1.07263	0.0102322	0.0691281	-1.53795	-1.71547	0.295555	1.27751	-1.14042	0.947664	-3.17541	1.28482	-0.978114	-2.90713	-1.42061	0.839572	-0.460997	0.662639	-0.5179	-0.71898	-1.05082	-0.260574	1.90686	-0.769093	-0.714397	0.782958	2.9955	0.261335	-0.100086	2.1638	0.492807	1.4059	-0.516921	-0.987575	0.0894063	-1.77452	-0.559803	-1.44693	-0.31786	-1.2556	-0.353897	-1.96404	-0.488091	-0.96919	-0.933021	2.6197	-1.29042	0.190535
TCGA-A2-A0T3-01	-0.000778522	-0.63278	-0.621335	-0.545234	0.041133	-0.458066	0.649916	0.476828	-0.440674	1.1451	0.230034	0.572236	-1.27862	0.614394	-0.383133	-0.203512	-0.76843	0.279359	-0.199376	0.347263	-0.269583	0.319357	1.53296	-0.18957	-1.63805	-0.221509	-0.274186	-2.58235	0.753508	0.354202	0.405544	0.225606	1.04085	-0.93895	1.02211	-0.997096	-0.730749	-0.324084	0.166274	1.06936	0.221577	0.62747	-0.999143	0.672141	-1.91894	0.179131	0.753986	0.764825	-0.099904
TCGA-A2-A0T4-01	0.862591	0.848927	1.39602	0.379882	-0.252434	-0.260109	-0.0904601	-0.0531404	-1.21884	0.62461	-0.137479	0.138585	-0.210761	0.00129621	1.33779	0.0644741	-0.406887	0.382621	1.5102	-0.133405	-0.349017	0.282088	-0.00376	-0.0213807	0.211269	-0.00677069	-0.276886	-0.0562862	0.796757	-0.57286	-0.0263074	-0.403695	-0.528304	0.189248	-0.552048	0.659271	-0.952517	0.274908	0.532621	-0.297569	-0.126782	0.535298	-0.131226	0.133527	1.05925	0.458696	0.202198	1.36484	0.254253
TCGA-A2-A0T5-01	1.23561	1.18456	0.63919	0.352165	-0.967833	1.06916	0.484683	-0.166261	-0.737035	0.477686	0.802655	0.773067	-0.438483	-0.641491	0.326442	0.661295	0.91076	1.08002	0.044712	0.0709435	-0.292587	0.00178318	-1.37154	-0.323505	-0.245455	1.47462	1.14953	0.295356	1.24887	1.98433	0.270613	-0.132472	1.30998	0.574628	0.0481111	-0.618464	0.241945	0.415632	0.061756	-1.65943	-0.148904	0.623008	-0.120505	0.587083	-0.22179	-0.750905	-1.87472	-0.352517	1.68748
TCGA-A2-A0T6-01	0.268209	0.509191	-1.45043	-0.357374	-1.00609	0.28343	0.000952726	0.0308044	-0.268145	0.823743	0.874911	0.384498	0.3064	0.701645	0.984278	0.574319	-0.155797	0.824617	0.612753	0.409406	0.357224	-1.34069	0.587701	-0.692324	-1.45699	-0.390549	0.227292	0.256958	0.451127	-0.477307	0.4967	-0.865833	0.255021	0.695584	0.0224101	1.77144	-0.296849	1.52306	0.272698	0.192856	-0.586544	0.21577	-0.0699754	0.48868	0.673882	0.747198	0.182187	1.44664	-0.896215
TCGA-A2-A0T7-01	0.647924	-0.263882	-0.174699	-0.584699	-0.211924	-0.516849	1.70996	0.886889	0.437436	0.951851	0.982487	0.665152	-0.55833	0.734981	0.178989	0.171041	-0.403635	-0.572864	0.928844	0.249411	0.410883	-0.431096	-0.279303	-0.666785	0.292676	0.884829	1.12772	0.908843	-0.300965	0.863912	-0.246252	-0.403943	0.683538	0.798134	1.08898	0.519322	0.569939	0.289305	1.94882	0.491595	-0.125703	0.167238	1.76388	0.772205	0.490635	0.966579	0.270964	-0.0509041	-0.323463
TCGA-A2-A0YC-01	-0.127238	1.14841	0.970206	-0.310674	-1.22108	0.859406	0.418847	1.60593	-0.610888	0.277688	0.428812	-0.722942	-0.209914	0.408458	0.236821	1.74435	0.0621789	0.347043	-0.644126	-0.0482131	0.27379	1.67261	1.31978	-0.770506	-0.137513	-0.87457	-0.0854574	-0.94939	-0.0468359	-0.556544	-0.653425	-0.65045	-0.932626	0.763843	0.402786	-0.974163	0.238595	0.903158	1.29649	-0.357937	2.40755	-0.606718	0.711855	0.556265	0.831231	-0.92839	0.137768	0.823765	1.14299
TCGA-A2-A0YD-01	0.751691	1.06729	0.198017	-0.684928	-1.12243	1.747	-0.124964	0.158309	-0.51745	0.911406	2.03875	0.490169	-0.437805	-1.6055	1.02426	0.440392	0.769904	-0.894503	0.0510485	0.565108	-0.594805	-1.60815	-0.169033	-0.797572	-0.025473	1.4552	0.409111	0.64187	0.544351	-0.249868	-0.010809	-1.05706	0.756815	0.827002	0.107047	-0.325622	0.936014	0.458177	1.76666	0.625335	0.195275	0.196715	-0.97246	1.27962	0.852409	0.410146	0.159164	1.10264	1.15393
TCGA-A2-A0YE-01	-1.21237	-1.24089	-0.214371	1.17978	-0.280316	-0.660931	-0.896559	0.495365	2.1622	-0.173431	-0.12532	-0.273079	-1.42092	0.210035	-0.466864	-2.09894	0.426501	-4.05874	-0.0852624	-1.14206	-0.0982408	-1.15213	2.30677	0.648759	-1.38406	0.55698	-0.26868	0.760824	-0.839067	-0.803067	2.20792	1.19434	0.0605115	1.72649	-0.582097	1.75661	-1.25695	0.538067	0.346947	1.8061	-1.02623	1.05812	-0.79863	-0.684543	-0.256881	0.14124	-0.487546	-0.64686	-0.889734
TCGA-A2-A0YF-01	0.571316	1.01356	0.736804	-2.07253	-1.53568	1.48605	-1.21134	-0.0191396	-1.81777	-1.35239	0.42617	-0.151754	-1.63131	0.692113	0.201698	1.57321	-1.88294	1.19747	-1.10582	0.383331	-0.139343	-1.62637	0.1615	1.30667	1.59487	-0.164806	-0.665327	-0.302431	-0.354572	-0.178286	-1.4753	0.49834	-1.47582	1.24023	1.22366	0.899762	1.04169	1.15402	0.188604	0.426422	-0.125291	-0.0965293	-0.196679	1.2542	0.639499	0.685585	-0.127309	0.627329	-0.144357
TCGA-A2-A0YG-01	-0.435561	1.13243	-0.157579	-0.491268	2.16533	0.386729	0.102895	-0.698973	0.0218253	1.50412	0.255941	-0.698692	-0.321078	0.848779	-0.610173	-0.925422	-1.39509	-0.678253	-1.18364	2.59198	-0.256838	0.953475	-0.414435	-0.528167	0.0398172	-1.03153	-0.992743	0.00614382	-0.614568	-0.61701	-0.731042	1.93547	-0.373603	0.00197269	0.794001	-1.1253	-0.32103	1.04945	3.00705	0.176228	0.586554	-2.41668	0.990101	2.67849	0.533222	0.134844	-0.526487	-0.509598	-0.808634
TCGA-A2-A0YH-01	-0.653986	0.620837	0.819499	-0.761789	-0.516736	0.191034	0.0887206	0.78187	-0.177376	-0.981215	0.746991	-0.297079	-0.19783	0.342118	0.165719	0.270483	-0.524695	-1.01375	0.455031	0.675852	0.453643	-0.524204	-0.74387	-3.12747	0.832108	0.261575	0.0731381	0.224296	-2.67257	-0.786381	0.0709515	-1.19624	-0.208034	-0.975531	1.19514	-1.04558	-0.342181	0.442131	1.63324	0.633037	1.37993	-1.28035	0.185653	1.63428	-0.662636	-0.267135	1.40271	-0.970902	0.880605
TCGA-A2-A0YI-01	0.667084	1.04007	1.50162	-0.487422	0.0146888	0.705066	-0.478471	0.10126	-0.691251	1.02419	0.67193	0.518824	-0.531264	0.635509	0.548314	0.561373	-0.40554	0.163732	-0.350415	0.390188	-0.40767	-0.45659	0.479817	0.150369	1.41199	-1.40722	-0.454859	-0.366951	-0.812878	-1.05801	-1.69179	-0.675439	-0.303392	0.351377	0.284142	0.263262	-0.299302	0.553887	0.20156	0.715034	0.360896	-0.259502	-0.533482	0.56568	0.83591	0.00522816	0.369226	0.320201	0.332361
TCGA-A2-A0YJ-01	-1.77122	-2.01159	0.506158	-1.44872	1.84945	-2.06878	-0.695639	0.507925	1.01982	-0.189076	1.09116	-0.562195	-0.61324	1.77107	-3.3466	-1.91642	0.110744	1.16906	-1.19403	0.320683	0.162756	-0.548981	-0.633135	-0.011312	-0.713308	1.57836	0.103267	1.57567	-1.09076	1.91647	2.06688	-0.0401104	1.90004	0.71453	-0.806961	-0.922683	-1.39227	0.74249	-0.544563	1.99032	-1.03222	1.69234	0.562301	-0.111628	-1.1126	-0.904235	1.28607	-1.83114	0.163625
TCGA-A2-A0YK-01	1.37837	0.629025	-0.52344	-1.04324	-0.948622	-0.0147596	0.373864	-0.601154	-1.24604	0.266708	-0.156246	0.361288	-0.12903	-0.315881	1.85293	1.20162	-0.580206	-0.733049	1.21455	0.187298	-0.625388	0.324401	-0.322185	-0.665189	-0.426391	-0.992346	1.24432	-0.222474	-1.49557	1.32115	-0.298791	-1.46388	0.179061	0.384708	1.28158	1.15838	-0.324836	0.527123	0.0374016	1.14391	-0.223069	0.826118	0.441188	0.217547	0.951145	1.20415	0.10019	1.45601	0.523881
TCGA-A2-A0YL-01	1.39593	0.134375	0.330664	-0.705279	-0.883831	0.418947	0.131243	-0.3943	-1.00186	0.690901	0.743389	-0.0897567	-0.924756	-0.442801	0.323561	0.400099	-0.956572	-0.394495	0.851942	0.345738	-1.33612	0.104683	-1.09061	-0.113777	-0.454398	-0.593003	0.669083	-0.863721	0.274993	0.522016	-0.273123	-0.664043	0.516745	0.975222	0.47195	1.08382	0.189853	0.966095	0.189653	0.499877	0.126776	0.815729	-0.759263	0.20422	0.675403	0.551063	0.519982	0.593176	-0.498667
TCGA-A2-A0YM-01	-1.80397	-1.8093	0.134923	-0.120852	-0.0877676	-1.94389	-0.964281	-1.54736	2.29338	1.86079	0.995128	0.889953	-1.61886	1.13455	-0.508144	-2.31025	-0.470498	-2.35715	0.0371329	0.214876	0.82063	-1.32712	-0.218483	-1.01161	0.593753	1.09765	-1.32644	0.185766	0.71458	2.70742	0.103375	1.13816	1.62116	-0.526217	-1.50055	-0.301101	-1.21965	0.183595	1.82051	1.93497	0.34928	1.12241	-0.117526	-1.24723	-0.649976	1.12523	1.50339	0.155023	0.223592
TCGA-A2-A0YT-01	0.385375	-0.0241607	0.176854	0.422921	1.5375	1.24673	1.47322	0.257329	1.26932	-0.370422	0.710608	0.327997	-1.86595	0.814351	0.448253	1.04694	0.487334	-0.604691	-1.76701	1.28735	0.882261	1.11779	0.971557	0.515452	-0.298058	0.366104	-1.19231	0.427517	-1.37509	-1.22902	0.0817784	0.53372	-1.08082	-0.748086	0.127978	-0.27267	0.738045	0.482108	1.00405	-0.591947	-1.30088	-0.562385	1.75687	1.72404	0.973488	-0.497038	-0.479224	0.0986689	-0.310178
TCGA-A2-A1FV-01	0.251961	-0.815751	-0.818247	-4.38226	-1.51381	-1.64963	1.73261	-0.59729	-1.52772	0.86291	2.42886	-1.39666	-2.13197	1.09589	0.734314	0.137173	-2.37966	-0.250579	0.585975	1.30003	-0.467305	0.0468463	0.0490471	0.986099	-1.66109	-1.52954	0.0601192	-1.16391	-1.29161	-0.213048	-1.81725	-0.0521475	-1.792	0.654179	0.919559	0.997457	-0.423827	0.568547	0.863836	-0.398772	-0.676582	-0.480494	0.168036	0.22874	1.2668	0.0135945	-1.3076	1.10739	-0.465727
TCGA-A2-A1FW-01	-0.242891	-0.152631	-1.43039	-1.58728	1.11342	-0.119242	0.867558	0.41707	0.196098	1.41007	-0.418849	0.0674597	-1.67463	1.20394	0.109314	1.78335	-0.791178	0.757375	-1.65165	-0.704751	-0.17946	-0.564203	2.92533	-0.848849	-0.735838	-0.492524	-0.273646	-1.74578	-0.289845	-0.107685	-1.00202	0.0634023	-1.77033	-0.86888	1.87953	1.30793	1.20479	1.06602	3.07583	-0.143425	-1.21226	-2.15202	2.31851	-0.0561564	1.27834	2.31234	-0.761714	0.954409	-1.90606
TCGA-A2-A1FX-01	0.671542	0.194625	0.516537	-0.0344943	-0.538556	0.534698	-0.0274459	1.48789	0.721119	-1.08811	-1.33747	0.658172	0.0314982	0.314507	0.215599	0.0599856	0.378237	0.276815	1.27032	0.716722	-0.235965	0.180326	0.0742836	-0.433355	-0.463264	-0.492741	-0.844371	-1.33471	-0.384393	-1.24563	-0.0274784	-0.507151	-0.419959	-0.741313	1.48598	-1.44506	-0.232159	0.474584	0.750935	-0.170194	-0.636293	0.715098	0.789928	0.970687	0.175183	-0.666727	-0.91986	-0.0283568	2.21896
TCGA-A2-A1FZ-01	0.260289	1.45424	0.438422	-0.154637	-0.163548	0.298394	-0.31442	1.63915	-1.13874	0.397399	0.888907	0.363502	-1.06786	-0.0967478	1.3601	0.0307321	1.25494	0.183384	1.52799	0.206999	0.466268	-0.0658211	0.689111	-0.383517	0.225564	-0.428801	-0.130609	-0.116383	-0.616476	-0.42418	-0.364595	0.743961	0.800571	0.567201	-0.0719668	0.355364	0.439828	0.244591	-0.163166	0.651429	-0.129234	-0.375126	-0.652606	0.00625847	0.916457	1.38355	1.58049	1.54174	-0.203683
TCGA-A2-A1G0-01	0.555723	0.176571	1.14477	-0.340303	-1.03905	0.559484	0.179655	0.69498	-0.203678	-0.413538	1.16193	-0.409631	-0.476443	1.17504	0.486495	0.925599	-0.572055	-1.13731	0.26191	1.11451	0.830908	-1.35575	1.30302	-0.69884	-0.10396	0.13531	0.102819	-0.575029	0.0257036	0.824774	0.338334	-0.890457	-0.135954	0.421244	0.911223	0.771046	0.382174	0.579539	-0.11053	0.160123	1.91519	0.0830187	0.648402	0.931161	1.83328	1.29182	-0.369064	1.04443	0.318748
TCGA-A2-A1G1-01	0.43871	-1.36554	-0.897563	-2.76802	1.39444	-0.928897	-1.66851	-0.183373	-0.0738127	-1.24806	2.65811	0.417734	-1.6346	1.3414	-1.40002	-2.24012	0.788295	-1.37163	-0.117984	1.60525	0.765786	-0.806415	-0.264759	-0.43329	-0.53367	-1.16678	0.530561	1.24432	0.175343	1.18111	0.823937	1.25058	2.07818	1.07265	-2.15724	-0.807042	-1.27699	0.271281	-0.443341	1.65105	0.0308449	-0.609638	-0.865022	-1.39567	0.440939	0.766465	0.594198	-0.750535	-0.983998
TCGA-A2-A1G4-01	-0.319652	-1.15688	1.34209	-0.697418	0.137381	0.74675	0.171597	0.823297	-0.75642	0.0471071	-0.597005	-1.17132	-0.491556	0.647287	0.187621	1.3334	-1.19338	-0.781306	-1.3933	1.24568	0.530026	0.105219	-0.0758608	0.803265	-1.80861	-1.69039	-1.70356	-0.710444	-0.872764	-1.75286	-0.814417	0.0974267	-0.668693	-0.740862	1.67951	0.0952183	-0.0757415	0.870738	-0.628775	-0.620835	1.19181	0.355533	0.722047	-0.64816	0.805577	1.08371	-1.15503	0.589714	-0.658572
TCGA-A2-A1G6-01	1.25405	-0.223346	0.472017	-1.44103	-0.806979	0.206364	-0.16529	-1.38384	-0.9254	0.127353	-1.21763	0.46124	-1.42875	-0.637166	0.816614	1.07452	-0.0684765	0.597632	1.46778	0.415473	-0.835152	-0.913537	0.313946	-0.139272	-0.368121	-0.31639	2.26014	0.0164386	-0.116271	1.84262	-0.25064	-0.543072	0.496998	1.68056	0.232779	2.21392	-0.172709	0.630949	-0.931738	0.979894	1.20148	0.263262	0.0869866	0.0325269	0.889311	1.6184	-0.268844	1.08158	-0.553688
TCGA-A2-A259-01	0.93665	-0.351031	0.838495	0.114562	-0.579759	1.13702	0.113848	0.509267	0.104753	0.539512	0.551393	0.634776	0.433425	1.13064	-0.199512	0.938869	-0.358262	0.305258	-0.133713	0.654702	-1.03083	0.438417	-1.11634	-0.178518	-0.6754	2.0184	0.743221	-0.110806	-0.350172	0.93027	0.751287	-1.03585	1.95361	-0.275929	0.213807	1.08334	-0.222637	0.847471	-0.5612	-0.105088	0.694188	0.610454	-0.457552	1.05012	-0.294016	0.648984	-0.657213	0.511201	-1.00137
TCGA-A2-A25A-01	1.99225	0.790852	0.375768	-0.993231	-1.01552	0.724856	-0.155487	-0.140878	-0.940314	0.618515	0.909156	0.338529	-0.390998	-1.23856	0.681404	-0.177687	-0.960618	-0.470424	0.681101	0.202608	-1.45336	-1.20392	-0.732017	-0.487201	-0.454632	0.188999	1.16742	0.370306	-0.318676	0.541177	-0.134037	-0.560517	0.391193	1.22287	0.00162837	1.48516	-0.0384804	0.423589	-0.270168	0.996535	0.478548	1.02826	0.111833	0.878612	0.761684	0.906392	-0.241593	0.999334	-0.313398
TCGA-A2-A25B-01	-0.506759	-0.112559	0.234209	-1.26181	0.304399	-0.723918	0.507293	-1.29934	-1.18799	0.154931	1.57922	-0.592324	-2.05991	-0.184121	-2.42438	0.465163	-1.53225	-0.941187	-1.87115	1.29936	0.00332281	-1.17639	0.944453	0.614401	-0.570603	1.29954	0.399479	-0.251232	0.887883	-0.91506	-0.42364	1.63718	0.0730623	1.11533	0.547095	-0.0437901	0.790393	1.49653	0.827735	0.862096	0.770248	-1.29332	-1.45122	-0.417809	0.536717	0.543688	0.459658	-1.83114	-1.49843
TCGA-A2-A25C-01	0.00261982	1.47514	0.203561	-0.711016	-0.514736	1.20849	-1.00144	0.933376	0.731303	0.297711	0.509119	0.715688	-0.21008	0.505481	-0.358113	0.238836	-0.370164	-0.6639	-0.526838	1.6482	0.0400546	-2.03377	0.0465546	0.0199158	0.458187	0.446233	-0.32368	-0.756602	-1.08858	0.15317	-1.17987	0.838877	-0.275415	0.606857	-0.00307012	0.403055	-1.45537	1.65757	2.49875	-0.0720669	0.164084	0.072163	0.894804	2.00213	-0.912081	-0.0216325	0.194811	0.715909	0.0844725
TCGA-A2-A25D-01	1.08089	-0.917405	-0.211432	1.02485	-0.342243	-1.17956	-2.0622	-0.33352	0.501729	-0.141301	-0.810486	-0.511567	1.09019	0.760852	0.890416	0.349616	-0.312092	0.8245	1.91328	0.504211	0.134512	1.21283	0.329341	1.54187	0.923454	0.894397	-0.439543	0.230603	1.04443	-0.398532	-0.178614	0.100961	0.344113	-0.940693	0.573746	-0.759772	0.279998	0.276694	-0.129741	-0.266709	-1.20414	0.441858	0.598276	-0.0594893	-0.107914	-0.63538	0.19404	0.907208	-1.42314
TCGA-A2-A25E-01	0.102889	0.321377	1.12722	-0.41404	0.910254	-0.492618	0.243664	-0.995043	-0.917753	-0.729439	-0.0530259	-1.12967	-0.633509	0.839697	-0.79204	1.13879	0.833528	-0.0219783	-0.757743	0.429956	1.24865	-0.301455	1.64828	1.36081	-0.380773	-0.542293	0.0387358	-1.1414	-0.0713853	-0.252147	-1.04314	0.306346	-1.63532	0.148591	-0.648129	0.00481555	0.695335	0.313975	0.31732	-0.0514923	0.305619	0.1808	-0.447116	0.452833	1.33574	0.751566	-0.82621	0.439887	0.66721
TCGA-A2-A25F-01	1.48482	-0.951119	-2.27323	-1.15776	-0.0614231	-0.791123	-1.46612	-1.77499	0.623253	-0.292166	0.641297	1.2095	-0.396164	-1.07929	0.443446	-0.973615	-0.61413	0.354008	-0.171041	0.499228	-0.405282	-0.359347	1.1956	-0.772348	1.41453	1.34494	0.240829	0.844416	0.0629676	0.591908	-0.35171	-0.145388	0.426072	0.391104	-1.17429	1.02487	-2.49192	0.899484	0.976808	2.49878	-0.886831	1.22094	-2.23995	-0.914529	0.0160799	1.48393	1.60193	1.45029	-1.07659
TCGA-A2-A3KC-01	0.806702	1.1024	0.658132	0.204735	-0.788809	0.387271	-0.0191679	-0.59462	-0.652531	0.946354	0.349582	0.856076	-0.412063	-0.499661	1.50372	0.49251	0.925865	-0.473419	1.23027	0.485644	-0.852973	-0.500027	-0.723048	-0.446909	-0.267612	-0.9344	0.197725	-0.356157	0.0441899	-0.614959	-0.0914539	-0.696673	0.305414	0.763457	0.368345	0.674314	2.23735	0.499528	0.0774442	0.40255	0.365643	0.50834	-0.38787	0.213922	0.997735	0.550833	0.367311	0.645235	1.54373
TCGA-A2-A3KD-01	0.475117	-0.236423	1.25058	-0.149227	-0.672021	0.936451	1.37031	0.768867	-0.598782	0.401116	-0.100173	-0.225865	0.253599	-0.619756	1.39626	0.66926	-0.534642	-0.5732	-0.431111	-0.119518	0.892714	0.0254658	0.0584668	-0.501889	-0.0556895	-0.812718	-0.150812	-0.269846	-0.627172	-0.275938	-0.426558	-0.914751	-0.473004	-0.00692036	0.167433	-0.0777018	-0.0865039	0.371217	0.525068	-0.505902	0.590177	0.551078	0.925929	0.88366	0.326183	-0.337625	-0.881711	0.336719	1.69398
TCGA-A2-A3XS-01	0.344693	-1.59551	-0.0823581	-0.564361	1.44922	-1.27264	-0.101395	0.255076	1.07275	-0.940126	-1.1581	0.812672	0.258446	-0.523526	-0.822866	-1.89772	1.59993	-0.0109135	-1.26993	0.130874	0.183975	-0.817513	-1.67318	1.58341	-1.00504	-0.0202766	0.16919	0.688847	0.378584	2.35309	1.93866	0.494895	0.361223	-1.89641	-0.565024	-0.575938	-0.651022	-1.71239	-0.734345	0.435054	-0.0576914	1.05384	-0.00734532	-0.41491	-1.32241	-0.316931	0.522652	-0.409577	0.641754
TCGA-A2-A3XT-01	-0.503749	-1.48096	0.462016	1.18018	-0.699503	-2.02685	-0.00133129	0.69042	1.77104	-1.80937	-0.429027	0.377332	0.0234623	-1.29927	-0.0374687	-1.14206	0.682197	1.9686	-0.881709	-0.37389	-1.79175	2.49958	-0.274035	1.24926	1.35813	-0.465455	-0.999492	0.099858	0.0905131	-0.545133	0.355029	0.813726	0.331771	-1.37045	-2.65853	-0.960983	-1.10806	-0.408379	0.0335374	1.24446	0.134105	2.67959	-0.967177	-0.81624	-2.65678	-0.925733	2.19	0.652811	1.08507
TCGA-A2-A3XU-01	-2.82719	-1.13862	0.0261712	1.55946	0.875003	-2.60188	-1.36028	-0.17188	1.6965	-1.73394	-1.34913	0.739931	0.387083	-0.22562	-1.36006	-2.33849	1.99321	1.71043	-2.39494	-3.26944	0.275379	-0.21127	-1.76581	0.241852	-0.789996	-0.14191	-1.4934	0.533498	1.3329	1.06026	-0.167688	-0.344365	-0.900072	-1.32294	-2.18546	-1.93376	-0.462869	-3.30367	-0.747542	-0.485225	-1.2973	0.0162756	-0.427345	-1.71044	-0.334092	-1.13012	1.74135	-0.58131	-0.994902
TCGA-A2-A3XV-01	-0.506338	-1.97176	-0.151182	1.36634	0.375997	-0.792838	-0.420871	0.456762	2.10446	-2.02832	-3.5094	-2.88341	4.24762	2.76371	-1.22807	-1.04235	-0.0867603	3.323	-0.689785	-2.74607	0.441938	1.43755	1.75157	1.48855	1.07201	-0.474328	0.409879	-0.36983	-0.288896	-0.895613	-2.12887	-1.85026	-2.01488	-1.22975	-1.98045	0.16288	-1.65481	-3.54899	-2.72845	-0.463245	-1.06435	-3.64279	-1.4291	-3.44257	-1.31328	1.61287	0.193729	0.185674	0.25846
TCGA-A2-A3XW-01	-0.307913	-0.584994	-1.71818	1.49657	0.608737	-0.447825	1.3405	-0.119424	0.868691	-0.25378	-3.35747	1.79176	0.686331	-1.27108	0.908967	-1.02293	0.739316	-0.435529	3.93478	-2.27629	-1.64852	1.31945	-1.2466	-1.64954	1.44532	-0.823036	0.780244	0.066472	-0.465621	1.80473	0.783709	-1.68976	-0.672037	-1.06783	1.52763	1.10941	0.597024	-2.70672	-0.881925	-1.03365	-1.309	0.706727	-0.133689	-0.366823	1.05871	-0.592323	-0.0581779	0.674708	0.536936
TCGA-A2-A3XX-01	0.294216	-1.61659	-0.963393	1.04869	1.78275	-1.38154	-0.398205	-0.148607	2.25582	-0.728791	0.139045	1.07299	0.276607	-0.0364774	-1.33411	-0.935865	0.975127	0.416976	-0.427253	-0.438163	0.732051	1.05804	-1.80939	-0.0155317	-0.155831	2.80538	1.74783	1.30897	0.470131	2.86867	3.01653	-0.249407	1.76912	-0.954901	-2.41034	-0.68884	-1.35736	-1.57173	0.468335	0.787631	-0.592638	0.27656	0.117263	-0.41076	0.330442	0.00407846	0.0718135	-0.0634144	1.27553
TCGA-A2-A3XY-01	2.5214	-1.64317	-0.153179	-0.0735927	0.992156	-1.68925	0.532999	-0.0940581	1.6476	1.07617	0.388625	0.254646	0.680678	-0.938948	1.13084	-0.164798	0.592404	0.600397	0.551426	0.00537343	-0.705116	1.04572	-0.808374	0.0972942	1.10295	1.9375	0.787662	0.912845	0.837605	2.61326	0.893013	5.28557	2.77063	0.430562	-1.26116	0.563142	-0.00809798	-0.282845	0.976222	0.730188	-0.797877	1.11378	-0.0469273	-0.311692	-0.43332	0.0975489	1.09451	1.58419	0.667391
TCGA-A2-A3XZ-01	-0.611998	-1.1888	-0.632213	1.78333	-0.0646626	-0.544963	1.63654	-0.0243305	0.935265	0.721975	-0.657203	0.857491	0.328897	0.661268	0.280907	-0.745217	-0.300942	-1.1737	-0.496067	0.184983	0.848487	-0.45428	1.40314	1.32944	-0.0521881	0.562766	0.18833	0.656703	-1.15948	0.750421	0.40588	-0.759332	0.150432	0.873994	0.534549	-0.453424	0.857842	-0.464406	0.223335	0.420451	-0.386823	-1.09076	0.594053	-0.840782	-0.53788	-0.267001	0.154013	0.200167	0.792874
TCGA-A2-A3Y0-01	-1.28371	-1.43517	-2.09977	2.48967	1.60149	-2.4071	-1.39001	-1.58414	2.11146	-0.81162	-2.42648	-0.0821758	1.29127	-0.43699	-0.609484	-2.36986	0.498809	-0.7653	1.63643	-0.88831	-0.186318	-1.01664	0.58855	2.5889	0.643402	-1.10219	-2.24931	0.0653433	-0.0949281	-1.03238	0.410473	0.604522	-1.149	-2.78442	-1.21139	-0.74064	0.560118	-0.625982	-0.76322	-0.160886	-0.981815	2.038	0.203919	-1.78785	-1.74321	0.465344	2.28068	-1.7227	-0.631395
TCGA-A2-A4RW-01	0.41676	0.343513	0.266044	0.517035	0.160115	-0.980893	0.58641	0.875478	0.185134	1.79128	0.444088	0.695184	-0.890748	0.321886	2.20874	-1.19307	-0.12854	-1.92497	1.4808	0.0546106	0.406968	0.150193	-0.75127	-0.51956	-0.459308	-1.06353	-0.676191	0.267428	-1.23845	-0.5856	0.00179738	-0.34938	1.63221	0.105793	0.875371	0.108701	2.36564	0.526988	-0.0850117	0.384507	-0.0931341	0.389993	1.13472	0.0508009	-0.261279	-0.131464	0.682229	0.965507	0.396116
TCGA-A2-A4RX-01	1.59142	-1.12791	-0.602013	-1.67427	0.652893	-1.15878	0.946128	-0.9607	0.376931	1.5	1.80841	0.360079	-0.0451453	-0.605564	-0.220516	-1.32372	0.310436	-0.893125	0.934122	0.670017	-0.306665	1.34976	-0.636692	-1.66922	-0.894459	1.11631	0.948854	0.500901	0.596071	2.0499	2.9567	0.300357	3.87186	1.10907	-1.78339	0.212962	-0.903224	0.317908	-1.33222	1.34435	-0.507586	0.593172	-0.727798	-0.0694825	-1.16811	0.277591	-0.727851	0.715931	0.29762
TCGA-A2-A4RY-01	1.34979	0.300857	0.239597	-0.499079	-0.618286	0.283035	1.50483	-0.352046	-0.353492	1.45185	-0.70108	0.755748	0.43628	-0.413779	1.28033	0.159728	1.14465	-0.519753	1.50573	-0.470084	-0.368138	-0.339952	-0.358318	-1.20831	-0.88686	0.0833054	1.00244	-0.0194447	0.100277	0.796409	0.589701	-1.39348	0.870698	0.728894	0.429428	1.86882	1.78795	-0.0989518	-0.699793	0.470684	-0.344823	0.989676	1.09516	0.299011	0.872709	0.844767	-0.120459	1.11214	0.18911
TCGA-A2-A4S0-01	-0.499533	-1.17095	-1.95735	0.0794088	1.08263	0.611253	2.09373	2.27367	-1.12408	0.0975095	-1.28161	1.16752	1.24828	0.183103	0.943177	0.56093	1.17825	1.54592	0.0707308	-0.259825	0.848348	0.736676	-0.246571	-1.00162	1.31354	-1.25771	-1.42376	-3.00611	-1.23732	-0.664693	-0.208893	-1.51217	-1.40038	-0.432398	-0.287122	-1.40187	1.19248	-0.133568	-0.97806	0.928027	1.3875	0.620038	1.08282	-0.82023	1.03482	0.0898957	-2.27434	0.0800513	1.91083
TCGA-A2-A4S1-01	0.0411541	-0.948121	-3.38629	0.523659	0.31366	-1.72762	0.558994	-2.58859	1.454	-0.625979	-0.413842	-0.280559	0.029469	-2.28906	0.15278	-2.12765	1.24594	-1.06075	2.06826	-1.36441	-1.59321	0.828489	1.27421	-0.0354814	1.64059	0.114885	0.444446	1.32682	-0.348513	0.532707	0.338656	-1.86574	0.875871	1.63173	-3.57625	0.0283072	-1.24916	-0.112744	-1.767	0.275929	-1.88636	-0.929212	-0.834085	0.300672	1.17224	-0.142987	0.412277	-0.692626	-1.1272
TCGA-A2-A4S2-01	-0.0979205	1.11583	0.608524	0.00988059	0.218779	0.600746	1.07213	1.51224	-0.350667	1.53199	0.325284	0.59311	0.242787	-0.88141	0.0373957	-0.0206064	0.911963	-1.23339	0.764449	0.0506291	1.09512	0.782861	-1.33243	-1.12631	-0.0691735	0.526533	-1.17476	-0.362377	-0.130347	-0.280929	0.479313	-1.19097	0.744715	0.258431	-0.016788	-0.493643	0.909526	-1.2148	2.04919	-0.446064	-0.492904	-0.239229	0.769736	1.39667	-0.00714437	0.0483501	0.0257468	0.60156	-0.213363
TCGA-A2-A4S3-01	-0.821004	-0.593592	-0.162391	2.41308	0.52616	0.656727	-0.240557	-1.13768	1.30249	-1.35587	-1.24334	-0.376531	-0.415463	-1.16001	-0.294577	0.562702	0.685929	-0.764446	-0.383836	1.00562	2.31711	0.168809	2.33977	2.07147	1.08361	-0.256242	-0.53234	-0.0402583	-0.508376	-1.37225	0.666906	0.306125	-0.426507	-0.427161	0.294451	-1.06353	2.22685	-0.665839	-0.210373	-0.502369	-0.962474	-0.263642	0.0250207	0.292959	-1.67384	1.25012	-0.372157	-0.0245437	0.0513591
TCGA-A7-A0CD-01	-0.692355	0.489983	-0.880977	0.39091	-0.135019	0.32591	-0.514275	-0.275627	1.10098	-0.112862	0.791483	-0.998881	-0.165053	1.46511	0.783746	0.991067	-1.73976	1.55102	-0.682124	0.700481	0.528701	0.998595	0.597845	-0.611037	0.219337	-0.911826	-1.0745	-2.43327	-0.0790646	-1.14763	-1.10127	0.256775	-0.819652	-0.293054	1.35396	-0.982781	-0.10619	0.88487	0.801918	-1.81125	-1.00079	0.727017	-0.0847255	1.34279	0.694636	-1.32217	-1.97287	0.368461	1.43351
TCGA-A7-A0CE-01	-0.256952	-1.17775	0.532078	-2.81171	1.04653	-0.70366	-0.789817	-0.852574	0.901881	-0.151631	1.09215	1.65038	-1.05984	0.365155	0.261502	-0.407054	1.00799	0.913955	1.25381	-0.725908	0.182037	0.969996	-0.371086	0.3248	-0.958047	1.20315	-0.347948	0.994962	-0.24039	0.302428	0.215726	1.34927	1.06869	-1.19284	3.70668e-05	-0.886678	-1.14853	0.579855	1.47553	0.258967	-0.050519	1.88245	-0.379682	-1.32643	-1.22977	0.455492	1.35729	0.474122	0.445853
TCGA-A7-A0CG-01	1.07028	1.36538	-0.177214	-0.283969	-0.917931	0.570923	-0.814755	-0.324958	-0.626379	0.452167	0.497602	0.019634	1.03946	-0.293534	1.72506	0.660158	-0.593808	-0.458075	0.0761606	0.0456905	-0.772864	-0.8202	-0.20671	0.051153	-0.249801	0.385437	0.687727	-0.466404	-1.27559	0.608051	-0.599571	-0.777482	-0.449663	0.924213	1.15166	0.430305	-1.75889	0.470252	0.00536081	1.07599	0.873886	0.146308	0.305076	1.17734	0.520169	0.771295	0.457016	1.38709	-0.222487
TCGA-A7-A0CH-01	-1.0786	1.56547	0.0590658	0.0675448	-1.1812	1.10257	-0.321151	0.803099	-0.20337	-0.269473	1.02869	0.313938	0.946382	0.814261	-0.917338	1.16311	0.398836	0.619204	0.276005	0.358655	1.56259	0.0141732	-0.0222067	-0.67745	-0.36018	0.346606	-0.720018	-0.716236	-0.374894	0.0259256	-0.802453	-0.372973	-0.327507	0.367272	0.349705	1.14928	-0.398554	0.765013	0.649817	-1.31312	-0.325901	-1.06138	0.220269	-0.634872	-0.0838348	1.48785	-1.11854	-1.5117	-1.34399
TCGA-A7-A0CJ-01	-0.906746	0.168588	0.544137	0.199483	-0.0666784	-0.0216596	-0.258006	0.403251	0.533669	-0.39503	-0.365259	-2.18604	-0.438977	-1.61634	-0.450252	1.58411	0.26108	-0.014957	-0.260152	0.638861	-1.12059	0.532292	1.70153	0.796559	-0.796045	2.48451	-0.620443	-1.13593	1.40234	-0.00380267	-1.1748	1.55625	-0.138899	-0.606528	0.537878	0.64404	-0.11197	-0.853579	-0.11233	-1.23739	-1.71922	0.197495	-1.36065	1.06834	-1.2124	-2.11281	0.717814	-1.83114	-0.917532
TCGA-A7-A0D9-01	0.0120726	-0.698521	-2.73692	0.179001	0.167606	0.728619	0.703467	-0.102483	0.0167343	-0.950982	-0.268462	1.94946	-0.113207	-1.06185	1.47204	0.062753	-0.684532	1.32923	-0.00245522	0.706456	-0.07872	1.24498	-2.24872	-0.328203	-0.265732	-0.292769	0.415074	-0.147936	-2.14948	-0.311585	0.868584	0.235197	-0.00797331	-0.190439	1.27492	0.428758	0.345432	0.610483	-1.48713	-0.0918965	0.768489	0.604089	1.6178	0.036757	0.185361	-0.845309	-0.414292	1.06934	-1.04801
TCGA-A7-A0DA-01	-0.26098	-1.28208	0.634605	-1.6218	0.51486	-1.33649	0.0498006	0.202302	2.29254	-0.12951	0.506046	1.57681	-0.171167	-0.315066	-0.829302	-1.10209	-0.705047	0.170118	0.404271	0.523044	-0.38136	0.419853	-0.287526	0.40281	-2.42307	2.05724	1.56031	0.848985	0.94852	1.87205	2.52299	-0.0704105	1.54596	-0.263043	-0.872505	0.10963	-1.43821	0.244601	0.655862	1.51066	-0.598852	1.27107	-0.421045	-0.216976	1.37871	-0.48827	0.40305	-1.83114	1.46732
TCGA-A7-A0DB-01	0.123329	0.965653	1.03317	0.0839697	-1.00995	1.01331	0.189089	0.402849	-0.458938	0.108082	0.357273	0.343548	1.20167	0.187897	1.02739	0.11709	0.120629	0.593389	0.297115	0.217534	-0.0284989	-1.19609	-0.387355	-0.376032	1.30184	-0.013767	0.401189	0.24377	0.195301	0.707381	0.165598	-0.138911	-0.213368	-0.111627	-0.364977	-0.333357	-1.41713	0.130255	0.128428	-0.751431	-0.128618	-0.926582	-0.014263	0.602409	0.323837	0.666874	1.54719	1.4232	-0.82043
TCGA-A7-A0DC-01	-1.67607	-0.467588	0.97609	0.40356	0.242491	0.880354	-0.908475	0.112972	0.422871	-1.03264	-0.445224	-0.700686	0.73037	-0.905551	0.372972	3.03686	1.01742	-0.428889	-0.794703	0.272404	0.14901	1.09707	-2.45734	-0.171917	-0.0258872	0.722769	-2.36826	-1.62574	-0.929325	-0.868071	0.34362	-0.49152	-2.80556	-1.55924	1.688	-0.486547	0.615641	0.758686	-1.85247	-2.92335	-0.332364	-1.09231	-0.0813414	1.45858	0.824524	-3.09676	-0.627447	-1.64915	1.4678
TCGA-A7-A13D-01	0.349108	-1.3194	0.385483	-0.104076	0.50561	-1.37739	-0.810889	-0.65516	-0.0319959	-0.192526	0.390872	-0.361966	0.534227	0.472657	-1.49295	-1.42366	0.588922	0.0564016	0.0698667	0.878711	2.57206	0.173468	2.65564	1.41589	-1.07824	0.561274	0.742407	1.47093	2.0465	0.691489	2.02561	0.520385	1.47067	0.43988	0.163025	1.00099	-1.66386	0.0129532	0.722039	1.63786	-0.191471	-0.340408	-0.0492125	-0.323741	-1.12579	0.640947	2.41945	-1.60407	0.16517
TCGA-A7-A13E-01	-1.19212	-2.18476	-1.00027	-1.44003	1.84447	-1.90292	-0.0629441	0.776452	0.88166	-0.607178	0.582727	-4.13085	-1.36714	0.759666	-1.61495	-2.38033	1.25579	-0.267156	-1.30127	0.589617	-0.303234	-0.148566	0.556272	1.80167	-0.948885	-0.0643966	-0.531254	-0.32679	-1.36572	-0.344427	1.93202	0.353841	-0.247702	0.0053464	-1.76652	-1.06289	-1.16922	-0.293766	-0.270946	1.07452	-1.49658	1.62662	-0.348225	-0.336683	-1.563	-2.16877	1.59481	0.10443	0.73164
TCGA-A7-A13F-01	0.221355	0.807665	1.34052	0.072702	0.766363	0.690426	-0.59627	0.504676	-0.0455742	-0.792797	0.110761	0.555958	0.207728	0.126278	1.49171	0.372264	0.702517	2.02028	-1.0655	-0.920624	0.464997	1.48094	-0.527567	-0.396604	0.674193	-0.135125	-0.367861	0.34315	0.295212	-0.903198	0.149209	-0.293744	0.62583	-0.503333	-0.355551	-2.31232	0.662922	-0.123192	-0.0234942	-0.768366	0.403763	0.970199	-0.180733	-0.40194	0.0033959	-1.37419	-0.817034	-0.713478	2.51557
TCGA-A7-A13G-01	-1.4204	1.73979	0.850017	-0.0116233	-1.44021	1.41519	0.568049	0.704443	0.0943918	0.0481327	0.610234	1.07538	0.661188	0.817625	0.484724	1.44047	0.322729	0.461443	-1.19326	0.225564	0.825032	0.638565	0.381053	-0.729923	0.630462	0.844907	-0.906614	-2.07656	0.162324	0.043263	-0.394265	-0.990737	-0.548966	-0.0836034	0.452878	-1.96671	0.0037097	0.505449	0.71459	-1.21107	1.38067	-1.55714	2.03467	0.999834	0.789344	1.63539	-1.21074	0.564523	-1.49882
TCGA-A7-A13H-01	0.58602	0.517696	-0.28119	0.420142	-1.51787	0.632906	1.42634	0.578557	-0.24887	0.916449	0.152741	0.858298	0.65274	-0.47074	0.98553	1.06552	-0.240631	-1.58636	-0.00544644	-0.2512	-0.104459	-0.834918	-0.68252	-0.452615	1.30021	0.462455	0.334842	-0.312874	-0.323543	0.285053	0.236494	-1.16325	0.200044	-0.169394	0.890728	-0.0313552	1.04196	0.208612	0.397899	-0.134197	0.903203	0.194866	1.33289	1.19427	0.829627	1.26175	0.413664	0.578792	-0.27528
TCGA-A7-A26E-01	0.0788899	1.56912	0.583841	-0.785428	-1.49941	0.936314	-0.211076	-0.269642	-1.18179	0.272867	0.282481	0.179284	-0.473568	1.00365	-0.246053	1.20682	-0.434709	-1.09367	-0.753162	0.565585	0.493581	-1.44283	0.544963	0.0233438	-3.05535	-1.00074	0.183975	-0.0460447	0.0599587	-0.109159	-0.706406	-0.1302	-0.531472	0.571521	0.15001	1.18469	-0.423784	1.30085	0.423772	0.163681	1.05917	-1.24154	0.894299	0.0446048	1.05976	0.0947294	-1.15681	0.612475	-1.3773
TCGA-A7-A26F-01	-0.0452814	-0.641916	0.621458	-2.4388	0.0327163	-0.58113	-1.99155	-1.26865	0.513581	1.1195	1.7316	0.528661	-0.530979	1.27654	-1.66851	-1.32513	-1.39532	0.125981	1.43434	1.20289	0.586738	-1.30447	0.10779	-0.498661	-0.549541	-0.801721	-0.427624	0.534457	-1.90072	-1.53126	-0.64201	-0.900248	0.136468	1.21953	-1.03292	0.265533	-0.857695	1.3485	0.821333	2.26731	-1.20167	0.918796	-0.177805	-0.732422	-0.349278	1.57063	0.515314	-1.74946	-1.27755
TCGA-A7-A26G-01	0.907505	-1.06409	1.59413	-1.32707	0.928577	-1.04057	-1.6218	-1.97482	-0.234364	0.298945	2.18609	-0.400985	-0.894405	-0.955429	-0.169167	-0.365334	-2.06974	1.71078	0.24203	1.00547	-1.53913	-1.4366	2.90463	-1.14474	-0.824478	-0.422413	0.900618	-0.145613	-0.572922	-0.61415	-0.656708	0.994744	0.296215	1.12089	-0.625139	1.54404	-1.08323	0.77907	-0.083389	1.89882	-0.714409	-0.42257	-2.13935	-0.987135	-0.993233	1.09574	1.2526	0.545965	1.74217
TCGA-A7-A26H-01	-0.301831	1.45323	0.334776	-0.341222	0.367218	0.998594	0.881474	0.801517	-0.627104	-0.345179	1.27827	-0.536536	-0.273212	0.542582	0.178454	1.12959	-0.45996	0.63475	-0.0744012	0.343595	0.800054	-0.399754	0.364261	0.215619	0.547554	0.863017	0.00587733	0.486296	-0.53125	0.114452	-1.0702	-0.0378232	-0.0769514	0.590289	-0.710847	0.220754	0.285861	0.390516	1.23112	0.416454	2.27228	-0.112616	-0.221793	1.13335	0.52242	0.565438	0.23947	1.01352	-0.257999
TCGA-A7-A26I-01	0.0647738	-0.943072	-2.24751	-1.25631	-0.0812389	-1.11133	-0.794506	-1.07605	0.877394	-1.18181	1.19728	-0.905936	-0.52467	0.061543	-0.752039	-0.603694	-1.12314	0.573941	1.81192	-0.433662	-4.78421	-1.18459	1.33517	0.903775	-0.179618	1.22597	1.76877	0.572417	0.528152	2.02614	2.7962	0.499856	1.47584	1.70275	-2.76105	1.33368	-2.24246	0.705109	1.31251	1.78679	-1.09923	0.268394	-1.34213	-1.62417	1.82767	0.904303	1.50665	-1.73789	-0.344518
TCGA-A7-A26J-01	0.189661	0.249383	1.04114	-1.16656	-1.36982	0.467208	0.000205566	0.355949	0.876453	0.224823	1.41084	0.719633	-1.41728	0.940535	0.390997	1.17504	0.167619	0.185315	-0.3931	1.15669	0.896593	-1.86977	0.875658	-0.488011	0.0209543	0.912516	0.316637	-1.10817	-0.84927	0.290304	-1.3994	-0.353784	-0.283783	0.388229	0.606649	1.10798	0.735083	0.83066	2.39284	0.769495	1.2365	0.150469	1.00316	1.62804	0.0478449	0.500458	0.132731	0.128441	0.853376
TCGA-A7-A2KD-01	-0.452054	-0.278477	-0.0489886	0.171492	-0.823826	-0.0800081	0.597833	-1.968	-0.688499	0.989549	-0.0757078	-0.974753	-1.3806	0.819011	0.110779	1.2851	-1.71433	-0.84174	-0.0475677	-0.0283987	0.0459719	0.222012	1.02116	0.0131418	-0.904745	-0.715486	-0.22954	-1.76285	0.0453761	-0.211311	-1.25463	0.172319	-0.798075	0.235356	0.24447	-0.0762756	-0.338678	0.502138	-0.086816	0.155173	0.168652	-0.223057	1.02352	-0.146048	-0.452118	-0.10928	-0.844582	-1.05307	-0.140432
TCGA-A7-A3IY-01	1.15988	-0.665727	1.58161	0.598563	-0.0501835	0.58891	-0.340745	-0.488767	-0.521014	-0.850661	-1.28901	1.20298	-0.0282597	-0.903978	0.391145	0.858114	0.759608	1.82664	0.282952	-0.384524	-0.575672	0.158668	-0.421601	0.516297	0.787639	0.799451	0.841958	-0.0894846	0.0392558	0.784099	-0.527751	-0.95602	0.428776	0.625269	-0.836808	0.651327	-1.82783	-0.0144438	-1.33374	0.0176751	0.185936	-1.01744	-1.20241	-0.288362	-0.364709	-0.653685	-1.03213	-0.816027	-0.220445
TCGA-A7-A3IZ-01	-0.554278	-0.294139	-1.64276	0.400906	-0.604179	0.176024	0.551125	1.01702	-0.585495	0.275009	1.14926	-0.227521	0.0580864	0.772418	2.20147	0.35252	0.172401	-1.01869	0.598993	0.383389	0.348985	0.295392	-0.983457	-1.31321	-0.112509	-1.01908	-1.52364	-1.83727	-1.26963	-1.60935	0.0313586	-0.102122	-1.44263	-1.33449	1.96547	-1.1564	1.18866	1.00936	-0.0013418	-0.754155	0.90204	-0.35387	1.25825	0.0198095	1.25939	-1.11863	-0.802986	-0.274982	2.15684
TCGA-A7-A3J0-01	-1.03696	0.2797	-0.106563	-0.039815	0.585568	-0.086678	1.50703	2.11182	-0.808865	0.322917	-1.55958	3.03556	0.0885168	0.27882	-0.162415	0.344462	1.44337	1.17645	-1.27338	-0.791531	2.75998	1.11303	1.28104	-0.597331	0.739095	-0.917847	-1.0628	-2.01135	-0.424223	-0.439726	0.474664	-0.486355	-1.41369	0.000753516	-1.19043	-1.47144	0.0126286	0.23732	-0.651946	-0.14636	2.25148	1.54885	-0.0662713	0.404894	0.997501	-0.0785768	-1.84751	-0.609784	-0.732083
TCGA-A7-A3J1-01	0.290775	0.571579	0.250651	0.152971	-0.49646	0.843036	1.63457	-0.427135	-1.79381	1.32251	0.455954	1.64499	0.586748	0.508735	1.74032	1.00226	1.10712	-1.01023	0.440026	-0.316609	-0.631688	0.0979498	-0.204568	-1.18133	0.512837	-0.698	-0.662233	-1.16339	-1.58409	-0.774018	-0.195627	-1.21598	-0.547483	-0.292161	1.05304	-0.013916	1.90597	-0.163275	1.59824	0.245013	-0.408021	0.957922	1.02335	0.905639	1.19793	0.257797	-0.183124	1.25111	0.514269
TCGA-A7-A3RF-01	-0.687913	-1.22958	-0.458563	1.43021	1.43088	0.20618	3.38016	1.29018	-0.297474	-0.330981	-2.28289	1.18742	1.90743	0.989902	0.863385	0.472401	1.15409	2.6369	0.324303	-0.739118	2.27825	3.36049	-0.260862	-0.306807	1.14974	-0.666838	-0.625704	-1.91978	0.325107	-1.38027	1.5457	-2.66176	0.742324	-0.792643	1.29928	-0.489601	0.815436	-0.896121	-0.913277	-2.22619	-0.992008	1.3288	0.779407	-0.924058	1.63986	-1.71258	-1.50531	-1.32936	-2.14831
TCGA-A7-A425-01	0.0849061	1.15511	0.616046	0.613411	-0.412653	0.843009	0.502448	1.65215	0.134301	0.830097	-1.1959	1.17146	1.0168	-1.43536	1.31969	0.0683972	2.18223	-1.17387	0.849015	-0.535346	-0.824747	0.0468884	-1.28079	-1.00795	0.0873757	0.301443	0.622228	0.220708	-0.944512	0.671417	0.297411	-1.26856	-0.244507	-0.885241	0.342623	-0.525914	1.87398	-1.57012	-0.81919	-0.0490042	1.80725	0.32572	2.50452	0.90255	0.76603	-0.632685	0.903063	1.1806	-0.10154
TCGA-A7-A426-01	0.787376	0.409934	0.498986	0.437503	-0.797336	0.881689	0.730355	1.05401	-0.542324	0.488607	-1.28473	0.739133	0.601018	-2.3162	1.26738	0.639384	1.9336	-0.218979	1.06717	-0.756328	-1.73294	-0.677969	-1.01482	-0.855646	-0.455675	-0.357183	0.826389	-0.465543	-0.505203	0.317274	0.260917	-1.12587	0.537618	-0.0918939	0.672657	0.296784	1.97453	-0.976624	-1.16558	-0.368709	0.628626	0.697194	1.02779	1.15891	0.827677	0.0588542	0.255552	1.30522	1.276
TCGA-A7-A4SA-01	0.0423295	0.7581	0.747816	0.52405	-1.30046	0.377267	1.0031	-0.101376	0.174641	0.822352	-0.312051	0.226345	0.367669	-0.476432	1.05527	0.901378	0.114706	-1.17792	-0.292251	0.844909	-1.53986	1.4125	0.299517	-1.59903	0.388239	-1.24021	0.106826	0.126697	1.32946	-0.65669	0.133987	-0.922066	0.33867	-0.163973	0.685756	0.138483	0.433333	-0.122676	-0.263371	0.544015	1.39003	0.135096	0.325057	1.27961	0.917872	0.157416	0.275294	1.21553	-0.0668644
TCGA-A7-A4SB-01	-0.176323	-0.769637	-0.569695	0.878267	-1.07477	0.365161	0.0453986	0.578667	-0.853101	-1.33893	0.213849	-0.531256	0.0801704	0.0838194	0.270547	-0.40939	1.21677	-2.28206	-0.833013	-1.30637	0.400669	-1.11489	0.112009	-0.236856	-2.45933	-0.357887	-0.271784	0.10974	0.250893	-0.140777	0.248258	-0.636137	-0.652997	-0.759838	0.236009	0.842392	2.10772	-0.549433	-1.10079	-1.16016	0.445367	-0.0951763	2.03712	0.198755	1.3584	-0.121169	-0.849252	0.491997	0.650524
TCGA-A7-A4SC-01	0.269498	-0.0350917	1.90483	0.243528	-0.525486	0.707875	1.35526	-0.12891	-1.42281	1.13129	1.28611	0.37195	0.157984	0.24374	1.24331	0.0400508	-0.151316	-1.03268	-0.213892	-0.544569	-0.337452	-1.19057	0.0335247	0.699723	-0.93322	-0.437761	-0.141454	-0.286684	-0.959303	-0.279342	0.222082	-1.51599	0.27817	0.999371	0.0884582	-0.286226	0.959158	0.263192	0.718756	-0.15252	0.0504142	0.362228	0.395078	-0.159124	1.05679	0.00842653	0.298755	1.05535	-1.13646
TCGA-A7-A4SD-01	-1.55859	-1.74039	0.359396	0.31106	1.51293	-1.85747	0.282376	-1.1094	-0.211855	0.0361463	0.167224	-2.38006	0.393178	0.128765	-0.409182	-1.22695	0.630224	-0.606878	1.50083	0.720935	0.347645	0.0338118	-0.700327	-0.379582	-0.932516	-0.433971	-0.188872	1.40858	-0.806738	-0.651689	2.15085	1.27655	1.18504	1.52518	-0.397241	-0.275386	-0.380657	0.200272	0.712097	1.22547	-1.77593	0.144554	-1.05496	-1.31237	-1.60616	1.57886	1.07536	-1.83114	-1.35698
TCGA-A7-A4SE-01	1.27906	-1.42972	-0.0808795	-1.06943	0.200058	-1.23384	-0.651739	-0.476929	2.10321	1.34613	-0.415777	0.150144	-1.35533	-0.714498	0.114288	-1.7808	1.12193	-1.72536	2.38473	-0.938206	-0.539453	0.428465	-1.37482	1.50398	-0.307401	2.66433	1.87097	0.304204	-0.0659788	2.53122	2.82777	0.255279	2.03387	1.25295	-0.587825	0.961938	0.328702	-0.133391	2.66457	0.744762	-0.657183	0.817537	0.761445	-0.672054	0.876921	0.311396	0.702584	0.460484	0.0880874
TCGA-A7-A4SF-01	-1.71847	-1.35346	-0.891065	0.991534	0.735358	0.654971	0.752534	0.612565	1.18584	0.221522	-1.79869	0.409383	-0.0448205	1.32867	0.300073	0.673246	1.19955	-1.23573	-2.63402	-0.679272	-0.11383	0.617907	0.626895	-0.741797	0.282025	0.832997	-1.66486	-0.487915	0.466352	-0.576011	0.424782	-1.44791	-0.296556	-1.38342	-0.372096	-1.69456	0.227561	-0.901357	-1.12879	-1.5201	-1.61502	-1.48846	0.534468	1.78114	0.566327	-2.01591	-0.47105	-0.828262	-1.76212
TCGA-A7-A56D-01	-1.17283	-0.0691378	-0.0203643	-0.0192486	0.32345	-0.490993	0.222451	-0.0751609	1.48013	-2.80245	-2.3981	-0.719393	2.13435	-3.03393	0.0588549	-1.0424	1.49947	-1.18054	0.328855	-2.94596	-2.90708	0.68132	-2.15388	0.280619	1.19139	1.99813	1.87071	1.6574	-0.218447	0.65611	0.0714354	-2.29357	0.392741	-1.90383	-1.27215	0.448853	0.610573	-3.27053	-0.17614	-1.9525	-0.434639	-1.76575	-0.11392	0.00227569	-1.16553	-0.934182	0.160019	-1.83114	-0.759217
TCGA-A7-A5ZV-01	2.52223	-1.53318	0.731477	0.318622	2.77492	-1.37151	0.772692	-1.97125	-0.693327	-0.544554	-1.91796	-0.704575	0.574958	-0.73059	-1.61504	-1.71902	0.266609	-1.74831	-0.6464	-3.09436	1.07725	0.910097	3.48459	0.389947	-1.65367	1.11227	-0.610509	-0.252874	-0.255695	0.408219	0.0618438	0.221467	-0.521278	-0.232423	-2.6133	-0.0181442	-2.43403	1.5692	-0.124603	-0.851118	-0.584883	4.11189	-0.392692	-0.172027	-2.90411	0.190472	0.332521	-1.83114	0.108103
TCGA-A7-A5ZW-01	0.451858	1.40072	0.691361	0.248957	-1.21896	0.579557	-0.565581	-0.326507	-0.450292	0.189945	-0.794815	0.422181	0.990579	-0.742411	-0.257031	1.21579	0.812567	0.528104	0.434602	0.582634	-0.368408	-0.743525	-0.718826	0.503277	-0.209062	0.35137	0.933804	-0.4172	0.126624	0.692524	-0.610886	-0.351083	0.180288	1.35493	-0.394675	1.53645	-1.52436	0.0867466	-0.794857	-0.774745	0.719963	0.0829232	-0.0832691	-0.990269	-0.0507397	1.26474	-0.114582	-0.549384	-0.242199
TCGA-A7-A5ZX-01	1.23744	0.63282	0.470562	0.360763	-0.815031	0.0862492	0.601101	-0.885895	-0.795275	0.397027	-0.909998	-0.255021	0.849306	-0.957586	0.485323	1.33216	0.373792	-0.186106	0.818834	-0.283965	-0.868195	-0.603342	-0.592014	-0.106708	-0.152532	0.154481	1.17402	-0.420444	0.0807507	0.538931	-0.14596	-0.524561	0.536834	1.313	0.425072	2.09694	0.328655	0.389767	-1.21699	-0.207976	-0.0109899	0.0409482	0.671102	-0.148277	0.735342	0.887213	-0.598212	0.527772	-0.807963
TCGA-A7-A6VV-01	0.676378	-1.49448	0.222442	0.223686	0.51913	-1.70251	-0.417716	-1.04926	0.320821	0.536083	-0.556177	-0.366104	-0.475325	-0.338837	-0.976565	-2.21252	0.34612	-0.917484	1.50357	-1.31487	-0.561571	1.17287	0.602931	-1.21433	0.583645	-0.62035	1.38456	1.52496	0.152872	0.608079	2.63235	0.955167	3.35677	0.323454	-0.795947	0.442986	0.516414	0.0337289	-0.21731	1.87971	-0.978855	-0.172399	-0.524161	-0.673382	-1.3556	0.0106788	1.57256	-0.31038	1.10135
TCGA-A7-A6VW-01	-1.18178	-1.57605	0.371475	0.204617	0.564712	-1.90116	-0.413445	-0.915836	2.89537	-1.14086	-1.93994	-0.865289	-0.538458	-1.24849	-1.11942	-2.46327	0.281907	0.0516318	1.27778	-0.164803	-1.82357	-0.0704835	-0.244092	1.31463	-0.400267	-0.754147	-0.143256	0.354152	1.17956	0.141822	-0.0906819	0.360739	-0.329746	-0.679099	-1.83186	-0.300179	-0.31966	-2.02421	-0.399138	0.010886	-0.400923	1.18982	-1.52432	-1.64874	-1.40671	0.376134	1.99036	-0.303982	0.442434
TCGA-A7-A6VX-01	-0.907721	-0.227786	-1.89694	0.28306	1.80024	-0.908777	0.364838	0.348587	-0.37361	-0.216314	0.00111174	-0.305867	-0.19078	-0.302994	-0.332076	-0.400314	-1.05855	0.811182	0.821605	-0.0902412	-0.643245	-0.462235	-1.33635	-0.289703	-0.135904	0.157691	0.157103	-0.634384	-1.24489	-0.332955	1.01169	1.85258	0.467781	-0.320733	-0.661557	-0.120786	1.31527	0.948534	0.729772	-0.346323	-1.21701	0.660015	-0.173604	1.02558	-1.35202	0.314186	0.461897	0.294272	-0.492475
TCGA-A7-A6VY-01	0.452193	-1.12462	-0.463315	0.68109	2.1083	-1.19625	0.232051	-0.852908	1.60354	0.855946	-0.107483	-0.0723573	-0.367815	-0.934153	-0.501751	-2.21562	-0.0130768	-0.709179	0.310328	-0.23714	-0.897387	-0.624585	0.574385	-1.53628	0.781391	0.383868	0.229237	0.887013	0.911668	0.206969	-0.265046	-0.488527	0.98061	0.574071	-1.25874	1.37968	-1.36129	-0.548214	0.6403	0.802869	-1.94719	0.247501	0.292228	-1.36689	0.833846	-0.357947	1.40428	-1.44772	1.13751
TCGA-A8-A06N-01	-2.024	-1.4507	-0.064718	0.27783	1.09982	0.223278	0.232619	0.450677	0.529246	-1.0938	0.300435	-1.43875	-0.224373	1.41002	1.58806	1.35149	-1.89092	-1.70927	0.176659	1.07856	1.17098	-0.126362	1.208	-0.402455	0.828472	-1.16619	-2.32679	-2.14006	-1.6262	-0.666234	0.0134067	-1.17014	-0.915341	-1.42614	2.01292	0.569044	0.482459	0.399989	1.55865	-2.02923	-1.42857	-0.939423	2.03006	0.832957	1.91948	-0.387007	-1.68881	-1.83114	-0.177408
TCGA-A8-A06O-01	-0.254021	0.760424	0.407601	0.88437	1.7783	-0.702494	0.226336	0.861975	0.767663	-0.914556	0.790314	-0.187616	0.232474	1.16999	0.633088	-0.0449354	0.0878811	0.519749	-0.85308	0.377113	1.46667	1.58367	1.0831	-0.978657	0.074597	0.907943	-0.685253	-0.547156	0.571834	-1.115	0.539885	0.155836	-0.381992	-1.34563	-0.387411	-0.665143	-0.805417	0.304065	0.918244	-0.30453	1.21954	-0.586526	0.574201	0.582101	0.790073	0.51711	0.592009	1.20092	0.886644
TCGA-A8-A06P-01	0.818053	-0.430774	-0.065036	0.542374	-0.263706	1.14539	0.687724	1.559	0.523492	0.314483	-0.240004	1.08907	0.684132	0.24827	0.26261	-0.350943	0.470165	0.431818	-0.417446	0.147162	0.264972	-0.324647	-0.450931	1.18734	-0.244229	0.228851	1.07166	0.7084	0.389492	0.581657	1.32316	-0.709013	0.985335	0.470453	-0.549917	0.00172563	-0.485819	-0.0667419	-0.945276	-0.238346	0.737104	0.195382	0.496425	1.57391	0.361493	-0.0755621	0.386923	1.1462	0.886245
TCGA-A8-A06Q-01	-1.74561	1.07884	1.49502	-0.589718	0.129486	0.571883	0.295379	1.62194	-0.408523	-1.25546	0.103769	0.564996	1.05955	2.70063	-1.1349	-0.200314	-0.195317	-0.9491	-3.84867	-0.727978	1.02893	0.638185	1.09671	0.698007	-0.521247	-0.985276	-2.13034	-1.28887	-0.0778228	-1.69617	-0.668613	0.750014	-2.2698	-1.88633	0.499434	-0.653208	-1.38868	0.630807	-0.179676	-1.05898	1.94218	-0.770378	0.894254	-0.966671	0.143803	-2.28553	-0.814036	-0.177686	-0.702852
TCGA-A8-A06R-01	0.410154	-0.362864	-1.96604	0.399738	1.29049	0.530698	-0.134863	-0.79877	-1.07827	0.173601	-0.973755	-0.950111	-0.910766	-1.53701	-1.73956	0.16332	-0.822925	-0.801259	0.469364	-0.615549	-1.10712	-1.14704	0.376292	0.957873	0.964799	-0.718847	1.20514	0.127355	2.02926	-0.199225	-0.215339	1.1098	0.228337	0.821809	-1.108	1.79951	-0.734928	-0.034523	-1.41175	0.668646	-0.373024	-1.07014	-0.870084	-0.328974	0.0476382	0.985346	1.17552	-1.83114	-0.453539
TCGA-A8-A06T-01	-1.08451	0.605951	0.227241	-0.292909	1.88375	0.822572	-1.0318	0.545441	0.689162	-1.84664	0.244601	1.00307	0.617492	0.991581	-0.404207	2.16752	1.39152	-0.0292628	0.0642017	0.602251	2.82574	-0.560096	0.883801	0.0235487	0.106542	-1.11136	-0.744707	-1.9403	-0.452787	-1.48604	-1.0566	0.0686337	-1.56912	-1.68404	0.402687	-1.18083	0.101778	0.473031	0.760721	-1.15323	1.00947	-0.561987	1.43722	0.031814	0.377558	-0.739336	-1.16588	0.53058	-2.06432
TCGA-A8-A06U-01	-0.572948	0.274603	1.00601	0.83303	1.99495	0.131572	-0.390149	-0.0943566	0.817543	0.330052	0.0833006	-0.551386	-1.42697	1.33551	0.846064	0.258859	0.387779	-0.795679	-0.199463	1.35276	1.04057	1.27852	1.28173	-0.168433	0.114633	-0.461417	-0.619639	-1.06592	0.652423	-0.303012	0.109932	3.84142	-0.526914	-0.780072	0.0641631	-0.55274	0.666818	-0.259073	0.989162	-0.0266816	-0.325771	-0.0612011	-0.763245	1.54223	0.951896	0.261255	-0.16453	-1.0761	-0.553672
TCGA-A8-A06X-01	-0.944948	0.260983	-1.16727	-1.93085	0.345984	0.441749	-0.866277	1.17442	-0.151334	-1.52553	-0.0566839	1.66196	-1.40175	-0.0915214	-0.142117	0.317959	-1.63655	0.676288	-0.74959	-1.28944	-0.528868	0.0597552	0.310455	1.82528	0.344783	-1.02781	-1.10198	1.0101	1.32337	-0.944242	0.288938	-0.176205	-0.816684	0.424905	-0.197217	-1.01509	-0.735529	0.419306	1.0887	5.56519e-05	1.57131	0.387001	-1.05481	0.404278	-0.930468	-1.16713	0.612915	0.0409006	-0.0275415
TCGA-A8-A06Y-01	-0.91953	0.939337	0.624257	0.295501	2.00978	0.358019	0.657449	0.1475	-0.524843	-0.664597	1.03212	1.3181	-0.0484926	0.192634	-0.312716	0.914751	0.875168	1.26024	-0.15503	0.634588	0.538212	-1.10541	-0.248613	-0.522058	-0.143106	1.0427	-0.994066	-1.0351	-1.09768	-0.655187	-0.0715564	-0.0639856	-0.39818	-1.39869	0.686091	-1.83775	-0.343955	-0.556809	0.758738	-2.15756	-0.302778	0.351675	0.422061	0.650475	-0.311822	0.926442	-0.211987	-1.12329	-2.25726
TCGA-A8-A06Z-01	-1.03132	1.13389	1.05783	-0.150658	0.190327	0.0588078	1.02211	-0.443407	-0.616194	-1.91593	-0.252123	-1.22495	-0.71982	2.33731	-1.43403	2.10539	0.661864	-0.23657	-1.43382	0.275077	1.58961	1.70555	0.395554	-0.233906	1.72553	-1.0728	-1.74253	-1.03155	-1.23083	-1.64133	-0.935769	0.640347	-1.20283	0.715383	0.964915	-1.20433	0.3995	0.607558	-0.0983724	-1.83782	1.79314	-0.2546	0.792566	0.401416	0.277642	1.41711	-0.185067	-1.74492	-2.45599
TCGA-A8-A075-01	-0.961482	0.160683	-0.34661	-0.552582	0.0351689	0.353605	1.4273	0.570603	0.813135	0.934704	0.469126	-0.351421	-0.386298	-0.353613	0.0924034	0.834521	-0.081864	-0.0906074	-0.0601856	0.0128124	-0.19518	-0.678369	0.215199	-0.923575	0.971967	0.71751	-0.409755	0.642454	-0.878691	-0.939531	-0.100379	0.100388	0.907184	-0.521688	-0.00657568	-1.67517	0.335752	0.529445	-0.62255	0.456717	-0.969683	-1.0296	0.794661	0.200129	0.886992	1.56623	1.17788	0.493299	-0.86007
TCGA-A8-A076-01	-0.716572	0.544217	-0.571701	0.075099	0.438164	0.037506	0.226021	0.343662	-0.00593284	0.368383	0.0509224	-0.848912	-0.297088	0.0954759	0.586828	-0.0524127	-1.16352	0.195425	-0.277218	1.62072	-0.596375	-0.337423	-0.770246	0.00238213	1.25609	0.090576	0.0837689	0.206891	-0.346447	-0.512172	-0.371793	-0.124632	0.0527509	-0.179208	0.333565	0.154768	-1.13218	0.42162	0.922154	0.473931	0.152406	-0.857181	1.01331	0.212121	0.501771	-0.540693	0.736813	0.404066	0.113667
TCGA-A8-A079-01	-0.954535	0.715932	0.981546	0.890956	0.21852	-0.632515	1.28077	0.748635	-0.327254	-1.0596	-1.17477	0.460543	-0.50936	0.550741	0.871461	0.0155473	1.32624	-0.812329	-1.85806	-1.28074	-0.784783	1.34405	0.507486	-0.310053	0.0330969	-0.176731	-0.854435	-0.929814	2.28904	-0.285757	0.22979	0.2766	-0.277539	-0.746625	-0.0530238	-0.280466	0.530644	0.395241	-0.768948	-0.211	0.281628	0.701396	0.642838	0.77472	1.19885	-0.933979	0.93825	0.232912	-0.511163
TCGA-A8-A07B-01	-0.509818	-0.849098	-0.499096	0.043103	-1.48626	-0.516485	0.278745	-0.809024	-0.173867	-0.136252	0.0905233	-1.75953	0.0528901	-0.0447493	-1.62012	-0.163149	-1.38224	-1.39461	0.672644	0.914215	-0.663087	1.29987	0.723577	0.180123	-2.35778	-1.31945	-0.238609	-2.10231	1.31881	-1.4475	0.154815	0.49374	0.133976	-0.925519	0.667358	-0.0590812	-2.0634	0.41331	-1.38553	-0.0968445	-0.351265	-2.14866	0.301504	-2.67016	-0.808934	0.952421	-0.914813	-1.26702	-1.49352
TCGA-A8-A07C-01	-0.480203	-1.25232	-2.30908	0.466133	-0.388165	-1.16345	-0.0416677	-0.747397	2.80772	1.14497	0.879568	-1.19415	-0.685377	0.168887	-0.511564	-0.549664	-2.26551	0.394514	0.0575584	1.31656	0.410435	-1.70886	1.0813	1.12166	-0.0118042	-1.25169	-1.51765	-1.62802	-0.433091	0.209075	0.213966	2.99588	-1.61982	-1.11247	-0.463938	1.90653	-0.760734	0.964243	0.674723	2.0522	-1.31333	-0.0115406	-1.2653	-1.46408	-0.343736	0.361655	1.14337	-1.83114	1.39354
TCGA-A8-A07E-01	1.02875	0.653143	-0.413068	-0.289574	-1.11148	-0.819004	0.28308	0.478965	0.371992	1.44166	0.696409	-0.00779688	-0.0335756	0.0848104	-0.0361057	-0.293457	-0.848194	-0.919615	0.940014	0.491236	-0.227572	-0.595495	-0.639944	-0.20286	-1.23294	-0.419096	0.215308	0.00838819	0.302883	0.0342967	-0.481764	0.0393182	0.193805	0.539504	0.178405	0.378775	-1.75787	0.600416	0.203145	0.291382	0.930891	0.967241	0.555633	0.552366	0.814893	1.53663	0.211879	0.834896	-0.412786
TCGA-A8-A07F-01	-0.0583516	1.29338	-1.00434	-1.92199	-0.277655	1.03622	-0.721025	2.33268	1.13793	1.73256	2.04718	0.617642	-0.93021	2.03571	-1.39257	0.506438	-0.665508	0.785951	-0.0552664	0.402482	1.1036	-0.859828	0.563982	-2.22674	-0.99617	-0.845443	-0.523736	-0.69655	-0.943928	-0.337969	-0.887969	-0.921155	-0.898255	-0.313634	-0.200946	-0.212882	-0.77332	0.773907	1.75495	0.122858	-0.642142	-0.888999	1.23086	0.611845	0.410136	1.5563	0.553714	-0.831678	-1.34998
TCGA-A8-A07G-01	0.117707	0.833258	0.613455	0.214894	0.16402	0.181849	-0.384683	0.641992	0.0164484	-0.448166	1.05091	0.162507	-0.703698	1.48651	-0.0238131	-0.150081	-0.0994647	0.0847667	-0.148009	0.484028	1.19404	-0.0674146	1.04425	-0.261998	-0.310535	0.632099	1.18257	0.558189	0.957593	0.995042	-0.283433	3.23516	0.321315	0.994353	0.0783569	0.873597	-0.774394	0.704147	0.913126	0.0459637	0.283221	0.218916	0.493659	-0.360325	0.283629	1.25382	-0.428407	-0.119003	-0.6079
TCGA-A8-A07I-01	0.361094	0.0215771	-0.905783	-0.987942	1.25784	0.303554	-0.932248	0.456072	1.91833	1.26057	0.48402	-0.137418	-0.988828	2.96996	-0.42793	-0.793267	-1.14799	-0.787234	0.149626	0.681122	0.756242	-0.869135	1.93956	-0.208644	0.0730168	-0.0119166	0.542921	0.250361	0.525835	-0.149844	1.3373	0.0644719	0.715049	1.00309	-0.0278216	-0.0898151	0.0895272	0.719647	0.882922	0.237972	0.0788004	-1.40301	0.581035	-0.458104	0.694252	1.67852	0.858249	0.442194	0.213848
TCGA-A8-A07J-01	0.842891	0.809103	0.183443	-0.124331	-0.313755	1.10334	1.51428	0.192017	-1.50884	0.288658	-0.698896	0.980249	-0.412796	1.27495	1.31127	-0.0951777	0.405376	1.26832	-0.0901915	-0.202227	-0.438177	-0.708414	0.19956	-1.12078	1.23378	-1.05837	0.564557	0.108263	-0.615084	-0.682498	-0.414392	0.310229	0.682337	1.19515	0.298665	0.499805	-0.687198	1.3142	-0.0550738	0.125729	-0.739778	0.0847177	-0.674796	0.955773	0.730323	0.681007	2.00057	1.56167	-1.16058
TCGA-A8-A07L-01	-0.398198	1.22734	-1.54556	-0.665565	1.56706	-0.99474	1.74415	0.425488	-0.404103	1.56857	1.19318	-0.172036	-0.51599	-0.184058	-0.07772	-0.325678	-2.47368	-0.125038	-0.595966	-1.27474	0.0701283	-0.771595	-0.685941	0.0746373	-0.607305	-0.891453	-0.0205669	-1.27271	-0.202842	-1.14545	-0.110204	0.750657	-1.25916	-0.0271239	-0.215125	-0.161462	0.46087	0.625853	0.421205	0.183288	0.629756	0.584684	1.34751	1.46234	1.97126	0.290187	-1.63305	-1.20808	0.846034
TCGA-A8-A07O-01	-0.745396	-0.856239	0.0765738	1.86563	1.41782	-2.17237	0.613907	-1.64362	1.39044	-0.536834	1.74285	-1.61565	-0.418821	0.568555	-2.08974	-0.133731	-0.363627	0.725041	0.872854	0.261417	0.799064	0.607801	-0.315028	0.182161	0.216854	-0.0485048	-1.01136	0.157568	1.10158	-1.19147	-0.495948	1.63192	-0.354411	-1.39763	-0.211718	-0.962294	-1.81749	0.63646	0.825525	2.07935	-0.665175	1.22394	-0.447536	-0.154729	-2.58706	-0.142494	1.2612	-1.83114	-0.934991
TCGA-A8-A07P-01	-0.480987	0.765164	0.512047	1.02095	-0.212638	0.393161	-0.47012	0.595626	-0.579507	-0.713818	-0.200525	-0.988884	-0.109737	-0.482528	1.52006	2.15903	-1.06939	0.267896	0.013664	-0.596297	1.1338	1.05944	1.22749	0.203397	0.101797	-1.51071	-0.379116	-0.885337	0.684303	-0.325045	-0.907162	0.476196	-1.04895	-1.30365	0.0237331	0.0755826	-2.04095	0.826426	0.0402529	-0.619701	1.1553	-0.28658	0.882546	0.478412	0.664094	-0.832704	-0.165994	0.29648	0.441406
TCGA-A8-A07R-01	-0.436893	-1.45173	1.98286	1.03287	2.25014	-2.19735	-2.81811	-0.668787	2.40129	-0.610977	2.46393	-0.22747	-0.829456	-0.729046	-0.852316	-1.27171	-0.744854	-0.00383244	-0.171576	0.834658	0.536585	0.867341	1.04438	-1.78051	-1.55201	1.25284	0.752181	1.28133	2.50099	1.45451	2.42532	3.15258	2.13344	-1.27872	-1.56426	-0.208536	-1.26455	-0.11477	2.85108	1.03834	-1.20845	0.864509	-0.61254	-1.19015	-0.357517	-0.569759	2.05353	-1.58597	1.14355
TCGA-A8-A07S-01	-0.464234	-0.985668	0.821802	-0.0717591	-1.01063	0.937073	0.478444	0.670553	-0.444385	-0.090532	0.0244611	0.950479	-0.0064892	0.283163	1.3676	0.176745	0.964624	1.8637	-0.586603	0.0357858	-0.100225	1.28604	-0.0241532	-0.699167	1.15529	-0.510058	-0.176948	-0.637383	0.00598797	-0.309828	-0.65785	-0.848789	-0.968679	0.76017	0.271815	-0.700799	-0.330167	-0.251177	1.04844	-0.813685	0.217958	0.452658	0.573632	0.370026	0.376734	-1.84029	-0.240504	0.215834	-1.48989
TCGA-A8-A07U-01	0.475365	-1.63078	-0.672418	-1.57742	1.88793	-1.03539	-1.30468	-0.737105	0.728223	-0.00506149	-0.359921	-0.495388	-0.685588	-0.0345165	0.739721	-1.4033	-0.70028	0.0625855	0.650547	-0.118599	0.116096	0.664352	0.168621	-0.389492	0.418135	-0.882155	-1.06416	0.407585	-1.33152	-0.696312	3.13351	1.08745	0.236184	-0.131368	-1.78823	0.722663	-1.56573	1.40387	2.56883	1.25152	-1.58545	2.21893	-1.12	-0.497895	-0.176992	0.799973	1.10891	1.25322	-0.420903
TCGA-A8-A07W-01	0.117589	-0.949771	-0.667161	-0.524471	2.63039	-0.0592628	0.87651	0.144743	0.604453	-0.274924	-0.164974	0.279784	-0.735771	0.470359	-0.60176	0.889628	-0.0268189	1.42405	-0.668857	-0.00382346	1.81184	-0.203732	0.459816	-0.298079	1.04165	1.02324	0.092956	-0.0454569	0.653975	-0.731398	0.733609	1.01874	-0.111054	0.0881046	0.953708	-1.2998	0.825581	0.600849	-0.265117	0.297295	0.112671	-0.26778	0.844718	0.685902	0.611582	-0.278745	-0.0483637	0.667688	0.209074
TCGA-A8-A07Z-01	-0.609086	0.802423	1.25465	0.94719	0.774834	1.31509	0.901431	1.86888	-0.643031	0.60169	-0.545114	0.867704	0.949671	2.00132	-0.119061	0.691094	1.12437	0.870252	0.241178	0.860536	-0.427513	1.27684	-1.88711	-1.99893	-0.0708905	1.20534	-1.03367	-0.46407	0.0502529	0.370284	0.870032	-0.104488	0.190121	-0.547734	1.22216	-2.03955	1.00861	0.228047	0.989177	-2.26717	0.143011	-0.027161	1.1901	1.51969	0.267172	-0.253937	-0.653226	-0.54527	0.64471
TCGA-A8-A081-01	-0.508228	-0.652773	-0.204619	0.859665	-0.314598	1.21256	0.37138	-0.865764	-1.17683	-0.0755431	-0.311179	0.11742	-0.660904	0.826496	2.0508	1.08975	-0.123647	-0.106295	-3.43228	1.15446	1.85706	1.6021	0.240479	2.95447	0.329826	-1.18598	-1.7343	-0.962435	-1.07291	-1.15953	-0.0762305	2.02028	-1.60241	-0.438866	2.56288	1.49248	-0.856939	0.60537	-0.296538	-0.437714	-0.97553	0.262794	0.969143	0.355204	-1.04582	-1.03597	-1.04763	-0.62358	-0.297996
TCGA-A8-A082-01	0.636062	-1.10968	0.136302	-0.0294886	0.61821	0.76757	2.18058	1.28625	0.257546	-0.192639	-0.684876	1.97627	-0.176322	-0.474036	1.6427	-0.734787	1.5616	-1.19171	1.06095	-0.607405	-0.204088	0.381676	-1.25115	-0.761981	-0.229201	-1.213	-0.881409	-0.54857	-0.363392	-1.76848	0.553827	-0.292555	0.211441	-0.847535	-0.0134052	-2.2774	-0.516913	-0.204623	-1.09247	-0.0505093	1.16108	0.973512	1.114	0.187701	0.51692	-0.657779	-0.77709	-0.326784	1.80212
TCGA-A8-A083-01	-1.28211	0.784863	0.150713	0.311673	-1.09505	1.89198	0.271047	0.26872	-0.901655	0.416088	-0.411134	0.511988	0.467522	-0.0283355	0.724063	1.15911	0.913871	1.18222	0.161897	0.82183	0.141013	1.04135	-0.158899	-1.65124	0.549129	-1.18642	-1.49556	-1.41924	0.18605	-0.896062	-0.581651	-0.482249	-1.8538	0.202924	0.251772	-2.00044	0.248419	1.12831	1.28714	-1.09951	-0.381653	-1.6049	1.49406	0.541719	0.0093743	-0.497825	-1.66309	-1.29078	-1.91734
TCGA-A8-A085-01	-0.685577	-1.01268	-1.7475	0.22075	0.346928	-0.126452	-0.670703	0.556736	0.487639	0.372296	0.35336	-0.204465	1.15415	1.72219	-0.0724687	0.295527	-1.36983	-1.23613	-0.0849281	0.471916	2.17916	-0.528166	1.64581	0.58001	-0.140689	-1.03857	0.125057	-1.22469	0.32149	-0.74764	-0.246859	0.229335	-0.355742	-0.159253	1.71124	-1.50147	0.0152659	0.00223666	-0.617624	-1.82987	0.0927461	1.09079	0.210629	0.155333	-0.631725	-1.06139	0.811311	-1.04821	-0.618379
TCGA-A8-A086-01	-0.120479	0.356007	1.16777	-0.107536	-0.549056	0.160541	0.702108	0.859679	-0.000465945	0.506887	-0.273315	-0.844473	-0.658626	0.828313	0.00468349	0.573758	-1.33965	-0.441846	0.804111	1.0517	-0.435752	-0.514728	-0.107931	-0.34516	-0.667238	-0.351624	0.573703	-0.685984	1.16138	-0.0201469	-0.257366	0.0330758	0.37427	0.0442743	0.505781	0.897631	-1.66129	0.396825	-0.62749	-0.639494	1.85594	0.839673	-0.407052	1.08768	0.480163	-0.540259	0.378424	-0.512216	1.15303
TCGA-A8-A08A-01	-0.56403	1.19511	0.888592	0.980999	-0.544637	1.21562	1.29392	2.05015	-0.0766023	0.400307	-0.394306	0.597556	1.69521	1.89281	-0.380304	1.01138	0.95568	-0.0760642	0.428373	-0.0316385	0.967832	0.939903	-0.435498	-0.409383	0.673366	-0.598953	-1.01633	0.0792027	-0.308571	-0.941894	-0.6777	-0.832329	0.0167797	-0.522823	-0.37367	-0.703306	-0.670429	0.0956968	0.016787	-0.573801	0.73769	0.612047	0.217797	0.18081	0.0740441	0.417224	-0.566941	0.393859	0.604828
TCGA-A8-A08B-01	-0.209312	-0.294319	-0.617568	0.182748	-0.160006	1.26065	0.0288611	-0.666493	1.1688	-0.205671	-0.521983	-1.95692	-0.884162	1.52594	-1.31081	-0.789066	-0.889543	0.556088	-0.597218	1.17576	-0.275258	-0.708051	-2.05272	0.0560223	-0.487899	0.857762	-0.951732	-0.151768	-0.0820978	-0.464726	-1.45458	0.866128	0.899476	-1.82027	0.0561224	-1.31825	-1.16324	0.38343	0.960194	-1.78631	-1.40278	-3.48914	0.32327	0.303902	-2.69548	1.74747	-0.525615	-0.441094	-1.56528
TCGA-A8-A08C-01	-1.19253	1.48565	-0.201193	-0.183457	-1.50922	1.03601	1.70234	1.29681	0.24477	0.603966	1.59169	0.687777	1.08238	1.15539	-0.679269	0.806605	0.734101	1.80689	-1.44303	0.79006	1.10254	0.016135	0.0487229	-0.527967	-0.453046	-0.954697	-0.96359	-1.74195	-1.49782	-1.00567	-1.69842	0.584852	-0.728741	0.552866	0.427063	-1.86383	-0.955909	0.474939	1.22507	-1.18963	-0.175091	-0.275408	-0.181754	0.49602	-0.517997	0.233658	-0.795082	0.475553	-1.66802
TCGA-A8-A08G-01	-0.917141	-0.816317	-0.890743	-0.161467	0.597609	1.04099	2.13784	1.19432	0.117293	0.0784796	0.727856	-0.521071	-0.336421	0.91126	0.6143	0.792788	-1.34318	0.171198	-0.3636	-0.432773	1.45439	-0.0922414	-0.574162	-0.659919	0.92721	-0.822646	-0.212703	-0.776575	-3.54905	0.233401	0.0686839	-0.314246	-0.86624	-0.452145	0.585959	0.0166943	0.934562	-0.0306818	1.87342	-0.444765	1.64591	0.575788	2.47783	0.0529348	1.59417	0.32674	-0.787574	0.265483	1.31036
TCGA-A8-A08H-01	1.81241	-0.879898	-0.69773	-0.825104	-0.226567	-0.159396	-0.852841	0.146463	-0.212398	0.579427	0.631565	1.65248	0.04618	-0.575719	0.933479	-0.735028	1.26291	0.948488	1.14112	0.667051	-0.0177045	-0.777024	0.0988966	-0.863049	2.11987	-1.0709	0.586059	1.07733	0.586415	0.430421	-0.216725	-1.36955	0.717003	0.899515	-1.04113	-0.153082	-1.64632	0.946339	-0.947772	1.30617	-0.588029	1.10888	-1.03144	0.21591	0.575241	1.09854	3.96882	1.38856	-1.01756
TCGA-A8-A08I-01	-0.211157	-0.563153	0.799565	-0.512623	1.99358	0.0947064	0.00540126	0.854351	-0.122658	-0.947564	0.29366	1.38723	-0.207459	0.13989	0.892245	0.71292	0.230774	-0.153414	-0.636262	0.668318	0.31671	-0.525728	-0.273958	-0.0322204	0.920763	-0.620536	-2.31205	-1.51771	-1.40595	-1.29475	-0.200795	-0.119218	0.359147	-1.78158	1.58267	-1.46271	-1.01747	0.543349	1.02619	0.936188	1.86052	0.875006	-0.714094	1.09037	-0.529382	1.06652	-0.266822	-0.109583	0.545503
TCGA-A8-A08J-01	-0.653716	0.442205	-0.926302	-0.998107	1.68991	-0.609547	0.886819	-0.0262491	-0.263665	0.0796568	0.340142	1.18093	0.349412	0.529336	-0.0986072	0.579866	-0.0995029	1.46138	-0.289628	1.21322	0.176676	-0.219946	-0.461815	0.588249	1.03559	0.443575	0.201924	-0.144926	0.828354	0.20904	0.308161	-0.787675	-0.862435	-0.353034	0.705555	-0.529824	0.230052	0.235973	0.865369	-0.247788	0.477075	-1.653	2.0269	-1.0059	0.91753	-0.894366	0.398092	-0.439531	-0.637892
TCGA-A8-A08L-01	-0.235611	-1.01772	-2.86514	0.886224	1.20672	-0.756291	1.03918	-0.72884	0.376528	1.87511	-0.305564	0.874553	-0.54073	0.677621	-0.647202	0.0162247	-0.663926	-0.746956	-0.166035	0.958378	2.26627	2.5876	1.27667	0.299007	0.20555	-1.52353	-1.42249	-0.844359	0.517113	-0.986498	-1.3829	2.25331	-1.71759	-1.39659	1.45615	0.472613	-0.0165629	0.13872	0.514579	-0.547912	0.308187	-1.21626	0.497432	-1.19594	-0.754294	-0.627464	0.672575	0.270468	0.0679047
TCGA-A8-A08O-01	0.0942297	0.107453	0.927602	-1.52111	-0.59617	0.961335	-0.592255	0.361022	0.23213	0.182111	0.297437	-0.342493	-1.1275	0.671312	-0.0244735	1.35612	-0.130558	0.0975782	0.103737	-0.700257	0.277938	-1.22963	-1.63438	-0.857833	-1.29852	1.35228	0.692192	-1.11022	-1.23858	1.1866	0.582414	-0.0387613	-0.0796651	0.24744	0.722848	0.484304	-0.300194	0.389931	-0.467339	-0.777403	0.516873	-0.457039	1.38337	0.649397	1.20079	0.915109	-0.302604	1.19365	1.24052
TCGA-A8-A08P-01	-0.209546	0.86925	0.694691	1.02502	0.750694	-0.931641	0.317497	-0.665478	0.324124	-0.805516	-0.18734	0.148612	-0.549834	0.721046	-0.314264	0.142213	0.866373	1.0467	-0.562379	0.915054	0.830344	-0.0718816	-0.0209098	0.116393	1.21229	-0.193114	-0.0618411	0.33515	-1.32123	-0.290289	-0.661171	1.32566	-0.574275	-0.429353	-1.68025	-0.265598	-1.05532	0.451806	0.204789	0.395444	0.540954	-0.869543	0.661327	-0.774857	-0.206123	0.521545	1.26007	-1.13276	-0.365237
TCGA-A8-A08R-01	0.121118	-1.32811	-0.972782	-0.263718	1.76117	-1.27293	-1.1355	-0.0363213	0.580139	-1.00361	0.0869917	-1.11075	-0.272616	0.515976	-1.09844	-1.11874	-0.285601	-0.129284	0.989837	0.23787	0.190067	1.09593	-0.650235	-1.69642	1.39392	3.25985	1.7311	0.432339	0.162959	2.77486	2.191	2.02299	2.20702	-1.17558	-0.0207905	-0.769565	-0.646001	0.593074	1.01552	2.41242	-0.937554	0.790582	-1.50136	-0.0890094	0.124534	0.271606	-0.165085	-0.559719	1.05199
TCGA-A8-A08T-01	-0.45955	0.844052	-0.715181	-0.0971285	-0.42258	0.225685	0.588012	0.0327018	0.28696	0.21433	1.52965	-0.296193	-0.290397	0.238609	-0.41817	1.73161	-0.267423	0.857094	0.612035	0.615622	0.0034526	0.0020189	0.0591638	0.205666	-0.233844	1.63288	0.256042	-0.543612	0.415205	-1.51853	-0.765154	-0.328657	-0.298182	-0.520665	-1.14704	0.929709	-0.934814	1.26397	0.370944	-1.04492	0.0251264	-0.519357	0.573099	0.0739146	1.18704	-0.34154	-0.382412	0.110146	-1.4867
TCGA-A8-A08X-01	0.178474	-1.04035	-2.79317	-1.1213	0.667744	-1.18892	0.311784	-1.23679	-0.0764463	0.847059	0.315798	0.0983867	-0.349602	-0.143989	-0.985155	-2.17808	0.228982	0.494888	1.07397	0.671646	0.216705	0.751088	-0.524048	-0.215864	0.611707	0.811013	1.31506	1.22974	0.427945	-0.258498	0.802444	1.12871	1.34448	-0.142842	-0.240583	-0.637823	-0.728565	0.4034	-0.174784	0.932037	-1.33769	-1.50807	-0.269082	0.13845	-1.37653	-0.277877	0.81747	-1.24813	-0.590919
TCGA-A8-A08Z-01	0.643815	-0.320447	-0.81261	-0.832643	-0.536384	-0.089856	0.72593	1.21714	0.465809	0.824044	1.43462	0.892232	-0.968807	0.326608	-0.284476	0.392021	0.386223	0.519023	0.0972997	0.422972	0.236064	-1.28843	-0.0731789	-0.699471	0.707611	0.883635	1.22361	0.350255	0.579183	-0.164511	-0.327359	-0.00638538	1.11105	1.12623	-1.27391	1.12553	-0.566468	1.24858	0.35286	1.13168	1.0905	0.102472	-0.145845	0.215928	0.768893	0.247647	1.69405	-0.688564	-0.191129
TCGA-A8-A090-01	-0.207166	-0.0730565	0.969697	0.340678	-0.544637	0.876448	-0.545161	2.07653	-0.0200938	-1.24486	0.142097	0.348207	-0.269005	1.46096	-0.176006	1.23481	-0.379859	2.04227	-0.764007	-0.543874	1.17185	-0.116571	0.74157	-0.042755	1.94782	-0.0848023	-0.522277	-0.900713	-0.191934	-0.207859	-1.01518	-0.439467	-0.759572	0.435005	-0.905104	0.100376	-0.867728	0.713429	2.07208	0.332683	1.71229	0.743071	0.67182	1.8586	0.692935	-0.772592	0.50776	0.602124	-0.10605
TCGA-A8-A091-01	-0.032459	-0.902645	-1.1759	0.442472	-0.757813	0.750482	2.10682	1.17743	-0.867959	-0.174852	0.521073	1.03331	0.573899	0.911521	2.11112	1.50014	-0.0110166	-0.48628	0.699297	-0.179938	-0.18225	0.904284	-1.15391	-1.62819	-0.86417	-1.55781	-1.09322	-2.96428	-0.662596	-1.04324	-0.281907	-0.954532	0.677062	-1.25619	0.925398	-0.00342961	0.431993	0.369005	-0.914508	-0.420792	0.0619179	-0.467945	2.27092	0.880715	1.46587	-0.677254	-0.984312	0.487471	-0.36383
TCGA-A8-A092-01	-0.873855	0.130198	-0.168309	-0.529719	0.580267	-0.705116	-0.0406327	0.180808	0.744519	0.205003	1.35952	-0.626861	-0.433615	1.80259	0.418952	0.430092	-0.398452	1.1794	-0.605684	1.19489	2.32693	-0.240557	0.585472	-1.38713	0.352911	1.37316	-0.217753	-0.855741	0.536104	0.133615	-0.732175	0.88195	-0.409562	-1.67851	0.28277	-1.07226	-0.649835	0.154175	1.61497	-0.207967	0.431952	-1.01996	1.13782	0.95674	-0.449687	1.39229	0.941961	-0.519696	0.971307
TCGA-A8-A093-01	-0.907956	1.48379	0.631209	-0.481091	-0.754165	0.408291	0.188506	1.33996	-0.712948	0.976979	1.46487	-0.347821	0.0260519	-0.0686729	-0.2323	0.230529	-0.938001	0.0673673	0.262644	0.516646	0.0742633	0.507126	-0.262819	-0.842801	-0.493122	-0.811143	0.0204437	0.0913719	1.06926	0.194551	-0.270289	0.291869	-0.551262	-0.546525	-0.159747	-0.233896	-0.478806	0.150572	0.370045	-1.00744	1.98506	-0.311205	0.196506	1.59719	0.606094	-0.494714	0.745701	0.45535	0.750835
TCGA-A8-A094-01	-0.391078	-0.387876	-0.955708	-0.645388	0.290513	-0.530731	-0.566918	0.240253	0.512394	-0.0130536	-1.04696	0.253372	0.670696	0.864341	1.11273	0.142583	-0.262593	0.846425	0.632697	0.516086	0.240517	1.40946	-1.03173	1.15914	0.816506	-0.173691	-0.580672	-0.437232	-3.08291	0.0450146	0.359712	-0.574551	-0.481292	0.494962	0.143133	0.723784	-1.38715	0.91658	-2.05528	1.49428	-1.45383	-0.377982	1.2495	-0.930881	-1.37435	-0.55717	-0.209018	-1.83114	-1.25207
TCGA-A8-A095-01	-0.20638	1.47047	0.996946	-0.648222	-0.416923	1.22098	-0.479147	0.212634	-0.624223	0.5439	0.254863	0.602849	-0.495545	0.610166	0.107404	0.133618	0.0714707	0.647522	-0.616407	1.05388	-0.281308	0.0949911	-0.141	-0.117902	-0.359012	1.28251	-0.267338	-0.387886	-1.10148	0.184205	-0.94239	0.650492	0.656792	0.227048	0.232868	-0.838895	-0.965599	0.0727983	0.4424	-0.485012	1.08491	0.236143	0.131803	1.37598	-0.192485	-0.592657	0.276441	0.80946	0.456566
TCGA-A8-A096-01	0.451458	1.12616	0.594946	-0.820753	-0.961384	1.01637	0.676234	-0.37986	-0.321673	0.177382	0.298478	0.71321	-0.534922	0.845634	-0.549544	0.58145	-0.399288	1.56883	0.14498	0.426684	0.859016	0.556424	0.131864	-0.835665	0.940982	-1.14465	0.495446	-0.133995	-0.499695	-0.641197	-0.358012	-0.672074	0.422343	1.61757	-0.769589	-0.952454	1.26341	0.402294	0.597885	1.00935	-0.445501	0.271597	-0.532652	0.812657	0.80537	-0.087412	0.144852	-0.968741	-0.675677
TCGA-A8-A097-01	0.096709	0.35171	0.120314	-0.596021	1.19901	-1.17197	0.991653	0.507332	0.867875	0.161401	0.494346	-0.14523	-0.842627	0.35739	0.291775	-0.280052	-0.534712	-0.0114259	0.195143	-0.235707	2.10456	-0.734092	0.626881	0.776472	0.613712	-0.152323	0.612087	1.18633	0.343537	0.88161	0.237379	-0.231766	0.829094	1.11965	-0.754269	-0.0134162	-1.12184	0.954535	0.455429	0.370672	-0.663136	0.602241	0.557784	0.00761453	0.398893	-0.246498	-0.164132	0.439042	0.622617
TCGA-A8-A099-01	-0.951732	1.67523	0.185345	-0.0355526	-0.448951	0.351892	-0.239251	-0.188664	-0.197649	-0.0820444	1.36768	0.172254	-0.783373	0.617999	0.912345	1.15591	0.828628	2.41786	-1.2087	-0.144734	1.99841	0.282039	0.816343	0.042151	0.377069	-0.716818	-1.80197	-1.58445	-0.898759	-2.14275	-1.30461	-0.434064	-1.81394	0.0612654	-0.337605	-1.19423	-0.00307216	0.0162442	1.02084	-0.411412	-0.162465	-1.32885	0.595283	0.201439	0.505827	-0.951125	-0.445391	-1.30873	-1.56864
TCGA-A8-A09A-01	0.95408	-0.57858	-1.0102	-0.314439	1.17982	-0.42793	0.371815	0.69498	-0.451388	0.663895	0.773315	0.290447	-1.0302	0.24901	1.5606	0.993602	-0.788905	0.48208	-0.330459	0.574168	1.55032	-0.0225849	2.3975	1.11782	-0.373166	1.55074	0.623067	-1.25527	-0.330598	0.990367	1.09423	0.487245	0.0373433	3.37894	-0.485049	1.02951	-0.908189	0.942147	0.125801	0.275219	-0.428522	0.273702	0.136533	0.436512	1.42496	0.615918	-0.308945	0.729859	-0.0412972
TCGA-A8-A09B-01	-0.131599	1.35499	0.707023	-0.915743	-0.0154508	0.958582	-0.164985	2.02198	0.665417	-0.116181	0.602407	1.08403	0.234168	0.0409914	0.654481	0.522449	1.3323	1.00806	0.431577	-0.260083	0.521593	0.00210461	-0.235585	-1.89065	-0.346754	1.09534	-0.589128	1.1274	1.34468	-0.831252	-0.0616838	0.177993	-0.212383	-0.307095	-0.252355	-0.282483	-0.109521	0.137747	0.580763	-0.724846	2.18697	-0.683492	0.895685	1.05504	1.0829	-1.02945	-0.598401	0.98123	1.8425
TCGA-A8-A09C-01	-1.32088	1.07036	0.755267	0.388865	0.281441	0.262198	-0.358346	0.336384	-0.0859601	0.0199025	0.292965	-1.06207	0.832721	0.711253	0.167803	0.254296	0.227194	0.240883	-1.03437	0.443786	-0.502455	-0.690737	0.699449	0.293351	-0.843503	0.622686	-0.390594	-1.16706	-0.310349	-0.264295	-0.900628	0.535619	-0.341414	-0.420196	0.189615	0.335498	1.03386	0.163842	0.165622	-1.08216	1.82835	-1.08614	0.600363	0.893045	-0.441741	-0.823575	-0.00917658	1.00647	-0.423656
TCGA-A8-A09D-01	1.01847	-0.20582	-2.26071	0.261969	0.473178	-0.165243	1.42289	0.449857	-0.396649	0.828293	-0.0482337	1.3791	-1.12202	0.156624	1.6768	0.33001	0.887469	-0.568431	0.375518	-0.278542	-0.48672	-0.494754	1.85453	-0.652975	0.870094	1.01784	0.437979	-0.0288303	1.07074	0.146698	0.0116881	-0.227527	0.0532578	-0.314727	-0.313621	0.221019	3.32579	0.458571	-0.628438	0.661166	0.124606	0.53447	0.89132	0.276199	0.489378	0.214023	1.74824	1.63795	-0.705185
TCGA-A8-A09G-01	-0.0215454	-1.14461	-1.7124	-0.539384	-0.928449	-0.252548	-0.531736	0.8378	-0.310111	1.23421	-0.429985	-0.364534	1.13331	2.02311	-0.0393425	-1.1634	-0.438503	-0.0521202	-0.719254	-0.195913	4.65459	1.57637	1.59079	0.361267	-1.57519	-1.05914	-0.676476	-0.519889	-0.944253	-0.709273	-0.427521	-0.472756	-1.04179	0.226747	2.22663	1.57115	-0.301351	0.0839843	0.630578	0.308848	-0.54863	-1.51989	1.18369	-1.31399	-1.07967	-0.548126	0.377	0.513226	-0.965663
TCGA-A8-A09I-01	-0.870486	1.11539	0.303403	-0.047116	1.71036	-0.5798	-0.755427	0.834807	0.208856	-0.07726	0.840434	-0.30967	-0.589277	-0.770709	0.312711	-0.0983105	-0.6409	-0.766016	-0.408143	1.51946	-0.561664	0.728815	0.348733	0.908527	-0.0455689	-0.850474	-0.451932	0.535525	0.567794	-0.351963	-1.56481	0.475367	-0.338883	-0.486586	0.0230912	-0.443275	0.761702	0.043047	2.18089	0.292047	-1.89616	0.182817	0.49513	0.736153	0.114163	-1.23679	0.732189	-0.226262	-0.776627
TCGA-A8-A09M-01	-0.692217	1.046	0.694575	1.80277	-0.00337365	-0.161072	1.23338	1.00667	-0.75616	-0.21127	-0.213182	0.490973	-1.49375	0.386927	-1.29204	1.0604	0.553338	0.795479	-1.19566	-0.39328	-0.551378	-0.0479718	1.01803	0.438659	0.872721	-0.0706341	-1.29673	-1.18202	0.622763	-2.27946	-0.3734	-0.0340159	-1.26994	-1.0733	0.0553359	-0.921766	0.250645	-0.286965	0.149792	-0.474651	1.7939	0.957867	0.373857	0.889448	0.185347	-1.10273	-0.612513	-1.22334	0.0180622
TCGA-A8-A09N-01	-0.77942	0.365011	-0.646361	-1.50927	0.740508	0.124654	-0.395268	0.950618	1.08442	0.967534	-1.32792	-0.94695	-0.174616	1.61628	-0.637349	0.127224	-1.47892	1.48452	0.114552	1.07039	0.514861	-0.023926	-0.815295	-1.10543	-1.04928	0.660656	-1.12588	-0.26733	-1.1776	-1.28856	0.047365	-0.141781	-0.834137	-0.571205	0.477128	-0.192582	1.2565	-0.531968	-0.207646	-1.17667	-0.394493	-0.966083	2.10859	0.0565651	1.3529	1.79068	-0.0167736	-0.755839	-1.33469
TCGA-A8-A09Q-01	0.683489	0.0032442	0.244698	1.01134	-0.0886559	-0.807616	-0.181955	0.624921	1.17578	-0.714046	0.404154	0.408935	1.52601	3.21917	-0.741331	1.21301	0.345668	1.14658	-0.218643	0.106556	1.61452	0.457696	0.547396	-0.4217	0.950651	-0.392938	-0.666014	-0.431882	-0.0154851	-1.01033	-0.656228	0.418469	-0.777234	-0.950054	-1.06055	0.122858	-0.111668	0.883366	-0.427252	0.839956	0.254983	-0.290567	-0.0750242	0.136368	-0.683887	0.64148	0.765462	0.424896	-0.55163
TCGA-A8-A09R-01	-0.171753	-0.943846	0.307316	-0.42081	-0.292039	0.832432	2.03704	0.645925	-0.568479	0.74145	1.42365	1.01718	-0.419215	1.26669	-0.966613	0.0601077	-0.807477	0.297851	0.288653	1.00409	2.09588	-0.42075	-0.0294738	-0.300614	1.34049	-0.646643	-0.143019	-0.857967	0.309791	-0.221344	0.462315	-0.568827	-0.233078	0.755136	0.416613	-0.211145	-1.0692	0.752311	1.85098	0.937687	-0.59702	0.54988	1.144	-0.403744	0.679702	-0.277219	-0.793199	0.0559501	0.250054
TCGA-A8-A09T-01	-0.888673	0.199039	0.088233	0.00533058	-1.22985	1.41449	-0.0920513	1.29107	-0.799967	-0.834678	-1.47194	-0.0103109	0.468815	0.300316	-0.281593	0.631291	0.401804	0.69008	-0.11417	0.664812	-0.301632	-1.22863	-0.976913	-0.559091	-1.1967	0.228757	-0.286111	-0.366391	-0.0870551	-0.334945	-0.485604	0.394045	-0.506563	-0.164026	0.47219	-0.339257	-1.12752	0.487036	-1.33758	-0.879714	0.513166	-0.766077	0.408727	1.01844	-0.169906	-1.14232	-0.592356	-1.22189	0.72823
TCGA-A8-A09V-01	-0.925511	1.12239	-0.130466	0.0760327	-1.6314	0.800659	-0.453839	0.0613381	-0.278421	0.201242	1.56533	0.411042	-0.233434	-0.234823	0.274876	1.49876	0.590367	-0.234383	-0.739853	0.322015	-0.14029	-0.614158	-0.366211	-1.09254	-0.625956	-0.229054	-0.472744	-1.66429	-1.82255	-1.27652	-0.715992	-0.611822	-0.536616	0.00378134	1.96415	0.751265	0.982425	0.87331	0.59409	-0.340569	2.15678	-0.139327	0.354194	1.21854	0.689824	0.154526	-0.556947	-0.08121	0.571478
TCGA-A8-A09W-01	0.285446	1.45389	0.546094	0.932546	-0.161123	-0.401979	-1.32119	-0.735549	-0.373935	0.48127	0.247181	0.342805	-0.492626	2.67289	0.22611	2.04226	0.230665	1.64463	-1.82112	-0.102521	0.964797	-1.15158	3.44953	1.42064	0.579406	-1.47838	-0.523094	-0.871237	0.61833	-1.25644	-1.23796	-0.0971354	-1.23693	-0.916327	-1.15517	-0.910424	-0.635851	0.111091	-0.0890733	-0.439322	-0.455358	0.298173	0.0958148	0.503201	-0.25946	-0.237207	-0.68778	-0.286022	0.0833334
TCGA-A8-A09X-01	0.930686	-0.727481	-2.28648	-0.0500107	0.59463	-1.26206	-0.0488729	1.24931	0.413339	0.611466	-0.529794	0.139902	1.94401	2.16049	-0.677102	-1.67122	-0.376533	1.18468	-0.902188	-0.00527203	-0.158156	1.78547	0.235029	0.151353	0.601547	-1.01128	0.460442	0.409649	-1.31715	-1.50312	-0.151353	-0.553458	0.131191	-0.281953	1.21914	0.111501	0.489098	0.156924	-0.566341	0.643638	-0.257655	-0.327307	1.18186	-0.585165	-0.581015	-0.178247	0.171774	0.148784	0.114807
TCGA-A8-A09Z-01	-0.252549	0.342559	-2.60257	1.84864	-0.375828	-0.102716	0.842551	0.317019	0.790019	-1.20597	-1.02882	1.61235	-0.875494	-0.500817	0.0225993	0.439356	0.72089	1.13419	-1.58228	0.196618	-0.48263	1.42513	-0.476446	0.920718	2.19923	1.13687	-2.33925	1.04329	0.654337	-1.41575	1.96875	-0.583854	0.875743	-1.07603	0.841172	-2.14602	0.397663	0.541097	0.719277	-0.333316	0.629907	-1.38466	-1.67323	0.711992	0.0913299	-1.70618	-0.972282	-1.12511	-2.69134
TCGA-A8-A0A1-01	0.402584	1.35071	0.766715	-0.806926	-1.02286	1.11364	0.212772	-0.879011	-2.13154	-0.0499795	-0.0138734	1.00147	-0.601136	0.214939	1.15813	0.370891	0.771555	-0.739244	-0.27271	0.151854	-0.676016	0.688216	0.191309	-1.05076	1.00449	-1.13414	-0.205813	-0.267858	-0.384452	-0.423272	-0.506597	-0.809604	0.46172	0.145096	-0.0978251	0.106199	-0.581707	0.370606	0.406738	1.03016	1.06584	-0.751078	0.417071	0.329154	0.32621	0.76438	0.338361	1.29304	-0.75866
TCGA-A8-A0A2-01	-0.586814	1.35365	1.0145	-0.200203	-0.719209	-1.0198	-0.113582	0.0647899	-0.228876	-0.0613648	1.64504	1.09673	-0.239915	0.632265	0.416534	1.10759	-0.529803	-0.682275	-0.330582	0.832986	-0.275106	-0.228125	0.492288	0.329487	-0.839988	-0.20534	-0.340455	-0.123339	0.0436808	-0.361281	-0.350427	-0.557946	0.194604	-0.292197	0.368847	0.0592687	1.14671	0.575897	-0.222955	-0.0685305	-0.606282	-0.793924	1.50157	0.173921	1.38418	0.21216	-0.471419	-1.2294	-1.6114
TCGA-A8-A0A4-01	0.538015	-0.0207658	0.19476	0.711525	1.01238	0.589225	0.731286	0.702195	0.444993	0.91556	-0.369269	0.928421	-0.815402	0.980255	0.754749	-0.0941739	-0.458367	-0.200361	0.658836	-0.367466	-0.430889	-0.420625	0.490194	-0.27756	-0.0310878	-0.401847	1.76201	-0.328564	-0.394958	2.23255	0.471429	-0.364484	0.864351	-0.375411	0.322133	0.559223	0.0252345	-1.02047	0.0152724	-0.303083	1.18023	-0.412527	0.338282	1.2532	1.69687	0.0207344	0.13795	0.844946	0.726048
TCGA-A8-A0A6-01	0.875913	0.623389	0.359712	-0.482217	-0.47487	0.0857855	-0.4786	-0.588353	-1.65278	-0.869439	0.384028	0.915695	-0.274488	-1.26575	-0.112637	0.456109	-0.571657	-0.155666	0.389198	0.345748	-0.342925	-1.78016	-0.00489175	0.11453	0.585342	0.481224	0.547352	-0.530772	-0.122962	0.545476	-0.75629	-0.0223757	-0.498488	-0.0293047	0.458968	1.04872	-0.718107	0.658787	0.454035	0.565063	-0.213479	-0.941036	-0.0427304	-0.667054	0.480689	0.215179	-0.717091	0.515424	-1.15064
TCGA-A8-A0A7-01	1.02473	-0.217942	-1.41288	0.466069	0.19317	-0.906949	-0.219079	-0.802347	0.790385	-1.02615	-0.149114	0.755058	0.0373536	-0.490256	-0.719373	-0.821488	0.062873	0.15139	-1.28903	0.94054	-0.783563	-0.286855	1.39433	-0.0936205	1.09797	0.693274	0.658735	0.650389	-0.953579	-0.707461	1.17248	-0.648158	-0.519965	0.266944	-0.467202	0.87116	-1.29196	0.684562	-0.0288873	0.732521	-0.354996	-0.35064	-0.168891	-0.319461	0.69885	1.07574	0.0161679	0.527571	-0.656195
TCGA-A8-A0A9-01	-0.930224	0.987152	1.12152	-0.309989	0.213562	1.0734	0.0523665	0.0340999	-0.288917	-0.11161	0.923376	0.394097	-0.537139	-0.474291	-0.934328	0.0238671	1.04422	-0.61771	-0.792826	1.42913	-0.0296485	-0.483135	-0.474803	-0.482153	0.769797	-0.346609	-0.0576685	0.420906	0.949552	-1.12173	0.442554	0.180144	1.1473	0.244886	0.308291	-0.21901	0.920917	0.440343	1.15532	-0.200957	1.39641	-0.0539881	0.559082	1.47949	0.936031	-0.0888288	0.220224	0.018475	1.36234
TCGA-A8-A0AB-01	-1.15955	0.915572	-0.39901	-0.261144	-0.621258	1.73993	0.0748518	1.24104	0.389736	1.09203	2.12011	-0.506735	0.0295797	1.09051	-0.694621	-0.26375	-0.106302	-0.657542	-0.285424	0.338167	1.43841	-0.680507	-0.352016	-0.713838	-1.70478	-0.918574	-1.17282	-0.877224	0.74661	-0.285667	-0.451777	0.5255	-1.38985	-0.0582986	1.12413	-0.544516	-0.149311	0.825026	0.779225	-1.04051	0.138835	-0.307167	0.581088	-0.38093	1.08134	-0.781321	0.0509363	0.466694	0.0139227
TCGA-A8-A0AD-01	-0.259719	-0.00527515	0.643006	-0.572519	-1.15886	1.43032	-0.345446	1.81112	-1.31698	0.276391	0.379245	-0.8662	1.03371	0.278258	-0.1047	-0.203721	-1.95243	2.13566	0.0878837	-0.148035	0.717601	0.361816	-1.09884	-0.341586	-1.815	-0.0893931	-0.324483	-0.643991	-0.259585	-0.238407	-0.626712	-0.701139	0.811669	1.04561	-0.388861	-1.10436	-1.11282	0.683672	-0.785655	0.396165	-0.0244626	-0.0240132	1.07438	0.770239	0.258334	-0.636786	-0.982004	0.45349	1.27081
TCGA-AC-A23C-01	-0.156298	1.43939	0.530355	-0.987767	0.922381	0.299881	0.83563	-0.433056	1.19887	0.0319066	1.04432	-0.275042	-0.234395	0.618798	0.426373	0.218047	-0.965363	0.683363	-0.91681	0.905242	-0.553453	0.590017	1.04493	-0.176812	-0.044982	-0.313224	-0.564228	-0.395999	-1.87851	0.00706781	-2.31644	0.309225	-0.587535	0.983737	0.110027	0.700385	-0.444088	0.614127	-0.105069	0.0839948	0.374145	-1.365	-0.136922	-0.38569	-0.52764	0.0279373	0.148997	0.680945	-1.32436
TCGA-AC-A23E-01	0.384517	1.22427	0.902845	-0.811307	0.0836617	0.56065	-0.531521	0.124279	0.342871	0.878317	0.122141	-0.139556	-0.324593	0.56819	-1.01037	1.36411	-0.376547	-0.0756307	0.390306	1.13357	0.413179	-0.140986	-0.284737	-0.862064	-0.52093	-0.452448	1.7426	0.415787	0.648312	0.654463	-0.330072	0.359254	1.24412	1.32775	0.526094	1.12319	-0.64621	0.880339	0.0971818	0.670783	0.796343	-1.2253	0.203253	0.743223	0.417614	0.207298	0.148071	-1.11622	-0.357505
TCGA-AC-A23G-01	1.14087	0.752337	0.289433	-0.190421	-0.756098	0.148478	0.305102	0.683345	-0.703366	1.46775	1.09533	1.2257	-0.281985	-0.949913	-0.110741	-0.098145	0.32076	-0.151628	1.1494	-0.259776	-0.568279	-0.649501	-0.885006	-1.81863	0.994733	1.44073	1.78154	1.45177	1.54918	1.02597	1.03534	-1.10431	1.596	1.19001	-0.907974	0.928735	0.272776	0.204914	-0.421765	-0.375256	0.44248	0.630741	-0.760548	0.927646	0.630865	0.324717	0.0859815	-0.420212	0.32177
TCGA-AC-A23H-01	-1.24578	-0.561821	-0.585024	0.98041	1.08519	-0.755758	1.6167	-0.60299	-0.0329357	0.141288	-0.282134	-0.396086	0.720991	-0.664801	-0.142317	-0.901275	-0.536341	0.622961	-1.13204	1.71061	-0.179168	1.40175	1.16891	0.27512	0.0486703	-0.398999	0.169209	0.630702	-0.674132	1.201	-0.628074	0.727577	-0.0198913	1.14236	0.319553	0.922989	-0.523324	1.5176	-0.308978	0.292602	-1.36929	-1.14637	0.27118	-2.12017	-0.184093	-0.887241	-0.727699	-0.845889	1.29384
TCGA-AC-A2B8-01	0.956843	0.856968	0.31875	-0.556346	-0.618276	1.11454	0.672499	1.11802	-0.339826	0.737736	1.59295	0.310079	-0.259032	-0.211511	1.46824	0.710977	0.524658	1.21818	0.0508252	0.541509	-1.03892	0.362229	0.73307	-0.750102	0.0231785	2.37389	0.0273588	0.00642482	0.205741	-0.468316	-0.066276	-0.587473	1.23162	0.46125	0.530543	0.490211	-0.0868585	0.865386	0.436772	0.58766	1.02327	-0.561463	0.912583	1.00559	0.363927	0.102666	0.920121	1.22045	0.485108
TCGA-AC-A2BK-01	-2.28974	-1.47631	-2.53668	0.786883	0.162522	-3.25526	-2.06462	-0.882254	1.85197	0.278282	2.86965	-1.32049	-3.16217	-0.311481	-0.170376	-1.92283	0.193098	-0.177479	-3.90726	0.389659	-0.0687278	-0.868277	1.28493	3.40657	-1.87118	-1.19158	-3.58904	-1.43659	0.530368	-2.21173	0.735093	1.20388	0.643196	-0.684448	0.132583	-0.156523	-0.754282	-0.285447	0.913561	2.56318	-1.08087	1.22779	-1.00288	-1.8807	-3.34938	0.674514	2.10926	-1.42211	-0.137201
TCGA-AC-A2BM-01	-1.17629	0.33009	-0.160597	0.3078	0.570451	0.18868	0.897091	0.44278	-0.915497	-1.21222	0.31158	0.761963	-0.190698	1.01781	1.2987	1.3849	0.274617	0.378305	-1.28179	0.965352	0.0210838	0.203304	-1.30206	-0.610832	0.0110761	-0.786455	-1.03819	-0.994845	-1.57346	-2.26181	-0.956586	-0.557249	-2.10535	-2.26323	0.410458	-0.542211	0.192063	0.806758	1.15118	-0.142992	0.279887	0.902392	0.795208	0.261269	1.14816	-0.150194	-1.57277	-0.295037	1.34537
TCGA-AC-A2FB-01	1.18014	-0.428089	0.086929	-0.575636	-0.160814	0.223189	0.535957	-0.715058	-0.184173	0.094568	0.390438	0.200458	-0.0207074	-0.789412	1.19966	0.196278	-0.646746	-1.4199	-0.065142	0.16088	-1.22987	0.118047	0.148745	-0.12935	-0.734379	-1.52037	0.0132494	-0.331658	-0.142136	0.0981026	-0.460873	-1.11547	0.274137	0.467405	1.09544	0.772793	-0.628922	0.613801	0.822316	-0.00834372	-0.112125	0.435266	-0.321593	-0.637814	1.06432	1.74786	-0.636891	0.354075	0.120505
TCGA-AC-A2FE-01	0.349688	1.27155	1.07181	0.749991	-1.04629	0.364857	0.515262	-0.194785	-0.401848	1.14176	0.425042	0.948091	0.382473	-1.23015	0.86399	-0.00474648	1.25883	-0.368708	1.16814	0.312913	-0.710831	-0.478266	-0.150458	-0.567289	-0.53196	-0.470569	0.0159659	0.813204	0.35074	-0.352402	-0.281849	-0.628985	0.0846582	0.0774488	-0.304605	0.23791	0.0426797	-0.403682	-0.0603135	0.126865	0.5877	0.885533	0.559824	0.326061	0.585171	0.127688	-0.167355	1.31791	0.810584
TCGA-AC-A2FF-01	1.69099	-0.593612	0.755225	-0.757025	-0.448353	0.537029	0.0463284	-0.300226	-0.408793	0.886753	-0.0859193	-0.00020771	0.224571	0.396213	1.85379	-0.821857	-0.66901	0.010392	1.66311	0.236771	-1.05027	-0.546708	0.0539059	-0.903661	-0.113561	-0.475174	0.522043	-0.703644	-0.776044	0.224578	-0.673502	-0.529069	0.0433171	0.67538	0.228638	1.15861	-0.621851	0.661505	-0.418964	0.482597	-0.261732	1.06278	0.335323	0.473752	1.27451	1.58652	0.631116	1.62882	-0.813868
TCGA-AC-A2FG-01	0.471311	0.955449	0.243351	0.365693	-1.21431	1.06038	-0.0301343	-0.0172688	-0.558485	0.283537	0.485636	1.06254	1.04	0.190939	1.16423	0.998607	0.669732	-0.658868	0.824996	0.0166845	1.13417	0.132693	0.157375	-0.32176	0.292253	0.096834	1.23592	-0.539939	-0.494664	1.571	-0.187438	-1.03658	-0.00948379	0.426874	0.604837	0.918661	-0.0272429	0.436282	-0.442389	-0.173578	1.15054	0.405691	1.00736	0.335651	0.279104	0.36979	0.401257	1.24432	-0.305795
TCGA-AC-A2FK-01	1.5553	-0.414166	0.087986	-0.529569	-0.512505	-0.00334737	0.542565	-0.345821	-0.407113	0.460419	-0.576514	1.14514	0.413366	0.801241	0.959096	0.191286	0.896848	-0.907993	1.41175	0.840293	-1.02045	-0.893782	0.540729	-1.22011	-0.196827	-1.30518	1.38003	-1.11909	-0.735928	1.20349	-0.102829	-1.23636	1.13256	1.21914	0.3793	2.01925	-0.3955	1.29769	-0.788411	1.12662	-0.285821	0.839511	0.657153	0.177528	0.464313	2.10994	-0.558192	0.934064	1.06244
TCGA-AC-A2FM-01	-0.61053	0.976129	1.31298	0.0873246	0.0832587	0.466676	0.796273	1.73209	-0.602627	1.05732	-1.41459	1.63484	1.26226	1.34623	1.42027	1.32916	0.725333	-0.305202	-0.421216	0.707242	1.46649	-0.314676	0.500301	-1.2452	-0.585251	-0.84996	-0.527532	-1.27833	1.50755	-0.0614663	-0.123242	0.926658	-0.520306	-1.99394	1.60417	-0.762506	0.760134	0.150996	-0.874728	-1.45424	1.79036	-0.475488	1.80497	1.37001	2.39485	1.08117	-1.31487	0.540252	1.42581
TCGA-AC-A2FO-01	0.904727	0.207871	0.582858	-0.0951503	-0.183565	0.636526	0.12684	-0.0983778	-0.451604	-0.0898795	1.08272	0.763637	0.148544	0.256684	1.13084	1.90149	0.070803	-0.304269	-0.204443	0.142503	-0.398946	0.55295	-0.0163233	-0.119129	0.022539	-0.173395	-0.192288	-0.717991	-0.227606	-0.307648	-0.312032	-0.991485	0.280366	0.429407	0.760098	0.679229	-0.0360825	0.396307	-0.482183	0.144482	-0.266435	0.25462	0.44568	0.447264	0.926873	0.987896	0.572172	1.38475	1.38283
TCGA-AC-A2QH-01	1.80611	-2.20166	-3.31484	-0.517327	1.24694	-1.09082	-0.114884	-2.11574	2.28554	1.3302	-0.328299	1.44747	-0.987036	-0.418748	-1.24567	-0.847609	1.99484	-0.985144	1.47389	-0.240728	-0.410134	-0.457644	-0.0835281	0.244215	1.50059	-0.936523	0.32014	1.02723	1.31707	0.721763	-1.23991	-0.446765	0.661131	2.33542	-0.531437	0.620448	1.53942	0.237391	-1.16509	1.22146	0.354176	0.949593	1.43726	-0.508119	-0.380981	-0.378914	1.90597	-1.83114	-0.658801
TCGA-AC-A2QI-01	0.546931	1.01859	0.219125	0.357702	-1.14739	0.428452	0.40321	0.620343	-0.242496	1.07958	0.189311	0.319375	0.733651	-0.464919	0.367395	0.135341	-1.11652	-1.51908	0.236149	0.0894596	0.543351	0.676427	-0.184476	-0.353662	0.279323	-0.981603	0.126551	-0.314108	-0.641046	-0.657873	0.0562411	-0.943108	0.54346	0.430317	0.434573	-0.212738	-0.774858	0.331348	0.106981	-0.345555	1.06792	0.221722	0.456058	0.230953	0.627802	-0.158447	-0.3403	0.359152	-1.34662
TCGA-AC-A2QJ-01	2.50748	-1.49909	-0.908995	1.29671	0.496986	-2.4417	0.475636	-2.62745	1.6398	-1.6288	-0.924228	0.863452	2.00365	-1.46415	-0.0583671	-2.87461	1.79575	-0.515534	1.00851	-2.33569	-2.62371	2.16178	-2.22429	-1.20831	5.74239	-0.776589	-0.0563447	2.14761	1.60356	0.277309	-1.04959	-2.83956	0.153793	-1.01892	-3.07742	-1.02106	-1.25758	-3.68527	-2.40164	-1.70978	-0.38909	0.552719	-1.30939	-1.43562	1.05059	-1.51012	0.122979	-1.83114	0.453362
TCGA-AC-A3BB-01	0.566294	1.03156	0.945193	0.865109	-0.375434	0.720939	-0.29343	0.306533	-0.305177	1.00279	-0.65377	0.732677	0.995035	-0.780175	1.52041	-0.127056	0.81391	0.128373	1.37484	-0.284966	-1.28172	-0.481225	-0.626233	-0.487879	0.581618	0.907643	0.412347	1.20804	0.782622	-0.323419	0.167391	-0.672652	0.556776	0.581893	0.092237	0.224461	0.837234	-0.509312	-0.44416	-0.419144	1.03149	0.853589	0.0926908	0.831454	0.60324	0.0288254	1.10473	1.51143	-0.247462
TCGA-AC-A3EH-01	-0.540121	0.913335	-0.618517	1.50334	-0.630771	-0.00991574	0.614468	0.18704	0.430537	1.80197	-0.272961	-0.1875	0.827278	-0.225298	1.05014	-0.788358	-0.0294602	-1.07363	1.00376	0.50481	-0.0137458	0.998321	-0.128069	-0.334616	-0.541676	0.731096	-0.61552	1.29371	1.24409	-0.501605	0.978062	-0.695642	0.43592	0.344088	1.78041	-0.946244	1.575	-0.21429	-0.121993	-1.20118	-0.938637	-1.59191	0.442424	0.141068	1.03423	0.635692	-0.286461	-1.15743	-0.0110494
TCGA-AC-A3HN-01	0.821701	0.721131	0.598346	0.0651787	-0.887961	0.399575	0.60821	0.0414693	-0.417846	0.964845	0.0593275	0.932105	0.721058	-0.803167	1.19254	0.520288	0.808755	-0.498154	0.563244	-0.560188	0.0917613	-1.0043	0.177089	-0.838132	1.43304	-0.554228	0.414378	-0.0780666	-1.211	0.367358	0.262338	-1.11624	0.483416	0.98715	0.135105	0.166419	1.60407	0.457783	0.0543109	0.34624	-0.0234701	0.726501	0.957528	0.919859	0.682468	0.453602	0.416846	1.14433	-0.0279271
TCGA-AC-A3OD-01	0.896278	0.916412	0.236558	0.423194	-0.807054	0.49158	0.189981	-0.834682	-0.821764	0.805617	-0.160073	0.350621	-0.65709	-0.293831	0.74236	-0.374738	0.0396504	-0.361362	0.501028	-0.0301868	-0.447112	-0.481943	-0.437732	0.229434	1.08439	-0.401682	-0.805226	-1.13757	0.252005	-0.0689962	-0.858043	1.71631	-0.385179	0.0203538	0.260316	-0.0936652	0.272922	-0.673683	0.711119	0.545653	0.870483	0.543968	0.354671	-0.751073	0.39701	0.786877	1.20437	1.10289	-0.20284
TCGA-AC-A3QP-01	0.754523	0.793222	0.333907	1.12356	-0.688769	0.649335	-0.462936	0.514693	0.226528	-0.46687	-1.79224	0.822192	1.28025	-1.05533	-0.383166	-0.106086	1.48099	1.71557	0.756509	-0.482984	-1.1407	-0.89873	-1.43579	0.444958	-0.19223	-0.737958	0.59093	0.315572	0.728904	-0.106449	-0.310736	-0.622348	0.477482	0.291214	-1.2591	0.788342	0.0413666	-1.51334	-2.35343	-0.339178	-0.754827	0.958284	0.205647	0.312116	-0.146453	-0.46486	-0.0810095	0.474113	-0.0240658
TCGA-AC-A3QQ-01	-0.00580799	0.451011	0.297795	1.19359	-1.21383	-0.0361005	1.1186	0.269679	0.143109	-1.39433	-1.40088	-0.459942	1.13415	0.547789	0.43314	-0.34459	-0.0391509	-0.177967	-0.55326	-1.76623	-1.78275	0.429343	-2.14569	-0.173917	1.12676	-0.268049	0.548419	0.493022	1.68697	0.417043	-0.481909	-1.56033	-1.12998	-1.54583	-0.301487	0.0121269	0.506828	-3.63685	-1.03587	-1.81834	-0.244615	-0.760891	0.146457	-0.133818	0.227302	-2.24456	0.0305841	0.657253	1.10027
TCGA-AC-A3TM-01	0.185266	0.643391	0.980407	1.40246	-0.868996	0.646716	0.980061	0.868374	0.564239	-1.10145	-1.16144	0.529529	1.70978	-2.08138	0.186358	-0.992972	2.25222	0.491621	-0.298216	-1.90107	-2.37038	0.0463194	-2.0786	0.0972214	0.533212	1.18946	0.409821	1.06585	0.706262	0.741781	-0.224558	-1.51687	-0.164904	-1.89457	-1.29915	-0.320155	1.45082	-3.70463	-1.0945	-1.8946	0.469458	-0.444149	-0.000595202	-0.00697794	0.147002	-1.4359	-0.476198	-0.221392	1.00532
TCGA-AC-A3TN-01	-1.09196	1.06139	1.1781	1.33123	-1.46321	0.116524	0.407777	0.0740038	-0.0685176	-0.585319	-1.21506	-1.14915	1.86541	-0.361956	0.354775	0.84124	1.01087	-0.787355	-1.26749	-1.14547	-1.23144	0.549883	-0.704997	-0.400667	1.01782	0.0553807	0.102885	-0.95187	-0.511675	-0.472482	-0.783263	-1.10134	-0.912724	-1.12847	-0.735397	-1.77494	1.67522	-2.3764	-1.42421	-2.0653	-0.622873	-1.806	1.27006	-0.122569	0.893686	-1.71118	-0.485781	0.350451	-0.467611
TCGA-AC-A3W5-01	0.487276	-0.795845	-0.867708	0.112852	-0.713843	-0.25129	0.691435	0.66281	1.13457	1.03031	-0.468052	0.912993	0.0423677	0.00879539	-0.249894	-1.30724	0.359691	-1.00516	0.691639	-1.2575	0.768458	0.763283	-0.952091	-0.732946	0.841738	-0.808526	0.876338	1.45017	-1.07642	-0.110031	0.272265	-1.03935	0.439198	0.231979	-0.385976	1.12974	1.1279	-0.0691734	-0.500104	0.91166	-0.637273	0.145587	0.717605	0.243648	0.447883	0.656155	1.06128	0.407323	0.190036
TCGA-AC-A3W6-01	0.865605	1.05039	-0.942647	0.199495	-0.878745	0.122615	0.72584	-0.0914373	-0.481995	1.01375	-0.900428	0.634993	0.849281	-1.13712	0.695511	-1.04878	0.136535	-0.127373	0.920676	-0.355934	-1.62482	0.784921	-1.90394	-0.667966	0.08855	-0.562517	0.660091	0.818434	-0.37997	0.283612	0.0186337	-1.35079	0.468607	0.319412	-0.767958	0.693996	0.831779	-0.713255	-0.847668	-0.0373953	0.397558	0.932024	0.969048	-0.104632	1.18595	0.371198	0.236255	1.08512	-0.52643
TCGA-AC-A3W7-01	0.0385029	1.12465	0.029225	0.598213	-1.19733	0.774111	1.16897	0.254308	-0.666217	1.02541	-0.471438	0.48163	1.29533	-0.90462	0.24941	0.117832	0.470088	-1.69294	0.17061	-0.181592	-1.23831	-0.889023	-1.61025	-0.11094	-0.189413	1.0732	0.526152	0.0202592	-1.19122	0.910795	0.747489	-1.13234	0.758959	0.115844	0.97748	-0.385767	2.68083	-0.492101	-0.602398	-0.397609	0.611548	-0.500797	1.99694	1.41069	0.798599	-0.245426	-0.640248	0.618554	0.0128659
TCGA-AC-A3YI-01	0.915368	-0.417364	0.612203	0.520254	-0.47708	-0.317781	0.736058	-0.50239	0.914033	1.7939	1.26721	0.886742	0.108655	-0.930232	-0.166929	-0.237908	0.744581	-0.795412	0.824001	0.349813	-0.386688	-0.71045	-0.677553	-0.454282	0.151949	-0.269634	1.48554	0.662193	0.854691	0.663209	0.965095	-0.88305	2.4272	0.366899	0.314588	0.947119	0.597881	-0.042987	-1.06912	0.179681	-0.862362	1.00173	0.739281	-0.710417	0.203539	-0.183518	0.204692	-0.00190185	0.261072
TCGA-AC-A3YJ-01	-0.223732	1.28349	0.368446	1.83533	0.368587	0.303017	0.290176	0.364528	-0.776777	-1.42106	-0.966938	1.09615	2.01972	0.0941091	0.0134833	0.100443	1.21309	1.65705	-0.281417	-0.538893	-0.874448	0.849042	-0.711197	-0.33835	2.63343	-0.15999	-0.78828	-0.619504	0.221674	-0.394568	-1.37044	-0.923021	-1.88775	-1.72557	-0.890149	-2.01355	0.757466	-1.38788	-0.805885	-0.94589	-0.839573	0.317011	0.376611	-0.511148	0.285027	-2.82321	-1.76118	-0.85161	-0.603722
TCGA-AC-A4ZE-01	0.186419	-0.451188	-0.253322	0.499738	-0.779216	0.108408	0.881805	-0.0271424	-1.01701	0.0384578	0.203406	-1.30688	-0.0589507	-0.734563	1.72959	0.858342	0.699058	-1.30803	-1.46018	-0.879836	-1.00543	1.7069	0.226681	-0.262772	0.0908554	-0.355285	-1.43853	-1.17239	-1.92173	-1.32255	-0.21853	-0.539421	-1.03821	-1.12275	0.654552	-0.742169	1.06154	0.324927	-0.70899	-0.885068	-0.323004	-0.0194999	0.821713	1.0644	1.23193	-1.08245	-0.000529606	1.2414	1.44448
TCGA-AC-A5EH-01	-0.575522	-0.364761	-0.0891002	2.63157	0.163571	-0.227372	0.0930128	0.343607	-1.13674	1.62748	-1.73475	-0.238873	2.61235	1.06394	-0.667885	0.583786	-0.951627	0.22284	0.370454	0.952417	-0.370516	1.32492	-1.12214	-0.214379	0.789737	2.5655	0.87283	1.04139	0.114182	0.398966	0.557153	-0.381201	1.91935	1.303	1.19741	-0.0762756	-1.33005	1.00431	-1.01052	1.04963	-1.41928	0.969108	0.410631	1.17159	-0.156665	-0.0506656	0.270317	-1.60149	0.165149
TCGA-AC-A5XS-01	0.276233	1.21561	0.657053	1.77757	-1.21382	1.08876	-0.7995	-0.416876	1.34397	-1.38952	-0.17154	0.340289	1.53836	-1.21972	0.529227	-0.20101	0.835727	-0.639496	-1.69482	0.251519	-1.06369	-1.60733	-0.281468	0.304295	0.786509	1.54998	-0.720955	0.718777	0.332352	-0.153238	-0.338209	-0.255343	-0.826311	-0.378949	-0.833455	0.885248	-0.658991	-0.704529	0.138845	-0.649048	1.05599	-0.835362	-0.897385	1.07499	-1.29322	-0.609972	0.416857	1.01549	-0.583845
TCGA-AC-A5XU-01	0.21027	0.275005	-1.45425	0.848132	1.27549	0.157013	1.36214	0.894021	-0.239478	1.34824	-0.98571	1.19279	-0.820287	-0.360332	-0.734	-0.25579	0.32011	1.05357	-0.00554016	-0.0640476	0.287186	1.29865	0.0432732	0.100822	-0.213747	1.08695	0.984356	-0.487496	0.42694	0.4116	-1.19203	0.103456	0.0547308	0.0321135	0.609137	-0.539023	0.983703	-0.415067	-0.436184	-1.53314	1.4753	0.203518	0.131981	0.0639147	0.431906	-1.21255	-0.711239	-1.22522	1.33499
TCGA-AC-A62V-01	-0.582944	-0.241624	0.215731	0.548722	1.97738	-0.523286	0.526221	1.45297	0.653277	-2.96635	-2.07759	0.0195113	1.36533	-1.58292	0.669327	0.419688	3.10891	0.954328	0.121387	-3.51293	-0.817177	1.36489	0.0416823	0.799389	1.89004	-0.606305	0.837651	0.297037	2.71567	0.763794	-0.945049	-1.93057	-0.252541	-1.91412	-1.71675	-1.82827	-0.328013	-2.25108	-2.59687	-1.98227	1.57425	0.502003	-0.095865	0.611457	-0.152942	-1.66584	-0.107424	0.756716	1.71464
TCGA-AC-A62X-01	0.59224	-1.17999	0.9926	1.02994	0.413407	-1.2923	-0.277652	-1.73661	2.89056	0.213851	-0.677321	-4.38533	-0.145112	-0.462951	-1.42557	-2.76918	-0.181166	-1.76481	0.80704	-1.50605	-0.183938	-1.53171	-0.435518	0.947856	-2.11054	0.857287	0.919625	-0.121301	-0.20792	1.95731	-0.293023	0.896581	0.0678717	-1.14153	-0.323103	-1.55755	-0.14954	-1.96167	0.868859	0.196624	-2.21718	-0.196756	-0.345233	-2.26945	-1.25323	-0.153523	2.52937	-1.69821	3.02184
TCGA-AC-A62Y-01	-0.172801	1.17086	1.35308	0.806299	-0.336356	0.64809	-0.117432	0.917254	-1.54448	-1.34632	-1.57037	0.0190969	0.709867	-2.36346	0.31801	-0.447998	0.101186	1.53569	-0.559298	0.0496902	-1.59556	-0.873178	-1.28022	1.61475	2.17044	-0.570579	-0.512577	0.923084	-0.963108	-1.86171	-1.14656	-0.342975	0.243874	0.313662	-0.757495	-0.667945	0.367575	-0.720384	-0.396959	0.0452716	1.32353	0.122405	-0.441126	1.21357	-1.75602	-0.839158	0.911351	0.986875	-0.0111396
TCGA-AC-A6IV-01	1.03038	-0.540371	-0.517428	-0.0776382	-0.513373	0.900372	0.876087	0.664353	-0.496768	0.866169	0.199936	1.12683	-0.167197	-0.117166	2.28096	0.058232	0.874199	0.395899	1.24046	-0.0684374	-0.258492	-0.423772	0.837395	-0.870518	0.778175	-0.569713	0.356619	-0.559602	-0.107027	-0.760844	-0.108658	-1.11156	0.311488	0.228795	-0.154885	0.808559	-0.0146935	-0.100998	-0.514111	1.06144	0.628735	0.944197	1.11651	0.403753	1.28089	0.40324	1.5543	1.53637	1.83198
TCGA-AC-A6IW-01	0.1223	-1.23445	0.0580457	1.32991	0.409524	-1.93346	-2.16093	-0.245868	1.80894	-1.85788	-1.13565	0.724749	0.188661	-0.750795	-1.14613	-1.70213	1.22073	0.38382	0.949393	0.405851	-0.662574	0.0193837	-1.02002	2.05456	1.83871	-0.477154	-1.7563	1.23304	1.13749	-0.259025	0.609449	1.72272	-3.09997	-1.66753	-0.890763	-0.986376	-0.903226	-1.27162	0.971708	1.4358	-0.581027	1.53023	-0.63111	-1.32319	-1.5217	-1.07058	0.754003	0.0413598	-0.909951
TCGA-AC-A6IX-01	0.545275	0.745755	0.304349	0.705285	-0.53333	-0.0907851	0.744719	-0.358089	0.450239	0.643424	0.0745052	1.40148	0.887635	-1.00283	2.05823	0.122917	0.498719	0.474259	1.25901	-0.175659	-1.16432	-0.87834	0.777309	0.451115	-1.51817	1.26219	-0.182529	-0.224601	-0.0666093	-0.7669	-0.225963	-0.429882	0.0804452	0.526802	0.213771	1.14775	0.566573	0.0285973	0.247796	-0.12431	0.294938	-0.0330134	1.65629	-0.316853	0.850501	0.823379	0.0763085	1.52233	0.869885
TCGA-AC-A6NO-01	-0.41421	1.43241	0.355376	0.659	-1.20235	1.14054	1.12184	0.500152	-0.0392998	0.553392	0.058122	1.21425	0.350524	-0.366658	0.206392	0.281997	1.42917	0.787105	-0.326886	0.484585	0.0805456	0.230206	-0.937833	-0.162702	-1.24886	1.09945	-0.0648676	-0.513078	-0.274345	0.805581	-0.382468	-0.127749	-0.141737	0.0317467	1.20315	-0.88846	1.11366	-0.0653819	0.0310225	-1.75326	-0.023566	1.02427	1.35836	0.652051	-0.125594	-1.34225	-1.93011	-0.161253	0.0663312
TCGA-AC-A7VB-01	-1.37026	-0.795797	0.0960217	1.42191	-0.722942	0.68713	1.86996	1.30545	0.741041	0.857815	-2.27699	-0.224142	-0.0208585	0.307851	-0.401428	1.70122	-1.52295	-0.229231	-1.63065	0.651327	1.38064	-0.00772691	0.500143	1.37174	-2.71513	-0.328108	-2.41185	-1.791	0.0982755	-1.1804	0.826384	0.782177	-1.52846	-0.0345351	-1.20427	-0.563444	-1.20169	0.116518	0.487826	-1.99124	1.51486	0.411172	1.99678	-1.47134	0.90855	1.46737	-1.87858	0.671915	2.73834
TCGA-AC-A7VC-01	3.05463	-1.20973	-2.20674	-0.332291	0.715387	-1.91652	-1.14955	-3.33907	1.6908	0.308378	-0.793962	-0.132967	-0.408897	-1.02699	-0.953072	-1.92009	0.859674	0.586942	1.3739	-0.529975	-0.855889	0.879309	-2.09059	0.406394	4.85961	-0.395152	1.74882	1.16615	0.79047	1.44101	-0.616685	-0.508399	1.5188	-1.10758	-2.34878	0.0845943	-0.545508	-0.899407	-1.61894	-1.21041	0.446132	1.5135	-0.0963159	-0.841484	-0.256607	0.299529	0.583795	-1.52169	-0.626353
TCGA-AC-A8OP-01	0.0871738	0.231966	0.921848	-0.352774	-0.50195	-1.04381	1.04395	0.991609	-0.983284	0.342868	-0.169593	0.48031	0.0478641	-0.210808	0.824824	0.54833	0.800799	-1.28447	-0.431661	-0.66792	-0.550704	-0.178138	2.43252	-0.702583	-1.45416	-0.219367	-0.185886	-1.068	0.403556	0.0807452	0.354458	-1.79794	-0.643508	-0.131377	0.311811	-0.434912	1.30155	0.447941	-0.28908	-0.0839844	2.30365	0.350046	0.564792	-0.00442069	0.663836	0.202017	-0.0678885	0.913066	-0.796689
TCGA-AC-A8OQ-01	1.28324	-1.06417	-0.545957	1.36911	0.512187	-1.58636	-0.277229	-1.91445	2.92187	-0.134218	0.62232	0.0673694	0.178358	-0.328865	1.02789	-1.24997	1.70457	1.33438	0.135995	2.36898	0.662091	1.66471	-0.451055	-0.572879	0.604048	0.989133	-0.0625752	1.34476	0.532145	2.0405	4.77822	0.608032	1.80233	-0.338159	-0.575823	-0.521717	0.133307	-0.128763	0.333082	1.04849	-0.96874	1.66131	-0.316439	-0.340575	0.406368	0.642879	1.27573	1.23997	0.368586
TCGA-AC-A8OR-01	-0.415465	-1.28266	2.0719	0.8232	0.691637	0.318668	0.964042	0.777599	-0.779151	0.0711713	-2.32723	1.47185	0.84349	-0.663433	0.698174	0.60738	1.03106	1.26353	-1.47301	-0.0395404	-0.643024	0.174925	-0.700939	-0.037303	0.0291599	0.263627	-1.23141	-0.805788	0.257853	-0.22672	-0.0609152	-0.92271	0.350169	-0.788975	-0.0996306	-0.853673	0.593908	-0.372484	-1.44117	-0.574524	-0.811933	0.790597	0.112024	0.492058	0.776729	-1.16802	-1.89317	-1.83114	-1.02117
TCGA-AC-A8OS-01	0.923752	0.958973	-0.597149	-0.217083	-0.891253	0.789617	0.937293	0.633173	-0.707898	0.948536	-0.275644	0.0476841	1.40138	-0.635458	1.24686	0.0531734	1.23114	-0.914695	-0.0381391	-0.66494	-1.15962	0.544079	-0.847202	-0.367533	-0.393152	-0.337525	0.158766	-0.160924	-2.19785	0.424003	1.04596	-1.58873	-0.330248	0.219727	0.532118	0.01678	2.44829	-0.588302	-1.14912	0.273769	2.07179	0.311898	1.45312	0.742816	0.865423	0.945799	0.0943291	1.09431	-0.837277
TCGA-AN-A03X-01	-0.63112	1.28327	0.57056	0.0599468	-0.569032	0.413356	-0.864809	0.329315	-1.10057	-0.848104	0.317621	0.559848	-0.602651	-1.37911	-0.355515	0.911632	-0.0845	0.580856	0.674222	0.112675	-0.0560106	0.11073	-0.401983	0.225558	-0.691419	0.424705	1.02625	1.24734	1.09117	-0.371033	0.530257	-0.572086	0.64208	1.13561	-0.909168	0.045448	-0.857519	0.693088	-0.00968024	-0.602144	0.398625	-0.392546	-0.991646	0.412594	0.476596	0.321737	-0.510902	0.79718	1.21241
TCGA-AN-A03Y-01	-0.831273	1.2065	0.437343	0.052676	1.87241	-0.951693	-0.560087	0.390241	0.237361	-1.28462	1.35988	-0.42564	-0.189389	-1.10767	0.503465	-0.475398	1.58702	-0.398483	0.343091	0.732501	-0.244799	0.500116	-1.61722	-1.16729	-0.496149	-0.369515	-0.711313	-0.650571	0.685511	-1.03809	-0.303961	1.28646	0.323392	-2.1951	1.25882	-1.63149	1.1284	-0.163081	0.140861	-1.10149	0.95113	-1.38739	0.651989	-0.203956	-0.521386	-0.194103	-1.72081	0.689685	0.759313
TCGA-AN-A041-01	0.0829356	0.395238	0.383974	0.117144	-0.0998451	1.35577	0.253433	0.251466	-0.0825539	-0.0882643	0.460736	-0.509112	-0.0700982	0.381639	-0.984108	0.997486	-0.962432	-1.56477	-0.202802	0.895275	1.64657	-0.567615	0.772276	-0.331512	0.104629	-0.574814	1.20815	-0.42135	-0.0488003	-0.0962129	0.245113	0.623407	0.524134	1.12388	0.329704	0.443551	0.947861	1.37851	0.719358	-0.466633	-0.282864	-0.149641	-0.0356261	0.470457	0.668101	1.33025	-0.281022	-0.966207	0.363984
TCGA-AN-A046-01	-0.221461	1.23447	0.832958	0.914578	-0.16724	0.0197007	-0.0219975	0.857843	0.0941295	0.995574	0.427666	-0.232123	1.75087	0.630439	0.140455	0.864868	-0.225341	1.48373	-0.442261	-0.195112	-0.107665	1.31815	-0.70214	0.780508	0.0853431	0.245748	-0.419461	1.04538	0.435828	-0.167417	0.10345	-0.607016	-0.374964	-0.279646	-0.839169	-0.502062	0.41956	-0.248698	0.0467151	0.0352302	0.869765	-0.303347	0.884312	-1.14448	0.3648	-0.120543	-0.37253	0.476858	-0.834762
TCGA-AN-A049-01	-0.0638793	0.986299	1.08796	1.46636	-0.883487	0.81953	-1.41163	0.412963	0.0640079	-1.10831	0.512056	-0.693655	-0.790069	1.12365	-0.202032	0.811238	0.105726	0.0479035	-0.0585831	-0.145744	0.679129	-0.511317	0.713307	-0.219621	-0.433782	0.734528	0.35453	0.491182	0.197753	0.073147	0.517006	1.69686	0.53584	0.522759	-0.35071	-1.35044	0.769232	0.496615	0.868385	-0.352329	0.20372	-0.335434	-0.942342	1.68665	0.668777	0.188688	0.273594	0.851856	0.687387
TCGA-AN-A04A-01	0.482153	0.615684	0.854448	0.452416	2.04805	0.229612	0.357135	0.687522	0.686311	1.32024	-0.0150437	0.703661	-0.150707	-0.843934	-0.481149	0.638124	-1.08018	-0.0825487	0.734595	1.84539	0.0900798	0.699251	-0.589211	0.244701	-0.478799	1.46409	1.2416	1.39857	1.40133	1.56515	0.649304	-0.142962	1.24424	0.827002	0.127458	0.372822	0.12856	0.193531	0.225959	-0.906542	0.599341	-0.0194222	-1.0549	0.387516	0.139718	-0.0912946	-0.489015	0.195791	1.35437
TCGA-AN-A04C-01	-0.295282	-1.16087	-1.95862	1.1042	-0.524613	-1.21643	-2.31501	-2.02905	0.517683	0.153251	-0.295417	-0.803938	0.735309	-0.698823	-1.3156	-1.24065	0.362668	0.300115	-1.39372	-0.25015	0.100791	0.786091	2.38192	1.70424	-0.72184	-0.282957	-0.398373	1.32113	2.51301	0.0268986	1.71479	0.398551	-1.46156	-1.10919	0.647447	1.91177	1.40915	0.193407	-1.27899	0.78941	-1.52744	-2.73736	0.0970289	-3.62288	-3.21362	-0.444612	0.492373	0.26844	0.0783749
TCGA-AN-A04D-01	-1.1418	-2.11038	-1.03925	0.492174	0.652779	-1.66922	-1.51917	-0.291776	0.284865	-0.762133	1.42115	-0.228806	-1.94802	-0.487809	-0.581329	-1.09773	-0.822943	-1.29129	0.085891	-0.419605	0.527144	1.02266	0.596014	-0.0632025	-2.72698	-0.460598	-0.906601	0.324419	0.604823	-0.306866	0.923506	2.75634	-0.580683	-1.10349	0.58099	-2.11849	0.53944	-2.0092	-0.277716	1.04167	-0.201711	-0.370881	0.849327	-2.70134	-2.25286	-1.0735	1.34229	-1.65746	3.00482
TCGA-AN-A0AJ-01	-0.752469	-0.419089	-0.278962	0.145408	0.856077	-0.451757	-0.379283	-0.784513	2.09283	0.473112	0.203342	-1.80709	-0.940457	-0.575234	-1.24955	0.527083	-0.177884	0.778056	0.454735	0.42807	0.823623	-0.840974	0.249401	-0.0448281	0.993791	0.118635	-0.276553	1.02339	0.546274	-1.02564	-0.61119	1.50394	-0.53036	-1.35011	0.210546	-0.20635	0.0939304	-0.030563	1.27252	-0.0118173	-0.464787	-1.64474	0.0222998	-0.745159	0.524331	1.40976	0.714772	-0.101129	-0.304646
TCGA-AN-A0AK-01	-0.931439	0.468367	-2.03442	0.781343	0.392419	0.41557	0.537121	1.00892	0.186852	1.27225	-0.243829	1.61113	-1.98119	1.37677	-3.00803	0.511863	0.551086	-1.05383	-1.96659	0.102169	2.23054	0.385731	0.635728	1.07722	0.294658	-0.52288	-0.778285	-0.671125	0.644953	-0.68466	2.0563	0.531679	-1.8941	-0.0984733	-0.120496	0.25355	0.405111	0.149457	0.137197	-1.01972	0.808217	-0.888422	1.3092	-0.564339	0.0834943	-0.58159	-0.294177	-0.473471	-0.315477
TCGA-AN-A0AL-01	0.0908376	-0.932363	2.30178	1.55234	1.14197	-2.14386	-1.62018	-1.57919	-0.330793	-0.383879	-0.50959	-0.379131	0.327051	-1.4248	-0.379164	-1.03189	-0.13048	0.304062	1.96663	-0.207101	-1.89042	3.26351	-0.360628	0.643235	-0.151326	-1.48554	0.448839	1.19107	-1.2709	-0.529847	0.581659	1.03464	0.222671	0.217968	-1.68901	-0.101886	-1.32238	0.663556	-0.899301	0.681479	-1.26745	0.330338	-1.61307	-1.32402	-0.0213625	1.23601	0.19774	-0.746964	0.492412
TCGA-AN-A0AM-01	0.906452	-0.992797	0.100085	1.28171	1.81155	0.268012	-0.220353	0.160049	0.961572	-0.925547	-1.39274	0.740626	0.183241	0.355535	-1.24979	-0.982072	0.402629	0.590321	-0.121112	-1.05451	-0.602882	0.996529	2.00745	0.698744	-0.666379	0.197947	-0.0884536	0.595744	2.63084	-0.551555	0.322133	0.346303	0.712935	0.31661	-0.177683	-0.184894	-0.59119	-0.0665111	0.570319	-0.11517	0.587201	1.43887	-0.619721	0.163081	-1.10437	-1.02114	2.26897	-1.44578	0.694066
TCGA-AN-A0AR-01	-1.7117	-1.88356	-0.530157	1.67444	-0.0705865	-1.6015	-0.235436	0.538329	3.28705	0.504397	-1.34256	0.743551	1.36291	0.76185	-0.502795	-0.364593	0.377281	2.02338	-0.352354	0.443287	-1.06718	-1.44853	1.16586	1.39257	-1.66054	-0.992997	-0.153355	0.491182	1.26624	1.79818	0.397233	0.169549	0.335278	0.103701	-1.38773	0.130946	-2.62527	-0.577129	-0.936326	1.16908	-1.44728	0.553812	-1.91235	-1.84057	-1.51609	0.807833	1.3131	-0.665026	0.58597
TCGA-AN-A0AS-01	-0.0671047	-1.21832	-0.115289	-0.0109276	0.86578	-1.61122	0.134087	-0.461429	-0.764737	0.191365	0.394513	-0.387955	0.0752083	-1.21647	-1.11909	0.491419	-0.367142	-0.859677	-0.396879	1.04328	-1.39423	0.239503	-1.41646	-1.23261	0.819447	-1.30141	0.324049	0.910658	-0.357652	-0.669488	-0.599413	-0.85014	0.355894	0.922865	-0.676343	-0.0350772	0.186434	0.465525	-0.119339	0.359727	-0.259129	-0.0690129	-0.932505	1.14086	-1.62653	0.457543	1.83808	-0.797905	-1.05886
TCGA-AN-A0AT-01	0.243091	-1.72949	0.883839	1.64191	1.73881	-2.42526	-0.556479	0.327065	2.63298	-1.31225	0.512959	-1.09327	1.62295	-0.191135	-0.478155	-1.32361	-0.795864	-0.0199584	0.0736405	0.941519	0.0859882	1.50712	-0.462064	1.46666	-0.767775	-0.437539	-1.74331	0.666886	0.169011	0.409984	2.5262	1.76023	1.87253	-2.2749	-2.07205	-1.34263	-2.21752	-0.643059	-1.02068	0.183763	-0.924537	1.3338	-1.9502	-1.75626	-2.10539	0.33646	0.0229158	-1.04102	0.351111
TCGA-AN-A0FD-01	-0.364051	-0.0463197	-0.774941	0.977906	1.24951	0.220898	-0.562667	-0.510614	0.0567963	0.431618	-0.0147913	-0.769486	0.151544	-0.952598	-1.20693	0.533658	-0.977795	0.335114	1.50966	0.0699899	-0.748421	-0.152829	-0.965874	0.389383	0.148949	0.571567	1.55821	0.55631	0.675513	0.489279	0.583881	0.574883	0.162273	0.661013	1.14532	0.880355	0.633053	-0.222261	-0.416684	-0.481178	0.00859681	0.0802121	-2.58544	-0.556827	-0.349029	-0.439239	-0.663299	-1.68392	-1.06964
TCGA-AN-A0FF-01	0.152151	1.17595	1.05461	0.0658074	0.382053	1.33468	1.03271	1.27959	-0.558992	0.287131	0.274302	0.898537	-0.480146	-0.395852	0.739226	0.25993	0.212311	0.601677	-1.34154	-0.929369	0.0235528	-0.30509	-0.191231	-0.294454	2.80021	-0.183684	-0.692555	-0.165289	-0.877044	-1.1628	-0.246109	0.614827	0.0181779	-0.333209	1.23917	-0.294587	1.95324	0.239309	1.63676	-0.084235	0.0129119	0.222464	0.0972104	1.33586	0.701783	-0.731376	-0.686935	1.11103	2.6332
TCGA-AN-A0FJ-01	-0.18691	-1.90202	-1.27319	-0.566341	-0.622692	-0.716795	-1.89687	0.50552	-1.63646	-0.493634	-0.504481	1.02726	-1.82376	0.244762	-0.710421	-1.11036	-1.12854	-1.99824	-0.224015	0.360105	1.22904	1.55501	1.35712	1.08852	-1.60896	-0.260724	-0.202823	0.848026	-0.681475	1.97317	1.08933	0.812332	0.154278	1.05549	2.33127	0.785121	-0.714121	-0.499705	-1.33534	2.33403	-0.959286	0.104227	-1.18082	-3.09647	-2.15238	1.72508	0.0263897	-1.83114	-0.752507
TCGA-AN-A0FK-01	-1.06936	1.49567	1.01519	-0.323499	-0.21044	1.13103	-0.354938	0.778639	0.164337	-0.272617	0.23933	0.540814	0.320152	0.436654	-0.854919	0.544856	0.106267	1.95196	-0.278222	-0.2809	1.29183	-0.385825	-0.706699	-0.809654	1.65837	-1.2364	-0.174756	0.0581502	1.51828	-0.913202	-0.374082	0.755139	-0.579171	-0.837503	1.19661	-2.0879	1.35653	-0.0183406	0.369277	-1.9187	-1.56034	-0.530904	-0.390214	0.563279	-0.988262	-1.05062	-0.9405	-0.362746	-1.24656
TCGA-AN-A0FL-01	-0.669856	-1.21	-0.511719	2.94635	1.66531	-1.61844	-1.01045	-1.36372	0.767992	-0.903099	-1.24291	-2.52612	-0.226099	-1.68121	-0.704796	-0.273398	0.123065	1.09954	1.69718	-1.82354	-1.70541	3.8745	1.31605	-2.181	-0.419744	0.173635	-0.364067	0.98549	-1.06412	0.0168879	0.612332	0.557234	-0.0174051	-1.33007	1.93883	1.24328	-0.130677	-0.574441	-0.189136	1.22437	-1.55746	-1.64313	-0.504523	-0.972066	-1.51453	1.49385	0.817006	-0.632032	2.31005
TCGA-AN-A0FN-01	1.59152	1.04786	0.32111	-0.593052	-0.499519	0.276744	-1.25027	-1.34649	-0.399825	0.344638	0.771405	0.414778	0.754953	-0.872068	0.433676	0.217534	0.0997424	-0.0131414	1.16075	-0.408702	-0.00541724	-0.421803	-0.209945	-0.885484	0.155008	1.38685	1.60916	1.41184	0.252293	0.292771	-0.252267	-0.641842	0.911967	1.896	-0.702126	1.38707	0.278494	0.582548	-0.556269	0.689051	-0.687632	0.131766	-0.930198	-0.499513	0.812911	1.32885	0.604909	1.08118	-0.555411
TCGA-AN-A0FS-01	0.225728	0.33895	0.68969	0.658697	-0.327802	0.364217	-0.278124	-0.375745	0.0244599	0.460861	0.902814	0.114258	0.891423	0.110606	1.38953	0.665327	0.595711	0.0134701	0.201336	0.00429634	0.0675416	-0.0304676	-0.402287	-1.23765	-0.256943	-0.651816	0.24977	-0.591263	-0.561135	0.404581	-0.424706	0.145301	-0.338948	1.06117	0.977621	-0.150204	-0.441879	0.321107	0.300301	-0.618308	-0.355282	0.414713	0.479933	-0.14243	1.03294	0.793888	0.0250065	1.27298	0.329561
TCGA-AN-A0FT-01	0.649166	-0.50053	0.0277002	0.742427	0.0268014	0.0846883	1.73735	-0.333501	-2.18482	-0.493281	-0.848127	0.201916	0.912815	1.45871	0.957587	-0.262144	1.59446	-2.0408	-0.926828	-2.35865	1.0262	0.527906	-1.70846	0.0113106	0.589534	-1.69039	0.591335	1.83037	-0.381199	-0.626149	1.39288	0.534187	-1.19053	-0.51408	1.38164	0.835023	1.00809	-1.92722	-1.19128	-0.785627	-0.998238	-1.45343	-0.0925865	-0.259627	-1.59666	-1.15221	-0.848503	0.283047	-0.0922136
TCGA-AN-A0FV-01	-0.415805	-0.660899	-1.59987	0.494139	1.66071	-0.108481	1.34816	0.512906	-0.130728	1.957	-0.0897883	0.979564	1.25185	1.83653	-1.03591	-0.165415	-0.0389039	-1.17125	0.0479219	1.93565	1.04745	1.49246	-0.427845	0.973674	0.534917	-0.381852	1.09391	0.478482	1.9198	0.436961	-0.599719	-0.400082	0.528132	1.10272	2.24002	1.26538	-0.804824	0.306676	-0.142978	-0.65227	-1.03093	-1.10015	0.676333	-0.274468	-1.65978	-0.871993	0.514823	-1.70702	1.23165
TCGA-AN-A0FW-01	0.115522	0.903957	0.551002	0.0297337	0.142903	0.138547	0.12222	0.744285	0.598838	0.260911	0.865062	0.90196	0.229316	-0.24335	0.263848	0.105015	-1.06566	-0.847051	0.724537	-0.208712	-0.291535	1.03445	3.07508	0.425661	-0.80693	0.251402	-0.688084	-0.0697621	0.36664	-0.732963	0.523618	1.40498	-0.673534	-0.447374	0.118834	1.75893	-0.24261	0.68138	0.445909	-1.38838	2.44852	-0.656484	-0.54288	1.60686	0.639511	-0.74388	0.0661253	1.59832	-0.403598
TCGA-AN-A0FX-01	2.99977	-1.72754	-0.0431629	1.20798	0.932975	-1.38264	1.0973	-0.40026	-0.0272841	1.90818	1.60471	-0.199962	0.944759	-0.240469	0.109617	-0.89569	-0.698528	-1.81026	1.54849	-0.0513862	0.434574	1.62196	-0.336555	1.36425	-1.76861	1.36605	1.51345	0.707425	0.888044	1.50095	2.70097	1.37607	2.14503	-0.647897	-1.68609	0.230529	-1.78203	-0.173201	-0.233063	1.09528	-0.881527	1.08359	-0.737296	-0.390277	-0.380319	-0.310508	1.11559	0.585525	1.87048
TCGA-AN-A0FY-01	-0.582927	-0.957071	-2.20085	0.199813	1.61486	-0.0407253	-0.422985	0.59033	0.754017	0.400174	-0.558306	-0.276162	-1.1183	-1.25834	0.739497	-0.368541	0.475926	-1.04458	0.772659	0.58817	-1.83918	-1.40869	-0.87686	0.0972578	-0.951419	1.22425	0.402572	-0.52245	0.338114	-0.492378	0.591352	0.591025	0.26429	-0.119785	0.559297	0.697845	0.992078	-0.292018	-1.5181	-0.309681	1.49246	0.994143	0.911067	1.02196	0.978511	0.44143	0.990077	0.645641	1.30604
TCGA-AN-A0FZ-01	-0.422044	0.645818	0.160231	0.045164	-0.182917	1.44433	0.810692	-0.767763	-0.289363	-0.54709	-0.126493	-0.11697	0.391372	1.00521	0.219625	0.378385	-0.785258	-1.03401	-0.466277	1.33158	1.00326	-0.603851	-0.77779	-0.697531	0.799063	-0.0572875	0.245263	-0.778043	0.782176	0.150969	0.127414	0.263857	0.380538	0.329868	1.95926	-0.826271	0.869452	0.581292	0.217899	-0.848874	0.641367	0.341463	1.49017	2.37884	0.955796	0.566702	0.236291	0.816597	0.302516
TCGA-AN-A0G0-01	-0.486899	-1.88452	1.45195	-0.928191	1.83727	-1.60652	-0.704025	0.769989	0.888542	-0.353452	0.30707	-2.25248	-0.507029	0.654242	-0.192289	-1.74562	0.145853	0.112608	-1.19277	1.07677	0.785167	1.52252	-0.397717	-0.383072	-0.103147	-0.451227	-1.47812	0.388646	-1.35732	-0.318615	0.08596	0.231179	1.29847	-0.439635	-1.7628	0.0888338	0.590401	0.65118	0.474825	1.76768	-1.69511	0.00635966	0.18484	-3.39039	-0.584102	0.422103	1.42224	-1.83114	2.12277
TCGA-AN-A0XL-01	1.09876	0.655628	-0.156021	-0.874866	-1.50672	0.271154	0.484171	-0.242504	-0.643761	0.276556	1.13108	-0.457647	-0.731229	0.0145264	1.67846	0.272819	-0.2589	-0.561302	0.613997	-0.129772	0.0949959	-0.21163	0.785514	0.0698515	-0.0679888	-0.513195	1.00731	-0.60326	-0.80553	0.882211	-0.522576	-0.246115	-0.195587	0.52406	1.274	1.55579	-0.292437	0.604523	-0.659843	0.630782	1.06656	0.0379318	0.779662	0.668239	0.522741	0.305584	0.319246	1.63203	-1.29037
TCGA-AN-A0XN-01	0.528885	-0.972616	-0.998031	0.195497	0.660775	-0.75213	-0.0690287	-0.662239	-0.0184434	0.103939	0.868634	0.0170086	-1.26896	-0.32218	-0.640552	-0.245469	-0.715849	1.1051	0.783949	0.254303	-0.306402	-0.306411	0.0448632	-0.929276	-0.178632	0.0902626	1.51346	1.18743	0.543487	0.764183	-0.884624	0.279427	1.64384	2.70825	-1.21408	1.18293	-0.116327	1.02235	0.0687338	1.09328	-0.384958	-0.116837	-0.924346	-0.103117	0.13647	0.693538	2.20068	-0.773762	0.189386
TCGA-AN-A0XO-01	0.0904788	1.11584	0.459047	0.0225388	-0.861343	-0.0935898	0.333214	0.978535	-0.112627	0.42749	0.00551111	-1.04145	0.242236	-0.269736	-0.804456	0.655195	-0.482479	-0.43497	-0.0199206	0.66647	0.575134	-0.873044	0.127925	0.209163	-1.04253	2.58449	1.16592	0.366622	1.17859	1.73442	0.645499	1.36606	1.1472	1.54987	0.923177	0.568534	0.353709	0.272265	0.204027	-1.53461	1.20401	-1.54622	0.77309	0.53621	-0.943643	-1.10815	-0.778905	-1.03204	-0.652864
TCGA-AN-A0XP-01	-0.0888841	1.59562	0.722519	-0.860754	-1.02888	0.863846	-0.226045	0.137845	-0.552427	0.00250303	0.855804	-0.82357	0.663946	0.963491	-1.16281	0.574577	-1.62046	-0.695798	0.410514	1.31917	0.669285	0.329074	0.0290066	-0.907979	0.757088	-1.11006	0.229285	-0.86957	-1.22728	-0.148248	-0.490993	-0.540017	-0.305789	0.206015	0.516713	-1.46237	-0.334316	1.00992	1.95033	-1.26711	1.03818	-0.828915	0.657468	0.78804	-0.313448	-0.296865	-0.619346	-1.72469	-1.32374
TCGA-AN-A0XR-01	-1.86239	0.431424	0.542642	0.41747	-0.919464	1.68062	1.29179	0.579968	-0.695786	1.01254	-1.29351	-0.53318	0.773129	-1.81263	-0.979295	-0.0258049	-0.899267	0.169848	-0.105002	-0.89386	-1.42614	-0.151786	-0.836214	0.449797	0.261936	0.194686	-0.322291	-0.839167	-0.128081	-0.582115	-0.0435571	-0.516467	-0.350164	0.386737	0.340336	-1.2405	0.512652	-0.386953	1.18081	-1.68665	1.19826	-0.822149	0.699903	0.958763	0.291941	-2.29454	-0.494545	-1.83114	0.252424
TCGA-AN-A0XS-01	0.321964	0.835844	-0.146515	0.303342	-0.706436	0.845662	0.298114	0.924883	0.0678306	-0.153771	-0.897239	0.300557	0.882702	-0.837409	0.195375	1.03396	1.61137	0.935734	0.144004	0.270494	-0.392759	0.567532	-0.0930535	-0.983052	-0.486475	0.0812931	0.747292	0.148976	0.347973	0.315844	0.243921	0.0173922	0.231727	0.165149	1.22864	1.54666	-0.223975	0.174277	-1.51405	-0.00371678	1.81709	-1.58558	0.460751	0.916066	-0.129333	-0.136802	0.117268	1.18806	-0.466844
TCGA-AN-A0XT-01	0.554701	-0.539076	0.394205	-0.717534	-0.864122	-0.712811	-1.60235	0.439672	-1.85975	0.291326	0.294395	-0.924971	-0.344913	-0.113937	1.74164	0.258809	-0.802854	-0.176223	0.778195	-0.194334	-1.80382	-1.30831	0.433206	-0.332512	-1.36148	-1.69039	0.236761	-1.95555	1.41059	-0.167141	0.890478	0.0867004	-0.585879	-0.107981	1.22417	0.429977	1.11281	1.86325	-0.767058	-1.37607	-0.416327	-0.174524	0.755952	0.913668	-0.129279	-1.0326	0.744746	0.792555	-2.27457
TCGA-AN-A0XU-01	-1.76557	-1.00506	0.856264	0.669779	2.38208	-1.77351	-1.20907	-1.02887	0.686581	-1.64803	0.831007	-0.399213	0.0587965	-0.230026	0.117873	-0.99654	0.196151	0.0942708	-0.106733	0.541936	-0.415103	0.218484	0.823319	-8.74655	0.129255	-0.320013	-1.59461	-0.857924	0.965555	-1.15264	1.12217	0.730488	1.51209	0.20454	-0.551743	0.237987	-0.247474	-0.215036	0.415785	1.48621	-0.829862	-0.0501022	0.862177	-0.965147	-2.55007	1.12948	0.795586	-1.71807	-1.33868
TCGA-AN-A0XV-01	0.791809	0.295589	0.162707	-0.401066	0.688241	0.4689	-0.543127	-0.491016	-0.839337	-0.754009	-0.743378	-0.810876	0.773767	-0.321878	0.44355	1.34818	0.306855	1.5607	0.296756	-0.0744807	0.868663	0.263637	0.214959	0.5974	0.182474	0.242902	0.424753	-0.564899	-1.50441	0.270961	-0.340873	-0.490351	-0.137748	0.646899	0.514971	0.446767	0.190087	0.27887	-1.04816	0.00110379	-0.192787	0.104275	-0.6736	0.0101861	0.289297	0.273829	0.175775	1.1649	-1.3642
TCGA-AN-A0XW-01	0.234338	1.09308	0.194634	-0.591192	0.15491	0.290379	-0.474341	-0.609294	-0.640364	0.767429	1.01097	-0.575626	-0.567417	0.566729	-0.12677	-0.916816	-1.21683	-1.52675	0.831715	-1.0943	0.600445	0.364206	-0.103228	0.204875	0.135171	1.1574	1.2398	1.05959	0.668333	0.601322	0.280415	-0.0483184	1.21034	0.767103	-0.816065	1.14042	0.489918	0.525267	0.488219	0.657183	0.103336	-0.748089	-1.21659	-0.498855	0.845895	0.238154	-0.669712	-1.47278	1.31285
TCGA-AO-A03L-01	0.0600661	1.2607	-0.228873	0.0128181	0.0149953	1.05215	-0.335215	-0.976102	0.439297	0.382391	-1.23066	-0.66011	-1.33541	-1.07927	-0.550447	0.504329	-1.67554	-0.28652	-1.29958	0.757784	-0.469	-0.752353	0.314687	0.407928	0.57106	0.756437	0.545749	-0.406743	1.90133	0.767177	-0.372261	0.996585	1.04651	-0.614149	1.16254	0.763881	0.0763771	0.610141	0.307442	-0.391287	-0.0466117	-0.817073	-0.715281	1.04251	0.771622	0.0152998	-1.29398	0.0808824	-0.628204
TCGA-AO-A03M-01	0.0758119	0.126023	-0.0281961	-0.241484	1.25625	0.692138	0.348901	-0.1418	0.572543	0.864306	-0.91734	-0.947106	-0.0454703	-0.414179	0.204288	0.481048	-0.490172	-0.805827	0.871745	-0.327671	-0.241224	1.32046	2.02652	-0.482524	-0.265488	-0.997935	-0.72228	0.413522	0.977016	-0.162335	0.188956	0.178244	-0.0694081	-0.306187	0.722647	-0.428621	0.791386	-0.216422	0.520384	1.05145	0.559982	-0.713624	-2.39792	1.02822	1.59492	0.76718	-0.336844	0.357688	-0.594292
TCGA-AO-A03N-01	-0.486114	0.800324	0.369191	-1.24458	-1.42658	0.515742	-1.67143	-0.768175	-1.1572	-0.997866	-0.953533	-3.21383	1.12228	-0.37948	-1.85986	1.08645	-1.50578	-0.369565	0.735157	-1.40173	-0.179527	-2.03749	-0.255458	1.36735	-0.561711	0.714433	1.51939	2.15277	-0.401334	0.0863471	-0.403496	0.27541	-0.594093	0.713172	1.17621	-0.527173	0.15961	-1.65314	-1.5855	-0.486644	-0.779139	-3.13989	-2.16815	0.363719	-2.8306	-0.918198	-0.445451	-1.25636	-1.79753
TCGA-AO-A03O-01	-0.792477	0.369029	0.187379	0.789243	0.282047	0.567547	-0.559333	-0.0438836	0.174657	-0.0259477	0.327504	-1.14135	0.643124	0.515014	-0.976394	0.142152	-0.432189	-1.59593	0.214148	0.00189633	1.47596	0.172321	-0.871491	-0.388834	-0.151688	-0.212637	-1.40262	-0.0389865	0.229998	-0.940798	0.431763	1.03387	-0.40114	-1.24053	0.534377	-0.229442	-0.607995	0.126543	2.16442	-0.784731	-0.994194	-1.00921	0.3179	1.3282	-0.122355	1.63671	-0.139122	0.553507	-0.572862
TCGA-AO-A03P-01	-0.433603	-0.865829	-1.00721	-0.143363	0.620172	-0.0393655	-1.81009	0.251131	0.639922	-0.474945	-0.129582	0.0120883	-0.99438	0.0854324	-1.2027	0.136852	-1.08201	0.377623	-0.182355	1.83496	1.11678	-0.654457	0.157637	-0.13649	-0.989438	-0.27541	-0.054386	-1.1868	1.00366	-0.506138	-0.931564	0.758659	-1.56951	-0.464623	1.03577	-0.512786	-0.012046	0.141176	0.356291	-1.33871	0.950357	-0.545864	-0.503242	-0.560038	0.300692	-0.739079	-0.322055	-1.50721	-0.256997
TCGA-AO-A03R-01	0.515008	-0.281736	0.175372	0.614939	-0.744299	-1.67478	-0.598461	-0.181629	-0.667687	-0.13258	-0.774712	-0.887238	1.19651	-1.51655	0.82009	-0.528825	-0.0883529	0.533134	-0.901837	-2.56447	-1.08284	1.44808	-0.695214	-0.877782	0.339069	-0.405818	1.21991	0.756107	0.0229556	1.03954	0.807935	-0.535394	0.0497839	-1.66205	-2.24355	-0.83825	0.259755	-1.87555	-1.92231	-0.876595	-1.0626	-0.889929	-0.480164	1.16014	-0.16583	-1.40341	0.292361	1.14856	-0.950048
TCGA-AO-A03T-01	0.219344	1.13574	0.703835	1.02784	0.484939	-0.317056	0.82434	0.100897	-0.732889	-0.578188	-1.20855	-0.0274318	-0.0524779	-0.756244	0.845412	-0.842473	0.304394	-0.941707	0.531888	-2.86387	-0.133376	1.23467	1.33914	0.639066	0.677217	-0.591354	0.90958	2.50817	1.46403	0.581924	-0.0974827	-0.734588	-0.478838	-1.02934	0.27499	0.0970261	0.269499	-1.99507	-1.15074	-1.12677	1.40733	0.468525	-0.356052	0.1481	-0.192025	-0.870441	-1.22453	0.68217	2.28614
TCGA-AO-A03U-01	1.08756	-1.12852	1.95796	-0.713865	0.176906	-0.938102	-0.70819	-0.877319	-0.699945	-0.122752	-0.0208572	1.50311	0.331878	-0.654105	0.579237	-1.30609	0.801844	-0.713878	-0.243258	0.0610882	0.259102	-0.876737	0.224797	-1.31219	-0.898165	-0.843258	0.180862	0.219814	-0.427391	-0.62242	0.356766	-1.37778	2.30234	1.54379	-0.967931	-0.0668617	-0.162502	1.94679	-1.10502	1.99351	-1.39413	5.85271	0.252804	-0.567922	-0.143249	0.846701	2.7336	0.342237	2.72211
TCGA-AO-A03V-01	-0.205939	0.545984	0.71698	0.514152	-0.168837	0.34695	0.0134401	-0.0316861	0.00296493	-0.848996	-0.924622	0.79993	0.441217	-0.903608	0.18293	0.918572	-0.30279	1.30547	-0.14418	2.14702	-1.5143	-1.041	-1.62316	-0.0814721	-0.732369	-0.398125	-0.383707	-0.38022	-1.13787	-0.352414	-1.13572	0.360789	0.421228	0.737152	1.6408	0.0572529	-0.623784	-0.135799	-0.818753	-0.711958	1.20461	-0.103132	0.593376	1.46561	0.946012	-1.03248	-0.0656356	0.955948	-0.191394
TCGA-AO-A0J2-01	-1.09644	-0.747462	-1.79436	1.11563	0.0152435	-0.58706	-0.61261	-2.05747	-0.0796027	1.28939	-1.05049	-0.966317	1.88264	0.763107	-0.64279	-0.529224	0.224197	-0.063376	-0.583593	-0.075167	0.559821	2.4636	-0.365133	1.35085	-0.274718	-0.831023	-0.320152	1.19694	0.789077	-0.878122	-1.54901	0.295346	-0.907513	0.222281	0.622408	-0.564623	0.32238	0.255777	-0.251666	-0.0324548	-1.53829	0.453342	0.707821	-1.24173	-0.235097	-2.09738	1.14471	-0.480816	2.59874
TCGA-AO-A0J3-01	-1.45647	-0.48004	-0.315696	1.29037	0.833437	0.29228	-0.0464678	0.597263	-0.253108	-0.059026	-0.562236	-0.607836	0.701139	-0.803838	-2.20456	0.705197	-1.83071	0.441726	-1.93977	-0.191812	-0.414264	-0.225069	-1.00542	1.02681	-0.0670644	-0.979316	-1.74506	-0.677385	-1.32252	-1.64393	-1.21271	0.247876	-1.88045	-0.10526	0.874686	-1.66306	0.494858	-0.0691247	2.84156	-0.81564	0.925113	0.549213	-0.995565	0.0365285	0.596263	-0.711461	-0.779782	-1.52279	1.30837
TCGA-AO-A0J4-01	2.69262	-1.71898	0.385652	0.615123	1.99032	-1.26307	0.0476212	-0.497367	1.29963	-0.84648	2.60001	-0.483101	-0.0800411	-0.65967	-0.465105	-1.21219	-1.22395	-1.34506	0.15654	0.163184	-0.40567	1.77559	-0.482071	-1.2654	-0.544775	2.35638	1.42377	0.915068	1.7828	1.74254	3.00723	0.683782	3.23847	1.42392	-1.88644	0.331896	-1.48122	0.598837	1.38111	1.62403	-0.951794	1.39063	-1.39136	-0.863688	-0.520582	1.21964	0.316669	-0.185476	0.155045
TCGA-AO-A0J5-01	0.387498	-1.0108	-1.3865	-0.134504	0.749818	-0.163869	0.0579554	0.308011	0.408813	0.331775	0.857142	1.56108	-0.764457	-0.676486	0.966053	0.0983866	0.124019	-1.03478	-0.219462	-0.0642413	0.499886	0.44084	1.29545	-0.834128	-1.45761	0.197112	0.775443	0.296989	0.139543	-0.630156	1.45905	-0.784258	0.719511	1.22352	0.535047	0.815174	0.294831	0.447271	-0.208167	0.15804	-0.467239	-0.159788	0.126559	-0.694197	1.91326	0.736815	-0.786304	1.27054	-0.807329
TCGA-AO-A0J6-01	-0.71998	-1.30702	1.25494	-1.07497	1.87099	-1.52738	-0.309687	0.759023	1.52907	-1.2015	-0.453932	0.37509	-0.676607	0.113456	-0.645958	-0.860069	0.770596	1.03322	-0.538214	-0.216767	0.456875	-0.220761	0.540261	3.56575	-0.840944	-1.19227	-2.73507	1.50516	-0.212191	-2.03629	0.0184518	1.82914	-0.87901	-2.07226	-2.27593	-2.80311	-1.11174	-1.21905	0.998366	-0.230914	-0.98111	2.41752	0.339384	-0.107935	-1.98685	-0.651651	1.21836	-1.67362	-0.811095
TCGA-AO-A0J7-01	-1.66928	1.29336	1.80504	1.24792	-0.636457	1.19855	0.244048	-0.329307	-1.44848	0.326547	-0.834882	1.67399	0.487707	1.53279	-1.13864	1.46585	1.08927	0.68749	-0.312695	-0.434603	0.560296	1.01456	-0.298847	1.13696	-0.621396	0.240693	-0.556656	-1.98914	1.22255	-0.881288	0.154766	0.63136	0.683455	-1.45747	1.48928	-0.814498	0.187993	-1.18425	-0.833545	-1.25277	-1.68834	0.73989	-0.969605	1.46679	-0.928495	-0.834281	-0.320686	-1.10319	-0.529142
TCGA-AO-A0J8-01	-0.661051	1.33479	0.860183	0.558736	-0.92381	1.76461	0.667181	-0.378894	-1.17217	-0.0733945	0.233484	0.529428	0.849244	-0.254286	-0.0455459	0.506422	0.212771	0.613273	-0.133734	-0.563233	0.204786	-0.768471	0.331842	-0.270586	1.14404	0.728884	-0.0648452	0.280344	-0.169738	-0.765762	-0.0992862	-0.894372	0.146573	0.314043	0.486974	-1.18882	0.37271	0.239219	1.44593	-0.737429	-0.869429	-0.680959	-0.894987	0.346898	0.592088	-1.0873	-0.0837712	0.444385	-0.770668
TCGA-AO-A0J9-01	1.2499	0.573681	0.371515	-1.02972	-0.416888	0.395119	-0.610842	-0.106181	-1.19621	0.0567847	0.101815	0.822797	0.678664	-1.52264	1.39845	-0.515563	1.4242	0.541389	0.925768	-1.80986	-1.50414	-0.61793	0.117652	-0.107232	1.38674	1.42179	2.02352	2.33954	0.890429	0.981467	0.572078	0.019112	0.455854	-0.212169	0.0756773	0.757207	1.8195	-1.46937	-1.09256	0.3807	0.328793	-0.349601	0.470037	0.426753	-0.129528	-0.12522	2.37605	1.86373	-0.530903
TCGA-AO-A0JA-01	0.532498	1.44415	-0.115737	0.0515368	-0.404705	0.458606	0.733768	-0.230732	0.177276	0.970354	0.206511	-0.385184	-0.790681	-0.92632	-0.0330212	0.171753	-1.16687	-0.516754	-0.615489	0.439285	-0.810967	-1.05804	0.792404	0.380277	-1.20223	0.0578588	0.704867	0.0555244	0.0931324	-0.325838	0.173301	0.468393	0.329927	1.31801	0.149015	0.817638	-0.0573013	0.336637	1.01318	0.613458	0.688275	-0.638355	-0.202517	-0.333744	1.96802	0.305861	-0.227603	0.142689	-0.0290762
TCGA-AO-A0JB-01	1.20446	-0.292166	0.150932	0.633029	-1.05361	-0.487213	0.296264	0.725934	0.572613	0.0470625	-0.095981	-0.729518	1.45339	-0.593598	-0.165405	-0.898648	1.24282	-1.13399	0.22021	-2.89636	-1.99753	-0.927504	-0.401599	-4.72807	-0.20154	-0.346188	1.33917	0.682513	-0.603884	0.644874	0.608909	0.185783	-0.278016	-0.133569	-0.0330991	0.476193	0.969799	-1.69094	-2.49575	-0.792783	-0.294646	-0.512885	-2.12418	-0.976322	-1.40159	-0.387048	-0.660162	0.430118	0.2308
TCGA-AO-A0JC-01	0.0975901	0.0662424	-2.09992	-1.38669	-1.03045	0.282844	0.0239955	-1.16547	-0.519572	-1.1881	-0.824573	0.574176	0.194255	-2.38564	0.374153	-0.731367	1.22639	-0.500728	-1.81808	-0.638423	-1.04963	-0.229245	-1.28373	-0.18742	0.238709	-0.539445	-1.14768	1.4438	-0.315961	-0.671345	-1.16283	-0.723633	-1.43911	-0.755522	-1.74765	0.800697	0.552309	0.21814	-0.559329	0.301009	-0.678507	-0.0469036	-1.97612	-0.982831	0.539743	1.96069	-0.169964	1.10435	-1.4539
TCGA-AO-A0JD-01	-0.987847	1.01826	1.06873	-1.23978	-0.0523665	0.223491	0.564399	1.46169	0.954109	-1.50506	-0.589387	-1.75078	-0.172221	-0.18404	-1.57752	-0.0871553	0.0578329	-0.00764527	-0.451805	0.943109	0.173171	0.826107	-0.0518566	1.63839	-0.300766	-1.35069	-1.14497	-0.370872	-0.339989	-0.654256	-0.236814	1.51039	0.40594	-1.22979	0.697853	-1.44146	-0.0474508	0.542693	-0.577427	-0.98945	1.26978	-0.587959	-0.0539014	0.44451	0.481078	-0.069921	0.197889	0.186316	-0.115776
TCGA-AO-A0JE-01	0.208805	-0.325052	0.0825722	-0.326239	0.783889	0.0494967	-1.06655	-0.0793383	1.05908	0.207122	-0.29603	-0.652331	-1.1226	2.32426	-0.212872	-0.025051	-0.67687	0.439978	0.224158	1.43182	1.17481	0.160123	0.525849	-0.826939	-0.34253	0.554498	1.14261	0.358604	-0.504966	-0.516334	-0.630779	0.154478	1.78921	0.997127	0.73111	0.441075	-0.547965	1.33401	0.549593	0.590867	-0.925933	-0.0652939	-0.830941	-0.72936	-1.07633	0.693056	-0.481519	-0.954773	0.863941
TCGA-AO-A0JF-01	1.16253	1.37784	0.392119	-0.6775	-0.960728	0.5106	0.17555	-0.352027	-0.944198	0.463776	0.685873	0.510254	1.0574	0.363511	0.807071	1.00968	0.449029	-0.0450333	0.391833	0.347312	0.429577	-0.0428688	0.589691	-0.986634	-0.0307704	-1.49349	0.266428	-0.739726	-0.949665	-0.151436	-0.555802	-0.314028	-0.354349	0.836772	-0.194627	0.398034	-1.55935	0.838577	-0.208642	0.00220219	0.940942	0.0555139	0.0198583	-0.107228	0.720104	0.962149	0.404521	1.31933	-1.25394
TCGA-AO-A0JG-01	0.467955	-0.622178	-0.696726	0.339115	0.4816	0.217524	-0.104011	0.0933415	0.792358	0.0600138	0.948032	0.723503	-1.11882	-0.872121	0.336046	0.0128071	-1.50762	1.90899	0.219049	0.640395	0.553968	-0.896068	2.29234	-0.172352	-0.746487	-0.88945	-0.0659403	-1.24573	-0.218216	0.729725	0.56077	-0.0758598	-0.330823	0.908659	0.170099	-0.389466	0.997055	-0.307893	0.43628	-0.123541	-0.564254	-0.286522	0.155813	-0.311399	1.27771	0.522251	-0.0209332	0.513361	-0.926887
TCGA-AO-A0JI-01	-0.719405	0.81189	-0.450775	-0.972167	-0.505035	-0.45024	0.32302	0.937129	-0.926017	0.320494	-0.523754	0.56171	-0.724252	1.4349	0.163554	2.08434	-0.475399	2.12138	0.35059	1.48664	0.323845	0.246146	0.0290754	0.578728	-1.46331	-0.131959	-1.79217	-1.81044	0.0938215	-0.0850676	-0.26053	-0.7728	-1.85354	-2.18291	0.832983	-0.664085	-0.62996	1.02216	0.322522	-0.227599	0.039447	0.982496	0.953614	0.443757	1.02816	-0.838486	-1.51074	0.391105	-1.6058
TCGA-AO-A0JJ-01	0.851008	0.409648	0.1002	-0.0383467	-0.656938	0.477704	-0.248395	-1.08058	-2.16624	-0.690052	-0.984747	-0.0868272	0.0374088	-0.397866	0.92463	0.28968	-0.244702	-0.00619004	0.566118	-0.726972	-0.71818	0.482789	0.606513	-0.258211	0.0971932	0.0194955	0.181487	-0.365986	-0.0651288	0.113334	-0.698731	-0.756648	-0.0495204	0.714552	0.684925	0.742296	0.402323	1.31319	-0.172119	0.446742	0.170171	0.609608	-1.16408	0.536102	0.652754	0.682404	-0.161172	1.25779	-0.264236
TCGA-AO-A0JL-01	0.43093	-0.894692	-1.05645	-1.29391	-0.116332	-1.1493	-0.543406	-0.686699	-0.0628002	-1.30371	0.617966	-0.68883	-0.0739303	-0.897166	-1.1756	-1.29759	1.41764	-1.62612	1.85752	-2.54689	-2.46926	-1.91437	-1.46131	-0.847624	-1.4663	2.14078	1.82474	2.52812	-1.08329	1.56685	0.462666	-0.0641041	-0.0201212	-1.3936	-2.19789	0.066274	-0.89629	-1.75391	-2.03671	0.566644	-0.437793	-0.726266	-1.83339	-1.05628	-1.79213	-0.638399	0.526739	-0.613949	2.02023
TCGA-AO-A0JM-01	-0.331651	0.58183	-1.21788	-1.0241	0.0464117	0.371408	-0.772664	0.817702	0.62633	1.01426	0.0676838	-0.874268	-0.740313	0.315588	-1.38953	0.102057	-0.504271	0.166116	-0.858004	0.219821	0.0554614	0.211296	0.912232	-0.0735526	0.865132	2.54327	1.01569	0.884556	-0.0489095	-0.642258	-1.21602	0.531507	1.12291	0.363918	-0.858254	-1.86371	-1.65893	0.335683	0.813977	-0.487748	-0.132084	-1.04972	-0.943986	0.504354	-1.04561	-0.40991	-0.205616	-0.255174	-1.36714
TCGA-AO-A124-01	0.505551	-1.54707	0.687066	-0.605935	1.04868	-0.843428	-1.51538	-1.4995	2.7045	0.250066	0.288568	-2.11729	-1.81117	0.784944	-0.966253	-1.59897	-1.13643	-1.09324	1.74535	0.251711	0.703967	1.37303	-0.333123	1.34396	-1.72594	1.27704	0.579694	2.29851	0.376025	2.55419	0.115898	3.35261	0.0690408	0.0735676	-0.529736	0.611286	-0.771661	0.538542	0.45447	1.36059	-1.13348	1.1373	-1.00629	0.231409	-3.2522	0.634372	1.60247	-1.83114	1.739
TCGA-AO-A125-01	-0.737811	1.53988	1.52385	-0.309164	-2.34519	1.45533	0.44681	-0.265493	-2.1461	-1.1804	0.749281	-0.757703	1.21679	-0.294549	-1.56205	0.251654	2.67548	-0.180343	-0.69271	-1.94263	-0.779406	-0.863857	-0.549361	-0.138978	0.44598	-0.247413	-0.156205	-0.149876	-1.07984	0.589196	-1.56809	-1.03151	-0.505233	-1.18134	-0.075762	-1.5232	2.99402	-1.42689	0.0431437	-1.24836	1.24598	-1.55326	0.913165	0.210508	-0.690707	-3.10652	-1.59985	-1.83114	-0.583293
TCGA-AO-A126-01	0.160641	-0.653882	0.269463	0.921311	-0.888061	-0.294334	0.0655254	-0.864738	-0.801086	0.194812	1.31199	-0.97668	0.726032	0.80763	-0.0158343	-0.0486805	-0.0870004	-1.09085	0.856171	-1.89832	-1.53379	-0.232258	-0.386711	-0.732497	-1.37429	-1.03056	1.90526	1.2847	0.789259	0.642886	0.353909	-1.31398	0.247271	-0.256734	0.756383	0.998212	1.27401	-1.352	-1.7058	-0.889801	-1.03395	-1.02473	-0.389704	-0.769921	0.751728	-0.178285	-1.07215	-0.920117	-1.71854
TCGA-AO-A128-01	-0.216062	-1.03663	0.0876091	-0.271617	0.699611	-1.34141	1.07273	-0.591092	0.318047	-0.541231	0.112884	0.386253	-0.078371	0.195207	-1.71224	-0.953814	-0.0984544	-1.65984	-0.193698	0.73914	0.103867	-0.526706	-0.424068	-1.5795	0.6375	-0.895985	-1.4808	0.682164	-1.09707	-1.84233	0.471057	0.279961	-0.766596	-1.72284	-1.12719	-1.46024	-0.762094	1.05101	1.56707	1.3255	-2.05854	0.891668	-0.807145	-0.630979	-0.640005	0.371775	0.690485	-0.72541	0.176367
TCGA-AO-A129-01	0.420675	-1.37636	0.775591	1.32017	0.717878	-1.33259	-0.528243	-1.05086	0.490595	-0.950757	-1.1742	-1.18125	-0.430589	-0.965479	-1.07466	-1.90085	0.355277	-0.39941	1.30377	-0.974518	-1.46693	0.591938	0.596055	0.788024	-0.179322	0.360254	0.286069	1.81832	1.47863	1.52357	0.752899	1.31685	0.402125	-0.118855	-2.15869	0.405387	-1.25617	-1.17078	-0.169808	1.12842	-1.32511	1.11951	-2.29849	-2.98092	-0.413517	0.167531	1.11676	0.254825	0.863902
TCGA-AO-A12A-01	1.00545	1.37383	0.494754	-0.753713	-0.879996	1.39367	-0.163599	1.15135	-1.00762	0.482033	0.169751	1.04676	-0.225808	-0.777327	0.423902	0.210607	1.02449	0.627502	0.868475	0.328805	-0.515436	-0.758226	-0.639125	-1.19183	-0.491453	1.05699	0.883003	-0.116428	0.367964	0.9868	0.322735	-0.357308	1.08127	0.706086	0.0640867	0.775328	0.526301	0.273474	0.342631	0.111552	0.0712396	0.733168	-0.0648779	1.06451	-0.133335	0.250071	-0.42183	1.12417	0.157066
TCGA-AO-A12B-01	-1.11335	-0.363758	0.85699	-0.0459256	-0.361787	0.776755	0.639332	2.80588	-0.416103	-1.693	-1.06959	1.19512	1.3821	-0.204877	-1.05769	1.00951	1.62801	1.61716	-2.07694	-0.35205	-0.588723	2.16758	-1.1723	-1.94353	1.2188	-1.69039	-0.722663	-2.61316	-1.04376	-0.432494	-0.297153	-0.76983	-1.48441	0.308789	-0.317815	-2.77428	-0.180886	-0.9565	0.485736	-0.239502	1.96961	-0.722103	-0.0707912	0.282177	-0.173901	0.337533	-1.10068	-0.171867	1.40714
TCGA-AO-A12D-01	0.240441	-0.929722	-2.8251	-2.1391	0.594569	-1.20369	-0.193987	-2.02627	0.275868	-0.061919	0.0249133	-0.345395	0.851907	0.153808	-0.857529	-1.60963	0.150945	-0.40443	0.897163	-0.0987333	1.05164	2.37928	-1.44679	-0.587564	0.357104	1.14552	1.01159	1.06302	-1.06907	-0.248569	0.443018	0.237668	0.328314	0.680114	0.579799	1.11626	0.97897	0.321479	0.560853	1.83946	-0.239415	-0.851585	1.31145	-0.999032	-1.17914	1.0589	-0.495368	-0.546988	0.302027
TCGA-AO-A12E-01	0.709623	1.1244	1.24609	0.325171	-0.546457	1.12932	0.447972	0.356651	0.0388848	-0.309054	-0.702492	0.762112	-0.36002	1.21777	1.40861	0.971837	0.884161	-0.153042	0.0592523	0.477416	1.30458	-0.293518	1.47277	-0.285103	0.771339	-1.32791	0.10567	-0.0392617	-0.25792	0.833138	0.667028	-1.09492	-0.0188776	-0.42141	0.705078	0.16286	0.963593	0.767651	-0.054094	0.621301	1.09591	-0.562325	0.361497	1.54281	0.5072	-0.279252	-0.184463	1.44804	-0.0686594
TCGA-AO-A12F-01	2.34008	-1.6616	-1.21445	0.704251	0.617797	-0.393276	0.173637	-0.168342	-0.49808	0.262576	1.03929	-2.06307	0.0772487	-0.0154617	0.114149	-1.44136	0.60359	-0.821764	-0.319025	-1.35889	0.598352	-0.191584	-0.522629	1.3535	-1.30054	0.603822	1.18363	0.782142	-0.271122	2.88205	1.30759	0.849546	1.3574	-0.315349	-0.850806	2.54816	-1.02561	0.0619486	-1.00659	1.5318	-0.948448	0.432797	-1.21058	-1.40465	-1.45483	-0.634722	1.16972	1.16016	0.884946
TCGA-AO-A12G-01	0.656971	0.753812	1.43005	1.91557	-0.299639	-0.514637	-0.853595	0.127069	0.127983	-1.0874	-0.0723752	-1.36089	-0.176322	0.626054	-0.726445	0.644742	-0.608114	-0.152547	0.0665731	0.384989	0.15288	1.94348	-0.027541	0.81894	-0.889147	-1.48667	0.589814	-0.72104	-0.359141	0.124294	-0.678224	-0.0346793	0.71193	-0.667794	0.438083	-0.697231	-1.56525	0.267636	-0.45228	-0.694089	-0.303173	-0.731197	-0.782834	-0.718568	-0.816574	-0.596763	-1.12816	0.237683	0.267558
TCGA-AO-A12H-01	-0.0700297	0.107678	0.805286	0.890862	0.615182	0.485147	0.672125	0.287291	-0.647183	-0.654227	-0.901528	1.15879	1.7326	0.530539	0.136468	0.790295	-0.32425	1.9629	0.430346	-0.821183	0.336155	1.47753	0.615636	-0.832859	1.19301	-1.03047	-0.565471	-1.2344	-0.867939	-0.946409	-0.043573	-0.864175	0.561284	-1.04522	0.313371	-0.147599	0.587908	-0.25921	-0.449083	-1.13264	-0.447408	0.193061	0.264737	0.0355871	0.633968	-1.46605	-2.37233	-1.24684	-1.37062
TCGA-AO-A1KO-01	0.952607	-0.949497	-0.250217	-2.2868	-1.1115	-0.24379	-0.370296	-0.522764	-1.3838	-0.0669729	0.444494	0.0774254	-1.97082	0.277633	2.65995	0.441858	-0.647737	0.193396	2.15927	0.489475	-0.608949	-1.09905	0.395898	0.100949	-1.32472	-0.218408	1.71378	-1.30148	-1.16159	1.48871	-1.02336	-0.942677	0.130549	1.32546	0.183926	2.02843	-0.52525	0.798505	-0.616554	1.48899	0.504896	1.43356	0.0794808	-0.472399	0.279855	1.74912	2.85754	1.2469	0.758768
TCGA-AO-A1KP-01	-1.96225	1.40637	-0.962418	-1.78635	-2.27788	0.408208	0.218374	-1.2073	-1.21783	-0.52047	0.476288	-1.13461	-2.02329	-0.785987	-0.16793	0.0350144	-0.668168	0.236932	0.0248102	-0.00268743	-1.34488	-3.40309	-0.254348	2.0499	-1.60368	1.15064	-0.185151	0.566464	0.827673	-0.029376	-1.45554	-0.0130131	-1.82126	-0.592952	0.25494	0.0970674	1.08098	0.556608	-0.191278	-1.0222	-0.983624	-1.63634	0.105552	0.744318	-1.01823	-1.28175	-2.01648	-0.85358	-0.981859
TCGA-AO-A1KQ-01	-0.987672	0.465273	0.117839	0.613965	-0.266983	0.943306	0.518957	1.2996	-0.711072	-1.44775	-1.31479	-0.329334	-0.767996	0.23017	-1.38537	-0.299498	0.440235	-0.483052	-1.14611	-1.33797	0.746244	-0.428795	0.153982	0.864921	0.839045	0.374429	0.0720792	0.523491	0.794088	-0.723533	-0.634297	0.590736	-1.25258	-0.552542	1.3611	0.264899	0.633349	-1.57822	0.0324415	0.670772	1.10738	-0.160645	-0.0271325	0.698913	0.722009	-0.736149	-0.813036	0.0437827	1.21054
TCGA-AO-A1KR-01	-0.802168	-1.30065	-0.779841	1.12945	0.409736	-1.3977	1.94223	-2.15839	-1.0792	-1.6198	1.20814	-4.20897	0.789432	-0.430286	-0.349325	-1.83057	1.44803	-1.0936	0.954514	-2.93614	-1.51966	-0.193795	1.18749	0.788492	-1.54391	-0.314933	-0.709348	1.00495	2.10955	-0.10548	0.718161	1.58436	-0.220089	-2.05594	-0.790921	-1.79102	0.145283	-3.26734	-0.112878	0.712381	-2.03316	-1.19962	-2.11025	-1.84621	-1.94197	-0.586407	-0.427767	0.627173	2.40583
TCGA-AO-A1KS-01	0.0145963	1.43893	-0.00135185	-5.80456	-1.81338	0.36289	0.910103	-0.410949	-1.3063	0.399683	1.29729	-1.2624	-4.25086	1.30793	-0.469536	0.934246	-1.98691	-0.964391	-0.494959	1.23632	0.606552	-2.55381	1.60155	1.15547	-1.24151	-0.321387	-0.463845	-1.44648	-0.982516	-0.0403347	-2.68215	1.19858	-1.91704	-0.837696	1.16883	0.636531	0.913783	0.977495	1.15485	0.596358	-0.0604454	-1.94752	0.216229	1.07499	-0.871765	2.36175	0.145303	0.610604	-1.78321
TCGA-AO-A1KT-01	-0.2069	-0.429605	0.428234	0.0474965	1.85134	-0.831188	0.0223296	0.288247	1.56613	-0.178078	0.351222	0.477362	-0.395085	0.566857	1.08369	-0.413089	0.662164	0.383836	0.888012	1.22636	0.725372	0.666521	-0.316458	0.590929	0.0716565	1.85763	1.18416	1.3914	1.71509	0.190876	-0.762684	-1.29229	0.643668	-0.189548	-1.7534	-0.358244	-0.517907	-0.155283	-0.15026	-0.461974	-0.955788	0.373007	0.530495	-1.24151	0.383337	-1.12971	0.363583	-1.30115	-0.922921
TCGA-AQ-A04H-01	-0.112181	-0.743328	-0.0733987	0.105989	1.45976	0.664986	1.81228	0.778643	0.279621	0.929724	-0.14699	1.1413	0.0957396	2.2763	0.643462	2.40665	-1.21115	0.888261	-1.01768	-0.257792	1.0968	1.48523	-1.85448	-0.524823	0.860462	-0.90734	-0.307357	-0.404328	1.13918	-0.427619	-0.253817	1.37597	-0.94519	-0.0470978	1.19441	-1.58965	0.160949	0.205314	-0.673679	-0.373166	-0.650197	0.369896	1.32486	0.0740474	1.86105	-0.272528	-0.789828	0.457886	-0.743353
TCGA-AQ-A04J-01	2.73223	-1.09625	-0.00418227	1.26065	1.30359	-0.748124	-1.52888	-1.93427	1.74301	-0.521452	0.9207	-0.687635	-0.987592	-0.74837	-0.115687	-1.1037	-0.76192	-1.07013	1.44088	0.456026	-0.596896	-0.0290475	0.655683	0.316763	-0.760821	1.34153	0.75346	1.7703	0.235021	2.33628	0.412867	0.468601	0.651502	0.0193381	-3.19547	1.3102	-0.518923	1.06743	-0.100822	1.3017	-0.375227	0.713147	-1.42647	-0.776955	-0.253579	0.857908	1.33942	0.45633	1.50394
TCGA-AQ-A04L-01	-0.278473	-0.653884	-0.664752	-0.17496	1.11834	-0.448668	-0.435334	-0.426981	-1.87483	-0.458168	-1.41907	-1.3821	0.164872	1.06979	-0.775919	-0.398907	-0.652973	0.395271	0.680576	-0.413174	-0.257983	1.46648	0.32407	0.845105	-1.06772	-0.699849	1.06758	0.628584	-0.223145	-0.389043	3.10644	0.185944	0.391097	0.830472	1.09348	-0.111299	4.7284	-0.0127632	-1.81043	0.459179	-0.624314	0.311222	-1.50177	0.588415	-1.56019	2.43474	-0.109449	-1.69902	-0.32342
TCGA-AQ-A0Y5-01	0.263262	-0.797168	0.0995756	-1.40035	2.74775	0.765084	-0.240875	0.414458	0.272404	-0.40141	-0.562131	0.0194192	0.176429	2.55917	1.32401	-0.279244	-0.333883	0.388285	1.24988	0.886151	-0.391609	0.908812	-0.800624	0.174944	1.17026	-0.329047	0.590916	-0.210721	-0.46069	-0.726938	-0.0584369	-0.292793	0.194492	0.372932	-0.00860662	0.468498	-0.403597	0.962095	-0.253863	-0.356114	-0.219109	-0.778254	1.50383	-0.429015	-0.618164	-0.116578	0.922155	-1.7157	-0.813362
TCGA-AQ-A1H2-01	-1.29686	1.00497	0.656623	0.671218	0.601296	0.750824	-0.0401792	0.0297016	-1.89213	-0.979168	-0.912446	0.0541871	0.719776	0.00511428	1.14264	1.14357	1.17409	0.528858	0.711709	1.19089	-0.327761	0.841738	1.29577	-0.0237233	0.542824	-0.930348	-1.08266	-1.24328	-2.14423	-0.610634	-0.576346	-0.884562	-1.01813	0.163857	0.156517	-0.432246	0.567888	0.301026	1.27821	-1.0371	0.0625476	0.838876	0.67182	1.00913	1.25748	-2.67057	0.343842	-1.83114	-0.190663
TCGA-AQ-A1H3-01	0.479745	0.993892	0.616461	-0.708985	-1.26779	1.53461	0.570045	0.792818	-0.922385	0.586561	1.57676	-0.00503739	-0.535511	1.07003	1.53827	0.747286	-0.703689	0.476643	0.12367	0.646295	0.504171	-0.143654	0.708097	-0.910602	-0.343658	0.360943	0.113032	-0.326069	0.0132754	0.509286	-0.667088	-0.285646	0.13251	0.734938	0.828398	-0.0296609	0.671817	0.513448	1.44395	0.0413717	0.233407	0.928598	0.34819	0.285192	0.824641	0.0787225	-0.679819	1.24376	0.38719
TCGA-AQ-A54N-01	-1.34272	-2.63552	0.0698227	-0.364984	-0.156793	-1.22448	-0.020442	-1.06151	-1.37736	-1.54542	-0.299272	1.75177	0.774366	-1.69306	-0.29037	-1.41172	4.55221	-0.93589	1.8688	-5.4623	-2.07359	-1.64284	-1.33763	2.36081	-2.45319	0.758166	0.846784	0.972372	0.222168	2.33934	1.66156	0.00301418	0.051703	-1.00485	-0.303281	-0.630396	1.4988	-4.11944	-1.83785	0.850432	-1.91815	0.530016	-0.603354	-2.80057	-1.03644	1.03786	0.644439	-1.83114	0.411634
TCGA-AQ-A54O-01	-2.55272	1.27046	0.735113	-1.46941	0.105234	0.369558	1.03765	0.449969	-3.95959	-1.74716	-1.63092	0.128399	1.54581	-0.554631	-0.266461	-0.396156	2.11336	-2.00427	-0.529414	-3.12431	-2.29012	-0.772451	-0.373647	-0.779582	1.79331	-0.0561623	-0.215182	0.847124	-0.0664506	-1.08975	-0.545358	-0.186527	-1.67784	-2.21995	-0.139839	-1.13283	1.18559	-3.11169	-1.96761	-1.66233	0.933593	-0.2734	-0.496877	-0.229162	-0.873957	-1.70554	-1.29127	-0.520482	0.0753797
TCGA-AQ-A7U7-01	0.994937	0.0265588	0.474881	-0.820188	-0.440073	0.299017	0.781916	-0.122176	1.18002	0.698497	0.284819	0.980186	-0.37882	-1.18891	0.870914	-0.707537	0.0648656	-0.304602	0.0218457	0.129772	-0.770296	-1.17501	-0.687856	-0.872517	-0.133548	0.172626	-0.0257726	0.0307628	-0.745455	-0.920213	-0.125867	-1.12577	-0.136028	0.388389	-0.89693	0.239367	0.806028	0.00288819	1.25842	1.21123	1.05483	0.526624	0.55269	1.18325	1.20602	0.727973	-0.381071	0.121208	1.63423
TCGA-AR-A0TP-01	4.36689	-2.5147	-0.562526	-2.00213	1.06457	-1.56253	-0.126513	0.489855	1.04985	-1.66279	-0.105843	-1.53002	-1.10677	-1.15223	0.0678105	-0.404644	-0.937194	0.370119	0.513959	-0.239402	-2.0071	1.94517	-0.539134	0.127296	-1.00444	-0.250999	1.693	0.94985	0.54688	2.47946	1.74023	1.00335	0.642918	-0.21981	-2.25221	1.5271	0.212332	-0.423148	-0.594911	1.44853	-0.696162	1.79475	-2.23124	-0.340486	-2.25821	-0.0783938	1.26201	-1.83114	2.21219
TCGA-AR-A0TQ-01	0.354327	-0.68615	-1.11427	0.198139	2.31084	1.20904	0.490503	-0.613195	0.0122917	0.130596	-0.914771	2.10184	0.437805	-0.882557	1.93154	0.188785	1.04955	-0.0610192	-1.3339	-0.0282863	0.798293	0.894243	0.627155	-0.299604	0.195742	0.28645	-1.09022	-0.300673	0.698039	-0.985861	1.3666	-0.233074	-0.671911	-0.30976	0.903373	-0.770262	0.453311	0.590721	1.3244	-0.271853	1.60402	0.284116	0.687408	-0.274043	0.73133	-0.400092	0.34006	0.541635	1.00513
TCGA-AR-A0TR-01	-2.07807	1.23502	0.382304	0.537811	0.553574	1.10991	0.820949	1.51897	0.51574	0.265987	0.740404	0.602983	0.0721169	1.17882	-0.0949245	0.283996	-0.642852	0.131441	-4.13859	0.613038	1.16288	-0.612623	0.344265	-0.34286	-0.112743	-1.16709	-2.90012	-1.88835	-2.00173	-2.01312	-1.0675	0.700453	-2.41789	-1.15727	1.24097	-1.64574	0.512031	-0.0175982	0.450211	-1.70996	3.07563	-0.744935	1.28016	1.6598	-1.10053	-2.08141	-1.82845	0.192268	-0.399274
TCGA-AR-A0TS-01	0.545937	-1.32494	-0.937378	-1.28179	1.307	-1.04759	-0.516895	0.20644	2.20259	-0.469729	-1.02946	0.190072	-1.00357	-0.126836	0.461112	-1.26511	-0.965074	-0.707914	-0.629518	0.514498	-0.198056	-1.05142	-0.473534	-0.0274297	-0.951501	1.33137	0.469592	1.14627	0.17859	2.5578	1.50717	1.59442	1.92603	-0.816166	-1.64183	-0.190807	-1.71861	0.924026	0.46702	0.397132	-0.0794713	0.801932	-0.273577	0.837253	-0.256906	0.941938	0.214882	1.07822	0.23364
TCGA-AR-A0TT-01	0.30975	0.233483	-1.60894	-0.0621965	0.230542	-0.684674	0.441032	-0.411525	0.341827	0.312818	-0.45857	1.79393	-0.851697	1.80971	-0.103456	-0.337678	-0.196076	-0.666712	-1.0284	1.48804	-0.564562	0.46012	-0.437076	-0.823046	0.853622	-0.812519	-0.531677	0.396612	-0.27577	-1.09585	-0.692174	-0.173832	-0.330582	0.24127	1.39377	-0.617081	0.437396	0.526367	1.01668	1.10974	0.616873	-0.735487	-0.218683	-0.723821	0.377618	0.325112	0.700434	0.628604	-0.819758
TCGA-AR-A0TU-01	-1.6354	-1.79123	-0.55963	-1.28905	0.65151	-2.50107	-1.66418	-0.293699	-0.820483	-0.200065	0.251357	0.678998	0.102278	-0.255279	-2.97362	-1.7245	-0.890963	-0.592234	-1.45211	0.95386	-0.411568	-1.01973	0.412105	2.06737	-0.208349	-0.987776	-1.78048	-0.712071	0.716012	-1.3717	-0.777368	0.392661	-2.00865	-2.64527	-1.57141	-0.67191	-1.21882	-0.954139	0.0674204	1.18561	-0.1927	-0.695398	-2.09814	-2.70972	-2.00726	-1.51823	1.09723	0.0246836	0.984376
TCGA-AR-A0TV-01	-0.606552	-0.616286	1.13669	0.602673	0.765087	-1.04755	0.643511	0.80928	0.58847	-0.557217	-0.705412	0.310353	0.264588	0.804983	-0.376542	0.796109	0.900503	0.591023	-2.28529	0.214588	0.586126	2.86898	0.0804962	0.833312	1.27181	1.70816	-1.92924	-1.16573	0.301909	-1.64728	-0.0795507	-1.07005	-2.18807	-2.26131	0.778079	-1.45122	0.0590022	0.169723	0.0438926	-0.462931	0.943851	1.27208	-0.111116	1.06996	0.71048	-1.59055	-0.646525	-1.49687	-1.05421
TCGA-AR-A0TW-01	-0.495113	-0.0654614	-0.25254	0.812263	1.69368	-0.287727	0.0175824	0.41788	1.55153	0.0568588	-0.088443	-0.29529	0.137817	0.308869	-0.79847	0.92961	-0.00588699	-0.364986	-0.276839	-0.217467	1.74767	0.584204	0.374889	0.919033	0.0002331	0.0732094	-1.10055	0.475604	-1.36537	-1.02811	0.562102	-0.107178	-1.21157	-0.906641	-0.947605	-0.516772	0.242962	0.565495	0.724343	-0.167203	1.33903	-1.7149	-1.36996	0.194327	0.34199	0.695288	-0.40092	-1.02648	-1.76635
TCGA-AR-A0TX-01	0.289317	-0.658164	-2.6054	-0.521902	0.176066	0.511948	1.72445	-0.736823	0.0195917	0.700486	-0.770449	0.0276012	-0.792921	1.21416	0.740442	-0.19437	-1.67813	-0.0705238	0.709075	0.109088	-0.305478	0.358044	1.34059	0.26999	0.623819	-1.26612	-0.646651	-0.450444	-0.334709	-0.901309	0.0256387	-0.619097	-0.785546	1.03033	2.31711	1.85929	0.19074	0.0156673	-0.595174	1.16355	0.0290883	0.132496	1.12111	0.651363	-0.115452	1.27955	0.306242	1.38879	-0.379711
TCGA-AR-A0TY-01	-0.266222	-1.06635	-0.969196	-0.293034	1.19783	1.40567	-2.31494	-1.24219	1.08901	-2.07857	-0.82797	-1.47075	0.940246	-0.905798	-1.19871	0.337215	-1.36021	1.99567	-1.21092	-1.17427	-0.035812	-0.350981	2.04507	1.39105	1.87261	1.10955	-1.29105	-0.0313777	-1.32227	-0.113051	0.744376	1.30787	0.011983	1.85841	0.142228	0.490177	0.0475184	1.49463	-1.71084	-0.34581	-1.00952	-1.17153	-2.66971	0.086664	-1.23928	-1.51461	-0.350212	-0.18328	0.602305
TCGA-AR-A0TZ-01	-1.04455	0.548711	-0.194052	0.755824	-0.822316	0.598478	1.52868	0.50452	1.19826	1.67013	0.83759	0.0293445	-2.00222	0.581427	1.1765	-0.246039	-2.41739	-0.959055	-0.372529	-1.0149	0.239382	-1.12743	0.328159	-1.36023	-1.04292	0.377641	-1.08648	-1.21474	-0.284393	-2.17933	1.24132	0.10641	0.69389	-0.832799	-0.234873	0.102235	0.451316	0.0873978	0.195875	-0.0377793	0.617349	-0.416614	1.81316	1.54859	1.08746	0.229757	-1.02831	-0.441217	1.37773
TCGA-AR-A0U0-01	-0.799083	-1.67875	0.00748758	-0.176885	1.90674	-1.68218	-1.26963	-0.367916	2.36527	-2.54638	0.469451	-1.49778	1.27574	-0.307652	-1.53643	-0.96915	0.145085	-0.234739	1.0297	0.74352	0.363073	1.55723	0.502243	1.94516	-0.120247	-1.11991	-1.03488	-0.0469943	-1.83248	-0.831158	1.2514	0.0546591	1.05862	0.109433	-1.5199	-1.00318	-2.26999	-0.41386	0.756545	1.34136	-1.44568	1.06848	-1.69445	-0.880439	-1.89017	-0.698354	1.204	-1.83114	-0.939498
TCGA-AR-A0U1-01	-0.0548943	-0.520737	0.383836	-0.340741	0.688695	-1.53829	-1.26218	-3.02246	-0.370213	-1.09035	-0.493865	-0.551636	-0.0367525	-1.10459	-0.961801	-1.2701	1.36903	-0.949791	1.28817	-1.09938	-1.48203	0.00427858	0.0330269	1.43483	-0.400246	-1.17967	-0.288203	1.19581	-0.225684	0.0918702	0.632097	-0.864997	-0.557444	0.509185	-0.547842	0.296078	1.32877	-0.732379	-1.45594	1.47697	-1.35035	1.15554	-0.751761	-1.84636	-0.957038	0.878361	-0.692464	0.54352	1.12329
TCGA-AR-A0U2-01	-0.499722	0.0190786	-3.66429	-1.24682	-1.16898	-0.171962	1.60705	1.09015	0.592627	0.135744	1.27284	0.317914	-0.778795	1.71267	-2.09593	0.388341	-1.36804	0.437267	-0.968546	2.2812	0.982899	-0.0608706	1.17249	-0.275186	-0.0329614	-1.39822	-1.2505	-1.69303	0.575817	-1.29402	-0.152565	-1.06805	-1.57437	-0.64093	0.564974	0.501918	1.32068	1.17789	0.954985	-0.175318	0.467186	-0.17322	0.737159	1.08337	1.00386	0.773326	-0.547745	-1.13004	0.151396
TCGA-AR-A0U3-01	-0.287776	1.12508	0.257287	-1.83305	0.501605	1.02649	0.0364657	0.0796189	-0.405531	-0.703472	0.273849	-0.432482	0.588553	-0.221575	0.750969	1.40628	-1.05543	-0.912918	-0.938778	-1.09186	-0.283132	-0.218004	-0.68459	0.461448	1.04234	-0.48885	-1.28311	-0.75067	-2.75964	-0.409634	0.00563803	0.436418	-0.401745	-1.41433	1.61702	-1.55004	0.210488	0.763312	0.228779	-0.519392	-0.635975	-0.394857	0.54287	-0.114634	-1.11603	0.160815	-0.997459	0.172079	1.96349
TCGA-AR-A0U4-01	-0.479248	-0.420592	1.05327	-0.0439044	0.740009	-1.36251	-1.69128	0.341348	0.892501	-1.96251	-0.6274	0.0114572	-1.014	-1.38288	-1.02233	-0.543229	-0.998434	-1.03751	-0.582157	0.571265	-1.04783	0.101256	1.01777	-1.02177	0.939345	-1.013	-1.19179	0.446476	0.646687	-1.85478	-0.396457	0.791711	-0.194082	-1.06252	-1.10675	-0.414174	-1.92376	0.435368	0.105187	1.78564	-1.08551	0.980999	-3.35679	-1.10424	-1.88432	1.12542	1.01919	0.700513	-0.578556
TCGA-AR-A1AH-01	0.399691	-0.628774	-1.45072	0.581413	0.0283179	-1.4245	-1.21627	-1.6414	1.18367	-1.3805	0.875568	-3.18036	-1.89894	-0.311461	-0.495672	-1.78234	-0.755343	0.204847	0.923797	1.20325	-1.59935	-1.73146	0.870471	0.939398	-2.10836	-1.02273	-1.12412	-0.00569796	-0.000144607	-1.01969	-0.519922	0.0734243	-0.617981	0.136857	-2.50864	2.09913	-1.24305	-0.689958	0.22989	2.4616	-1.43573	-0.470269	-1.9293	-2.66988	-0.876577	-1.16269	-1.14191	0.106748	-0.954739
TCGA-AR-A1AI-01	-1.09421	-1.03844	-0.22145	0.303729	0.457935	-0.882342	-1.58045	-1.72338	1.29992	0.347663	0.505593	-0.453192	-0.884048	0.68032	-1.56558	-1.23434	-0.306064	-0.7904	-0.769894	2.21506	0.415425	-0.00502933	-0.00998187	0.752811	0.271377	-0.629698	-1.01563	0.942992	0.671498	0.807434	-0.0235737	1.4208	-0.0713851	-1.41212	-1.02111	-2.38492	-2.08227	0.311011	1.77217	1.79305	-2.02253	0.730922	-1.24667	-0.53508	-2.36231	1.464	1.39079	-1.63288	-0.104855
TCGA-AR-A1AJ-01	0.291181	-1.17293	-1.11562	-0.576462	0.801526	-1.20215	0.346721	-1.33157	0.637244	1.45431	0.850243	0.611613	-0.738482	-0.211137	0.31233	-1.55554	-0.562373	-0.277699	0.282314	-0.0715087	-0.149814	-0.534524	-0.696254	-0.577219	0.502947	-0.732146	-1.12349	0.557649	-1.0222	-0.468973	-1.95692	0.520965	-0.680631	-0.32095	-1.23659	-0.546337	-1.52408	0.488222	2.23966	1.74949	-0.222127	1.3739	-0.113731	-0.940119	-0.198967	0.820966	1.2067	1.28281	-0.281509
TCGA-AR-A1AK-01	1.19328	-0.195838	0.635277	-0.281863	-0.955148	0.539106	0.00700101	0.43092	-1.19869	0.468298	0.0792278	0.630588	-0.370034	0.129506	1.00913	0.702009	0.266289	-0.484976	-0.308761	-1.16493	0.0775214	0.0708172	0.518313	-0.64492	0.772678	0.0857945	0.470091	-0.623278	0.0362536	0.705725	-0.69278	-1.33912	0.21185	-0.00274949	0.895364	0.0440602	0.719729	-0.160284	1.84842	0.686242	0.902503	1.2535	-0.0618849	1.54687	0.590209	0.0866593	0.247158	0.890505	2.1134
TCGA-AR-A1AL-01	1.05558	0.657013	0.0507368	-0.477007	-0.79209	1.45917	0.484057	0.205865	-0.361736	1.25156	1.85435	0.501972	-0.470319	0.250078	0.867526	0.889072	0.224822	0.0433437	0.0236222	0.444974	0.267199	0.24598	-0.0248374	-0.842385	-0.740557	0.983064	0.921938	-0.489085	-0.194411	0.804411	-0.300498	-0.802153	0.0216262	0.582956	0.666843	1.27666	-0.645328	0.529193	0.128593	0.354972	-0.264043	0.718587	0.587767	0.645234	0.366554	0.872796	-0.594826	0.953126	-0.473015
TCGA-AR-A1AM-01	0.324895	0.25478	-0.663555	0.496913	-1.2755	0.368808	0.849874	0.0875768	0.0739933	1.3542	0.219087	0.763442	0.542677	-0.217126	1.47998	0.649221	0.142437	-1.05732	0.389086	0.0354346	0.859732	-1.13147	-0.667625	-0.681237	0.258999	-0.400206	0.83001	-0.745558	-0.402494	0.747736	0.613824	-0.38629	0.30596	0.369618	1.09822	0.696009	0.505407	0.0316851	-0.769029	-0.510522	0.880352	-0.146242	1.74393	-0.079271	0.833092	0.544527	0.154973	0.854169	-0.282281
TCGA-AR-A1AN-01	0.190163	0.657579	1.26443	-1.15815	-0.990771	0.100613	0.447791	1.65828	0.40477	0.946799	0.151361	0.258283	0.493819	0.363184	1.27319	1.0143	0.0614552	0.46096	-0.118788	-0.619665	0.36424	-0.180728	-0.364355	-1.05945	1.71862	-0.83365	0.488428	-0.235386	-0.811594	-0.424795	-0.890248	1.29885	0.359256	0.197845	0.524093	-0.567066	-1.31335	0.36769	-0.585008	0.0713873	2.50575	0.651161	0.609236	0.154936	-1.04695	0.228635	0.554144	1.65902	0.659256
TCGA-AR-A1AO-01	1.47302	-0.945552	-0.66347	-0.0138886	0.187075	-0.588237	-0.570367	-1.74542	-0.727249	1.11158	0.43738	1.5832	0.607856	-0.534526	0.0422269	-0.730259	-0.0398179	-0.163294	0.629592	0.18248	-0.609276	0.255204	-0.428724	-0.519184	3.39583	-1.10199	0.385134	0.318905	-0.447187	0.404805	-0.561849	0.672695	0.250952	0.926584	-0.699315	0.969467	-1.12821	0.724951	-0.432388	1.78062	-0.546484	1.59353	-1.01257	-0.962438	-0.401495	0.906801	1.767	0.974286	0.225865
TCGA-AR-A1AP-01	0.0676081	0.257445	0.826289	0.748256	0.34101	0.862426	0.706054	-0.502401	-1.67312	-0.54141	-0.756915	1.94641	0.517595	-0.95832	0.127296	-0.0421209	1.70061	0.143686	-0.714992	1.4407	-1.10795	-1.09599	0.368922	0.340172	0.661257	-0.976889	0.0597463	0.200745	1.22745	0.346317	0.29942	-1.11378	0.155677	1.42825	0.429558	-0.980376	1.6188	0.946914	0.410206	-0.0100459	0.0567293	1.17651	-0.125343	0.36044	0.560505	-0.883037	-0.213707	0.533483	0.540054
TCGA-AR-A1AQ-01	0.125047	-1.59948	-1.67826	0.560209	0.489186	-1.47466	-1.16826	-2.38538	-0.18915	-0.819111	-0.782768	-0.606542	-0.534086	-0.472068	-0.947054	-1.6668	-0.810967	0.988421	3.03564	0.631398	-0.739665	-0.162537	-0.781477	0.918036	0.634724	-1.26077	-0.3985	-0.231942	0.433196	0.127167	-0.0319291	1.00599	0.0915566	0.866285	-1.46282	-0.105327	-1.18393	-0.592707	1.20806	1.83551	-0.645224	0.81685	-0.994206	-2.25598	-1.53587	0.0887209	0.987045	-1.47375	-0.148765
TCGA-AR-A1AR-01	0.066745	-1.09803	-0.324626	-1.83692	-1.22304	-1.61551	-1.82137	-2.20505	0.199823	1.07094	1.62612	-0.14379	-1.52546	-0.0827587	-0.39548	-1.80157	-0.729378	1.29913	0.8121	0.578045	-0.595253	-1.43758	-0.103933	0.950526	1.57018	-1.13975	-1.22204	0.443221	-1.38954	-0.875757	-1.63744	0.667975	0.259737	0.146888	-2.03142	0.545468	-1.22837	1.6068	0.803961	1.91184	-0.985522	1.80435	-2.04054	-1.52404	-1.49045	0.140552	2.26682	1.29946	-1.12673
TCGA-AR-A1AS-01	-1.3938	0.126491	-0.0627571	-0.844966	-0.0180657	1.83633	-0.183479	1.07484	-0.209772	0.335409	-0.726005	-1.49993	1.30724	0.886257	-1.89858	-0.121127	-0.764767	-1.09768	-0.0208421	0.662935	0.85012	0.386688	-1.10203	0.588732	0.0788043	0.317703	0.0370399	0.874098	2.02135	-0.0831668	-0.262588	0.773074	0.661894	0.153139	-0.115551	-1.55919	0.772209	-0.081987	0.0773176	-0.569165	0.827704	-1.45538	0.256142	0.420152	-0.198411	-2.17072	1.08145	-1.43784	0.745543
TCGA-AR-A1AT-01	0.862465	-0.929314	0.00550295	0.0159281	-1.15489	0.942151	0.324544	-0.382881	-0.00379909	0.695226	0.364365	-0.9094	-0.471224	0.490345	-1.22893	-1.21691	-1.50065	-0.564085	-0.885376	0.292421	1.39807	-0.188397	0.910729	-0.646414	0.683835	-0.538487	-0.599822	0.299388	1.51951	-0.924056	-0.751363	-0.974947	0.519542	0.0552057	0.323038	-1.82756	0.249057	-0.0619869	2.09673	0.922838	-0.645388	0.116445	0.403296	-0.285239	0.15517	-0.606526	0.513673	-0.211973	0.454183
TCGA-AR-A1AU-01	0.543878	-0.833264	0.797113	0.318566	0.902703	0.579428	1.33113	0.442037	0.102726	1.08824	0.657843	0.619936	-0.025228	0.603182	1.62628	-0.064489	0.257558	-0.6521	1.4209	1.7804	0.72821	0.752556	-0.096044	0.0556905	-0.297637	-0.41992	0.449357	-0.334909	0.876198	0.021474	0.787804	-0.4402	0.436271	0.670949	-0.0910673	0.143227	1.24329	0.335796	-0.368805	0.393949	0.819596	1.45549	0.855609	-0.385994	1.46791	0.364801	1.04038	1.55224	1.44764
TCGA-AR-A1AV-01	-0.600525	1.32563	0.311738	-0.754362	0.252016	1.1743	-0.193615	1.51498	0.148945	0.126585	0.79172	0.494428	0.0750818	2.08668	-0.404377	1.19791	-0.0477269	1.31745	-0.490603	1.09093	1.65468	-0.638923	-0.292297	-0.944295	0.934798	-1.0812	0.0775884	-0.778359	0.0933133	-0.906609	-0.322478	0.27225	-0.269019	0.292651	1.04391	-0.27167	1.41798	0.967887	0.745553	-0.159361	1.36676	-0.28556	1.20828	0.501692	0.0299708	-0.953807	-0.256958	0.243033	1.29499
TCGA-AR-A1AW-01	0.45886	0.174724	-0.559699	-0.768762	-0.177913	0.762278	-0.649434	-1.13885	0.480288	-0.0358558	0.611703	1.0565	-0.996969	0.54882	0.314832	1.01992	0.488563	-0.97609	-1.94774	-0.212128	0.492443	-0.107864	0.26893	-0.253717	0.821227	-0.613777	-1.70423	0.16011	0.0626991	-1.26646	-0.974961	-0.18719	-1.87324	-0.573566	-0.531343	0.115571	-0.152813	0.358854	1.74174	1.27791	0.779021	-0.237166	-1.30216	-0.214555	0.369105	1.49514	-0.0788519	0.180326	0.183096
TCGA-AR-A1AX-01	0.891627	-0.287972	-1.05254	-0.125001	-0.292738	-0.0621133	0.938582	1.68325	-0.0482868	0.651737	0.215638	0.107862	0.0802065	1.44522	0.491303	-0.522526	-0.947342	-0.268501	0.821785	0.17287	-0.387418	0.443516	0.155114	-0.544025	-0.47083	-0.696978	-0.108969	-0.293456	0.0176888	0.248473	-0.143917	-1.18897	-0.163382	0.0230649	-0.589049	0.0325489	-0.327849	1.08197	1.09969	0.388237	-0.709297	0.854733	1.24523	0.356437	0.049985	1.42526	-0.804916	-0.0051454	-1.22667
TCGA-AR-A1AY-01	2.96686	-2.0491	-1.23376	-1.24664	1.57956	-1.44753	-0.476897	0.0137418	1.71357	0.0199625	2.91951	-1.32299	0.4018	-0.32073	-0.338172	-1.68806	-0.469178	0.301668	0.138824	1.06419	0.387799	0.486605	0.0663785	-3.36283	-0.980135	-0.55601	0.559004	0.535438	-1.43976	1.3099	1.2627	1.62036	0.961894	-1.43585	-0.632666	-0.496607	-0.421996	-0.17498	0.627391	0.651873	0.0963787	-1.34713	0.626541	-0.803513	-1.8533	0.101971	1.63432	0.242163	0.953866
TCGA-AR-A24H-01	-0.819018	0.281567	-0.578532	-1.06293	-0.470528	0.241457	-0.606855	0.629694	1.56008	-0.812462	0.972571	-0.922995	-0.885909	-0.224258	-0.36944	0.6974	-1.12658	-1.7442	-1.88415	0.797145	1.26969	-2.27637	0.567534	1.6131	-1.23806	-0.333725	-1.8644	-1.13392	-1.96533	-1.37882	-1.65113	1.28208	-2.1547	-0.624871	-0.197945	-0.817975	-0.931592	0.863782	2.46743	-0.189956	0.514735	-0.606687	0.290873	0.687571	0.733005	-0.834978	0.434449	-0.258719	0.389564
TCGA-AR-A24K-01	-1.99458	1.37273	-0.496079	-1.1892	-0.932405	0.701042	-0.987653	0.452498	-0.476442	-1.60875	1.90609	0.728449	-1.50284	1.52622	-0.732226	0.837555	0.858614	1.7234	-0.33169	0.902215	0.98294	-0.721944	0.41652	0.181187	-1.68109	0.0309819	-0.523228	-1.19441	0.409259	-1.07045	-2.13401	1.20105	-1.70474	-0.299929	-0.76871	-1.23613	-0.65321	0.518509	1.30269	-1.20849	1.94267	0.22398	-0.101898	0.651485	-0.357201	-1.10784	-0.380983	-1.83114	-1.15714
TCGA-AR-A24L-01	0.359477	-0.116639	0.997448	-0.411377	-0.751171	0.308507	0.248819	0.52689	-1.3598	0.148506	1.20127	-0.532876	-1.63498	-0.105282	0.381583	0.447284	-2.24901	-0.142457	0.305185	-0.881164	0.909969	-1.69918	1.27163	0.866306	-1.02721	0.916666	0.465039	-1.12631	0.118631	0.358554	-0.809408	-0.377509	-0.113212	1.26068	1.37846	0.660457	-0.602511	1.3759	0.861106	0.209798	1.00286	0.691614	0.694217	0.743661	0.672183	0.7796	0.036675	0.346567	0.538695
TCGA-AR-A24M-01	0.746829	1.52864	0.839916	-1.33122	-0.211032	0.803539	-1.06108	-0.91296	-0.825169	0.0137328	0.889332	-0.254782	-0.916989	-0.138328	0.903841	0.792976	-0.946627	-0.102299	-0.456638	0.788974	0.601344	-0.674621	0.458223	-1.20274	-0.368454	-0.273273	0.515494	-1.11561	-1.0879	0.31203	-1.15686	0.788814	0.0968524	1.14329	1.35501	0.713197	0.611156	1.36377	1.03057	-0.0162989	0.58691	-1.43912	-0.389865	0.025834	0.547754	0.113769	-0.426599	-0.649854	-1.07041
TCGA-AR-A24N-01	-0.632273	-0.471275	-1.58747	-0.675855	0.231658	0.526297	1.31757	0.834338	-0.91707	-0.337012	0.72822	0.281198	0.0700897	0.373475	-0.652376	0.336853	0.243408	3.14434	-0.61974	0.485115	0.392731	1.27259	0.408919	0.175565	-0.345037	-0.740059	0.127019	-0.411612	0.484608	-0.853723	-1.67027	-0.381671	-0.420878	1.00198	-0.968935	0.0157302	-0.133545	0.0116812	2.31522	-0.368756	-0.627644	0.183359	0.758199	0.264717	0.0408028	-0.300135	-1.59389	-0.142716	-1.29543
TCGA-AR-A24O-01	1.05893	1.10008	0.640105	-1.53422	-1.14405	0.96591	-0.350669	0.0784555	-0.896194	0.577923	0.846298	-0.251401	-0.487927	-0.0119475	1.39346	0.0637751	-1.10906	0.00381075	0.504543	0.229826	-0.0970639	-1.27581	0.808182	-0.43314	-0.312814	-0.532366	0.703212	0.0234622	-0.160794	0.253012	-0.849133	-0.372438	-0.114331	1.6147	-0.22668	1.19098	-0.15515	0.87535	0.164584	1.53016	0.841553	0.869256	0.462444	0.68821	0.425781	1.13426	0.606986	1.60044	-0.468935
TCGA-AR-A24P-01	0.261606	1.13633	-0.162547	-0.645107	-1.17766	1.46616	0.477617	0.435674	-1.7378	0.471323	1.81541	0.182007	-1.46674	0.666445	-0.0419673	0.538903	-0.966498	0.926774	0.162134	0.851843	0.297922	-1.59886	0.427666	-0.35809	-0.797376	0.423439	0.481324	-0.651167	0.367863	0.323979	-0.743028	-0.0955355	0.455206	0.957073	0.748155	0.504571	0.0473413	1.58209	1.29402	-0.156239	-0.159967	1.15321	-0.0132544	1.39808	0.372144	0.0960796	-0.742801	-0.690955	-0.167361
TCGA-AR-A24Q-01	3.3903	-1.45475	-0.790036	0.261057	1.87408	-0.848103	0.0968104	-1.20505	0.662475	-0.63224	-0.320511	-0.0614357	-0.0122404	-2.5672	1.2048	-0.476727	-0.101678	0.124857	0.546703	0.212503	-0.35787	1.02852	1.85511	1.78898	0.601454	2.13084	1.73088	0.728445	-0.813668	2.80165	1.91239	1.22785	2.35231	1.10706	-1.17395	1.21381	-0.0821786	-0.282845	-0.656288	1.05876	-0.218112	0.902964	-2.06052	0.364662	-0.603887	0.638972	-0.387441	-0.711688	0.849368
TCGA-AR-A24R-01	-0.678879	1.46665	1.53122	-0.611298	0.769154	1.1131	2.22876	0.0918994	-2.10445	-0.445135	-0.00402629	0.80517	-0.411539	-0.524655	0.503407	0.482736	0.840594	-0.859764	-1.0007	-0.168496	-0.5342	0.474205	2.30082	-0.163433	0.575334	-0.642198	-0.843707	-0.909633	-1.45792	-0.233838	-1.20142	-0.0980759	-0.381271	-0.735216	-0.124538	-0.724702	0.479709	-0.242383	2.18163	-0.119567	2.08834	0.58581	-0.467574	1.95753	0.704792	-0.644449	0.125924	0.990791	0.157928
TCGA-AR-A24S-01	0.981012	-0.134073	-0.245815	-0.750372	-0.197524	-0.111165	-1.18053	-0.602695	0.428405	0.102274	0.921942	-0.127889	-1.34828	1.57969	0.287034	1.57158	-0.478285	-0.234407	-0.85628	1.42261	0.337958	-0.698755	0.614326	0.156606	1.13789	-0.407002	0.218719	0.210246	0.646159	-0.0487747	-1.61554	0.130504	0.644279	0.492328	0.0269208	0.41409	0.696215	0.730961	1.12762	1.20852	-0.798542	0.881737	-0.327212	0.182934	0.423061	3.39616	2.16326	0.924474	-1.14998
TCGA-AR-A24T-01	1.01589	0.568734	1.53783	-0.529208	-0.727165	0.246996	-0.384368	-1.19781	-0.520032	1.09046	1.13284	-0.427339	-1.89982	1.07608	0.199389	0.867368	-1.86074	0.583278	1.10069	0.669297	-0.376051	-0.613781	0.28632	-0.0286787	-0.485103	0.0832504	1.01771	-0.0822196	-0.0878378	-0.262414	-0.459303	-0.186154	0.937776	1.43795	0.226538	1.43885	-0.0491972	0.681639	1.03737	0.824128	-0.18491	0.152796	-0.566287	0.438794	0.852409	0.718172	0.421821	0.261119	-0.0434098
TCGA-AR-A24U-01	0.176886	-0.839117	-0.216671	-0.736609	-0.157165	-1.38393	0.178795	-1.11861	0.243958	0.599785	0.661652	0.159371	0.129661	0.343214	0.998426	-0.747061	-0.969261	1.32173	-0.549205	1.0338	2.14271	-0.0604429	0.484178	-1.08641	0.51673	-0.515791	-0.531369	1.12509	0.0429444	-1.64438	-0.633484	-0.534514	0.719038	0.103743	-0.856652	-0.0722561	-1.63363	1.32114	0.62332	1.14917	-0.774739	0.486052	0.0476417	-0.508075	0.25183	0.63502	1.00981	1.34824	-0.797644
TCGA-AR-A24V-01	-0.219013	0.325927	1.04372	-0.79899	-0.168463	-0.227925	0.0574334	-0.305345	-0.237541	0.047553	0.0683511	-0.327646	-0.493107	0.22844	0.33732	1.32595	-1.29532	-0.529985	0.657219	1.3812	0.0858028	-0.237405	-0.221864	-0.538841	0.095226	-0.504353	0.855637	-0.0904118	0.544311	-0.135361	-0.577385	-0.267001	0.763302	0.986993	1.26889	1.11137	-0.722122	0.914657	0.707038	0.164771	0.874793	-0.0658512	0.00699906	0.307644	0.135837	0.0977053	1.63789	-1.32734	0.411116
TCGA-AR-A24W-01	0.69848	0.598996	0.499465	-1.59295	0.898861	-0.0339259	-0.0674588	0.385064	-0.238473	1.2103	2.02456	0.193916	-0.505847	0.0639392	1.40268	0.786208	-0.29978	0.162178	1.10578	0.609007	0.222679	-0.95335	0.410051	-1.26847	-1.18832	0.774947	1.47732	0.42977	-0.2048	1.70411	0.00412334	-0.35084	0.685149	0.758988	0.815539	1.25766	-0.0231258	0.83608	0.138927	0.788892	1.01064	-0.00554963	0.465864	0.548242	0.419466	1.05771	-0.0504943	1.51425	0.00928071
TCGA-AR-A24X-01	-0.826939	1.43221	0.638329	-0.118241	-1.42483	0.736338	-0.483159	-0.455749	-0.113714	0.868922	1.15424	0.446418	-0.962244	0.767362	0.494295	0.621163	0.144044	2.53457	-1.00531	1.08854	0.716602	-1.83491	0.310254	-0.283339	-1.72554	1.00989	0.0801764	-0.899354	0.13257	-0.0135415	-1.05197	0.65996	1.34705	0.158294	0.38861	0.257231	0.55475	0.783617	0.989352	-0.13599	-0.718622	-0.872303	0.456435	-0.414634	-0.205725	-0.370572	-1.40004	0.938112	0.875366
TCGA-AR-A24Z-01	-1.24074	0.706492	-0.0227997	-0.471141	-0.343563	0.00553302	-1.92495	1.01202	-0.510553	0.0918875	1.52377	0.125413	0.173912	0.420447	1.00788	0.812807	-0.301558	-2.01504	-0.938001	0.771506	0.86336	-0.504548	0.265929	-0.00813208	0.375584	-1.46217	-1.55132	-1.9369	-1.03455	-1.3549	-1.03526	0.410632	-1.26315	0.403005	2.15757	-0.629705	0.0643555	0.919696	1.03758	0.378489	1.86562	-1.33966	0.12037	-0.742321	0.33578	-0.132756	-0.0606493	0.215616	-0.57136
TCGA-AR-A250-01	0.322565	0.494914	-0.321811	-0.999957	0.849446	-0.557887	-0.324761	-0.118415	0.281998	0.383819	0.832191	-0.2758	-0.52469	1.39962	-0.121839	0.96774	-0.544227	-0.449022	0.229319	0.267938	1.0992	-0.07121	0.644451	-0.668892	0.26217	0.421754	1.07094	-0.488114	0.420155	0.388762	0.389911	-0.115951	0.532212	1.74562	0.436296	1.84186	0.360236	0.92631	0.264379	0.797331	-0.507897	-1.50993	1.49115	-0.0936806	0.247428	1.41595	-0.147885	-1.66332	-1.11967
TCGA-AR-A251-01	-0.0976752	-1.71666	-0.74021	-0.194897	1.26109	-0.542447	-1.19481	-0.796228	1.82439	-0.970438	2.58764	-1.81008	-0.541834	0.255989	-0.00999338	-1.13	-0.20777	1.46408	-0.185623	0.121194	-0.284142	0.232203	1.47105	0.429497	-1.08795	-0.621623	0.46652	-1.49625	-1.01567	2.37631	2.38579	2.21341	0.218205	0.554548	-1.75104	-0.0915061	-1.66607	-0.355465	-0.908403	1.70495	-0.69999	0.151243	-0.74483	0.731439	-1.07308	0.576067	1.65124	1.21558	0.0252937
TCGA-AR-A252-01	1.05107	1.02022	-0.1208	-1.57496	0.487137	0.746287	-0.0279523	0.170401	-0.897847	-0.538323	0.684268	1.64808	-1.175	0.0413538	0.913081	0.727526	-1.47659	0.871638	0.420696	0.58301	0.598489	0.126214	2.6098	-0.423414	0.520245	-0.954715	-0.265699	-0.571626	-0.399672	-0.2135	-1.54665	0.175768	-0.826053	0.780504	-0.41662	1.89018	-0.772807	1.10399	0.630477	0.945208	1.80217	-0.248136	-0.746333	-0.42151	0.764114	1.28132	0.269035	1.39095	-0.093485
TCGA-AR-A254-01	-0.148484	-1.19335	0.348718	-1.0409	0.151303	-0.346248	0.659334	-3.78176e-05	-0.377202	-0.24216	1.24456	-0.116938	-1.07394	0.361231	0.481729	0.401431	-0.382033	-0.726812	0.993189	1.2716	2.69183	-1.05498	0.413399	-0.0193229	0.813396	-0.641898	0.00423517	0.208293	0.790603	-0.780473	-1.7014	0.0406443	1.17227	0.217891	-0.66518	0.515731	-0.854872	1.53844	0.776241	1.48074	-0.381496	0.24419	-0.582746	0.0344163	-0.648061	0.0699634	1.5119	0.763114	-0.138476
TCGA-AR-A255-01	0.801	0.152251	-0.263181	-0.393176	-0.180565	0.499584	0.167899	0.586995	-0.285928	0.767547	0.693599	-0.289603	-1.35055	0.811926	0.552945	0.00640644	-0.946418	0.430157	0.256229	1.32809	0.727233	-0.778855	0.858381	-0.210909	-0.337912	0.769247	0.577992	-0.956026	0.339077	0.55539	-0.664339	0.80219	0.3043	0.617697	-0.475192	0.480745	-0.104593	0.306137	1.75402	0.367804	-0.381563	-0.38788	0.110684	1.78094	-0.183113	0.323978	0.218796	0.752338	-0.751947
TCGA-AR-A256-01	-1.40961	-1.40766	0.834092	-0.456271	-0.440127	-2.07407	-1.54171	-0.37228	0.532546	-2.01905	3.05614	-1.40672	-1.90211	-0.341298	-0.809959	-1.01252	-1.5855	-1.26029	0.746582	0.733102	-0.656215	0.60273	2.64916	0.749762	-1.00119	0.312601	-1.32682	0.152085	2.21662	1.77534	0.661967	1.06668	0.539105	0.355873	-2.09048	-1.43124	-2.31835	0.24349	1.60454	1.58001	-1.64097	1.95933	0.114758	-0.414129	-1.92882	0.944404	1.16642	0.129187	0.462931
TCGA-AR-A2LE-01	-0.0620565	0.403465	0.671825	-0.363218	-2.13279	0.174844	-0.185684	-0.198023	-0.598453	-0.509591	0.682133	0.205927	1.68901	1.51612	1.31897	1.26461	0.0129351	0.184671	-1.18701	-0.0460056	-0.488539	1.59881	1.09334	0.223863	-1.3685	-1.4453	-1.24749	-1.62808	-0.130721	-0.915054	-0.811605	-0.999913	-1.03111	-0.168122	0.242614	-1.37316	1.02433	0.826774	-0.160328	-0.757375	1.07151	-0.425817	0.939994	0.232529	0.352379	-0.467213	0.84262	0.274179	-2.36251
TCGA-AR-A2LH-01	1.45823	-0.396449	0.364652	-0.118071	-0.68545	-0.857434	-0.155775	-0.642748	0.449597	0.686727	-1.04264	0.203244	0.183601	-0.788644	-0.0217767	0.170372	0.45383	-0.133677	1.13904	-0.281629	-0.626597	0.404069	-1.33995	-0.740612	-0.653526	-0.239092	0.893832	0.551812	-0.714097	1.10834	0.167636	-1.78553	0.538384	0.0780327	0.0791925	1.37945	-0.18077	0.938775	0.433086	0.290271	-0.843723	1.17421	-0.0233158	-0.0463482	0.138353	0.717504	0.220821	0.727191	-0.440346
TCGA-AR-A2LJ-01	0.929477	-0.497053	0.812118	1.64104	-0.181773	-0.00813672	0.0886286	-0.471624	0.431168	0.627795	-1.15768	0.147854	1.49048	-0.664646	0.820883	-0.858078	1.54987	-0.458757	0.364699	-0.699795	-1.15481	0.582149	-0.886463	-0.246187	2.45413	-0.555555	0.64525	0.640764	1.81869	-0.0877025	-0.0817548	-0.811527	-0.354358	-0.269039	-0.370007	-0.130646	0.548628	-2.08342	-1.13591	-0.801177	0.155835	0.539724	-0.151881	-0.593683	1.09178	0.102151	2.18343	0.94815	0.43749
TCGA-AR-A2LK-01	-0.421138	0.564678	0.690783	-0.709449	0.336899	1.14229	-0.036075	0.191016	0.417739	-0.274628	1.28981	-0.32429	-0.919572	0.466583	0.164705	0.548311	-0.562667	-0.483298	-0.338553	1.19805	0.725058	-0.725435	0.219251	-0.98794	0.0159354	0.733102	-0.383585	-1.1625	0.717683	-0.541143	-1.15698	0.665153	0.0994114	-0.815975	0.788892	-0.896897	-0.163155	0.558468	0.336389	0.471489	0.54082	-0.609172	-0.0757554	1.15345	0.649605	-0.676521	0.376228	-0.278138	0.543812
TCGA-AR-A2LM-01	0.294797	0.404226	-0.313355	-0.447062	-0.945595	0.11248	0.216484	-0.164756	-0.464066	1.1447	1.4646	-0.666025	-0.111175	-0.053769	0.484118	0.792315	-0.612545	-0.29497	0.544276	0.418559	0.145156	-0.680024	-0.585587	-1.06466	-1.08212	1.5782	0.469645	-0.312351	-0.446125	-0.531183	-0.2733	-0.614719	0.410721	0.796779	0.61215	1.05776	1.06705	1.42372	0.722656	0.253747	0.643732	-0.0313145	0.618398	0.229197	0.559319	0.840706	-0.667485	0.615934	-0.377214
TCGA-AR-A2LN-01	0.985879	0.701566	-0.395911	0.0144613	-1.04049	0.566576	0.146267	-0.610277	-0.528355	0.684801	0.587085	0.644405	0.14463	-0.183402	1.5463	1.26178	0.537028	-0.74069	0.877172	-0.0371595	-0.994077	-0.315785	-0.149649	-1.27845	-0.688213	-0.456442	0.780886	-0.425192	-0.217444	1.01598	-0.271153	-1.50573	0.124537	0.716937	0.949463	0.808109	1.39103	0.295142	-0.168781	0.490629	-0.0288233	0.848731	0.771558	0.690699	0.570174	0.732984	0.276874	1.39177	-0.887061
TCGA-AR-A2LO-01	0.863878	0.34373	0.412853	0.390634	-0.908867	0.251155	0.924398	0.749963	-0.620558	0.930777	0.425003	1.20154	-1.33965	-0.158029	1.33722	-0.524229	0.143569	-0.0158852	0.709468	0.0291587	-0.840976	-1.12735	-1.1567	-0.410686	-1.08559	1.2958	0.361257	-0.361053	0.0581823	0.28818	0.317337	-0.304017	0.749212	-0.130091	-0.049527	0.716521	-0.190157	0.211954	-0.0900671	0.350024	0.871921	0.989935	1.39833	0.851268	-0.305693	0.127406	-0.775257	1.10486	0.920442
TCGA-AR-A2LQ-01	1.71182	-0.717836	0.13223	-0.857425	-0.347611	-0.207541	0.43131	-0.574818	-0.774687	1.344	2.05155	0.335941	-0.0395337	0.681606	2.4899	0.427567	0.113306	-0.119418	0.941109	-0.272182	0.719283	0.216833	0.596985	-1.26911	0.0502304	-0.690743	1.50094	0.196345	-0.455112	0.724069	0.563095	-1.13557	0.87405	1.405	0.586933	1.20587	-0.670476	0.820372	-0.669217	0.735894	0.155641	1.19891	0.69156	0.763986	0.90133	0.939023	1.1639	1.67978	-0.569761
TCGA-AR-A5QM-01	0.439556	1.16686	1.52688	-0.357473	-0.991587	1.69191	0.733786	0.79231	-0.78011	1.64844	-0.470648	-0.180221	-0.215206	0.118192	0.733807	-0.104527	-0.00798477	-0.689181	-0.25058	-0.0619294	-1.52041	0.176954	-0.961847	-1.07254	1.42778	0.385433	0.186456	0.310253	-0.445926	0.185775	0.113944	-1.22912	0.410632	0.124025	0.930933	-0.466418	1.01538	-0.665567	-0.0465359	-0.138875	1.4835	-0.190138	0.933351	2.16509	0.21139	-0.232374	0.467738	0.711534	-0.467413
TCGA-AR-A5QN-01	0.0639456	0.723984	0.210853	0.223312	-1.0686	0.0119904	0.320978	0.648142	-0.96918	1.13282	1.03941	1.28153	0.0895937	-0.962773	2.51959	0.346997	0.00973439	0.0713436	0.7888	0.129306	0.12475	-1.1485	-1.17063	0.746457	0.214312	-0.238679	-0.20712	-0.386326	0.213867	-0.234218	0.178318	-0.276478	-0.328041	0.500103	1.14916	0.175743	0.13204	-0.485195	1.06672	-0.108941	-0.829615	1.18651	1.58921	0.0666821	-0.608547	-0.222324	0.747425	1.41499	-0.253036
TCGA-AR-A5QP-01	-0.278768	-0.650263	-0.867838	0.87654	-0.36771	0.881785	-1.10444	0.285765	-0.477943	0.10763	-0.868308	0.372899	-0.504859	-0.924506	0.372723	-0.463542	0.0568305	0.327617	1.26503	-0.126109	-0.52022	-1.80701	-0.907171	0.177943	-0.114334	1.57514	0.40511	0.529614	0.619303	0.579825	-0.257528	0.219457	0.216402	0.18533	0.159049	0.00801564	0.536868	-0.277226	-0.708778	-0.539953	0.116917	-0.0359358	0.245375	0.168627	0.252476	0.384829	0.173176	1.03714	-0.0433294
TCGA-AR-A5QQ-01	-0.917531	-1.23636	-0.755237	0.486335	0.0619707	-1.34034	-1.45974	-3.67658	1.10953	-0.197909	-0.0451212	0.366531	0.77322	-0.671212	-1.32632	-1.98707	-0.286713	-0.134327	0.90693	-0.133043	-0.0435213	-0.323099	-1.58544	0.0504515	1.84915	-1.27268	-0.0834928	1.71171	1.645	-0.517392	0.330638	0.411106	2.04834	-0.125061	-0.983786	-1.18442	-2.15286	-0.0411686	-1.57087	1.16675	-1.88117	0.42373	-2.78777	-1.025	-1.29821	-0.267556	1.27193	-0.868963	-0.612562
TCGA-B6-A0I1-01	-1.52208	-1.44309	1.05855	1.43438	1.05276	-2.02751	-0.450238	-0.731839	0.200932	-0.989809	0.543799	-0.142187	0.66592	1.02244	-1.18754	-0.926338	2.19945	1.12338	-1.97128	-0.226577	-0.170685	1.53436	-0.49277	-1.01587	-1.16792	0.878013	-0.658053	0.41796	-0.0152293	0.760983	2.51463	0.443337	-0.716164	-1.3797	0.0320817	-1.81642	-0.530283	-2.65613	-0.781653	0.834975	-1.42676	1.64779	0.778503	-1.3543	-3.12404	-3.20111	0.782805	-1.72417	0.941206
TCGA-B6-A0I2-01	-1.5702	-1.39805	-0.800548	0.3016	0.279868	-1.49519	-0.532996	-2.48681	0.628053	-0.0832068	-0.537865	-3.4293	-0.160227	-0.726085	-2.09037	-1.78358	-0.132933	-1.81286	-0.961579	-0.413654	-0.997229	0.124474	-0.338154	1.82779	-0.541282	-0.657145	-1.81279	1.27183	0.288356	-1.49985	0.377995	0.785956	-0.853994	-1.82112	-0.198202	0.0317338	0.0465797	-1.13222	0.23613	0.91144	-2.24248	1.37391	-0.924691	-1.77338	-1.46242	0.29469	0.117978	-1.83114	-0.312922
TCGA-B6-A0I5-01	0.116086	1.55205	1.84941	0.863053	-1.17324	0.746543	0.303862	0.308564	-1.1082	-0.284054	0.36852	1.0687	1.37131	-1.09818	-0.93275	-0.475274	1.68475	-0.0279906	-0.646771	-0.975445	-1.0169	0.582892	-0.833212	0.316203	0.469507	2.28178	1.00107	2.09124	1.28672	1.36365	-0.495348	-0.493814	1.0167	-0.622144	-0.133082	-0.603936	0.191226	-1.46284	-0.724155	-1.52327	0.0632896	0.316838	-0.815661	-0.190719	-1.01966	-1.46846	-1.73479	0.0848794	2.11276
TCGA-B6-A0I6-01	-0.270227	-1.88007	-0.902395	-1.16046	2.04137	-1.7272	0.344481	-0.823866	1.3064	-0.253305	1.56086	0.0450571	-2.03674	-3.90668	0.283725	-2.02794	-1.84368	-0.730408	0.960271	-1.02255	-0.565248	1.7018	-0.604107	-1.43972	-1.0909	0.916824	0.398346	-0.549041	-0.0947761	0.921396	1.82796	1.28426	0.556836	-1.05591	-1.4232	-0.0655097	-1.00461	0.353908	-0.905386	1.02348	-0.232687	0.0368542	-0.742664	-0.99239	-1.115	-0.151288	1.43559	-1.83114	0.397256
TCGA-B6-A0I8-01	-0.449074	0.915896	0.0934662	0.216839	-0.553616	-0.183699	1.21263	0.959832	-0.671367	-0.0609339	0.395103	0.586175	-0.165619	2.28597	1.09389	0.230131	0.71057	-1.02873	-0.934082	-0.0886426	1.18015	0.728381	2.00002	0.95636	-0.44106	-0.746559	-0.945414	-1.20293	-1.43062	-1.09985	-0.100748	0.0622007	-2.12677	0.0542673	2.08381	-0.312277	1.0724	0.170865	-0.237353	-0.679001	1.47986	0.119816	1.20816	1.8575	-0.868064	-0.719099	-1.19513	-0.0854348	0.0741624
TCGA-B6-A0I9-01	-0.777223	-0.599764	0.226199	0.383706	2.39614	-0.44043	1.33666	-0.33727	1.60548	0.779838	1.28939	-0.251418	0.231635	3.58508	-1.45553	-0.148108	0.352954	0.301971	-0.545435	-0.436605	0.801128	-0.0465752	0.152227	-0.786617	0.188189	-0.341107	-0.896129	-0.401848	-1.11609	-0.0954799	-0.177548	0.195313	-1.29929	-0.669746	-0.285519	-0.262886	0.025163	0.681647	1.36618	-0.819224	-1.49591	-1.29914	0.728785	-0.578878	0.206048	-0.369038	-0.0862834	-0.282476	-1.21818
TCGA-B6-A0IA-01	-3.75219	0.270654	1.04134	0.378861	-1.46868	0.733528	-0.365297	2.37156	-1.75027	-2.21388	-0.953494	-0.936238	2.93359	-0.775512	-2.49474	0.593339	1.4084	-2.47006	-2.41158	-1.04251	0.350803	1.06479	-0.153441	1.04409	1.32355	2.96162	-1.43241	1.73466	1.76758	0.841082	-0.769511	1.07322	-0.102005	-0.396222	-0.952513	-2.86635	-1.0957	-0.458657	-0.746211	-3.4934	1.636	-0.342939	-2.00144	0.400049	-1.95586	-4.03487	-0.357181	-1.83114	1.85946
TCGA-B6-A0IB-01	-1.4994	1.23202	1.40658	1.01401	0.361568	0.362648	0.718393	0.77199	0.250728	-0.462349	0.185014	-0.429113	0.220727	-0.0129799	0.462211	0.178695	0.921587	0.40789	0.023527	-0.24354	-0.153882	1.67028	-0.470044	-0.193156	0.131938	0.961796	-1.29066	0.35844	-0.688066	-0.393676	-0.734204	-0.485188	-0.10077	-0.586531	0.196914	-0.520138	0.138097	-0.802331	0.965274	-2.28483	1.31989	-1.2545	-0.679184	0.566632	0.264889	-2.81773	-0.779045	0.944008	-0.884344
TCGA-B6-A0IC-01	-2.31534	1.12858	0.741623	1.11679	-0.845268	1.79951	1.09354	0.454951	-0.30428	0.132318	-1.12966	0.552959	1.25218	1.3525	0.0528106	0.828952	1.01974	1.49834	-0.854398	0.427377	0.741849	1.78912	0.622694	-0.914003	-0.448088	-0.765974	-3.11857	-1.66119	-3.40388	-1.655	-0.639836	-1.00763	-1.11412	-0.346619	0.843092	-0.859147	0.390318	0.848515	-0.590969	-2.34555	-1.36005	0.448284	1.04526	0.592255	0.691026	0.405508	-1.3232	-1.83114	-0.701086
TCGA-B6-A0IE-01	-0.344671	0.147698	-0.310374	1.55653	2.08551	-0.732626	-1.22396	-0.616798	-0.442587	0.00854446	-1.43125	-1.19168	-0.860954	-0.448285	0.320756	-0.584587	-0.603192	1.60283	0.997987	-0.450594	-1.08048	1.28684	1.47635	1.28976	-0.58106	-0.377841	0.0597382	0.410681	-0.752451	0.172618	0.264492	0.711839	-0.488849	-1.01209	0.498565	0.0581771	-0.847576	-1.88184	-1.74631	-1.46784	1.41689	-0.427162	-2.03023	0.610579	-0.327675	-0.979432	-0.243659	0.287366	0.555381
TCGA-B6-A0IG-01	-0.866464	0.567206	0.232611	0.673239	0.107989	0.419784	0.0614308	0.537464	0.500264	0.869379	-1.47235	-0.0886037	-0.0465027	0.801069	1.12567	0.464835	-0.51911	0.288261	-0.397429	0.0759981	2.62982	0.172543	-1.74279	0.8036	-0.57698	0.68032	0.37556	0.558685	-0.674583	0.257257	0.375819	-1.12937	-0.119852	-0.422389	-1.42527	-0.776596	-0.947512	-0.347471	-0.122336	-1.4917	-1.16632	-0.249885	1.64712	0.163294	-1.16485	1.53973	-1.05659	0.714886	-0.754049
TCGA-B6-A0IH-01	1.5088	0.704858	-0.425091	-0.784362	-0.648124	-0.463743	0.566528	-0.671073	-0.843873	1.27185	1.46658	0.0611114	-0.847455	-1.08495	0.254055	0.178306	-0.406931	-0.337595	2.22473	0.882181	-1.1003	-1.62753	-1.04753	-1.21072	-0.637844	-0.718981	0.46761	-0.0456969	-0.62928	-0.365322	-0.232715	-1.08628	-0.282481	1.04684	-0.190566	0.889768	0.3938	0.669149	0.572236	0.180618	-0.18426	0.737512	-0.502609	0.316561	0.537611	0.397821	0.271011	0.708071	-1.35813
TCGA-B6-A0IJ-01	2.16023	-1.61142	0.0336048	1.44934	1.78997	-1.78057	-0.367707	-0.436188	0.391939	0.66788	0.344696	-1.20345	-0.198159	-0.778509	-0.922044	-0.827337	-0.723468	0.529054	-0.540846	-0.610503	-0.356409	1.6326	-0.618713	-1.7882	0.792251	-1.23508	-0.0060254	0.682533	1.63058	1.53259	0.938309	1.42574	0.26729	-1.73435	-2.03792	-0.769524	-0.935094	-0.687036	0.654261	1.1778	-1.29097	1.0224	-1.57005	-0.886055	-0.96909	0.0173868	-0.314016	-1.38197	0.232647
TCGA-B6-A0IK-01	-0.2254	-0.480625	-0.797146	1.41154	0.734356	-0.568756	1.40648	-0.740163	0.300359	0.982511	-1.78965	-0.666266	1.19654	0.49046	-0.654828	-1.67829	-0.823913	-1.20804	-0.86568	-0.921674	-0.147007	2.05012	-1.05607	1.23915	-1.40919	1.88692	-0.0979771	1.04401	-0.678208	0.399421	1.61092	1.53248	1.03369	0.464621	0.0335348	0.968331	-1.07409	0.911887	-1.12923	-0.799099	-0.0890004	-1.57687	-1.1433	-1.08018	0.318111	-0.817769	-0.715847	0.501797	-0.114747
TCGA-B6-A0IM-01	-0.703013	-0.0631053	0.50987	0.158891	-0.79918	0.375882	0.726691	1.93352	0.37581	0.571799	-0.267679	0.330009	-0.425851	0.387455	0.543761	0.509062	-0.694232	-0.370144	0.663758	0.748137	-0.186532	0.589311	-1.2179	-1.06779	0.7173	-1.3351	-0.379953	-0.946745	0.221612	-0.559391	0.173595	-0.558666	-0.589192	0.206176	2.75117	-0.734404	-0.398407	0.718493	0.117468	-0.611217	1.54024	1.1828	1.70853	-0.230991	0.882413	0.267995	0.447334	1.02157	0.575655
TCGA-B6-A0IN-01	1.03717	0.557936	-1.22461	0.83423	-0.272934	-0.405262	-0.260437	0.578768	0.341177	-0.36665	-0.218208	0.289439	0.61282	-0.222778	1.15799	0.939882	-0.155236	0.810553	0.808511	-0.936928	0.673862	0.746344	1.24327	-0.0947992	1.26544	-0.877441	0.715181	0.579811	0.855985	-0.165368	0.458845	-0.24964	-1.17384	-0.356497	-0.452673	0.933839	-1.31675	-0.930971	-1.27508	-0.545008	0.0501872	-0.228456	-0.19266	-0.780914	1.67703	0.520176	0.181648	1.24426	-0.168743
TCGA-B6-A0IO-01	-1.44122	0.226547	1.07424	0.894607	1.02488	0.914916	-2.03258	-0.46441	0.528834	-0.848481	-0.665763	-1.38639	1.00255	-0.110594	-1.06001	0.780772	-0.0747292	-0.000320807	-0.8046	0.239763	1.12204	0.0905261	-1.05275	0.696275	-0.738765	-0.0581573	-1.08645	-0.0727038	0.628982	-0.968442	1.31219	0.323181	-1.41627	-0.354838	2.05172	-0.188829	1.62628	0.609822	-0.589355	-1.42032	0.0758964	-1.97015	-0.358344	-0.315574	0.757349	-1.2773	-1.24472	-0.528857	-1.03376
TCGA-B6-A0IP-01	-0.632605	1.19654	0.880615	1.04732	-1.07665	0.173022	0.145644	-0.155624	0.0117865	0.476559	0.520604	0.412042	0.986303	0.438748	-0.555371	1.03412	0.655296	0.3646	-0.57486	-0.0162396	0.153203	0.204387	-0.575868	-0.590839	0.0986246	-0.39016	-0.124274	-0.662801	-0.395905	0.417694	-0.0919226	0.182562	0.384911	0.159479	1.4204	-0.866279	-0.28426	-0.538396	0.278753	-1.0387	0.0307348	-0.0918393	0.502957	-0.685478	0.232485	0.152981	-0.267649	0.384044	-0.579646
TCGA-B6-A0IQ-01	-0.590121	-1.42723	-1.70314	1.41709	0.194775	-0.0100396	-0.724949	-1.28048	0.463498	0.701571	0.314054	-0.92315	-0.185263	-0.446169	-0.494297	-2.69072	-0.108739	-0.873368	3.69595	0.0913956	-0.571006	-0.238365	-0.258753	0.535243	-0.902963	-0.394724	0.287925	0.139304	1.50428	1.98063	0.00806493	1.73986	-0.409753	-0.926358	-0.715118	1.1666	-0.528663	-2.02571	1.23528	1.99869	-1.53971	-0.406021	-1.02332	-3.70828	-0.643954	-0.243756	1.05679	-1.36388	0.387574
TCGA-B6-A0RE-01	-1.33753	-1.12391	0.491151	0.669487	0.0266925	-2.21862	-2.21531	0.152255	0.773149	-1.7536	0.775753	1.50429	0.371053	-0.88591	-2.33759	-1.68357	0.400528	-0.258302	-0.859537	0.243566	0.0301024	-0.870274	-0.171833	0.762621	-0.417555	1.61382	0.11505	1.65819	1.40361	0.676922	1.20294	0.43373	-0.467787	0.536305	-2.03914	-0.166171	-1.85789	-0.191952	-0.3279	1.05501	-1.6079	0.798407	-0.985704	-1.49751	-0.449619	-0.472766	1.06313	-1.07875	0.632957
TCGA-B6-A0RG-01	-0.907929	0.72991	1.08434	0.0773468	-0.992054	1.21499	-0.00789571	1.16489	0.163905	-0.0501176	-0.281296	-0.244397	-0.15817	0.66333	-2.34034	-0.303312	-0.0809062	-1.5817	-0.413434	-0.405763	1.29714	0.562524	-0.588278	-0.587044	0.148797	0.314594	-0.174947	0.080713	2.10905	-0.72545	1.16023	1.45962	-0.0228411	0.127478	-0.0301502	-1.26063	0.0168972	0.296886	0.0763677	-1.04552	1.25244	-0.643774	0.00199112	-0.170573	1.2159	-0.411482	-0.510785	-0.90989	1.70743
TCGA-B6-A0RH-01	-0.306825	0.428036	-0.282396	-1.22674	-0.364685	-0.464576	-0.279573	-0.296649	-0.267961	0.251598	-0.236384	-2.17578	1.44851	-1.26462	-0.601371	-0.525884	-0.608633	0.410561	0.544432	0.17658	-1.99895	1.12923	-1.68509	0.694422	-0.526774	1.86304	1.31925	1.82534	2.28826	0.778591	-0.0251185	1.54531	0.75476	0.593878	1.62379	0.570272	0.136507	-0.492022	1.92324	-1.51844	-1.03758	-0.508288	-2.16139	-0.869166	-1.77594	1.47878	-0.489331	-1.40366	-0.144749
TCGA-B6-A0RI-01	-0.481998	0.329916	1.20165	-0.648316	-0.622741	1.30263	1.00693	0.655885	0.322343	0.546231	0.0565139	-0.138234	-0.610937	0.927753	0.473843	0.00392479	0.271165	0.712505	0.458884	0.259519	0.187826	0.870379	0.130805	-1.02073	-0.295051	1.21156	0.985539	-0.0400655	0.727868	0.793417	0.954322	0.0899157	1.45348	0.690703	-0.0528831	-0.50112	0.456181	0.220519	-0.134429	0.0200355	1.47717	-0.522582	0.157067	0.894516	1.19587	-0.618059	0.247565	-0.102075	1.43312
TCGA-B6-A0RL-01	-4.08403	-0.820652	0.314312	1.66024	-0.519374	0.683936	0.753987	1.55749	0.532162	1.82765	0.461944	-0.416485	-0.159198	0.574613	0.774509	-0.682159	-0.883579	-0.360466	-0.994242	-1.82358	-0.459586	-0.993696	-1.13191	-0.162129	-1.9501	-0.473524	-5.22294	-1.50705	0.904011	-2.8391	-0.206002	0.755524	-1.81234	-2.86228	1.31503	-3.46369	1.03092	0.0767023	0.738466	-2.913	0.86064	1.12066	1.40915	0.848491	0.55192	-5.37018	-2.96091	-1.15188	2.12916
TCGA-B6-A0RM-01	-1.36471	-0.50975	0.506493	0.864053	-0.510929	0.246774	0.234213	1.19882	0.271693	-0.262027	-1.58714	-0.458702	0.346836	-0.477232	-0.0256887	1.17574	0.721495	0.194535	-3.53941	0.157493	-0.321567	1.16175	-1.02524	0.0357954	-0.788664	4.61911	-1.88967	-1.60735	-0.338697	-1.51119	-0.301835	-0.643581	-1.13329	-0.728092	2.12152	-0.76234	-0.939742	-0.0194253	-0.948262	-1.64053	0.167085	-0.0346631	0.209666	0.396138	0.393906	0.96378	-1.10384	-0.483881	0.293273
TCGA-B6-A0RN-01	-1.18912	1.22278	-0.0513875	0.436099	-1.25141	0.666306	0.220882	0.517477	-0.588976	0.508259	0.788416	0.00593999	-0.00785981	-0.226348	-1.32263	0.160663	-0.333542	1.16784	-0.491536	0.0873607	-0.128966	-1.98705	-0.582618	-0.578277	-1.55882	-0.0350497	0.75165	-0.456218	0.463131	-0.926949	-0.118112	0.231688	-0.00402246	0.300399	0.347155	1.39295	-0.744539	0.651739	0.105542	-1.78217	-0.0939373	-1.49593	-0.134596	0.332475	0.548148	-0.301105	-1.3094	0.611645	-1.37582
TCGA-B6-A0RO-01	-0.879147	1.25181	1.80449	0.759782	0.770438	0.932359	0.0177194	1.8329	-1.26564	-2.07845	-1.95159	0.835626	0.70745	0.313902	-0.570088	1.64011	1.31251	1.37302	-0.494692	0.59628	1.46852	0.82688	0.748379	0.267577	0.0644167	-0.197733	-0.54995	-0.947852	-2.12292	-0.225709	-0.483279	0.896311	-0.845229	0.640928	0.621404	-0.147785	-2.65974	0.0511492	0.0447696	-1.71519	1.04445	-1.11475	0.867578	0.947715	0.383016	-1.24611	-1.56989	-0.137235	-1.24963
TCGA-B6-A0RP-01	-0.678626	1.44127	0.214247	0.180543	-1.34259	1.06103	0.459951	0.32048	-0.39386	0.154845	0.785905	0.342724	0.296862	0.19843	-0.0375476	1.31607	-0.90351	0.948035	0.486464	-0.21131	0.85974	-0.76067	0.319899	-0.436496	0.71537	-0.233296	0.122953	-0.347004	-0.745239	-0.085815	-1.0486	-0.187273	-0.12115	1.14169	-1.06899	0.0268511	-0.643379	0.472971	0.734414	-0.430214	0.752343	0.551728	-0.54908	0.585447	0.853339	-0.23696	-0.479436	0.70101	-0.293208
TCGA-B6-A0RQ-01	1.6114	-0.805944	0.691888	0.156548	-0.426198	0.404042	0.246088	-0.432357	-0.516369	-0.105328	-1.07648	1.07088	0.60587	0.205424	0.76335	0.520409	0.888662	0.0396961	1.16293	-0.00789259	-0.864536	-0.686834	-0.280018	-0.79073	-0.847837	-0.676734	1.46385	-0.221777	0.706246	1.31143	0.264468	-0.533895	1.15405	0.631209	0.49934	1.16354	-0.400326	0.202553	-1.03915	0.274644	0.325488	-0.464594	0.239859	0.108775	0.715674	1.01243	-1.14994	0.554742	1.35492
TCGA-B6-A0RS-01	-0.0924375	-0.767218	-2.6453	0.614221	-0.281841	-1.98927	-0.780266	-1.37918	0.183223	1.62379	0.619051	-1.54574	0.581752	1.24186	-1.19864	-0.122381	-0.95351	0.901005	0.73919	-0.264769	1.03999	0.82699	1.34536	0.608011	0.906382	0.645947	0.0642655	1.72955	0.371366	-0.371871	0.685521	1.16038	0.653473	0.78404	-0.125389	-1.13437	-0.828952	1.55573	-0.261869	0.421407	-1.20102	-0.281235	-1.26319	-0.718132	-1.5422	0.40819	0.852702	0.573629	0.107219
TCGA-B6-A0RT-01	0.283648	-1.04827	-1.59062	-0.297152	-0.144416	-0.735502	-0.116869	-0.798937	0.452297	-0.837225	-1.09671	0.170085	-0.453086	-1.35546	0.199111	-1.35144	-0.534743	-0.297613	0.18421	-0.376679	-0.985251	-0.452682	0.8927	-1.77129	0.548627	-1.04417	-0.571555	0.61185	-0.554668	0.0855636	-0.0751211	0.222578	-0.29731	-1.27495	-1.77216	0.393304	-1.50053	0.0730878	0.925146	0.940439	-0.142064	1.18773	-0.344593	-0.301063	0.894777	1.08283	0.93567	0.93023	-0.517352
TCGA-B6-A0RU-01	1.31418	-1.22702	-0.632758	-1.34694	1.28079	-1.17023	-0.702162	-0.884666	0.630422	0.460601	-1.59441	-1.48642	0.463113	-0.429757	0.00461895	-0.935568	-0.998679	-0.476469	2.2007	0.0898576	-0.290139	1.66514	-0.93281	0.43359	-2.18259	0.481499	1.31722	0.910901	-0.383045	2.27517	0.433583	0.922431	1.09449	-0.848946	-1.40957	2.03198	-2.2094	0.122543	-1.07322	0.47495	0.126799	1.28428	-1.17109	-0.389314	-1.10794	0.424657	0.836806	0.988391	1.59226
TCGA-B6-A0RV-01	0.294019	0.798912	1.00324	0.623558	-1.07607	0.8121	0.0301127	-0.120467	-0.301686	-0.623987	-0.974143	1.6326	1.02652	-0.894458	0.765558	1.08594	-0.535941	-0.922919	-0.0792724	0.155363	-1.07504	0.397101	-1.74871	0.147075	0.200506	-1.10885	-0.342135	0.541879	-1.13551	-0.368901	-0.504245	-0.14339	-0.659856	0.332612	1.64818	0.489015	-1.60258	0.211597	-0.343383	-0.452019	0.992568	0.258086	0.956295	0.502698	0.383524	0.822838	-1.0594	0.450687	0.980155
TCGA-B6-A0WS-01	-0.0601298	0.00268881	-1.49469	-0.033258	-0.49798	1.12716	0.622966	1.73255	0.179812	0.413023	-0.1845	0.528083	-0.98297	0.0325477	-0.401717	1.03448	-0.585828	-0.834451	-0.104811	0.473754	0.281289	0.828103	0.444032	0.592018	-0.0510416	0.411347	-0.134655	-0.00126009	0.296925	0.0822177	-0.591942	0.4424	-0.98471	0.554338	0.548349	-0.579534	-0.10572	0.824378	0.549488	-0.492616	1.71354	0.461915	0.0637821	1.47607	0.749348	1.08305	-0.625575	0.210616	0.674311
TCGA-B6-A0WT-01	-0.578424	0.726203	0.992061	-0.753567	-0.220499	1.02418	0.0951876	1.46405	0.518469	1.07967	0.56952	0.635318	-1.01743	0.755844	0.818906	0.415185	-0.120795	-0.218147	0.72342	0.653743	1.25272	-0.148906	0.25016	-0.964441	-1.07022	0.264328	-0.0395905	-0.86738	-1.35368	0.236142	-0.490268	0.21898	0.537125	0.391309	0.00606246	0.299785	-1.17557	-0.0317749	0.128779	-0.43758	1.74179	-1.41992	0.933779	0.0562335	0.586675	0.194447	-0.60886	-0.222728	1.60073
TCGA-B6-A0WV-01	-1.51324	1.16422	0.813724	0.29011	1.40608	0.85724	1.17559	0.396731	-1.85827	-0.344219	-0.784366	0.0288094	0.271405	-0.24673	0.305715	0.993754	-0.487584	-0.906618	-0.456569	1.41216	0.597355	0.819966	0.931254	0.325731	-1.37286	0.884369	-0.477392	-0.267224	0.29177	0.32389	-0.250459	-0.131113	0.57428	0.109732	-0.209693	-0.543116	-0.459196	-0.204981	0.187292	-0.458886	1.92318	-0.667021	0.789062	0.247472	0.686765	0.265498	-1.70013	0.474341	0.210244
TCGA-B6-A0WW-01	-0.396706	1.0607	0.782836	0.149701	-0.00364604	-1.05675	-0.212454	-0.445972	-0.106879	0.162877	0.763183	-0.176473	-1.62168	-0.100244	-1.68873	0.546801	-0.733548	-0.366076	0.353641	-0.298347	0.357287	-0.782679	0.234568	0.510217	0.0630165	0.625942	-0.0550245	0.34282	0.70758	-0.578362	0.408569	-0.265461	-0.112628	-0.329612	-0.400671	0.587727	-0.848732	0.371882	2.09397	-1.14274	-1.23002	-2.28029	0.222035	0.158339	1.34338	0.0731798	-1.75061	-0.792097	-0.685391
TCGA-B6-A0WX-01	0.346186	-0.863371	-1.0638	0.48824	-0.106632	-1.09002	-0.618172	-0.854047	0.320988	-0.719099	1.31671	0.967419	-0.501851	-0.780009	-0.406733	-1.08387	0.620644	-0.263196	-0.126289	-0.408352	0.177647	-1.33534	-0.458361	-0.249493	-0.499852	2.95316	1.41005	1.37218	1.25239	1.98656	-0.390386	-0.00933961	0.826072	1.30574	-1.51165	1.30433	-0.524918	-0.924049	0.636654	1.13549	-1.23344	-0.21079	-1.63396	-0.576549	-0.61624	1.07019	-0.314495	0.000820126	0.0085585
TCGA-B6-A0WY-01	3.09803	0.198578	1.12508	0.487084	1.90147	0.0412713	0.806547	-0.677805	-0.405203	0.893252	-1.48172	0.701958	-0.13076	-0.547873	-0.106641	0.46121	0.3587	-0.621989	0.0533537	0.361291	-0.0471547	-0.423421	-0.438491	-0.644828	0.273651	0.503941	1.67803	-0.255445	0.418435	1.47031	1.03739	0.6004	1.36135	0.880225	0.401632	1.64476	-0.306449	0.692694	0.458612	-0.277902	-0.683866	0.375982	-0.789062	0.728027	0.0747911	0.157197	-1.31039	-1.25502	0.0891169
TCGA-B6-A0WZ-01	-1.33356	1.24381	1.20558	0.532662	-2.05692	1.44175	0.00584272	0.215467	-1.12991	0.103968	-0.215409	-1.44944	2.07107	-0.224893	-1.51427	0.685941	0.166517	-1.17401	-0.334956	-1.43417	-0.32474	1.27365	-0.701415	1.41839	-0.530356	0.0955197	-0.472069	1.18715	0.552071	-0.267403	1.1089	-1.13808	0.268978	0.363423	0.458437	0.425114	0.164926	-1.06616	-0.965318	-1.62523	2.04281	-0.7478	-0.405892	0.333328	-0.473036	-1.84228	-1.84026	-1.24679	0.68352
TCGA-B6-A0X0-01	-0.203068	0.790884	0.902439	0.344362	-1.38013	0.973698	0.230116	0.109844	-0.294253	0.823824	0.324254	1.36084	0.0341149	0.574434	-1.0835	0.666796	0.574141	1.79128	-1.26673	0.764302	0.143724	0.118396	-1.09818	-0.795016	-0.658229	0.0565754	-0.397026	-1.48107	0.298019	0.539139	-0.943184	-0.237787	-0.112252	-0.247535	1.59406	-1.61173	0.618844	0.321517	0.199252	-2.29124	0.401294	-0.236956	0.340566	-0.105459	-0.238245	-0.851511	-1.28021	-0.784723	-0.908223
TCGA-B6-A0X1-01	-2.62606	-1.59583	-0.129685	-0.425254	0.954972	-0.328385	-0.147307	0.905989	1.48369	0.0790977	-1.77726	1.94122	-0.25937	-0.159207	-0.443547	-0.58465	-1.06138	0.294197	0.420359	-0.485822	0.331048	-0.759505	1.41874	-0.315456	-1.3794	-0.812704	-2.88074	-0.761618	-0.792662	-1.72497	0.448606	0.806484	-0.147436	-0.917956	-2.39616	-1.18854	-1.92086	-0.0513996	1.24323	1.07817	-0.735509	3.98753	-1.59743	-0.0320478	-1.70418	-0.254626	0.653522	-1.83114	0.27423
TCGA-B6-A0X4-01	-1.52416	0.972055	0.132265	-0.31933	0.392639	0.309912	1.98788	2.0435	-0.92716	-0.794005	-0.234962	1.44831	0.856662	0.502847	0.357827	1.08257	0.172039	1.87826	-0.864812	-0.23911	1.7705	1.34544	-0.200909	-0.182409	0.730478	1.0772	-0.636529	-2.21038	-1.28941	0.868658	-0.6092	-0.715117	-1.01129	0.977526	0.936521	-0.207772	-0.151549	-0.22753	0.0675899	-0.70043	2.17056	0.523332	0.728375	-0.180961	0.743527	-1.05376	-1.86037	-1.53345	0.236042
TCGA-B6-A0X5-01	-2.33323	-0.525964	-1.89918	-0.590947	0.304022	0.759394	0.703476	-0.179575	-0.897123	0.191024	-1.71359	0.134715	-1.16092	-0.0727265	-0.483042	-0.0606474	-0.914594	1.03803	-2.09373	-1.35643	-0.296764	1.25693	0.467942	0.628466	0.98239	-1.05211	-1.06134	-1.27733	-1.28844	-1.40972	-1.79086	-0.550222	-1.00736	-0.870495	0.383793	-3.49066	-0.87229	-3.93052	-1.28348	-1.82757	-0.450482	0.635104	-0.860159	0.883091	-0.258231	-2.399	-3.04655	-1.27668	-0.416181
TCGA-B6-A0X7-01	0.374219	0.323756	-0.0684938	0.287056	-1.13994	-0.0634811	-0.00864674	-0.632759	-0.812079	0.0424803	0.500495	-0.819666	1.20121	0.567129	0.962142	0.341579	-0.4413	-1.04679	1.43732	-0.279431	-0.289718	-0.14996	-0.644819	-0.740873	-0.756367	0.225144	-0.0759961	-0.441679	-0.497763	-0.36862	-0.253108	-0.480268	-0.602933	0.0292532	0.905759	0.919556	-0.364839	0.101045	-0.209092	-1.01091	-0.410776	-0.0785641	0.862714	-0.861103	0.711214	0.39386	-0.187831	1.18191	-0.913651
TCGA-B6-A1KC-01	-0.152187	0.630604	-1.56172	-1.17794	0.430786	-0.39179	-0.709459	-0.181022	0.286313	-2.31905	0.851982	1.14757	-1.10657	2.18337	1.88	1.49971	-0.188827	1.38227	-1.55067	2.34989	1.44185	0.664921	0.771276	-0.14895	-0.139004	-1.52119	-1.30786	-2.60096	0.211025	-1.57528	-1.79395	0.261551	-2.6296	-1.23756	0.858572	-0.315664	-0.716006	0.840034	0.77886	0.228334	1.33939	-0.484221	0.94187	0.183021	0.215438	-1.11514	-1.67433	-0.915722	-0.100619
TCGA-B6-A1KF-01	-0.203306	-0.982254	-1.85461	-0.690991	0.341575	-1.9062	-1.7396	-0.653491	0.799703	0.801827	0.555562	-1.60608	-0.792685	0.495671	-1.68934	-1.37046	-0.311529	0.163172	0.271817	-0.0132532	0.59567	0.564612	-0.634526	-0.150405	-2.67499	1.11752	0.424008	1.44471	0.806978	2.24233	-1.58429	1.332	-0.282178	-0.871665	-0.973889	-1.58845	-1.20132	0.303718	1.37025	2.0714	-1.10129	-1.54016	-1.28067	-1.48411	0.0756112	0.0147487	1.19745	-1.27285	1.63733
TCGA-B6-A1KI-01	0.54728	1.59875	1.31269	-0.0276566	-0.35634	0.830777	-0.58795	-0.383593	0.0316474	-0.132359	0.251544	1.19189	0.510121	0.0847797	0.395729	0.675417	0.983243	0.608947	0.257335	1.04256	0.673447	0.205888	0.946253	-0.472102	-0.400409	-1.0144	0.306548	-1.11495	-1.30612	-0.0738113	-0.438901	-0.839434	-1.015	0.0218098	0.581768	0.0128495	-0.767494	0.509975	-0.372358	0.150363	-0.225468	-0.644956	0.620611	0.454266	-0.0143324	2.32612	-0.0281439	0.789572	-1.20793
TCGA-B6-A1KN-01	0.419666	-0.739645	-0.697165	-1.36856	0.904739	-0.961913	0.8178	-0.392914	0.310645	0.0626923	-0.100837	-0.995681	-1.97367	-0.899688	0.0114861	0.638445	-1.77308	0.474553	-0.700109	1.18227	0.600137	-1.639	-0.24112	0.388603	-1.07325	0.91453	0.415346	-0.199529	0.0934981	0.949806	-0.845309	0.123696	-0.710071	-0.121315	-0.272559	0.650035	0.387017	1.17405	1.86466	-0.294802	-1.10761	-1.04463	1.35867	-0.251062	-0.207388	1.71939	-0.983464	0.703681	-1.53609
TCGA-B6-A2IU-01	-0.660396	1.35572	0.364399	1.53964	-0.912539	1.31238	-1.04194	0.287436	-0.521835	0.248492	0.521336	-0.116906	0.161422	-0.0252452	1.21129	1.69054	-0.109014	-0.515754	-0.19562	-0.519344	-0.933205	0.588078	0.431109	0.00298189	0.882385	1.5004	-0.837907	-1.17266	-0.310968	-1.41153	-0.146688	-0.976007	-0.103364	-1.38612	0.666579	-0.655865	0.140421	0.81386	0.138351	-1.70812	1.19509	-1.02022	-0.139661	1.52379	0.778715	-0.701494	-0.0840412	0.645983	1.70297
TCGA-B6-A3ZX-01	-0.469384	-1.17502	-0.959509	0.416912	0.238128	-0.551965	0.608336	0.0983118	1.0697	-0.0579802	-0.738233	0.307777	-0.772945	-0.753373	-0.0146332	-0.971739	0.775566	-0.397029	-0.295929	-0.831398	-1.16545	0.674566	0.561747	0.556533	-0.173638	-0.645208	-1.42987	0.17592	0.739709	0.648796	-0.0880915	-0.368446	-0.824582	-1.43102	-1.325	-0.683923	-0.8474	-0.368007	0.0917954	0.350766	-0.482808	1.06749	0.725452	-0.490556	0.770693	0.82134	0.335024	0.46596	2.24501
TCGA-B6-A400-01	3.37659	-1.68166	-0.240972	0.0889884	0.635502	-1.64608	-0.473401	-0.429461	-0.320885	0.495682	-0.571748	0.0987289	-0.223418	-1.18952	-0.47083	-1.40626	0.46739	-1.48551	2.5826	-1.31071	-0.533241	0.0695636	0.405655	0.616672	0.245874	2.77599	0.844507	1.31771	2.45239	2.29265	4.28365	2.46416	2.61674	-0.323314	-1.20035	-0.000144916	-0.26424	-0.109622	0.81418	1.04665	-1.28951	0.699447	-0.700331	-1.06931	-1.81166	0.405699	0.170889	-0.0628631	0.924426
TCGA-B6-A401-01	-0.532772	-0.0422516	1.2512	0.657303	-0.0785766	0.559406	0.908222	-0.079548	-1.53993	-0.813148	-0.328403	0.873894	0.720924	-1.12505	-0.27301	0.15695	2.89444	-0.201987	-0.237151	-0.549192	0.0622389	-0.197576	-1.34051	-0.879514	2.33633	0.186956	0.520711	1.27446	0.987924	0.324629	0.749261	-0.287652	0.496489	-0.872282	-1.02929	-0.675506	0.327845	-0.838503	-0.152622	-0.63864	1.05822	0.49524	0.109907	0.104494	-1.38187	-0.929442	-0.558458	0.486455	1.2974
TCGA-B6-A402-01	-1.62366	-2.06373	0.231135	0.264438	0.74429	-2.01174	-0.797389	-0.582303	1.45425	-2.30402	0.703544	-2.43515	-0.0631868	-0.601363	-1.439	-1.52084	-0.705607	-0.76058	0.780957	-0.598048	0.725736	0.659763	-1.83025	2.71707	-0.547703	0.44488	-0.189693	-0.0468176	0.722425	1.86547	0.579561	0.844086	1.1826	-1.40021	-1.43343	0.0185855	0.10481	-0.893611	-0.521943	1.83509	-0.944544	1.21904	0.443222	-1.6157	-2.30345	0.970455	0.539604	-1.83114	1.06206
TCGA-B6-A408-01	-0.500803	-0.785796	-1.4688	-0.246312	-0.556128	0.0824487	1.52424	1.2656	0.0727551	-0.293741	-1.07837	-0.305832	0.441704	-0.837699	-0.179062	1.72341	-0.00346955	0.741585	0.934703	-0.00952197	-1.0516	-0.164006	-1.10815	-0.855081	0.48161	0.334902	-0.191918	-0.306122	-0.147268	-0.755593	-0.315056	-0.480292	-0.505027	-0.258858	0.179151	-0.0294857	0.647184	-0.154333	0.59674	-0.402926	-0.472579	-0.606681	1.72654	0.457736	0.235474	-0.862108	-0.394225	-1.03638	-1.06246
TCGA-B6-A409-01	-0.476317	-1.29828	-0.466548	0.676745	1.36005	-1.97049	0.814336	0.583175	1.77431	-2.70137	-1.34929	-0.0720073	0.65325	-1.69451	-1.12127	-1.87748	1.452	0.365662	-0.229138	-0.796989	-0.522346	0.201115	-1.20117	1.82335	-0.97089	1.95354	0.3573	1.22313	0.00172355	2.55966	1.42802	-0.515806	0.412919	-0.386975	-2.12319	0.00517455	-2.13843	-1.38399	-1.10156	-0.194408	-0.253881	0.142862	-0.629215	-0.524902	-1.42013	-0.509697	1.27842	0.151827	0.416229
TCGA-B6-A40B-01	-1.32371	1.06115	0.717637	0.336426	-1.32346	0.784707	-0.111587	0.30054	0.0210026	0.882345	-0.48657	0.277192	0.398418	-1.00294	-0.183725	0.536957	1.36409	0.306252	0.518854	-0.564084	0.216783	-0.689726	-1.06822	0.386428	-0.586086	1.72892	0.193816	1.32472	1.62178	-0.394119	1.02498	-0.770243	0.904445	0.0106532	-0.254462	-0.992186	1.49987	-1.22569	-1.17238	-1.31023	-0.0794291	-0.398435	1.42635	1.56292	-0.287919	-1.43286	-0.569182	0.239114	-0.225564
TCGA-B6-A40C-01	-0.0842317	0.648844	0.371096	0.258666	-1.16003	-0.38778	0.992444	1.55536	0.982172	0.572452	0.172875	0.86257	-0.385739	-1.53222	0.573081	0.133476	1.47062	0.0737444	0.521858	-0.291667	-0.721006	-1.3185	-0.842658	-0.419708	-0.772907	1.10323	0.868379	0.570313	0.0340225	-0.212292	0.054499	-0.539946	1.25218	-0.706793	0.120345	-1.02523	1.50824	-1.24314	0.0216493	-0.234508	-0.0385916	0.278948	1.45938	0.555341	0.00907563	-1.25879	0.287748	0.938901	1.64723
TCGA-BH-A0AU-01	-0.327452	-0.194103	0.673577	0.933173	1.37227	0.983483	0.578153	1.11478	-1.05401	0.149887	0.964078	0.97485	-0.38401	1.00692	-0.189988	1.27075	0.0552138	-1.09467	-0.0235553	0.506901	1.27619	2.04165	0.756856	-1.27026	1.13474	-1.30097	0.142806	-0.833516	-1.44968	-0.112602	0.304994	-0.813565	-0.297752	0.386712	0.375865	-0.466382	0.596295	0.0651966	1.21815	-0.342787	0.459276	1.28027	0.631463	0.666977	1.64698	1.69812	-0.318561	0.623861	-0.175205
TCGA-BH-A0AV-01	4.4463	-1.84608	0.2434	-2.421	0.183576	-1.21165	-0.098299	-1.57304	2.10739	1.31374	2.02041	0.509127	-1.03379	-1.0219	-0.712009	-1.38255	-1.69066	-1.4875	0.988318	-0.0698984	-1.15816	-0.295036	0.508534	-1.43232	1.09626	1.22111	1.28906	1.49115	1.0092	2.18341	1.66887	-0.546226	2.37628	1.3	-1.81648	1.83808	-1.72217	1.17199	1.31904	2.37893	-0.0242633	0.394647	-1.16523	0.136093	1.2348	0.503704	1.82427	0.227149	-0.225868
TCGA-BH-A0AW-01	0.776344	-0.969109	-2.139	-0.797014	0.0164692	-0.284271	-1.63421	-0.562533	0.0197597	-0.240774	-0.484249	0.0918911	0.442115	0.719519	-0.94871	-0.668943	-0.760795	-0.262547	0.0685951	-0.176586	-1.19189	0.411628	2.20673	1.23451	1.1413	-0.793916	0.461997	0.896645	1.10761	-0.47156	-0.28791	0.0385411	-0.802442	-0.317188	0.307225	1.94721	-1.15369	0.118327	-0.974416	0.301477	-0.901037	-0.936918	-0.77979	-1.25429	-1.01225	0.156254	0.336962	0.256835	0.785471
TCGA-BH-A0AY-01	0.955531	0.666996	-1.05733	-0.776241	-0.567394	-0.0587	0.593806	1.76784	0.196003	0.958027	0.0491083	-0.796448	0.383005	-0.751984	-0.0636084	-0.070679	-0.289433	0.0652624	-0.117001	-0.798457	-0.418966	-0.115362	0.895205	-0.4733	0.227932	0.882856	0.777162	1.24492	0.033323	-0.291571	-0.162804	-0.604593	0.0950526	0.137942	-1.08963	-0.422579	0.304474	-0.391781	-0.70507	-0.446281	-0.652893	-0.595493	0.239701	0.839533	0.592051	1.18328	1.00585	1.14617	-1.23139
TCGA-BH-A0AZ-01	1.35249	0.63129	0.679253	-0.83416	-0.176053	0.127326	0.0338486	-0.655062	-0.72605	0.821912	0.898295	-0.166071	-0.314442	-0.767183	0.493891	0.161564	-1.1779	-0.565992	1.01989	-0.368129	0.695339	0.343556	0.246188	-0.609036	0.0914509	-0.679214	1.18067	0.462621	0.00979443	0.328154	0.20263	-0.546585	0.854997	1.90877	0.30554	1.10797	0.449682	0.463729	0.437811	0.500638	0.303969	0.570495	-1.34004	0.0387283	0.384486	0.974345	-0.100175	0.906074	1.38386
TCGA-BH-A0B0-01	0.685905	0.64427	0.0361767	1.17332	-0.800674	0.615046	0.25819	-0.296843	-1.68074	0.905916	-0.659519	0.259121	1.15896	-0.224875	1.07376	-0.869863	-0.486559	-0.398179	1.17439	-0.462752	-0.584823	-0.10994	-0.938106	0.135575	0.724336	-0.0165875	0.704915	0.355442	-1.52364	0.0259502	-0.139582	-1.10672	0.52238	0.653753	-0.680846	-0.788965	-1.15058	0.280788	0.736352	-0.0706776	0.0289183	-0.656563	-0.74614	0.150315	-0.655263	0.526365	0.248103	1.1956	-0.0544761
TCGA-BH-A0B1-01	0.328813	0.446728	0.733364	0.138463	0.860159	-1.47643	-0.0316986	0.328923	0.298856	-0.733352	0.798131	-0.67306	-0.726136	0.80353	-0.812192	0.789378	0.549735	-1.3288	0.911387	0.576116	0.681451	-0.772066	0.552452	-0.103644	-0.00545993	-0.0748998	-0.107282	-0.411013	-0.498486	-0.0798873	0.610362	0.417197	-1.22117	0.0508252	0.342995	0.263586	-0.290395	0.778963	1.15197	-0.664321	0.180745	0.182	0.16867	1.2581	0.827138	1.30825	-0.203062	0.269583	-1.89945
TCGA-BH-A0B2-01	0.67531	0.737281	-0.129469	-0.701258	-0.141611	-0.396443	-0.24499	-0.432275	0.0383338	1.22467	0.796069	-0.0501505	0.0787641	0.154701	0.927418	0.298856	-0.642267	0.632289	1.28851	1.91845	-0.109344	-0.111135	-0.0869569	-2.09887	1.21519	0.505453	0.286947	-0.0837297	-1.15628	-0.435823	-1.08784	-1.15047	0.36441	0.22601	-0.902266	0.412099	-0.067727	0.266363	1.8397	0.261149	-0.0283346	0.274893	-0.0728447	-0.279276	0.512221	1.17353	0.211019	1.21706	-0.510118
TCGA-BH-A0B3-01	-0.0773215	-1.02581	-0.0730569	-0.965574	1.45329	-1.52752	-1.11343	-0.459263	1.43378	-0.0854863	0.955764	0.368553	0.00461218	-0.441485	-1.19855	-1.43911	-0.0515622	0.258145	0.60794	-0.351936	-0.328234	-0.726712	-0.793296	-0.781526	0.437875	1.66144	1.35681	1.78379	2.12634	1.53045	2.81391	1.78321	2.46868	0.759375	-2.09527	-0.33584	-1.24127	0.108011	2.1134	1.41301	-1.23478	1.90147	-1.05194	-0.374628	-0.367304	0.0922664	1.22066	0.435498	-0.376478
TCGA-BH-A0B4-01	0.756996	0.752285	0.0268759	0.944621	-0.578537	-0.775117	0.859372	-0.424322	0.22747	0.6949	0.311235	-0.172036	-0.0156684	0.411438	-0.330891	0.00587058	-0.36676	1.23443	-0.0269666	-1.70268	0.938462	-0.472677	0.66965	-0.0252167	-0.71713	0.936558	1.37227	-0.185106	0.773447	0.605461	0.607331	0.24456	0.656005	0.1925	-0.260772	-0.259796	-0.128437	0.245841	-0.815746	-0.416949	-0.364178	0.784487	0.208702	0.61377	-0.587968	0.376484	-0.336104	0.101946	0.30237
TCGA-BH-A0B5-01	-0.0719296	1.16219	-0.0912362	-0.414837	-1.1634	0.728916	0.384137	0.104819	-0.834518	0.790407	0.371141	0.267657	-0.362413	-0.0279007	0.360127	0.997981	-0.287186	-0.647121	-0.540285	0.0807842	-0.715822	-0.944524	-1.09755	-0.670352	-0.277678	-0.238145	0.424473	-0.0850922	-0.290654	-0.0471845	0.372096	0.103863	0.0398222	0.802976	1.38736	-0.442608	1.97123	0.745326	0.877105	0.146366	0.405166	0.301516	1.20777	1.51753	0.103369	-0.0565735	0.885759	0.689802	-0.257925
TCGA-BH-A0B7-01	0.965609	-1.07551	-1.3381	1.30515	-1.22815	-0.479836	-0.110804	0.168268	0.0953918	-0.000106995	0.335621	-0.24273	0.563432	1.72857	0.725045	-1.30366	-0.607612	0.233008	-0.181081	0.291493	1.49254	0.605369	1.10303	0.0256148	0.498603	0.173672	-0.471126	1.09337	-0.0850073	0.817901	-0.291193	-1.00988	0.0865534	0.979434	0.668166	1.35988	-0.77757	1.09963	-0.090519	1.52894	-0.55065	-0.0960251	0.281382	-1.03946	0.292896	0.578414	0.134888	1.05431	0.173601
TCGA-BH-A0B8-01	-0.223063	0.508672	0.951042	0.605914	0.308694	-0.946105	-0.568111	0.663872	0.341298	-0.772134	0.803953	1.11729	-0.993605	1.27789	0.0743871	0.984028	0.417671	1.4001	0.00215901	0.534745	0.599533	1.24832	0.337846	-0.10252	-1.34158	0.966133	-0.129743	-1.35602	0.511222	-0.284776	0.0146819	0.540764	0.533579	-0.610658	0.931444	-0.45061	0.416434	-0.507409	0.656413	-0.271268	-1.12093	1.35061	-0.743921	1.02641	-0.523353	-0.888505	-1.33377	0.913594	-1.05606
TCGA-BH-A0B9-01	1.29659	-0.951545	-0.803521	1.33153	0.941194	-0.578731	-2.45479	-0.475215	1.186	-2.29062	-1.19368	-1.41414	-0.321436	-1.11313	0.162813	-1.32092	-0.895841	-0.269908	0.82767	1.64593	-1.14548	-1.27594	-1.576	2.2517	0.472595	-1.37927	-1.78003	-0.0687841	0.765144	-0.659211	0.11975	1.45534	-1.47607	0.369577	-0.345404	-0.633775	-1.17168	-0.684598	0.190862	0.161212	-1.07529	0.406722	-0.478182	-2.99365	-0.155473	1.12531	1.48808	-0.0376533	-0.128274
TCGA-BH-A0BA-01	0.323308	0.355924	-0.488326	-1.21001	-0.628307	0.544668	-0.776366	0.914465	-0.282033	0.422499	0.629045	-0.947532	0.435105	1.42802	1.85848	0.743435	-1.11814	-0.764672	-0.00524731	0.270202	0.698365	-0.0503304	-0.341514	-0.541332	0.489891	0.00414801	0.149267	-1.03683	-2.29255	0.525251	-0.382196	-0.694384	-0.731278	-0.165546	1.73776	0.369965	0.551873	0.105547	-0.0989165	0.00458489	-0.701854	-0.859222	0.881758	0.774934	-0.984672	2.30685	-0.0773212	1.25836	-0.120419
TCGA-BH-A0BC-01	1.05286	0.956359	1.38737	0.643708	-0.00112223	-0.169283	-0.446021	-0.61874	-0.471746	0.0638015	0.481718	-0.334741	0.448753	-1.84199	-0.5954	-0.277378	-0.454696	-0.263205	-0.0199127	-0.0854482	-1.42169	0.308209	-0.987669	0.643863	0.992954	-0.0676256	0.212083	1.09893	-0.426221	-0.121449	0.23604	1.20777	0.82826	0.532089	0.524124	-0.385715	-0.545933	-0.255858	0.285355	-0.18148	1.16842	0.381826	-2.19487	0.278998	1.23934	0.464643	0.630205	0.343659	0.402109
TCGA-BH-A0BD-01	0.304718	0.126141	1.30504	0.319279	1.19182	0.168095	0.634761	0.796593	0.123764	0.784828	1.55526	0.959457	-0.21651	0.215658	1.28753	-0.580378	1.1595	-0.369096	-0.42793	0.370861	-0.153478	0.117462	-0.109833	-1.09289	0.136224	-0.859693	-0.278962	0.372845	0.731997	-0.228342	-0.312759	-0.187667	0.926117	0.0315706	-0.664083	-0.679626	-0.116837	0.583626	2.54164	-0.122577	0.269119	0.84857	-0.44349	0.214451	0.657908	-0.518648	-0.0916622	1.25279	1.20091
TCGA-BH-A0BF-01	0.562265	0.158702	-0.995984	-0.215132	0.119776	0.653337	-0.728348	-0.982926	0.0223457	-0.143956	0.330709	0.718408	-0.272021	0.281986	0.399006	0.0302726	-0.0967336	-0.133996	0.630543	0.497833	-0.612094	-0.127925	0.569189	0.42817	0.0878436	0.929688	0.631411	0.636983	0.44937	-0.0796271	0.289196	-0.25982	0.21211	1.0151	-0.235613	0.906622	0.670818	1.14741	1.17308	0.892453	-0.952976	0.665185	-1.30975	0.685382	0.00340338	0.486908	0.207441	0.335849	-0.196258
TCGA-BH-A0BG-01	2.18421	-1.29929	-0.228096	-0.152395	1.22371	-1.43353	-1.25265	-0.618788	1.13175	-1.6805	0.678884	-2.98668	-0.960882	-0.439732	-0.166669	-0.605024	-0.121887	0.123346	1.11475	0.567972	-0.424	0.596514	0.487535	0.0596877	-1.02069	0.0586849	-0.362565	0.614109	1.70261	0.0655181	1.62412	-0.055884	1.14158	2.10059	-1.85606	0.520989	-1.91768	-0.426808	0.204047	1.78945	-1.81387	2.2628	-2.43592	-0.537518	1.48734	1.40939	0.893348	0.557715	-0.333954
TCGA-BH-A0BJ-01	0.639686	1.50481	0.41486	-0.11028	0.0691922	0.0779706	-0.810462	0.166258	-0.238857	0.380615	0.570754	1.04418	-0.539887	0.55308	-0.113183	-0.410508	0.17867	3.01949	-0.164098	0.215707	0.340025	0.370765	-0.203573	-0.462843	2.37075	-0.320466	0.239196	0.29502	0.462762	-0.688383	0.496722	0.228438	0.363992	0.273168	0.10239	0.474955	-0.236548	0.327837	0.231337	-0.401372	1.12278	0.167265	-0.974734	0.711651	-0.0600328	-0.0304365	0.74822	0.764741	-1.06439
TCGA-BH-A0BL-01	2.82763	-0.675498	-0.956876	-0.642714	0.417048	-0.916558	-0.738077	-1.82668	-1.02778	0.940735	1.0305	0.332481	-0.18092	-0.420274	1.23946	-0.879357	-0.299368	-0.540146	1.5511	1.46302	-0.314165	-1.10235	-0.0242584	-0.903786	-0.376558	3.55407	1.76959	0.709192	-0.0961403	2.77154	0.39685	0.784617	1.51549	1.90476	-0.871548	1.4943	-1.96249	0.39768	0.909201	1.81714	-0.663691	0.282793	-0.612965	-1.16101	-0.259161	0.852283	1.43196	1.59384	-0.811724
TCGA-BH-A0BM-01	0.00370002	1.12423	-0.428367	0.11495	-1.23468	-0.211289	-0.567491	-1.09461	-1.59958	-0.664952	-0.674742	-1.26555	1.67813	-0.135295	1.2667	0.424501	-0.214461	-0.570014	1.30715	-1.64943	-0.364645	-0.617957	0.126699	0.412379	-0.341089	0.851888	1.20155	0.359096	-0.0408942	1.28843	-0.214899	-0.152596	0.247763	-0.0091714	0.464722	0.770927	0.383991	-0.28942	-1.4942	-0.336074	-0.451057	-1.31666	-0.396707	-0.64532	-0.415227	0.189306	-0.348802	1.59026	0.0225539
TCGA-BH-A0BO-01	1.12888	0.84653	1.50667	-0.200849	-1.39548	0.467767	-0.281481	-0.482192	0.60262	2.31725	3.39077	0.505666	0.431591	0.338922	1.53366	1.40745	0.746406	0.135568	0.112791	0.328864	0.869904	-0.258504	0.177885	-1.51142	-0.474333	-0.0262016	0.691283	0.651761	0.605849	1.23294	0.578511	-1.32699	1.49651	0.750048	0.535887	0.145987	-0.190954	0.58241	-0.667725	0.511966	-0.510311	0.748971	0.230613	-0.0944624	0.486806	1.3614	1.0174	1.50317	-0.751872
TCGA-BH-A0BP-01	0.757508	1.05192	0.740018	-0.331333	-0.339229	0.214362	1.02547	-0.614418	0.192813	0.830513	-0.13909	1.28906	0.25029	-0.828343	1.96165	0.49182	0.338123	-0.630735	0.936671	0.0122145	-1.53667	1.47752	1.27642	-0.510536	-0.334017	-0.468828	0.561291	0.344799	1.29983	0.886616	-0.0708091	-0.380843	0.665575	0.624088	0.408468	0.966912	0.348409	-0.0754147	-0.469252	0.216246	1.44912	-0.538928	0.783838	0.288358	-0.0586231	-0.194178	1.2044	1.5557	-0.0527105
TCGA-BH-A0BQ-01	0.844522	1.01478	0.771236	0.0862598	-0.770328	1.35967	0.534144	0.242346	-0.718178	0.663688	0.0481447	-0.545157	0.822	-0.529748	0.301726	-0.143118	-0.243891	0.919438	0.764547	0.0685373	0.0153184	-0.00206619	-1.16373	-0.753335	-0.3049	0.64931	1.01535	0.67534	0.589885	0.599523	-0.177363	-0.702924	0.985293	1.14434	0.442998	-0.0946364	-0.190876	-0.227422	0.507874	-0.533763	-0.428581	0.558247	-0.157237	0.369758	0.377511	0.116074	-0.0536571	0.946497	0.528713
TCGA-BH-A0BR-01	0.580105	-0.119225	-0.884956	0.560658	0.708592	-0.168029	0.11707	-0.385989	-0.415213	1.55342	0.0583899	0.898711	0.0809813	0.724819	-0.123327	-1.08751	-0.6111	-0.568527	0.548911	-1.47549	0.0133804	-0.920783	0.255375	0.5525	0.38999	0.543996	0.758944	0.54633	-0.383998	0.309826	-0.349623	1.55393	0.780296	1.84783	0.473469	-0.255026	0.443395	0.341815	-0.458815	0.334679	-0.168759	0.223244	-0.222047	-0.384721	-0.633621	0.486854	1.50569	0.516972	-0.881439
TCGA-BH-A0BS-01	-0.583504	1.55768	0.175253	-0.331234	-1.58567	0.857171	0.465382	1.32996	-0.814129	-0.331384	-0.565112	1.32765	0.919627	1.15371	-0.394259	0.640209	0.659699	2.41941	-1.03389	0.451122	0.718319	0.881715	0.430725	-0.72879	0.173782	-1.27955	-0.322805	-0.494176	0.11678	0.0299014	-0.645074	0.129627	-1.24796	0.536305	0.301752	-1.74854	-0.283897	0.898832	-0.0982137	-1.46893	0.979279	-1.57773	0.649726	0.775873	1.29652	0.511781	-0.844382	0.59175	-1.84622
TCGA-BH-A0BT-01	-0.605382	-0.909464	0.0540601	1.0724	0.195721	2.13741	-1.76759	1.2392	1.54686	-1.66818	-0.925014	-0.892454	2.17216	-0.106458	-1.56724	-0.0157925	1.96021	1.56736	0.00530123	-0.528471	1.41143	-1.11852	0.259475	-0.533733	-0.539756	1.19992	0.183005	0.430679	0.0720725	0.857667	0.311231	-0.391816	-0.118199	-0.0221601	0.414793	0.761512	-0.00094187	-1.46924	0.821817	-1.46676	0.636055	-2.03451	-0.429335	0.127639	-0.424461	-0.440592	0.00453175	0.0636243	0.0927962
TCGA-BH-A0BV-01	0.34367	-0.147021	1.46235	-0.815728	0.784996	0.642139	-0.48156	0.56787	-0.030749	-0.0774612	0.228652	0.680775	0.0545871	0.219482	-0.64521	0.130304	-0.397946	-0.30489	-0.773153	0.487259	1.58835	-0.392998	0.640086	-0.518036	0.841091	-1.04186	0.0517149	0.227605	0.197745	-1.37302	-0.459234	0.365588	0.0781696	0.30159	0.755478	-1.43872	1.12453	0.104313	1.35882	-0.0672659	1.39985	-0.0901978	-0.862979	0.988877	0.750529	-0.627757	-0.999506	-0.0891083	1.06641
TCGA-BH-A0BW-01	2.454	-1.15647	0.0963755	-0.726188	2.76421	-1.18053	0.381137	-0.705413	0.760795	0.0731474	0.883825	-0.965053	-2.15841	1.06977	0.15658	-1.45864	-0.777482	-0.910188	-0.756211	0.477872	0.585107	0.291728	1.85433	1.26252	-0.881262	1.08055	-0.893762	-0.806841	-0.638874	0.310369	0.380759	-0.287846	0.150218	0.970905	-1.88699	0.178031	-2.15129	1.36069	1.52	1.79927	-2.03223	2.23816	-1.65685	-0.761693	0.842064	1.13128	-0.129368	-0.816262	0.1565
TCGA-BH-A0BZ-01	0.76973	-0.205133	-0.705155	0.810372	0.307369	-0.695024	2.4529	-0.648719	1.90849	0.0258355	-0.0974012	0.532656	-0.357335	-1.09122	-0.900629	-0.679068	-0.140406	-0.850286	-0.345155	-0.467289	0.451844	-0.230354	0.540318	-0.770602	1.25838	0.415538	0.882422	0.699591	-0.171189	0.268592	0.315969	-0.516609	0.302935	0.291329	-0.776249	0.918601	0.0613457	0.128567	2.15029	0.352403	-0.934674	0.0549305	0.0297703	0.380843	0.624767	0.386114	0.034479	-0.354543	0.393167
TCGA-BH-A0C0-01	-0.0478597	0.53222	0.0136189	-1.08115	-0.107358	0.787818	1.21511	-0.399809	-0.748772	1.02439	-1.04261	0.369463	-1.25075	0.856086	-0.379681	0.26101	0.123076	-0.403211	-1.94064	0.0431302	0.837968	0.763533	1.61588	1.05779	0.990125	-0.650728	-1.30688	0.499465	0.562261	-0.989202	-1.48186	1.31146	-0.588843	-1.22647	0.0733372	-0.788975	-0.467823	-0.180878	-0.175018	0.218436	-0.814664	0.147852	-1.85077	0.891205	-2.33732	1.04306	0.209447	-0.0584559	-1.47033
TCGA-BH-A0C1-01	0.128103	0.827897	-0.213909	-0.482187	-1.14146	0.611504	0.332006	-0.107896	-0.256727	1.09636	1.89658	-0.656467	-0.0121839	1.23898	-0.707219	0.31236	-1.19223	0.439316	0.354096	1.38996	1.00661	-0.488681	-1.19418	0.476626	-0.340583	-0.343865	-0.296584	0.798603	-0.261172	-1.06825	0.0427355	-0.299071	-0.148541	0.77882	0.658627	-0.165961	0.361192	0.455232	1.55931	1.06181	-0.918203	-0.8378	0.433806	0.165537	-0.407057	0.148866	-0.456961	0.0780597	-0.729429
TCGA-BH-A0C3-01	1.11261	0.250831	0.0638226	0.226876	-0.883199	1.47185	0.167699	0.157969	-0.138925	0.431618	0.332401	-0.0216549	-0.369832	1.42431	2.44783	0.762883	-0.576897	0.589561	1.10243	-0.139351	1.37172	-0.140139	1.53669	-0.0777983	0.228607	-0.739731	-0.172425	-0.776089	-0.0414225	-0.141954	-0.676671	-1.02101	-0.422726	1.30092	-0.13725	1.14801	-0.497843	0.549318	1.1967	0.502495	0.0609317	1.63821	0.674268	0.898928	0.461101	1.14093	0.601815	2.12409	1.66725
TCGA-BH-A0C7-01	-0.397791	0.948369	0.459393	-1.64423	0.212277	0.559239	-0.249611	0.0602548	0.168502	0.234609	0.204526	1.06777	-1.97653	0.913473	0.635198	0.949048	-0.654415	0.30642	-0.0890296	-0.0426693	1.25691	-1.01792	0.672429	0.494365	0.481501	-0.258741	-0.251367	-1.65269	0.670532	-0.594209	-0.291249	0.660404	-0.376054	1.23002	0.213681	-0.819508	-0.214208	0.856406	1.41035	-0.417221	1.0026	1.30578	-0.943851	1.3159	-0.529391	-0.279366	0.488502	0.869723	-0.424239
TCGA-BH-A0DD-01	-1.49416	1.29346	0.486683	-0.977463	0.519522	0.0348455	0.273278	-0.106657	0.193321	0.262451	0.652226	-0.46274	-1.93291	2.53502	-0.394464	0.395421	-1.48212	-0.53516	-0.662798	0.608829	-0.934162	-0.0915647	-2.42943	-0.679006	-1.0565	-1.07773	-1.58133	-1.36075	0.244691	-1.67153	-0.853526	0.12734	-0.319003	-0.346622	0.217456	-0.864711	0.456241	0.606959	1.19844	-1.02629	1.46617	0.167294	0.763992	0.393076	0.0561907	0.344483	-0.38324	-1.71652	0.0280207
TCGA-BH-A0DE-01	1.05227	0.85696	0.865378	-0.23406	-1.09005	0.110616	0.979037	0.170987	-1.78025	0.0375931	0.356136	0.182151	-0.29218	1.21992	1.68714	1.96962	-0.430833	0.442638	0.31125	-0.551814	0.0955445	0.0463931	0.598012	-0.288984	-0.784633	-0.586631	0.27042	-0.037091	0.0680984	0.348406	-0.0476141	-0.949029	0.473181	0.489907	0.222992	0.898596	0.251936	0.651149	-1.02987	0.327262	-0.458933	0.280291	0.833603	1.11783	0.219531	-0.464316	-0.0537213	1.36215	-0.0948294
TCGA-BH-A0DG-01	0.60347	0.259269	-0.707709	-0.449743	0.414935	0.309299	-0.529927	-0.109358	0.137326	1.40225	0.508893	1.27645	-0.897716	-0.643099	0.962944	0.215189	-0.677758	-0.389398	0.736321	0.632488	-0.645681	0.268184	2.94405	-0.101242	0.228412	0.338243	1.02098	0.549517	1.58293	0.64801	-0.189369	-0.305212	0.56973	1.1789	-0.376371	0.348539	0.442318	0.381805	1.258	0.265603	0.453788	-0.0351057	-0.729514	-0.639518	1.12933	0.296192	0.878683	1.19806	-0.553098
TCGA-BH-A0DH-01	-0.321628	0.88677	1.88362	0.95395	-0.257698	0.765901	0.477261	1.55428	1.58582	-0.872253	-0.947476	0.258101	-1.67928	-0.261716	0.989157	1.48065	0.53163	0.777457	-1.28472	-1.87872	0.110294	-0.710464	1.20979	-0.576117	1.21022	0.0181605	-0.0882295	-0.109675	-0.429046	0.159503	0.793248	-0.441507	-0.225847	-0.634523	-1.81377	-0.788136	-1.32487	0.703088	-0.847385	-0.957221	1.36205	-1.78868	0.717721	1.97773	0.00867238	-1.57371	-0.954414	0.974898	2.62018
TCGA-BH-A0DI-01	1.16556	-0.213905	-0.00584351	0.37204	0.394261	-0.850701	-0.259197	-1.25065	0.315012	1.85436	0.920942	0.312105	-0.0721102	0.717168	0.273526	-0.221685	0.0165758	-0.694019	1.26313	-0.0617473	-0.35326	0.851569	0.61525	-0.8719	-0.0359805	-0.135793	1.51923	0.19126	0.19163	0.305895	0.613596	3.39973	1.16543	1.66795	-0.286989	0.877651	0.373428	0.403907	-0.332434	0.327541	-0.49931	0.489496	-0.988913	-0.330114	0.109542	0.518351	0.981657	0.914332	-0.429104
TCGA-BH-A0DK-01	1.48584	0.337258	0.256411	0.0225388	-0.757269	0.158863	-0.204482	-1.36824	-0.11012	0.461343	0.497507	-0.0158599	-1.17635	-1.19052	0.177161	0.156812	-0.973591	-0.195293	0.537899	-0.0413925	-0.994419	1.69834	0.101876	0.360497	0.30613	-1.69039	0.755866	0.765273	0.622988	0.347187	0.776961	0.500913	0.330609	0.550106	-0.0550762	0.768107	0.284311	0.00381849	0.333215	0.00668601	0.0091404	0.589654	-1.44395	-0.329866	0.780438	0.989521	-0.157645	0.936599	0.183299
TCGA-BH-A0DL-01	-0.778917	-1.29117	0.748514	0.457413	1.38416	-1.22327	-0.146342	-1.29642	0.291069	-1.63086	0.796255	0.131765	-1.15101	-0.473249	-1.30213	-1.24793	-1.30969	-1.93285	0.508137	0.063512	-1.65518	1.21534	0.281698	-0.279321	1.01513	-1.39915	-1.75578	0.291894	-0.57145	-1.57139	-0.299773	2.14146	0.519095	1.78976	1.03888	2.10325	-0.608956	0.931209	1.00571	1.13339	-1.33702	0.566596	-0.512262	-0.0399591	0.636778	0.735638	-0.9108	-0.417504	0.23589
TCGA-BH-A0DO-01	0.661251	0.718466	1.47546	-0.206638	-1.10932	1.38622	-0.11104	-0.709422	-1.075	0.232326	0.13989	0.676282	0.112794	0.351333	0.462925	0.594884	0.490088	0.53671	0.259207	0.20984	-0.257844	-0.0665793	-0.628503	-0.2024	-0.307483	-0.987757	0.817212	-1.13565	-0.791601	0.640092	-0.191226	-1.37223	-0.291596	0.549942	1.05156	0.848527	0.941327	0.362093	-0.194104	-0.427536	-0.579789	-0.309775	-0.163243	0.578071	0.580144	1.41114	-0.427315	0.835813	-0.761631
TCGA-BH-A0DP-01	0.33452	0.800938	0.702285	0.154467	-0.970003	1.02884	-0.0153371	-0.0577259	-1.34931	0.0501086	0.8787	-0.0609288	0.263993	-0.512912	0.115107	0.854065	-0.23644	1.04917	0.0702	0.0641637	-1.03775	-0.362202	-1.49683	-0.762959	0.625165	0.405419	0.367192	0.629109	-0.289309	0.0738289	-0.505827	-1.261	0.168724	0.404594	0.0292311	-0.307136	-0.305941	0.281306	0.513978	-0.415989	0.527327	-0.17274	-0.313734	1.44367	0.384987	0.0346338	-0.0577679	0.807305	-0.2551
TCGA-BH-A0DQ-01	0.852771	0.78635	0.537204	0.109732	0.508344	0.746072	0.572296	0.922763	0.742926	0.736902	-0.278684	0.617327	-0.719356	-1.02159	1.2887	0.0539047	0.708865	-0.312105	0.690138	-0.36037	-0.474367	-0.702022	-0.546175	-1.16745	0.0503227	0.31767	1.41319	0.181135	0.134533	0.552184	-0.0893986	1.01104	0.730981	0.915792	-0.152007	1.11949	0.283359	-0.198585	-0.788081	-0.22203	1.65774	-0.152038	0.625166	0.80507	0.89414	0.754701	0.299561	1.04898	1.42398
TCGA-BH-A0DS-01	0.333055	1.2062	0.273795	0.107205	-1.39746	-0.259222	0.381724	-0.168575	-1.21942	-1.05403	-0.170591	0.332006	1.81488	-1.34116	0.692763	0.834499	0.647285	2.33964	-0.172935	-0.106072	-0.56966	-0.13593	-0.354579	-0.15007	1.10988	0.345184	0.181951	1.26538	-0.0667558	-0.476637	-0.851895	-0.545198	0.0377663	0.12613	-0.333806	0.120176	-0.681188	-0.0267905	-0.187443	-0.561492	-0.559927	-0.104476	-0.742455	-0.468751	-0.365126	-0.666326	1.2465	1.12394	0.0666532
TCGA-BH-A0DT-01	0.761148	1.56166	0.771994	-0.768566	-1.3658	1.13048	0.237446	-0.191708	-0.885392	0.551888	0.28365	0.960869	0.400808	-0.319961	0.630356	1.1226	0.708809	1.25641	0.816485	0.438718	-0.681827	-0.485047	-0.264778	-0.463581	-0.509681	0.578507	0.52918	0.116761	-0.302284	1.30071	-0.518848	-0.433652	0.54199	0.885501	0.683408	0.0101582	0.418273	0.583925	0.402156	-0.601283	0.29662	0.793834	-0.19714	-0.0515233	0.357791	0.0129015	-0.422311	1.00277	0.285163
TCGA-BH-A0DV-01	2.05722	0.677072	-0.221276	-0.438597	-0.0381793	0.517216	0.10296	-0.556356	-0.0411328	0.894838	1.19894	0.550305	0.69855	-0.0755242	0.809392	0.0773296	-0.0131439	0.471299	1.07043	-0.338552	0.576166	-0.149008	-0.269797	-1.43005	-0.191005	2.93625	1.35811	0.642892	0.150114	0.772641	0.560855	-0.858918	0.799888	1.70148	-0.266415	1.06958	-0.142417	0.833047	-0.0983724	0.115856	-0.342468	1.1357	-0.227064	0.273422	1.36818	1.17795	0.364407	1.34328	-0.832991
TCGA-BH-A0DX-01	0.645688	1.26431	-0.601241	-0.835277	-0.467712	0.83563	-0.00392352	0.325429	-0.715402	1.11696	0.585017	0.173078	1.59196	0.693492	0.213508	0.343581	-0.0397623	-0.463238	-0.0417258	0.0972596	-0.00469808	1.91578	0.130607	-0.641497	2.0863	1.13929	0.386112	1.0103	0.70595	-0.197971	0.282272	-0.0809631	0.992056	1.35422	0.877732	0.319535	0.730978	-0.0215617	-1.00542	1.96712	0.166357	-0.299692	-0.273097	0.596523	-0.82491	0.142426	2.10561	0.834364	-1.09293
TCGA-BH-A0DZ-01	-0.196838	1.2704	0.473225	0.427859	-0.851596	-0.10133	-1.59693	-2.49084	-0.514869	0.408975	-1.92505	-0.676867	0.374699	-2.03928	-1.5635	0.065045	-0.803468	-0.629138	1.15853	0.989713	4.21431	0.790294	-2.11625	0.850978	-0.200811	0.0286744	0.837619	0.51766	-0.384293	0.62185	-0.539396	1.34637	1.47878	1.43937	0.294555	1.22921	-1.64748	0.9594	-1.37477	-0.2459	-0.634097	-1.25613	-1.56685	-0.864009	0.39985	0.000454833	0.773661	-0.192645	-0.509496
TCGA-BH-A0E0-01	-0.635221	-1.7393	-2.28305	0.294554	0.604504	-0.975865	-2.05109	-1.29953	0.595998	-1.22922	2.70943	-0.447087	0.585326	0.352253	0.961999	-0.970675	0.345755	2.79044	0.225824	-0.251774	1.52445	0.351596	2.84778	3.20243	0.258539	0.92654	-1.17738	0.968009	0.0151784	-1.61793	0.857333	0.22367	-1.27098	-2.01654	-2.12824	0.122628	-1.1301	-1.10758	0.659013	0.0968488	-0.00611183	0.226052	-0.610745	-2.50015	-1.0659	0.0302324	2.99529	-0.666595	-1.00209
TCGA-BH-A0E1-01	0.295202	1.47439	0.975899	0.214612	-0.759927	0.527448	0.444014	1.09149	0.00640886	-0.508027	0.671735	0.939629	0.614238	0.0486879	-0.667657	0.483196	1.75654	1.32675	0.333199	-1.02252	0.254281	0.680338	0.00993919	-0.456295	2.39617	-0.222533	0.322632	-0.993733	-0.281872	0.656241	-0.537094	-0.333904	-0.217999	-0.218582	-0.576311	-1.85344	-0.281399	0.238958	0.40779	-1.32529	0.590708	1.14301	-0.00701025	-0.229407	0.0504349	-0.715569	-0.699761	-0.184324	0.787775
TCGA-BH-A0E2-01	0.0762952	-0.183412	0.7357	-1.09129	-0.20903	0.187413	0.180938	0.0521004	-1.1552	0.418688	-0.957004	-0.13427	0.473707	-1.34181	-2.33011	0.250158	-0.645277	-1.19066	-0.639618	0.0610991	-0.530592	0.44418	0.144634	-1.21045	-0.595837	0.724666	0.955754	0.518647	0.910907	0.521261	0.836131	0.834956	0.295536	-0.00272606	-1.02396	-0.0772686	-0.544437	0.629265	-0.93358	-1.07775	0.71486	-0.984969	-0.875532	-1.16376	0.894548	0.275522	-0.57633	-0.179619	0.479231
TCGA-BH-A0E6-01	0.583975	-0.835036	0.97736	0.497105	-0.237548	-0.277519	-0.35441	0.431302	-0.266706	-0.885381	0.540413	0.755967	1.72277	-0.859215	0.272077	-1.81142	0.595123	0.602665	0.263511	-1.73988	-0.857009	-0.696686	-1.13133	1.83672	-0.340023	0.0210571	1.55501	1.33898	1.39483	3.08032	0.821927	1.5846	1.13629	-0.565775	-1.74092	1.22519	-0.806183	-1.01261	-1.20605	0.0489038	-0.826436	0.73832	-1.71997	-0.621813	-1.70727	-0.677159	0.278476	1.02193	1.27558
TCGA-BH-A0E7-01	-0.206734	0.216253	0.033458	0.780005	-0.483855	1.40156	-0.251742	1.2515	0.152632	-0.0195016	-0.500336	0.241161	1.38932	0.496263	0.0432798	1.38673	0.512414	0.21188	-0.729631	0.748061	-0.213596	1.3782	-0.0242233	-0.488623	-0.403815	0.0964448	-0.664859	-1.49081	-1.57213	-1.09115	0.275754	-0.834944	-0.172836	-0.128075	0.677841	-0.399051	-0.297052	1.37635	-0.610146	-1.61083	1.4425	-1.64977	1.65011	1.33481	0.199286	-0.91094	-1.03847	-1.08578	1.45777
TCGA-BH-A0E9-01	1.3208	0.781928	1.48082	0.0573398	-0.771865	0.862662	0.161513	0.0973476	-1.27699	0.9848	1.01144	0.075099	0.34217	0.316634	1.20762	0.552347	-0.938998	-0.125781	0.519457	1.12675	-0.259021	-0.229117	-0.405891	-1.89281	0.0317234	-0.542129	0.99917	-0.789782	-0.96709	1.07021	-0.0359126	-0.215819	0.627634	0.834125	0.536385	0.499896	-0.0773771	0.788835	0.571735	-0.0924363	0.931406	0.55412	-0.423399	0.833213	0.151156	0.0999299	-0.246675	0.979046	-0.181035
TCGA-BH-A0EA-01	0.985647	1.00934	0.210499	-0.225729	-0.904595	0.496363	1.27926	0.0706943	-0.751729	0.831669	0.961013	1.04371	0.0849232	0.0434008	2.37461	1.08597	0.359599	0.65726	0.894706	0.285058	-0.0996421	-0.106592	0.216385	-1.47497	0.148778	1.97535	1.27341	-0.306422	-0.426949	1.57435	0.0100726	-1.52904	1.06068	0.686477	0.675997	0.224604	-0.234076	0.988363	0.328837	-0.741134	-0.20846	0.500336	0.92587	0.21533	0.733198	-0.199655	-0.16477	1.55895	-0.47353
TCGA-BH-A0EB-01	0.720294	1.40485	1.50115	-0.0525362	-0.668546	1.27862	-0.989659	0.329052	0.0794187	-0.36007	0.0696854	0.800575	0.780218	0.485544	-0.212041	0.426137	0.52773	1.04945	0.387949	0.142292	0.703993	-1.57404	0.668759	-0.307654	0.390614	-1.69039	0.621463	0.483917	-1.17844	-0.34756	-0.511754	0.133993	-0.140884	0.86039	0.649581	0.0177936	0.260765	0.636757	0.131795	0.0584298	-0.0295244	-0.877194	-0.284391	1.07802	0.129517	-0.241879	-0.603119	-1.02563	-1.04704
TCGA-BH-A0EE-01	-1.10121	-0.584867	-5.41818	-0.93148	0.280674	-1.11326	-2.88669	-0.905097	0.296677	-0.30947	-1.88367	-1.70074	-0.399769	-1.42852	-2.22068	-1.59076	-0.630993	-0.572695	0.995789	-1.31774	-0.804679	0.857068	3.62136	0.620253	-1.93176	-0.510015	-2.09674	1.23878	-0.429069	-0.928878	-1.28595	0.533813	-0.125447	-1.68438	-0.527989	1.7909	-0.734712	0.0450877	0.251986	-0.154269	-2.34518	-1.56745	-1.36009	-1.27139	-1.90107	-1.61868	0.966746	-1.19063	-2.37994
TCGA-BH-A0EI-01	-0.32839	-1.01025	-0.194161	-0.620331	0.303116	0.805726	0.869775	0.881704	-0.511372	0.702125	0.331394	-0.0380045	-0.373072	-0.201815	0.94874	0.473009	-1.07156	-0.88112	1.24896	1.1904	-0.767427	-0.789121	-1.59307	-1.15817	-2.02598	-1.22447	0.572822	-1.1788	-0.931073	0.36893	-0.484782	-0.355623	-0.402706	1.00728	-0.682608	0.408479	-0.649091	0.684402	-0.688437	0.446904	-0.571454	0.432125	0.193939	0.485244	0.946753	0.34772	-1.29498	-0.60281	0.991628
TCGA-BH-A0GY-01	0.0766937	0.352063	-0.0822742	0.348311	-1.34949	0.640476	0.376377	0.33505	0.621141	-0.871036	-0.1401	-0.103231	-0.918045	-0.629214	-1.03377	-0.514258	0.879745	0.490853	-0.930501	1.8391	-0.141656	-0.275408	-0.143439	0.255017	-0.290556	-0.0701754	-0.11988	1.41667	0.256103	0.157229	1.22534	0.516782	0.643154	-0.0218826	0.498359	-0.184037	-0.660672	0.658865	-0.818908	-0.109377	-0.0456934	-1.12857	-0.724147	1.55821	-0.352701	-0.257743	0.694048	0.0542284	-1.0849
TCGA-BH-A0GZ-01	0.106986	1.09918	0.646792	1.32396	0.860213	0.819086	-0.556081	0.216995	-1.38316	0.534189	-0.586226	0.849942	2.1214	-1.87641	-0.110078	-0.534229	0.811252	1.24932	0.524422	-0.858524	-0.47905	-0.326389	0.0306395	1.01687	-0.517113	0.977764	0.9416	0.767911	0.513864	0.465235	0.237283	1.01926	0.180285	0.0937997	-0.152238	-0.269147	-0.278823	-1.14027	-0.430651	-0.938379	0.586199	-0.152613	-0.886419	-0.584345	0.808058	-0.424045	-0.139623	0.16823	-0.312006
TCGA-BH-A0H0-01	-0.886613	-0.0937766	0.492935	1.14371	-0.709175	-1.7639	0.647907	0.110165	-0.444521	-0.613751	1.10136	-1.7862	0.691847	0.0884318	1.94119	0.891954	0.349876	-1.04121	-1.55094	-0.124186	0.0484766	0.689354	0.285759	1.15184	0.153206	-0.568098	-2.31773	0.108214	-0.924311	-1.99095	0.959287	0.113284	-0.620838	-1.05781	0.439999	-1.54938	0.217258	0.0483135	0.300474	-1.30217	-1.22156	-1.73019	1.09574	0.716418	0.827038	0.00914767	-1.41993	0.834335	-1.8287
TCGA-BH-A0H3-01	1.04239	1.16141	-0.380318	-0.851835	-0.658086	0.600881	-0.493595	-0.219502	0.125079	0.942118	1.16163	0.750867	-0.782663	0.586529	0.73883	0.24073	0.310954	0.388027	0.856905	0.476447	-0.235323	-0.330603	-0.305998	-0.637046	-0.775561	0.792416	0.353696	-0.657727	-0.395705	0.796885	-0.527249	-0.309518	0.128935	1.18383	0.798045	0.621432	-0.810736	1.17547	0.732733	0.130074	-0.188305	0.48446	0.942803	0.253494	0.311387	0.708221	-0.294255	0.775428	-0.744529
TCGA-BH-A0H5-01	0.454908	0.938137	-0.371194	0.277749	-0.352335	0.579915	-0.278759	0.468763	0.0974727	0.0164214	-0.798636	0.840336	0.218347	-0.873209	0.496388	-0.321702	0.104458	-0.0567875	-0.0514148	0.0120262	-0.707365	0.108434	-0.344562	-0.269341	0.760886	-1.35066	-0.502014	0.260688	-0.202138	0.226555	-0.63398	-1.12822	-0.216362	-0.0137238	0.0972722	0.209807	-0.486517	0.390224	0.56224	0.366733	0.717071	0.397774	-0.456376	0.0814366	0.706498	0.93476	0.630927	1.317	0.187498
TCGA-BH-A0H6-01	-0.740659	-0.531535	-0.378455	0.418883	-1.23808	1.01724	0.0387134	0.38977	-0.605117	0.00593949	0.00674072	0.0904139	0.626052	-0.643205	-0.609449	0.445981	0.537628	1.15985	-0.0659516	0.191641	-0.330747	0.44717	-1.03327	-0.501054	-0.0106512	1.18868	-0.110488	0.320356	0.00553165	-0.00401137	0.488086	-0.674689	0.859826	-0.0446868	0.510696	-0.0958793	-0.635689	-0.056932	-1.71131	-0.830432	0.865258	-1.08594	0.354333	1.16755	-0.571858	0.110615	-0.349567	0.805582	-0.0426649
TCGA-BH-A0H7-01	-0.405028	0.527164	0.0124655	1.44402	1.51207	-0.555751	1.59188	-0.107618	0.520182	0.399033	-0.34561	-0.234919	-1.12624	-0.108744	-1.76286	0.79068	-0.444559	-0.317027	1.61639	1.25299	0.567568	-0.0361231	-0.410616	-1.00008	1.25578	1.05351	0.417671	0.693101	0.0320335	0.137782	1.10469	0.335762	0.317508	0.425299	0.826849	0.437464	-0.94021	0.254445	0.185132	-0.220157	1.67849	-0.611345	1.45939	1.14637	0.181127	0.499918	-0.705437	-0.719057	0.486612
TCGA-BH-A0H9-01	-0.455962	0.875637	1.02161	0.504284	0.934982	1.33583	0.494065	2.54924	-0.692267	-0.367567	-0.745408	0.812064	0.595092	0.45279	0.113585	-0.217724	0.754587	0.560989	-0.928025	0.620826	0.877954	0.142648	0.0869131	-0.725629	-0.118825	-0.296689	-0.759325	0.0464717	1.22906	-0.0329727	-0.286822	-0.00168122	-0.0578967	0.0334183	0.112892	-0.732738	-1.22871	0.0451104	-0.107229	-0.0474611	0.516601	-0.792337	-0.317295	2.84848	1.26521	-0.919135	-0.0650535	1.0516	-0.960453
TCGA-BH-A0HA-01	0.555836	0.907333	-0.181665	0.0895265	0.0839939	0.745896	-1.03206	0.770364	-0.81219	0.610746	-1.3568	0.0919955	-0.274254	-0.00309621	-0.855649	0.968301	-0.851643	-0.932472	0.553321	-1.49116	-0.274415	-0.434545	-0.0327805	0.0944914	-0.300302	0.749051	1.1484	0.474755	0.302676	0.774762	0.650039	-0.687268	0.377738	0.808314	0.849617	0.79505	0.296968	-0.923199	-0.42214	-0.322466	0.876584	-0.217926	-0.981751	0.677768	0.669557	0.174644	-0.832914	0.264425	-0.311134
TCGA-BH-A0HB-01	-0.736853	0.448026	0.544168	0.897341	0.45857	-0.0134237	-0.907553	0.131068	-1.20952	-0.258499	-0.0900008	-1.11164	-0.370048	-1.55751	0.280038	0.5408	-0.974229	-0.273157	-0.128733	0.0206393	-0.529585	-0.285711	-0.508605	1.074	0.694383	-0.056032	-0.359739	0.714566	1.08727	0.427347	0.672829	1.22565	-0.30687	-0.344122	1.19963	-1.61957	-0.160119	-0.49367	-1.08739	-1.22038	0.320587	-0.176468	0.0143627	-0.500746	0.301623	-0.0104895	0.303433	0.812949	1.01891
TCGA-BH-A0HF-01	0.895991	0.943843	1.18461	-0.107771	0.518587	0.425147	-1.00536	-0.694767	-0.243264	0.60963	-0.444984	-0.173509	1.13176	-0.993133	0.262975	0.452054	0.508654	0.0207377	0.506	0.0151695	-0.630161	0.48536	0.214013	-0.0338884	1.257	-0.528452	0.698968	0.356332	0.12802	0.488313	0.118825	1.11854	0.252424	0.73598	0.158206	-0.484931	-0.641454	0.228532	-1.19947	-0.506047	-0.327887	0.471466	-0.684411	-0.241626	0.675023	0.469993	1.0814	1.07565	-1.44621
TCGA-BH-A0HI-01	0.151337	1.57987	0.922523	0.266558	-1.01326	0.95516	0.0953709	-0.0297144	-0.747348	-0.103923	-0.515268	0.756208	1.34043	-0.11758	-0.377118	0.568255	0.405845	0.960845	0.383155	-0.152871	-0.0368159	1.14217	0.197705	0.100004	0.708525	0.0312922	0.447317	-0.1459	-0.0640474	-0.292867	-0.571227	-0.0840858	-0.369419	0.435985	0.248512	-0.83681	-0.257309	-0.0297912	-0.104205	-0.988187	1.38944	-0.407269	-0.770119	0.434187	0.0551892	-0.734264	-0.394124	-0.468523	0.485745
TCGA-BH-A0HK-01	0.923249	0.826067	-2.37656	-0.161852	-1.29045	-0.879702	-0.223788	-1.22431	-0.614397	-0.549502	0.983558	0.575163	0.760426	-0.455218	1.09927	0.360707	0.181173	-0.688001	-1.13974	-0.189053	-0.0469472	1.51389	3.02411	0.607964	-1.36825	-1.43413	-0.846014	-0.376495	0.0693836	-0.872052	0.147627	0.203866	-1.4029	-0.287519	0.573072	0.808701	1.16452	0.197327	-0.0564551	-0.378815	-1.27085	0.767009	-0.420764	0.124445	0.826417	0.381216	1.15989	1.53508	-1.96961
TCGA-BH-A0HL-01	-1.88723	-0.577608	-0.784669	0.818101	1.13025	0.45476	2.77125	1.389	0.0337552	-0.0240003	-1.25294	1.25873	0.590654	-0.249836	-0.186124	1.58557	1.43072	1.51984	-1.50914	-0.0811109	0.184138	0.408718	0.388854	-2.88072	-1.83131	-1.21278	-0.565552	-2.52173	-1.26046	0.18118	0.653593	-0.534395	-1.57452	-0.674137	0.975836	0.168877	0.930591	0.31407	-0.482811	-0.570139	2.16609	0.872235	0.662329	0.243999	0.767635	0.314134	-2.10397	-0.386749	1.49019
TCGA-BH-A0HN-01	-1.64741	1.48164	0.272594	0.67341	-0.141038	1.25605	1.50433	1.52657	-2.3588	0.581469	-0.489747	-0.372949	2.3536	0.995675	-1.12043	-0.214633	1.26357	-0.278637	0.517726	-1.10554	-0.413767	-0.120571	-1.36538	-0.351252	0.230659	-0.523206	-3.12525	-0.0424428	-0.356595	-1.6359	-0.869448	-0.536895	-2.23271	-2.4915	-0.725426	-1.92885	1.0062	-1.37305	-0.366552	-2.07555	-0.90342	-0.367207	0.835949	0.01207	-0.517683	-3.60582	-1.54782	-1.83114	1.90901
TCGA-BH-A0HO-01	0.37778	1.29038	1.19447	0.487737	-0.211575	1.0274	1.36785	1.03518	-0.0555952	-1.0252	-0.21202	1.29325	1.05349	1.33581	0.208938	1.48366	0.988405	2.17663	-0.392166	0.447584	0.932746	1.29243	0.202299	-0.104827	2.36397	-0.0228771	-0.773168	-1.61392	-0.762798	-1.08964	-0.854536	-1.01309	-0.375461	-0.468992	-0.288147	-1.77115	-0.759495	1.14488	0.962625	0.0393094	0.493061	1.11053	0.304902	-0.125659	-0.447396	-1.14877	-1.55266	0.624616	-0.50637
TCGA-BH-A0HP-01	0.979031	-0.19243	-0.0091492	0.282647	-0.430864	0.560704	0.829397	0.0121043	-0.913903	0.845747	-0.00466638	-0.692579	0.441171	-0.18645	0.837174	-0.58636	-0.986607	-0.783049	0.49337	0.117023	-1.18574	0.270765	-1.29257	0.0786656	-0.311941	-1.18941	0.256792	-0.24238	-1.62604	-0.309526	-0.211798	-0.579344	0.370159	0.680225	1.23115	0.304028	-0.724731	-0.152628	-0.112102	-0.066368	-0.636061	-0.469	-0.414191	0.277056	0.530959	0.620704	-0.423402	0.504665	-0.835807
TCGA-BH-A0HQ-01	0.109715	1.1543	0.249659	0.765167	-0.497794	1.38516	0.467164	1.88227	0.473644	0.562136	0.519385	1.46714	0.526973	1.4852	-0.51693	0.568175	0.502006	-0.57448	-0.198303	0.118886	1.73365	-0.455422	-0.0541443	-0.779726	0.366187	1.10858	0.813015	0.381535	0.647346	0.795555	0.77951	-1.97418	0.607136	0.0422737	0.103292	0.416403	-0.362802	0.256751	0.39649	-1.0427	0.512091	-0.868563	0.283496	1.46746	0.358235	-0.543618	-1.22334	-0.320261	-0.442359
TCGA-BH-A0HU-01	-1.22067	0.066221	1.16602	0.727648	-0.39207	-0.412177	-0.668997	0.79974	-0.0218302	0.767971	0.101661	-0.29913	-0.451093	0.591033	-0.112976	0.0831931	-0.685684	-1.48322	-0.942593	-1.0509	0.895413	-0.0842759	-0.268046	0.344264	-0.506531	0.107601	0.22466	0.781255	1.02964	-0.486468	-0.0880023	2.28773	0.496377	-1.11666	0.678221	-1.27065	0.53274	-1.70649	-0.470992	-1.21255	0.751124	0.570935	0.962147	0.0867696	-0.975302	0.679972	0.161153	0.248485	1.19677
TCGA-BH-A0HW-01	-1.32713	-1.02939	-1.46781	0.397875	0.0338815	0.61992	0.111321	0.604374	0.42558	0.0486825	-0.83664	-1.56047	-0.118086	1.48287	-1.77368	0.284726	-1.08859	-1.06799	0.206588	0.130652	1.70172	1.36713	1.40442	-0.787747	-0.0105543	0.273683	-1.42868	-2.87153	1.7777	-0.278603	0.289126	0.00184115	-1.08404	-1.9382	0.505687	-1.36673	0.812234	0.319284	-0.622831	-1.61708	0.215587	-0.457839	1.35202	-0.676201	1.68892	0.143008	-0.621548	-0.776299	0.115976
TCGA-BH-A0HX-01	0.259257	0.192899	0.46436	-0.132817	1.40628	-0.682448	0.849848	0.601311	-1.03017	-0.405447	0.0629406	0.493396	-0.520182	0.00632879	-0.0796942	1.33972	-0.355286	0.0981383	-0.575183	0.493106	0.450977	1.02614	1.22289	0.0613809	0.173336	1.1079	0.431111	0.182372	2.24223	-0.143788	0.424915	-0.525462	-0.00377363	-0.125039	0.252846	0.192549	0.119813	0.448946	-0.397215	-0.419861	0.0426537	0.0315821	0.417668	0.436999	0.727765	0.230127	0.0858064	0.442818	-0.551993
TCGA-BH-A0HY-01	-0.373306	-0.427222	-0.467489	-0.511336	0.0282163	-0.0201891	0.659418	-0.0244494	0.363007	2.31788	0.543762	0.822797	-0.528902	2.54248	-0.555519	-1.0618	-1.48268	-0.78819	-0.108125	0.90239	-0.177135	2.09287	1.82259	-0.0233642	-1.36847	0.439754	0.14599	-0.209467	1.78026	0.0582253	0.142774	0.933895	0.761541	0.955266	0.576056	-0.0800037	-0.130259	0.341118	0.610916	-0.886252	-0.591657	-1.38495	-0.237057	-0.506654	-0.350998	-0.554168	-0.200267	0.923132	-0.60163
TCGA-BH-A0RX-01	1.75697	-0.650759	-0.0705196	-0.289783	1.51466	-1.56724	-1.84403	-1.37982	0.618723	-0.0262826	0.292843	1.64792	0.216115	-1.57433	-1.05389	-1.25757	-0.240332	1.40903	1.23459	-0.143713	0.895491	-0.339915	-0.207706	2.42677	0.607044	0.580885	0.901466	2.02194	-0.38605	0.699577	-0.139345	-0.250512	0.360436	-0.974857	-0.677404	-0.601622	-2.02931	-0.277683	0.138577	0.460201	-1.03812	1.06002	-2.13099	-1.41842	-1.8439	0.381866	1.57177	0.563799	1.98864
TCGA-BH-A0W3-01	-1.01997	1.38602	1.06281	0.371484	-1.16906	1.72706	0.159799	0.837411	-1.40222	-0.215683	-0.126397	0.752445	0.530786	0.383982	-0.295923	0.816166	0.814768	-1.00954	-2.90487	0.311586	0.54901	-1.18123	0.825751	0.0831275	0.344419	-1.18149	-2.10036	-2.05956	-0.60431	-2.10198	-0.550062	0.389893	-1.21738	0.180544	0.725328	-2.32887	0.537789	0.987494	0.616973	-0.576249	1.00481	1.2998	1.22081	1.56921	0.0434721	-2.18811	-1.46992	-0.143222	0.395956
TCGA-BH-A0W4-01	0.0491279	0.49846	0.878587	-0.119422	-1.07846	0.782225	-0.106763	-0.75485	-0.148103	1.24475	-0.11851	-0.594294	0.59805	-0.237296	1.20507	0.656049	-0.0507983	0.887214	0.840065	0.301344	0.0423989	0.744896	-0.100319	-0.352656	-1.01417	0.590746	0.681768	-0.153529	0.543536	1.17605	0.393901	-0.164219	0.873557	1.05272	1.00973	0.492095	0.593679	1.20288	-0.517036	-0.366922	0.709586	-0.422295	1.1303	0.0525724	0.723109	0.652279	0.702944	1.20829	0.14057
TCGA-BH-A0W5-01	0.326866	-0.89511	0.182716	-0.55583	-1.00487	1.01667	0.547187	0.918247	-0.452524	-0.0715099	-0.10879	0.304993	-0.144672	-0.318318	0.806658	0.77714	0.0955954	0.300115	-0.0214792	0.539636	-0.495595	-0.861495	-0.642491	-0.307138	0.114623	0.222744	0.379695	-0.0610522	-0.0289146	0.255066	-0.172081	-0.936561	-0.0710346	0.293062	-0.127237	0.887952	-0.51762	0.147184	-0.740774	0.04158	1.17474	-0.164968	0.085903	1.27046	0.518538	0.717361	-0.37059	0.782399	-0.638024
TCGA-BH-A0W7-01	0.243026	0.564869	0.705344	-0.382168	-1.02594	0.928467	0.253577	-0.235557	0.357278	0.382417	-0.705114	-0.539305	0.0817559	-0.614527	-0.485478	0.0762679	-0.676577	0.388107	0.132781	0.323436	-0.115424	-0.95694	-0.363577	0.124033	0.755668	1.47603	1.52607	0.942198	0.292705	0.426553	-0.0878832	-0.62738	0.623939	0.337354	0.263121	1.00662	0.0200671	-0.511731	0.0238935	-0.00722727	0.701503	-0.842373	-0.679235	1.71242	0.00692444	0.641631	0.755296	0.754323	-0.89338
TCGA-BH-A0WA-01	1.60057	-1.64828	-0.0356302	-1.93588	0.765915	-1.04904	-0.278498	-0.970947	2.17572	-0.754374	2.08032	-1.67984	-0.385372	-0.330312	-0.0150906	-1.62256	-0.412992	-1.91623	1.43396	0.799739	-0.115643	0.233846	0.720745	-0.318648	-0.380544	2.40413	1.14793	0.933262	0.708832	1.90663	1.44839	1.84512	2.76688	1.67976	-1.21469	0.345241	-1.66768	0.717435	0.676494	1.76486	-1.01414	1.14305	-1.13936	-0.296802	-0.06832	0.902191	0.570909	-1.71878	0.311434
TCGA-BH-A18F-01	0.246347	0.0348921	-0.597042	0.067434	-0.300129	0.858852	1.89789	0.862144	0.0897483	2.22147	-0.0126806	-0.58683	0.0269944	-0.149387	1.61366	-0.573273	-0.415186	0.289059	0.661472	0.828219	-0.515835	-0.334581	-0.623394	-0.0576579	-0.850397	0.683459	0.137885	-0.0103805	-0.28217	-0.0544022	0.199284	-0.83569	0.543935	0.480994	-0.34027	-0.128509	-0.24265	-0.192897	0.304038	0.0257779	-0.331779	-0.137818	1.50406	0.888266	0.00717847	0.20076	0.249608	1.40185	0.160575
TCGA-BH-A18G-01	-1.66475	-1.2176	2.46278	-0.473519	-1.02435	-2.19624	-1.85565	-0.603967	-0.911286	-0.100414	-0.0616082	-1.57227	-0.496367	-1.90057	-2.43205	-1.55519	1.33093	-0.616381	1.1864	-1.55365	-1.72403	-1.11309	0.928428	1.12761	-2.60664	-1.05097	-0.181275	1.03234	2.61507	-1.94175	0.385621	-0.238274	0.96507	-0.404767	-0.83257	-0.700498	0.0124491	-0.109285	-1.30787	0.352006	-2.16216	0.230547	-2.42224	-1.57346	-1.19631	-1.77577	0.786464	-1.23616	3.16454
TCGA-BH-A18H-01	0.341099	0.691822	0.419905	1.03824	-0.81472	0.338353	-0.531377	0.720113	0.33874	0.791987	0.976017	-0.0495355	0.725966	0.654055	0.667359	0.68365	-0.216147	-1.24672	-0.67987	-0.81554	-0.346739	-0.130005	-0.193904	-1.13875	0.513332	0.172969	-0.984906	-0.0949827	1.33401	-0.0575041	0.324817	-0.360438	0.82298	-0.0407817	0.328308	-0.345419	1.52164	0.0668853	-0.0689442	-0.248974	1.03487	-0.647112	-0.36545	1.59937	0.364968	0.0286224	-0.503849	-0.434318	-1.14833
TCGA-BH-A18I-01	0.191334	0.570779	-0.0699756	-0.910863	-0.937585	1.18938	0.0547946	1.14329	0.817608	0.733147	0.927579	0.336673	-0.436783	-0.588357	0.161945	2.08361	-0.469527	-0.774342	0.0226657	0.160251	-0.640737	-1.46155	-0.0349285	-0.563411	0.102073	1.49795	0.787617	0.0268084	-0.29159	1.12025	-0.45891	-0.496626	0.961695	1.08093	0.684312	1.35841	0.200467	0.67955	-0.335784	0.650432	1.22364	-0.0946344	-0.153041	1.36693	0.22497	0.573455	0.0423886	0.574362	-0.775475
TCGA-BH-A18J-01	-0.339906	0.883056	0.492865	0.47645	-0.330698	-0.355753	0.804731	0.257032	-0.265821	1.24497	-1.78512	-1.14537	-1.1328	-0.984367	-0.55571	0.142773	-1.20541	-1.00417	0.396384	-0.159261	-0.688998	-1.26756	0.252042	-0.159327	-0.866024	0.130104	0.881613	0.954522	1.1358	-0.164042	0.312765	0.151779	0.584972	1.58152	0.47815	0.0431932	0.432191	-0.0481541	-0.258092	-0.0356685	0.546813	-1.1378	0.160155	0.688806	0.711286	0.581641	-0.283395	-1.83114	0.0363739
TCGA-BH-A18K-01	-0.143326	0.171872	1.09186	-0.991174	-0.608555	0.748267	-1.5607	0.67628	0.0842095	-0.109499	0.411493	0.134172	-0.144131	0.891339	0.325182	-0.0163078	0.148429	0.0359264	0.0739107	-0.242091	0.2869	-0.9235	-0.744975	-0.312618	0.551265	0.923884	0.931793	0.867444	0.135778	0.510078	-0.72966	-0.600705	0.549708	0.528078	-0.106023	-0.607003	0.601006	-0.598527	-0.259617	0.277441	-0.293616	-1.21453	0.3589	1.56779	-0.51722	0.535908	-0.148321	0.854694	-0.994972
TCGA-BH-A18L-01	-0.745492	0.593369	0.175745	-0.318475	0.279764	-1.87913	1.26412	1.89376	1.80073	-0.162457	1.18879	-1.06552	-0.978868	2.13529	-0.106872	1.26525	-1.19778	-0.604463	-1.93818	0.541082	1.79435	-0.561376	0.398173	0.0602031	-0.326051	-0.71034	-1.96446	-0.709366	1.43875	-1.64848	0.0666185	-0.913254	-1.87714	-0.960893	0.875505	-1.59272	0.265485	0.414724	2.17564	-1.20714	0.622226	0.168805	0.619899	0.34212	0.703114	-0.222272	-0.792989	0.714351	0.865836
TCGA-BH-A18M-01	0.478603	0.358177	0.383112	-0.194144	-0.870572	1.35175	0.65092	1.2064	-0.240575	1.00024	-0.0883486	0.580995	0.119723	0.790768	1.22698	0.118297	0.762725	-0.153877	0.640172	0.450219	0.0461272	-0.416242	0.225979	-0.852455	-0.93148	0.35432	1.1717	0.209022	0.592595	0.0378815	0.210467	-0.367489	1.29621	0.788485	-0.0560225	0.595521	0.636685	0.272825	0.195674	-0.109291	1.10406	0.240128	0.0657773	0.819382	0.713869	0.395761	0.440471	1.31763	-0.644235
TCGA-BH-A18N-01	-0.421824	-0.0220327	0.905485	0.435065	-0.285683	1.52628	-0.578331	0.8837	-0.904468	-0.481579	-0.338833	0.575176	1.61296	0.521586	0.272839	0.652074	1.22191	0.697121	0.14913	0.808849	-0.346087	0.0689262	-0.767294	-1.16131	-0.549108	-0.0907457	-0.114177	-2.19639	-0.524344	-0.441655	-0.380454	-0.770611	-1.1607	-0.534317	2.05253	-0.861318	0.929951	1.03092	-1.16239	-0.929841	1.93719	0.33895	0.888156	1.20889	0.614616	-1.75748	-1.22307	-0.71695	-0.897242
TCGA-BH-A18P-01	-0.768974	0.0541236	-2.0619	-0.266087	-0.702559	0.30807	0.0623519	-0.375047	0.171813	2.42711	1.24079	0.01355	-0.90365	-1.16453	-0.0635066	-0.693166	-0.760795	-1.47383	-0.632083	1.21154	1.71532	-0.406302	0.0544169	-0.470775	-1.34889	-1.50146	-0.194632	-0.407782	-0.200625	-0.585032	0.0503698	-1.37527	-0.050504	0.441886	-0.177492	0.362596	0.606093	0.376837	0.548373	-0.072191	-0.105204	-1.19641	0.785663	-1.37371	0.203878	-0.0669533	-0.908322	0.837602	-1.208
TCGA-BH-A18Q-01	1.8344	-1.19796	-0.700404	-1.07838	1.79578	-0.261026	-1.14348	-0.457657	0.276502	-1.30747	0.758043	-1.02386	-1.70245	-0.640505	0.43684	-0.139145	-0.464458	-0.244607	1.15693	0.908781	-1.19596	1.07448	-0.400223	-1.56444	-1.29158	1.39779	1.11794	-0.0847052	1.03054	2.32748	1.77325	1.42229	1.31304	-1.2902	-0.77776	0.102241	0.674355	-0.275938	0.22029	1.33647	-0.103358	0.695431	-0.714489	-0.0831536	-0.545176	0.673451	0.584449	0.765947	0.991258
TCGA-BH-A18R-01	-0.676417	-0.744748	-1.93442	0.195367	2.3005	-0.18672	2.06376	-0.0066586	1.86793	0.377621	0.800664	1.01419	-1.09871	0.184291	2.4009	0.0612301	1.37029	-0.682861	-0.01022	0.198654	-0.66684	1.34642	2.2281	0.272659	-1.09102	-0.630781	-0.478419	-1.22379	0.307435	-0.129408	-0.757145	0.0167039	-0.833831	-1.05089	0.469677	0.490666	0.784386	0.505254	0.624013	-0.0311296	-0.373717	-0.123786	1.26072	-1.91269	0.276629	-0.0706691	-1.05607	0.372055	-0.788825
TCGA-BH-A18S-01	-1.10792	0.0371923	0.195722	0.38098	0.464499	0.214284	-1.18327	-0.947569	-0.698056	-1.53088	1.01561	-1.77157	0.846199	-0.737352	0.302591	1.30771	-1.27114	0.875207	-0.674595	-0.165666	2.15908	0.0529195	1.55446	0.331346	0.223994	-1.51927	-1.33684	-1.98654	-1.70154	-1.67524	-1.31842	0.131966	-2.28593	0.208642	0.177241	-1.41148	0.553006	0.128244	0.399177	-1.5283	-0.675919	-0.0762532	-2.05554	-0.100499	0.573435	-2.27995	-1.00979	-0.57545	1.54755
TCGA-BH-A18T-01	-1.30603	-1.59868	-0.103663	0.768421	0.50871	-2.4126	-2.67454	1.07326	1.38008	-0.489022	0.975764	-0.420766	-1.91993	1.87716	-1.04618	-1.54091	-1.29963	0.692888	-1.03774	1.20581	1.67783	-1.79676	-0.835332	-0.14891	-1.29696	-0.852094	-1.36606	0.281818	0.547443	0.138986	-0.921413	1.76026	-0.153242	-0.774624	-0.106496	0.361912	-1.09258	-0.248644	1.09597	1.84188	-1.13222	1.62628	0.481302	-3.78245	-1.89685	0.233452	0.977675	0.413765	0.308562
TCGA-BH-A18U-01	-0.45346	2.56713	0.0344918	-0.00708525	0.801819	0.128486	1.16338	-0.455476	0.493217	-1.18603	-0.43489	-0.988815	0.363317	1.42124	-0.240108	-0.191496	-0.6994	0.762871	0.732641	1.4413	1.74138	1.46254	0.016149	0.760423	0.144506	-0.208857	0.38082	-0.0620938	2.349	-0.304723	-0.329497	2.41381	-0.14446	-0.190044	0.0819249	-0.273531	-1.01628	0.240493	0.439925	0.133706	-1.55994	0.0924887	-0.487316	-0.309812	-1.98037	-0.708652	0.381895	-0.0361164	-1.24828
TCGA-BH-A18V-01	-0.638635	-1.28709	-0.912492	-0.368903	2.84002	-2.20753	-0.625319	0.443103	0.898387	0.0365491	0.507837	-0.154578	-1.66567	0.214733	-1.57651	-2.33375	-1.27993	-1.40262	1.32262	-1.10249	0.705642	0.0128076	-1.35627	-0.17465	0.646819	-1.51709	1.14898	0.0891706	-1.22824	1.73922	1.71131	2.68947	0.927298	-0.22253	-1.64988	-1.43233	-1.51121	1.4168	1.62627	0.624267	-0.026543	2.14106	0.506647	-0.237417	-0.61166	0.394984	0.411397	0.362091	-1.23688
TCGA-BH-A1EN-01	0.459924	-0.790888	-3.61691	0.443894	-0.642595	-0.567646	-1.36833	0.693881	0.458405	-1.8761	0.185823	0.862834	1.29141	-0.885613	-0.913771	-0.0814526	0.364822	-0.0124116	-1.42303	0.745383	1.59816	2.76733	-0.0299836	2.71983	-1.10434	-1.11472	-0.395596	0.288933	-2.27956	-1.86688	0.0443053	-1.01848	-2.26903	0.606629	-0.0618296	1.74132	-2.25823	0.0325075	-0.320508	-0.591449	-0.841579	-0.668838	0.138333	-1.18123	0.552696	0.0496241	-0.94852	-0.249562	-1.86198
TCGA-BH-A1EO-01	0.586851	0.426055	0.447389	-1.05455	-0.665408	-0.700607	-0.536511	-0.0506035	-0.467274	0.459156	1.04438	-0.102023	-0.699381	0.369531	-0.586587	0.178328	-0.719531	0.45124	0.482158	1.37089	-0.273111	-0.955778	0.607854	-1.16845	-0.184574	0.912951	0.201866	0.953401	-0.156745	-0.115995	-0.562348	-0.516444	0.515229	1.25413	-1.25706	1.03694	-1.32533	0.936749	0.289831	0.80628	-0.702528	-0.435366	-1.01048	-0.0385407	0.277332	1.65201	0.608299	0.654285	-0.433912
TCGA-BH-A1ES-01	-0.316284	-1.09934	0.0550669	-1.39862	0.160981	0.466992	-0.101718	0.377024	-1.47119	-0.933174	-0.643034	-0.309094	-1.00421	-0.430307	-0.95639	-0.576309	-0.418693	-1.13298	0.266979	0.899591	-0.839431	-2.18132	-0.164128	-0.881717	-2.48912	1.43028	0.635048	-0.714685	0.992473	1.37067	-0.515332	0.605521	0.199857	0.919543	1.02392	0.340635	0.130703	0.421503	-0.614398	-0.398876	1.20206	-0.287646	-0.039394	0.333631	0.635166	-0.382193	-1.46555	-1.83114	-0.584657
TCGA-BH-A1ET-01	0.201913	1.57702	0.460859	-0.678512	-1.42003	1.90807	-1.14618	1.29629	-0.721512	-0.140559	-0.0487451	0.383646	-0.052056	1.08829	0.213039	0.949849	-0.511302	0.608947	-0.493775	0.368913	0.649965	-1.36567	1.13549	0.380543	0.125504	-1.47362	-0.402166	-1.02808	-0.70663	-1.20023	-1.65848	-0.467954	-1.19962	1.02528	-0.0220799	0.530588	0.444002	0.915645	-0.532444	0.14911	0.997	-1.09868	-0.132247	1.48854	0.306249	0.118244	-1.1597	0.609268	-2.07064
TCGA-BH-A1EU-01	1.10314	1.48483	0.85348	-1.35322	-0.875782	0.792205	0.326101	-0.492568	-1.64211	0.0726904	1.28333	0.489352	-0.436441	-0.378151	1.46668	0.131007	-0.404371	-0.165278	0.0972282	0.558123	-1.24566	-1.50863	0.356767	-0.88033	0.79246	-1.26101	-0.353402	-1.40227	-3.04669	-0.0409323	-1.85987	-0.494048	-0.842105	0.70391	1.13832	0.84469	0.247764	0.812793	0.631319	0.871259	1.30969	0.157316	0.407857	1.13572	-0.145195	1.06798	1.04395	1.48586	-1.21123
TCGA-BH-A1EV-01	-0.630783	1.13295	-0.991723	-0.783379	-0.0559091	0.639807	1.08697	-0.0744492	0.0917509	1.14368	0.0453416	-0.944911	-0.670715	0.0131735	0.0383854	-0.0801734	-1.1567	-0.813799	-0.690114	0.539526	0.901205	0.345801	-0.962547	0.001051	-0.924151	-0.212743	0.608458	0.256079	-1.12453	-0.142066	0.236925	0.329285	0.458816	-0.0211832	1.81094	-0.468172	0.551742	-0.587465	-0.127652	-0.307188	-0.464314	-2.04457	0.442205	0.662885	-0.0831211	2.24785	0.238147	-1.4193	-1.17832
TCGA-BH-A1EW-01	0.35348	0.370222	0.592981	-0.58286	-0.250509	0.671133	0.379906	-0.348319	-0.362516	1.39541	2.28139	-0.23297	-1.63526	0.666522	-0.257934	0.632766	0.358139	-1.1527	-1.40552	1.27142	0.624351	-0.169207	0.61252	-0.4232	-0.751309	-0.0646361	-1.03331	-0.934377	0.970737	-0.521213	0.0560362	1.65469	-0.315856	0.189773	0.932714	0.576105	-0.0980615	0.792273	2.24561	0.12304	0.276658	0.899101	-0.180131	0.780408	0.695653	0.801946	0.193269	0.727883	-0.0404429
TCGA-BH-A1EX-01	0.696132	0.0952728	-0.52734	-0.919326	0.976233	0.811714	-0.318432	0.44133	-0.64593	-0.417349	0.494308	1.21339	-0.1357	0.681302	-0.832668	-0.604142	0.594247	0.787476	-0.261375	1.4567	1.00506	-2.12167	0.97128	-0.953959	0.54196	-1.45622	-0.160387	1.29712	-0.398281	-0.750747	-1.12915	-0.420494	0.216563	0.627447	-0.147035	1.01968	-0.0278446	0.493843	0.284482	0.644692	-0.772382	-0.669328	0.101935	-0.197627	0.497277	0.0673796	-0.103619	0.612254	-0.634556
TCGA-BH-A1EY-01	-0.181708	0.339446	-0.577019	-0.0914577	-1.40988	0.22576	1.6328	0.479657	-2.19884	-0.243971	-1.4092	0.565554	-1.01419	-0.669064	0.830895	-0.591558	-0.0335146	-1.68879	0.708077	0.338815	-0.837647	-0.786924	-1.03936	-0.733986	0.379355	-1.14467	-0.755002	0.103624	-0.676551	-1.0812	-0.993087	-0.444858	-1.01199	1.77083	-0.592257	1.68685	0.761916	0.718344	-0.654503	0.6918	0.873642	-0.538458	-0.106414	-0.326967	0.859706	1.03375	0.383086	0.301291	-1.73763
TCGA-BH-A1F0-01	0.983557	-1.14771	0.606713	-0.819641	-0.147681	-1.18199	-0.952781	-0.61843	0.610003	-0.732054	1.13287	0.00484438	-1.07281	-0.290577	0.686963	-1.2796	0.622471	0.502797	0.639213	0.15573	0.387458	-0.769697	0.259664	0.11529	0.723638	1.32782	-0.171214	0.161397	-0.928268	1.35682	0.374934	0.300083	-0.209745	0.623338	-1.06091	0.689441	-1.88212	0.784467	1.02382	2.303	-0.951837	1.86635	-0.645968	-0.437031	-1.10444	0.648969	1.75974	1.43684	0.600634
TCGA-BH-A1F2-01	0.0901558	0.39478	0.390023	-3.50174	-1.59522	0.614764	-0.562369	-1.69584	-0.74461	-0.553429	0.0188923	-1.35525	-3.40769	-0.193374	1.12317	0.165209	-2.04022	0.157888	-0.233832	1.91043	-0.250272	-1.28425	2.8518	1.92956	-0.13109	0.311681	0.537676	0.322757	0.134522	0.47868	-2.04071	0.304607	-0.858755	1.58433	-0.342733	1.68877	-0.622886	0.883225	-0.530603	1.21843	-1.02477	-1.44527	-0.455909	-0.0484218	-0.398654	0.713842	0.401385	1.7773	-1.35977
TCGA-BH-A1F5-01	-1.41959	0.677426	0.0544046	-3.68131	-3.0307	1.21707	-0.550358	0.220143	-2.30368	-1.4316	0.259503	-0.0334881	-2.59854	0.206469	-0.59072	0.645234	-2.09323	-0.218776	-1.33144	-0.00240907	-0.823244	-2.78436	0.359318	1.49737	-1.19339	-0.58974	-0.668597	-0.087707	-0.73801	-1.04749	-1.9666	-0.250767	-1.30922	0.168563	0.861774	0.668571	0.0330283	1.02488	-0.64421	-1.1777	1.04963	-1.48242	-0.0795273	1.44199	-1.16301	0.45876	-1.55767	-0.187859	-0.267803
TCGA-BH-A1F6-01	0.485394	-1.38833	1.04699	-0.361753	0.585069	-1.65087	-0.461963	1.25352	0.292637	-0.520453	0.442118	-1.25178	0.155741	-0.37042	-1.65487	-0.879522	-1.07828	1.51567	-0.799756	0.743183	-0.186978	0.622227	-1.0645	0.876199	-0.833545	0.1871	-1.12083	0.909498	-0.94568	0.00768247	2.96958	0.241099	0.0163933	-0.723906	-1.30227	-0.3429	-1.6935	0.117158	-0.192055	1.03926	-1.91324	1.11289	-0.80041	-0.534588	-1.52626	-0.308783	0.954713	0.166841	0.583378
TCGA-BH-A1F8-01	-0.930443	0.199133	0.482092	-1.0744	0.83967	0.610264	-2.48631	-0.946298	-1.07644	-3.16011	-1.06149	-0.0362629	-3.35665	0.964585	-0.492272	0.811247	-1.95249	1.91792	-0.56018	2.29573	0.307645	-2.05	1.43887	3.4341	-0.873283	-0.0552222	-0.592088	-0.222409	0.252187	-0.458011	-0.734661	1.02168	-0.941976	1.09204	0.639637	-0.420193	-0.0187244	1.42398	1.38749	-0.199997	-1.02636	-0.977062	-0.770349	-0.219606	-1.08995	-0.709032	-1.6673	-1.83114	-0.502145
TCGA-BH-A1FB-01	0.898021	0.329143	0.124174	-0.766398	-0.735099	0.951378	0.0652856	1.33202	-0.406419	0.501559	-0.185063	0.409791	0.34911	0.249143	0.555521	0.363877	0.0425978	0.0191854	0.833097	0.558485	-0.357877	-0.420299	0.461496	-0.541577	-0.67174	-0.40629	0.540558	-0.354295	-0.604383	0.672059	-0.638959	-0.759556	0.426499	0.904365	-0.250009	1.47729	-0.609483	0.76145	-0.302644	0.859541	1.00686	0.331007	0.115679	0.481241	0.346871	1.09942	-0.433524	1.07275	-0.220072
TCGA-BH-A1FC-01	-1.284	-1.75133	-1.61988	-0.24147	1.18586	-1.62149	-2.44926	0.387893	2.40994	2.22306	3.20235	-0.0468566	-1.43189	0.20047	-0.84131	-1.92586	-0.994803	0.103377	0.73082	-1.07997	0.350778	-0.772437	-0.771013	1.92478	-0.115516	-1.07451	-1.03038	-0.630957	1.72041	0.443761	2.48875	1.65437	0.497562	-2.2869	-0.354468	-1.25333	-1.49918	-0.920878	1.25447	1.8928	-1.97543	1.46275	-0.451996	-0.858799	-0.880035	-0.747706	1.87517	-1.73266	-0.80046
TCGA-BH-A1FD-01	-0.805202	-0.172644	-0.00181132	0.860024	-0.032068	1.38999	-0.856992	0.325918	0.968314	-1.7572	-0.249314	-1.65743	-0.127024	-0.842244	-0.258341	0.253413	-1.77764	0.178511	-0.808883	-1.24944	-0.125826	-0.389564	0.0999681	1.11182	-0.921885	-0.963801	-0.348959	0.091518	-0.372325	-0.983839	-0.82668	0.530946	-0.180066	-0.0847172	0.742288	-0.71898	0.525743	-0.50888	0.396064	0.251591	-0.518103	0.498054	0.0436235	0.473714	-0.647789	-0.637657	-0.487931	-0.975087	-0.00888612
TCGA-BH-A1FE-01	1.23168	0.533642	-0.251398	-1.56659	-0.861146	0.0104313	-0.159022	-0.6735	-0.465266	0.809704	1.37652	-0.71546	-1.64628	1.43758	0.181543	0.00649034	-2.02727	-0.790316	0.722043	0.832995	0.871074	-0.508105	0.0764124	-0.076818	-0.670677	-1.24772	0.427132	0.272113	-0.0950924	0.742642	-1.36764	0.0914382	-0.0472261	1.6117	0.10019	0.625113	-0.486386	1.1312	0.525543	0.847207	-0.475794	0.0247087	0.234539	0.00817991	0.320774	1.09637	-0.25792	0.508699	-0.951462
TCGA-BH-A1FG-01	-0.949816	0.839451	0.686056	0.422166	-1.00338	1.60193	-1.35361	1.0336	-0.46749	-1.51511	-1.78768	-2.03341	0.467191	-0.514372	-1.56978	1.1231	-0.964911	-0.553356	-1.29295	0.354291	-0.309149	0.323621	1.03864	1.05167	0.413523	-0.335247	-0.875129	-0.75749	-0.197393	-0.562339	-0.231432	-0.166151	-1.20954	-0.666302	-0.0347147	-0.215689	-0.943641	0.270189	-0.631978	-1.43667	1.60456	-0.926063	-0.583099	0.96955	0.0135454	-1.62984	-1.17046	0.190319	0.360987
TCGA-BH-A1FH-01	1.50751	-0.515482	-0.331906	-0.815794	0.160258	0.0617168	-0.263518	-0.137117	-0.367925	1.78398	1.789	0.952311	-0.91304	-0.4584	0.947043	0.282956	-0.915673	-0.285407	1.31762	4.96794	-0.154659	-0.247	0.0383606	-0.51713	-0.942604	-0.64252	1.51047	-0.349657	-1.28649	0.530121	-0.130697	-0.958694	0.206965	1.5377	1.13445	1.59924	-0.524475	0.712928	-0.35939	1.10838	0.168518	1.22485	0.343987	0.280923	1.13433	1.50577	-0.118215	0.991397	-0.865072
TCGA-BH-A1FJ-01	-1.34224	1.36202	0.460841	-0.356266	0.1845	0.83881	-0.959169	0.118191	-0.582857	-0.480734	0.603989	-1.35976	0.307745	0.343571	-0.92467	0.0250959	-0.160798	-0.795438	-1.524	0.40695	0.770503	-0.279424	-0.0904621	0.501308	-0.0815845	2.30822	-0.760363	-0.718949	0.10622	-0.50552	-1.52354	-0.224327	-0.709021	0.271093	-0.310177	-2.02499	0.748945	-0.0310857	1.54913	-0.852775	-1.042	-0.818118	-0.824359	-0.087145	-0.0670672	-1.96351	-0.400906	-0.876589	0.759953
TCGA-BH-A1FL-01	-0.588867	1.52677	-0.516061	-0.0893534	-1.42128	0.802886	0.197435	0.53309	-0.281069	0.841488	0.239789	0.45005	-0.112161	0.0206609	-0.200653	0.404865	0.909082	0.757617	-0.607083	0.132198	-0.297403	-1.37498	-0.260498	-0.146748	-1.31035	-0.539798	-0.847006	-1.39186	-0.0904987	-0.593472	-0.957776	0.183278	-0.534183	-0.134882	0.312823	-0.233107	0.950052	-0.198664	0.40308	-1.11819	0.145527	-1.53595	1.0735	0.00114709	0.603697	-0.460209	-0.396508	0.52665	-0.701757
TCGA-BH-A1FM-01	-0.40937	1.11983	-1.28142	-5.1288	-0.527684	-0.246036	-0.857209	-1.02066	-1.66858	-3.18416	0.823537	-2.57187	-2.53556	-0.157702	-1.61636	-0.156207	-1.70514	0.99089	0.111512	-0.938868	-0.983713	-2.9917	2.01481	1.89914	-0.201588	1.56714	0.800615	1.51274	0.177371	0.12014	-1.4852	0.761293	-0.619853	0.834229	-0.112432	-0.170844	0.701144	1.06243	-0.390216	0.202912	0.746245	-2.46909	-2.25077	-0.804035	-0.310689	0.139061	1.91332	-1.83114	-1.71805
TCGA-BH-A1FN-01	-1.05744	-0.09192	0.121895	-0.409338	0.545494	-0.808632	-0.901827	-0.561325	0.576918	-0.668448	0.882041	-2.00788	-2.44558	0.0510708	-1.35861	-0.556889	-1.13252	-0.724089	0.214906	0.177299	0.75088	-0.467751	0.0431535	0.156446	-1.18154	0.288902	-0.0321357	1.60866	1.35384	-1.0138	-0.462866	1.81634	1.33792	0.734308	-1.13405	0.169447	-0.996742	0.418445	1.39328	1.14337	0.355193	-0.390558	-1.03446	-0.333225	-0.132906	1.53235	2.08372	-1.36035	-1.27959
TCGA-BH-A1FR-01	-0.207721	-0.120158	0.147232	0.330116	0.661553	-0.442732	1.36172	0.704872	-0.756571	0.136828	-0.764108	0.822203	0.61773	0.493857	0.0536012	1.4996	1.0215	1.77843	-1.13724	0.0787326	1.29306	1.46818	0.796538	-0.605243	1.33708	-0.941038	-0.174444	-1.58175	-1.10222	-0.126986	-0.174736	-0.339603	-0.598712	-0.682113	0.0498618	-0.284939	0.250563	0.464078	-0.803463	-0.382254	-0.217796	0.0550208	0.823362	-0.548264	1.21184	-0.452494	-1.80714	0.136223	-1.5151
TCGA-BH-A1FU-01	1.20355	-1.21486	-1.07892	-0.717037	0.640073	-0.962632	-0.103187	-1.50524	1.34834	1.4523	0.996587	-0.0687169	-0.43863	1.56525	-0.28949	-1.3059	-0.592528	0.000561043	0.732383	0.13349	-0.09767	0.518527	0.774949	-1.00116	-0.109882	1.91916	1.31837	0.872826	0.287481	0.20538	-0.318092	-0.425867	1.58023	1.35309	-0.467622	1.11282	-0.876479	1.24063	0.0926765	1.21763	-0.279835	0.117759	-0.546427	-0.174207	-0.47227	0.7114	-0.19477	0.309601	-0.263573
TCGA-BH-A201-01	0.761756	-0.462942	1.24511	-0.320003	0.586211	0.348901	-0.716606	-0.555562	-0.191578	1.21523	1.54541	-0.328771	-0.668352	0.15945	1.03435	-0.00589638	-0.321994	-0.50238	-0.302717	0.829942	0.281375	-0.630931	0.0300552	-0.652537	-0.0314821	-0.0460645	1.33054	0.0108382	0.030531	1.27905	0.274835	0.959103	1.82402	1.09361	0.202697	0.69507	-0.477001	1.10082	-0.226583	0.0822161	0.809006	0.223564	-0.3074	-0.344068	0.0996925	-0.271234	0.722142	0.730543	0.900982
TCGA-BH-A202-01	3.18527	0.0952531	1.0622	-1.59415	0.315742	-0.0102997	0.636365	-1.04602	-0.261823	0.478748	1.40973	-1.05472	-0.592695	1.95077	-1.31802	-0.884008	-0.729206	0.480706	0.565803	1.32127	2.46536	-0.187408	0.0694282	0.246906	0.716627	-0.512268	0.40059	-0.359472	-0.733536	-0.409379	-1.75874	0.689249	0.0666286	-0.946457	-0.356416	-0.825267	-1.04297	0.661096	1.11484	0.536145	-0.472926	-0.538899	-0.037023	-0.227025	-0.353491	-0.140236	2.16085	-1.01109	-0.218003
TCGA-BH-A203-01	-0.100417	-0.544534	-0.321016	0.929107	1.02229	-0.337662	-1.59306	-2.11429	-0.365315	0.780484	-0.58994	-0.381949	1.37451	-0.341879	-0.472104	-0.0213435	-0.483838	0.145255	-0.374633	-0.125724	0.302591	1.12708	0.651786	1.06733	-0.0336415	0.411597	0.0597787	1.107	0.670718	0.270437	0.13518	2.91891	-0.0988646	2.27003	1.58409	0.355546	-1.00097	0.214209	-1.01565	3.1791	-0.741415	-1.34603	0.427803	-1.82389	-2.99797	0.271153	0.457508	0.927622	-1.27143
TCGA-BH-A204-01	0.0779491	0.764437	-2.18457	-0.98933	-0.17441	0.0516643	0.213236	1.12462	-0.275017	-0.586066	0.050385	-0.198441	-1.40778	0.782594	-1.87476	2.58735	-1.97204	0.798052	-1.50924	2.05824	0.526059	-1.88788	1.0661	1.31499	-2.29489	-0.239202	-0.0243221	-1.84884	-0.670722	-0.768877	-1.92526	0.83432	-2.003	0.212757	0.236293	-1.09487	0.290889	0.83516	-0.411532	-0.459693	-1.01229	0.522967	0.122331	0.0832549	1.04748	-0.0598882	-1.71724	-0.677393	0.435465
TCGA-BH-A208-01	2.01814	-1.01716	-0.942886	-0.928725	-0.406693	-0.770473	-1.13545	-1.58968	0.125452	0.856554	0.787059	-0.151114	0.0507349	-0.91461	-0.418212	-1.03559	-0.629666	-0.600174	1.27857	-0.707211	-0.478471	0.716734	-0.127704	-0.314047	-0.680481	-0.912345	2.66441	1.65779	0.566087	0.972977	1.81339	1.13403	1.60375	2.61341	-0.109112	2.22727	-0.729789	0.402221	-1.07667	1.07942	-0.679304	0.608197	-1.53385	-0.0676353	1.50794	1.41163	-0.177066	-0.277229	-0.976586
TCGA-BH-A209-01	-0.012717	-0.407343	-1.07904	1.42765	-0.429535	-0.918025	-2.21784	-0.393941	-0.430776	-1.66671	0.343333	-0.0278226	-0.471203	-0.326988	-0.130872	-0.160174	-0.893303	1.25103	-0.225003	0.654388	-0.691286	-0.79342	0.0823673	1.67527	1.10157	-0.131166	-1.35818	0.242691	-0.919148	-1.07832	-2.0085	0.921803	-0.897149	-0.475	-0.829502	-1.43501	-1.15293	0.196647	1.1939	0.470168	-0.249448	0.710799	-0.612083	-0.733679	-0.891688	0.301159	0.577353	0.60103	-0.59824
TCGA-BH-A28O-01	1.31516	-0.281326	-0.319283	0.321045	-0.453576	-0.0796635	0.891457	-0.507237	-0.828422	1.22807	-0.133324	0.82143	0.587558	-0.556137	1.80119	0.716506	1.1474	-0.332688	1.93733	-0.621698	-1.25117	-0.503049	-0.501873	-0.867681	-0.348842	-0.329949	2.05183	-0.369364	-0.58289	1.58349	0.901571	-1.39898	1.15925	0.893068	0.546104	1.67209	0.878273	-0.0695262	-1.39024	0.658855	-0.00722004	1.12315	1.13038	0.212601	1.06103	0.827576	0.596847	1.42218	0.974461
TCGA-BH-A28Q-01	-0.126695	0.25907	1.12281	-0.385121	-1.02479	1.01443	0.776101	0.261135	-1.06425	0.873692	1.65696	0.405362	-0.421593	0.650553	-0.0566406	0.740071	-0.136313	0.656043	-1.2501	1.77795	0.840062	-0.518078	-0.269143	-0.569758	-0.414278	1.09781	-0.317361	-0.868502	-0.140954	-1.18529	-1.16826	-0.0334501	0.0856918	0.827525	0.511734	0.269206	0.505511	0.67489	0.941908	-0.0160478	-0.304788	0.649812	0.259578	0.429206	0.0247127	-0.351199	-0.64582	0.66114	0.340836
TCGA-BH-A2L8-01	-0.0626949	0.383421	-0.29356	0.692987	-0.823049	-0.26906	-0.631374	-0.413185	0.298319	0.380802	-0.504059	0.367897	0.7229	-0.285116	0.091706	-0.736154	1.36962	1.35152	0.0806294	0.416569	-0.246751	0.684775	-0.368008	-0.252335	0.927199	1.16416	0.900689	0.459701	0.743988	-0.385428	-0.0035156	-0.605156	0.975035	0.568804	0.11706	0.684071	0.519228	-0.251013	0.384822	-0.048495	-0.071572	-0.272861	-0.504678	-0.150461	0.437889	0.575105	0.59016	0.939985	0.0244694
TCGA-BH-A42T-01	-0.729999	0.0426456	0.0906795	2.22771	-0.58344	0.279644	0.274104	-0.274946	0.115617	-0.36609	-0.331194	0.293247	-1.1483	1.32379	0.94719	0.219775	1.23342	-0.135695	0.0482054	-0.0795406	0.479269	-0.665851	-1.88748	0.81852	-1.56024	1.12873	0.144674	0.0745609	0.878822	-1.20449	-0.208119	1.81528	-0.575274	-0.721463	-0.123107	-1.46689	1.80378	-0.842312	-0.242179	-0.782068	-0.251556	1.05676	0.822338	0.727584	0.392967	-1.18908	0.011043	1.10916	1.4042
TCGA-BH-A42U-01	1.30703	-0.557364	0.598735	0.894393	-0.191072	-0.254572	-0.0415542	-0.636346	-0.419629	-0.0418922	-1.34733	0.931085	1.17278	-0.739998	1.01291	-0.346349	1.90041	0.306285	1.26604	-1.7458	-1.68495	-0.290208	-0.511366	-0.911102	0.618343	1.64665	2.76653	1.09979	0.999495	2.54648	0.880705	-2.07539	1.37705	0.0558607	-0.694188	1.0975	0.336211	-1.58781	-1.64651	-0.071074	-0.472221	0.887206	0.215044	-0.490595	0.515371	0.24783	-0.256453	1.13477	0.754111
TCGA-BH-A42V-01	1.00753	-0.63254	0.77458	1.04735	-0.633059	0.246047	0.714248	0.598771	0.521195	0.497419	-2.01761	0.685957	0.943172	0.204916	1.08181	0.693595	1.82688	-0.0355362	0.592539	-0.183342	-0.700698	-0.0289066	-0.921559	-0.324834	-0.905098	-0.3898	0.759999	-0.632789	-0.563365	0.737742	-0.173064	-0.835339	0.477731	-0.243812	0.866454	0.548139	1.14704	-0.422951	-1.64244	-0.052633	-0.706727	0.489637	1.12605	0.166322	0.241746	0.950109	-0.269733	1.15316	0.374735
TCGA-BH-A5IZ-01	-0.746411	-1.63485	0.757476	-1.21154	-0.202663	-2.13326	-1.02435	-0.414451	1.24831	0.222899	0.340745	0.295342	-1.14718	-0.785221	-2.42117	-1.59215	-1.01854	-0.878751	0.365146	-0.344034	-1.18635	-0.847939	0.959074	1.7079	-0.0741163	0.0478781	-0.80795	0.620263	1.0672	-0.983842	0.477917	0.678935	0.0893334	-1.83936	-0.485267	-1.29147	-1.32957	0.706805	-0.651668	-2.39425	-1.62078	0.552992	-0.261909	-0.915149	-0.878412	0.371423	0.988426	-1.69824	-0.282434
TCGA-BH-A5J0-01	0.300506	0.663688	-0.412315	0.984615	-0.0763896	0.380887	0.353288	1.06221	0.289869	-0.797376	-2.10001	0.0976277	1.62009	-0.516301	-0.17283	0.288641	-1.44055	0.748759	0.121709	-1.12563	-1.87183	0.470749	-1.8928	-0.848555	2.28749	0.651049	1.2019	1.00787	0.183095	0.649872	0.334028	-0.201954	0.716775	0.00541646	0.370252	-0.292773	0.574224	-1.87675	-1.43463	-0.656235	0.265094	-0.887198	-0.23528	0.292097	2.73082	-0.551473	1.15719	0.272005	1.32325
TCGA-BH-A6R8-01	-1.24826	1.35476	1.03208	1.45609	0.868067	1.67793	1.12071	0.714814	1.45005	-0.257138	-1.32072	0.365137	0.746909	0.0883934	-0.45551	0.631776	1.1587	1.09591	0.166973	-0.569675	-0.646893	-0.217202	-0.371506	-0.562829	1.74179	-0.00490786	-1.6877	-0.875924	-0.443743	-1.31428	-0.542234	-0.555809	-0.228926	-1.39674	1.19142	-1.00914	0.171565	-1.50585	1.6871	-1.13575	1.71329	-1.21434	0.321846	0.841272	-0.134495	-2.00003	-1.04479	-1.83114	1.23229
TCGA-BH-A6R9-01	0.250827	-1.0727	-1.0619	-0.792473	-0.117403	-0.765538	0.368313	-2.92902	0.140025	2.18224	0.907876	1.31432	-0.502729	-1.13725	-0.721382	-1.60498	0.172585	-1.02706	3.02488	0.171701	-0.181055	-1.03011	-1.28736	-1.90512	0.884949	-0.469222	1.64357	1.32601	0.210681	2.32914	1.08353	-0.75801	2.71874	2.16115	-1.4867	0.116231	-0.951946	0.392187	-0.349953	0.664062	-0.171777	1.39676	-0.350007	-0.475194	-0.0641662	0.553345	0.195084	-1.60367	0.211516
TCGA-BH-A8FY-01	-0.371421	1.11082	0.560308	0.939385	-0.787313	0.106575	1.06697	-0.601306	-1.56634	-0.87591	-1.59568	0.69153	1.42868	-0.72399	0.54599	0.336377	1.68952	-1.17457	-0.996335	-1.74654	-1.13801	0.260183	-1.36981	0.04757	0.664494	0.0662286	-0.634516	-0.562767	-0.179734	0.394267	-0.869688	-0.797309	-0.836143	-1.60147	-0.0298117	-2.03683	1.8052	-0.668704	-1.47568	-1.07542	0.47388	-0.969309	1.02024	0.127146	-0.393367	-0.774905	-1.1053	0.25013	-1.82327
TCGA-BH-A8FZ-01	0.597525	-0.899468	1.32935	2.30435	-0.197758	0.323718	-0.145407	-0.660413	0.0900602	0.929097	0.344155	0.475347	1.24711	0.545079	0.906682	2.45789	0.460682	-0.943337	0.715271	-0.143971	-0.00406969	0.445907	-0.410576	-0.185073	1.0423	0.133124	0.722919	0.101163	0.72107	0.814459	0.158513	-0.967728	0.781894	0.322551	0.519474	-0.1648	0.0356447	0.592027	-0.668057	0.436107	-0.200723	1.09485	1.60946	-0.671054	0.0092847	0.810865	-0.048019	0.814161	0.13799
TCGA-BH-A8G0-01	1.01042	0.999732	0.607636	0.0917634	-0.844484	0.516785	0.53617	0.178306	-0.846367	0.561002	-0.346702	1.4317	0.942197	-0.361378	0.650361	1.13989	1.24138	-0.357192	0.23308	-0.313844	-0.23465	-0.185398	-0.783463	-0.843046	1.99102	0.641407	0.870863	-0.366561	-0.808177	0.70048	0.0121569	-1.07803	0.537784	0.498382	0.199942	0.814033	0.496211	0.336137	-1.09848	0.00553272	0.639281	0.993187	1.5696	-0.196325	0.961054	1.01191	0.106145	1.0214	-0.797328
TCGA-BH-AB28-01	-0.0510626	-0.797579	0.149155	1.1579	-0.98208	0.619916	0.206379	-0.381172	-0.415058	-0.488775	0.694249	0.975146	0.127124	-1.05726	0.8199	0.439915	1.78319	0.10823	-0.287531	0.399522	0.501988	-0.202715	-0.198978	-0.269034	-1.10189	-0.48042	-0.0369412	-0.515673	-0.689538	-0.769178	-0.697646	-0.573463	-0.580608	0.0432972	0.357253	-1.10173	1.92189	-0.686517	0.762894	-0.211773	-0.123488	1.7842	1.38554	-0.0633257	0.176924	-0.443165	-0.656997	0.935612	0.217209
TCGA-C8-A12K-01	-0.616943	-1.0426	0.689515	0.266386	2.28974	-1.29099	-1.55203	0.839408	1.57612	-2.70027	-1.17788	-1.02114	-0.88325	-0.815449	-0.827422	-1.66793	-1.31542	-0.322604	0.499654	-1.03528	-1.5807	1.60961	-0.387837	-0.538019	1.39583	-0.714712	-0.540829	0.83849	-0.0417613	-0.31341	-0.345673	1.19704	-0.774499	-0.924855	-1.83466	-0.727635	-0.489967	-0.594913	-0.0175644	1.72019	-1.76395	1.1006	-2.038	-1.32584	-1.33122	0.893203	0.801028	-1.43113	-0.398437
TCGA-C8-A12L-01	-0.625218	-0.564482	0.584224	-2.24449	0.687697	-2.1426	0.463313	-0.50113	-0.730615	1.98202	1.16556	-0.476178	-2.01957	2.07452	-1.66133	-0.445439	0.824641	-0.119106	1.03692	0.489642	0.135885	-0.192712	0.971376	-1.07612	-0.564091	1.35213	-0.657395	0.334606	0.380771	-0.285121	0.137366	2.69722	-0.367974	0.775575	-0.688123	1.00357	0.682146	1.39682	0.613106	1.00553	-0.29438	0.840013	-2.034	-0.769554	0.196971	-0.413315	1.49019	-1.83114	0.297245
TCGA-C8-A12M-01	0.274802	-1.4354	0.0939193	-0.286673	0.327013	-2.07063	0.652282	-0.284827	-1.16337	0.670632	1.06753	1.04163	1.36299	-1.95627	-2.24572	0.861063	-0.678722	-0.163864	0.180926	-0.54303	2.62077	-0.85348	-0.358955	0.303221	-0.915223	-1.69039	-0.906	-2.58891	-0.0824946	-1.03751	0.367391	-0.401459	-0.450726	0.379436	0.264698	1.59766	1.7333	0.609671	-0.61876	0.00931731	1.13697	-1.42969	-0.215644	-0.746618	1.30942	1.19988	-1.20749	-1.66716	-0.965445
TCGA-C8-A12N-01	-0.519984	1.10411	0.514302	-0.254769	-0.876942	1.07398	-0.755924	0.3657	-0.704642	0.216373	-1.04904	-0.383746	1.18974	-0.54008	-0.844633	0.12781	0.64355	0.485732	1.07569	-0.707052	-1.07898	-0.0221633	-0.260651	0.0760112	-0.212921	0.556732	0.984241	0.834268	0.567931	-0.234067	-0.480822	-0.52672	0.506936	0.724559	0.358296	1.37844	0.0558449	-0.152999	-0.888384	-0.364331	1.03442	-1.31427	-0.415976	0.0227282	-0.44041	-0.425417	-0.743439	-1.83114	-0.689142
TCGA-C8-A12O-01	0.760209	-0.942936	1.80235	-0.687974	1.44212	1.04913	-0.775125	0.541615	-0.859581	-0.528829	-0.0677119	0.205328	0.155445	1.54983	-0.610148	0.461785	-0.664817	1.10051	-0.369077	0.536048	1.35682	1.75615	0.477002	0.172387	0.981132	1.77312	1.08415	0.470329	-0.492528	0.915181	-0.47171	-0.657437	0.932009	0.893821	0.613263	-0.103571	-0.648185	0.869505	0.221624	0.80419	0.234923	0.43793	-0.186943	0.225459	-0.246064	0.845244	-0.111612	-1.55395	0.702825
TCGA-C8-A12P-01	0.154133	-1.11389	-3.53459	-0.421768	1.4693	-1.06482	-2.34861	-1.18944	-0.561407	-0.203012	0.201354	-0.151146	0.827024	0.577681	-0.427456	-1.94583	-0.452851	1.34288	0.234549	-0.244551	0.555517	1.84479	-0.735228	0.625972	0.299102	0.475522	0.319228	1.3541	-1.22427	-0.543897	0.589513	0.699534	1.14747	1.57339	0.699766	-0.878523	-1.05111	0.164441	0.402304	0.499447	-1.32638	0.301652	-0.917308	1.15717	-2.1259	-0.15066	0.480464	-0.975253	0.0198095
TCGA-C8-A12Q-01	0.59505	-0.793473	-1.24559	0.250348	1.0559	-0.633782	-0.794995	-0.435765	0.636749	0.781882	0.57627	-0.454689	0.521688	1.1416	-0.291466	-0.850455	-0.889497	-1.25979	-0.534565	1.0036	0.0647432	-0.158929	0.718864	-0.338579	0.711925	-0.660639	0.281487	0.220398	-1.08798	-0.192512	-0.932336	0.678994	0.522258	1.03208	-0.326567	0.493363	-0.395289	0.705882	0.998816	0.869911	0.0661206	-0.840078	-0.0178454	-1.3231	0.297074	0.593073	-0.00468435	0.329929	-0.853948
TCGA-C8-A12T-01	-0.408494	0.811186	0.271696	-0.313417	1.3939	0.226621	-1.13718	-0.374399	0.672284	0.498796	-1.21773	0.0179301	1.05329	-0.171578	-1.12603	-0.206625	-0.999275	-1.03296	1.51765	-0.0415958	-0.787633	0.899088	-0.989664	0.544847	-0.286071	2.25515	1.27629	0.884972	1.88886	1.06345	0.559734	0.58531	2.10053	-0.0758082	0.303027	-0.671454	-0.73755	0.20437	-1.24913	-0.787532	-0.230744	-0.281818	-0.375399	-0.0653925	0.674017	0.414683	0.569654	-1.69071	0.399116
TCGA-C8-A12U-01	-0.811667	0.528357	-0.814971	1.51147	0.53618	1.48668	0.477229	-0.723285	-0.137228	0.883288	-2.66327	0.201716	-0.0638422	0.346481	-3.28605	0.888747	-1.12996	0.0737255	-1.8728	0.50422	0.252933	0.856763	1.56296	0.706982	1.20845	1.02012	-1.43135	0.543183	2.69544	-0.130898	-0.0936382	1.06931	-0.870348	-1.38974	-0.234807	-1.02103	-0.102019	0.442697	0.0328928	-0.293432	1.37212	-1.14958	-0.638475	-0.396417	1.34488	-0.504875	0.0811941	-1.83114	-0.23282
TCGA-C8-A12V-01	0.00830398	-0.804501	0.895475	-0.323457	0.273341	-1.05458	-0.615492	-0.291694	0.960608	-0.686193	-0.423251	-0.282338	-0.515258	-1.33218	-0.609449	-1.03568	-0.0634603	-0.975008	1.43345	0.433659	-1.05535	-0.235205	1.0671	0.398164	0.915913	-0.0935119	-0.33949	0.533454	0.245415	-0.0223541	-0.162676	-0.680818	-0.494193	-0.0665254	-0.890662	0.0600941	-1.26992	-0.0811043	1.35571	1.98173	-1.28346	1.26307	-2.27319	-0.757642	-1.00046	0.81481	1.54495	0.169929	1.02143
TCGA-C8-A12W-01	1.02875	-0.546044	-0.425214	-0.501479	2.80931	-0.0529218	0.330911	-0.238665	0.857956	0.273641	0.0837429	0.660548	0.085948	1.43008	0.523767	0.145944	0.962391	-0.589887	-1.23975	1.37135	1.48816	2.03724	0.373168	-1.5234	1.10113	1.28452	0.720909	0.445007	0.576296	-0.160309	0.813433	-0.0754433	0.372622	-0.0431442	-0.101807	-0.883381	-0.540936	0.638253	0.118361	0.412114	-0.18834	-0.459573	-0.717812	1.78375	0.626067	-0.479199	0.734549	-0.550345	0.470273
TCGA-C8-A12X-01	0.0902156	0.0557168	0.625083	0.290419	1.38527	1.53824	0.0536011	0.734473	0.749623	-1.18779	-1.62698	1.45444	0.873647	0.169531	0.0581056	0.0261462	0.217937	0.265235	-1.28206	-0.627355	0.973552	1.53109	-0.20134	-1.07957	1.8212	-1.1506	0.373626	-0.451582	-1.41154	-0.522744	-0.345321	-0.724043	-1.33098	-2.00157	0.0827402	-1.31492	-0.0621022	-1.42658	0.624486	-1.53444	1.71376	-0.0500093	-0.0873673	1.21123	0.587675	-1.38078	-1.23997	-1.31364	1.61784
TCGA-C8-A12Y-01	-0.470229	0.291001	1.58902	0.7939	-0.861925	1.38626	-1.31754	0.743922	-0.53944	-0.764813	0.299803	-1.2769	0.0608526	-0.606874	-1.15563	-0.249132	-0.394079	0.102259	-0.176908	-0.965099	-1.08315	-1.57142	-1.44335	0.267094	0.582461	1.46748	1.1358	0.853316	0.656167	0.8181	-0.161104	2.25028	1.39609	0.202455	-0.086512	0.303654	-0.268484	-2.0748	0.746919	-1.89463	0.898796	-0.360246	-1.1452	0.901312	-0.0748205	-0.789642	-0.580342	-0.83158	1.26601
TCGA-C8-A12Z-01	-0.154354	-0.486351	0.0122537	0.907822	0.312751	0.134274	0.867474	-0.218236	0.268518	1.12582	1.77334	-1.77022	-0.802909	1.17426	-1.51358	0.512088	-2.23357	-0.207676	-0.680445	1.32133	3.23047	0.283217	0.0827212	0.929939	-0.981275	1.18555	-0.526183	1.16316	-0.260907	-1.78221	-1.17718	-0.538324	0.68823	1.27145	2.7266	0.271932	-1.6361	1.0268	1.01336	-0.226645	-0.443367	-1.48473	1.01638	-0.893899	-1.56229	-1.53623	-0.0444559	-1.83114	0.296852
TCGA-C8-A130-01	0.572814	0.424391	-0.39561	0.206311	0.0305726	-0.746208	-0.00804868	-0.652425	-0.0752158	-1.43897	0.49694	-0.667651	-0.390093	1.84273	0.0773301	-0.13682	1.07979	-1.14866	0.022414	-0.67369	0.817568	0.258343	-0.259635	0.963278	-0.681654	0.663773	1.00862	1.02586	0.248416	0.234126	0.148517	0.957511	0.0928827	-0.60127	-1.30886	-0.200654	-0.631137	-0.803975	-0.677365	-0.557774	0.701882	0.0733741	-1.2305	-0.415751	0.30929	0.97778	0.217036	0.0208827	-0.123167
TCGA-C8-A131-01	-0.642689	-0.908865	0.14709	0.834097	-0.297182	-0.701925	-0.762858	-0.695155	-0.408214	-0.105515	0.12865	-0.455114	0.70538	-0.3644	-2.52196	-2.95584	-0.511991	-0.397169	1.1073	-1.04476	0.0749975	-0.267771	-0.6129	-0.457855	-0.225291	0.823555	0.258033	2.22496	-0.381888	0.076119	0.358022	-0.035421	1.12942	0.940508	-0.975677	1.58606	-0.451179	0.0558716	-1.57055	1.1364	-1.29578	-0.860633	-1.24713	-2.72301	-0.755314	0.110806	0.459494	-1.68113	0.550795
TCGA-C8-A132-01	1.07774	0.119236	-0.118524	-0.306118	0.572923	0.00468343	0.562287	-0.510745	-0.0754238	1.31165	-0.12611	0.752676	-0.0951112	2.57704	-0.139672	0.361502	-0.621296	-0.177717	0.447553	0.518692	-0.193116	-0.192528	-0.654372	0.157552	-0.136273	0.899403	0.54252	0.514212	-0.523205	1.17135	0.41007	0.301911	0.571133	1.28377	-0.19142	0.591435	0.896166	0.867878	-0.0606483	0.260745	0.599125	-0.259014	1.57572	-0.0975386	1.05675	0.54319	-0.51849	-0.0883142	-0.230005
TCGA-C8-A133-01	-1.51543	-0.906155	0.765366	1.12106	1.15663	1.1484	2.14056	1.92783	-0.245809	-0.250049	-1.94672	0.582756	2.15881	1.09569	-0.97258	0.480027	0.704802	3.28062	-0.685127	-0.140101	1.66963	2.26409	-0.156298	0.167693	1.34046	0.0204904	-2.8712	-2.45456	-2.285	-2.13249	-0.199652	-1.86332	-2.62494	-1.98097	-0.0671455	-0.358441	-1.56354	-1.08846	0.677172	-1.46973	0.596761	0.84682	0.486372	0.609038	0.153268	-1.02887	-2.74011	-1.44297	1.4842
TCGA-C8-A134-01	0.347338	-1.48447	0.025919	0.84634	1.29302	-0.837899	-0.615365	-0.951694	2.44187	-1.56048	-0.0362449	-0.854309	-1.40439	-0.983851	0.394473	-1.44965	-1.10474	-0.0806283	-0.582444	-1.88538	0.194231	0.268553	0.0275964	-0.167444	-0.349334	2.62406	-0.781118	1.82604	0.116738	3.24969	2.10409	0.815384	1.44645	0.115665	-0.962802	0.477087	-1.32246	0.305598	-0.239753	1.50124	-1.43615	1.37022	-0.145023	-0.512077	0.0466267	-0.0590608	0.868482	-0.410904	1.36647
TCGA-C8-A135-01	0.531441	-0.945893	-1.4487	0.634547	0.491503	-1.63435	-1.88862	-2.54841	0.739553	1.3086	-0.322649	-1.2816	-0.0681268	0.411159	0.00450669	-0.472957	-1.55592	-0.399945	-0.407879	0.985717	1.30336	0.248494	3.40079	0.621457	-1.32993	-1.16474	0.367116	0.747347	2.62165	-0.386312	0.0553446	-0.544744	-0.35506	0.837605	1.09944	0.781305	1.04473	0.0191255	-0.303105	1.28002	-0.844352	-1.26737	-2.0198	-0.717749	-1.29085	1.25498	0.570664	0.766201	-0.369192
TCGA-C8-A137-01	-0.910349	-0.68605	-0.521607	0.506039	1.00857	-0.236244	0.133498	-1.48462	0.269045	0.776005	-1.43284	-1.39895	-1.124	-0.443857	-1.07582	-1.00266	-0.60341	-1.56416	-0.891921	0.41247	-0.400707	1.21275	2.67252	0.498953	-2.05386	-0.905582	0.0744304	0.171493	-0.147611	-0.88804	-0.364796	0.169945	-0.28486	1.52902	-0.609427	0.639507	-1.03284	1.0909	-1.21082	-0.663061	-0.615063	-1.3464	-0.218856	-1.95416	-0.370118	0.502785	-1.07275	-0.620215	-0.195618
TCGA-C8-A138-01	0.572643	0.396713	-0.436661	0.111481	-1.03501	0.156232	0.612717	-0.727476	-1.14893	-0.916459	-0.720972	0.204015	1.98565	-1.52967	0.200788	-0.382506	1.10269	-0.664827	0.0882516	-1.99198	-1.33731	-1.58069	-0.192614	0.812949	1.03192	2.19152	1.23418	1.21583	-1.22202	1.48509	0.469723	-0.0960954	0.71199	-0.16487	-0.461645	1.21836	0.353866	-1.1656	-1.2997	0.161518	-0.879608	-1.20303	-0.446906	-0.940051	-1.74774	1.16482	-0.771185	0.46315	-1.22429
TCGA-C8-A1HE-01	-0.33382	1.47049	1.32789	0.160097	-1.2854	1.26225	-0.0736895	-0.112144	-0.651841	-0.32605	0.380115	0.223895	0.682392	0.850578	0.665623	0.438042	0.433832	-1.14057	-1.02166	0.644449	1.15634	0.0261986	0.816994	-0.251016	0.0198723	-0.901619	-0.570082	-1.53538	-1.65455	-0.240491	-0.597508	-0.341299	-0.400738	0.573955	0.22251	-1.58311	1.55649	0.584743	0.797607	-0.252156	-0.314283	-0.502662	0.437715	-0.0830862	0.70849	0.179165	-1.41722	0.143134	-0.655595
TCGA-C8-A1HF-01	0.494713	-0.534406	-0.460473	-1.82991	0.55383	-0.136196	0.250542	-2.00447	-0.0698146	0.143652	-0.709446	-0.668555	-1.37983	-0.671176	-0.779367	-1.46062	-0.545816	-1.07633	0.410522	-0.0982833	-0.141452	1.18015	1.23379	1.30682	0.785378	-1.21631	1.27776	0.664054	0.542702	-0.736652	-0.729336	1.65589	0.719313	-0.244539	0.0186314	0.132466	-0.340202	-1.03443	-0.846607	0.726741	-1.14326	-0.235937	-1.11834	-1.47561	-1.59161	0.149549	0.465997	-1.73184	-0.851492
TCGA-C8-A1HG-01	-0.54986	1.30431	-2.21819	-1.07264	1.12941	-1.27017	1.39089	-0.635162	0.604717	-0.414675	-1.77189	-1.62488	-0.635297	0.410092	-0.597936	0.155431	-0.819891	0.525343	-0.077598	-0.604129	0.596438	1.44004	-0.224379	0.00118227	0.617823	0.887569	0.130325	-0.468926	0.0204616	-0.120211	-1.48351	1.12191	-1.17535	-1.12928	-0.915634	-0.010528	-1.25366	-0.653636	-0.426671	-0.368484	0.988156	-0.104424	-2.44949	0.596212	-0.466702	-0.363189	-0.207932	-0.371488	0.201469
TCGA-C8-A1HI-01	0.941901	0.776736	-0.201058	0.194317	-0.817503	1.03916	-0.163553	1.06498	-0.220181	-0.708944	0.976428	0.0343538	-0.130124	-0.408639	-0.557387	0.620424	-1.23758	-0.484245	-0.230754	0.477434	1.15644	0.00577685	0.635263	1.27102	-0.0845066	-0.73037	1.12302	-0.650387	-0.676837	1.09556	-0.186287	0.323011	0.221156	0.858057	1.12985	1.65375	-0.0338698	-0.275205	0.559206	-0.820988	1.62378	-1.40688	1.01586	0.277885	0.0122252	-0.191354	-1.06889	-0.245282	0.130117
TCGA-C8-A1HJ-01	3.57628	-0.82762	0.744598	-2.0233	-0.0971596	-1.60538	-2.84522	-1.43139	1.44357	-1.60448	2.22041	-2.81684	-2.70946	-0.379399	-0.725463	-1.95185	-2.17559	-0.846207	0.103744	-0.274719	-0.777025	-1.1349	0.230508	1.75542	-2.38724	-0.652525	-0.835679	1.753	-0.43736	2.0439	0.360693	3.44528	1.04163	-0.220245	-1.48951	2.18024	-0.873204	-0.727112	0.512953	1.61179	0.00148651	-0.771274	-4.03474	-1.6798	-3.18887	-0.0942176	1.34764	0.868182	0.905839
TCGA-C8-A1HK-01	-0.672876	-1.31974	-2.92803	-1.84923	0.583126	-0.518516	-1.35415	-1.20889	0.745394	2.18932	0.461139	-1.63284	-1.75402	-0.554452	-1.26644	-0.534926	-2.60345	0.0353488	-1.22225	1.591	1.37947	0.286912	2.62469	2.02403	-1.69477	-1.0251	-0.894308	-0.489534	0.405306	-1.18294	-0.164514	0.682755	-2.03847	-0.538295	0.377266	2.37871	0.308794	0.21173	1.05313	0.115255	-1.1398	-3.46698	-0.805288	-0.896896	-1.40644	0.879284	0.201901	-1.67629	-1.65628
TCGA-C8-A1HL-01	1.11228	0.117686	0.685933	-1.10526	-0.22283	0.60474	-1.08636	-0.397856	-0.954494	-0.572306	0.18412	-0.516334	0.928538	-0.101254	-0.888514	0.0908021	-1.43768	-1.45179	-0.522242	-0.90325	-0.83433	-1.55859	-0.129657	1.71128	-0.00201104	-0.836422	0.642975	1.24193	-1.95448	-0.38559	-0.835435	0.987952	-0.170009	0.700103	0.667211	0.755934	1.27599	-0.126151	-0.31898	-0.0256489	-0.108728	-1.15105	-0.996237	-0.413122	-1.15693	0.348367	-0.768256	0.00105002	-0.766339
TCGA-C8-A1HM-01	-1.21058	-0.0733722	-0.802568	1.10451	0.376651	0.562824	-0.578699	-2.43776	0.616276	-1.14005	-0.0606273	-0.934989	-1.94207	0.436666	-0.741223	0.26157	-0.0603765	-0.0642073	0.0381455	0.516059	-0.138733	-0.788575	0.222641	0.834178	-0.181296	0.608526	-1.92639	-0.0588817	-0.433267	-1.67181	-0.998309	1.61056	-1.46222	-0.278712	0.557309	-1.12073	3.82554	1.35498	1.80736	0.349061	-1.1593	0.0698959	-1.19983	-0.0666801	-1.6996	0.207862	0.612311	-0.706954	-1.29283
TCGA-C8-A1HN-01	-0.96084	0.588739	-0.855986	0.698335	-1.33107	0.645418	0.259975	-0.500913	-1.08608	-1.91404	-0.561229	-0.401166	-0.782139	0.434664	-1.95112	0.819347	-0.390329	0.715338	-1.25715	-1.04357	1.74473	-0.0623844	0.630089	2.00015	0.0419357	0.30193	-0.151272	-0.209364	-0.482284	-0.490293	-0.341525	1.01191	-1.51351	0.367633	0.304507	0.032804	0.108772	0.0433419	-0.955411	-0.399331	-0.286623	-0.280731	0.243777	0.176333	0.394672	-0.430439	-1.13003	-1.20003	-1.05616
TCGA-C8-A1HO-01	-0.883953	0.112562	-0.0204857	-0.69069	1.18709	0.161197	0.77866	0.756882	0.267263	1.05189	-0.000120482	-0.805633	-0.766905	0.135936	-1.28856	0.736818	-2.07996	-1.18969	-1.52056	0.078927	-0.501244	1.26204	2.22102	0.100058	-0.161301	-0.885896	-0.694718	-1.87589	-1.24393	-1.22927	-0.260617	-0.87912	-0.855407	-0.785746	0.465813	0.689917	0.506029	-1.39361	1.69517	-0.239704	2.03228	-0.458042	0.248957	0.0472899	1.7509	0.805237	-1.55675	-1.43113	1.73045
TCGA-C8-A26V-01	-1.10366	0.647559	-0.383603	0.349925	-0.207078	0.549992	-0.58331	-0.783672	0.0173228	0.0248474	-1.08039	-1.21186	-0.426975	-1.16151	0.497609	-0.00421773	-0.599669	2.76252	1.22212	0.797996	-1.6177	1.7549	0.829312	0.778087	1.3509	0.114566	-0.715938	-0.225183	0.233114	-0.131363	0.118125	0.966838	-0.830088	0.874691	-0.82211	-1.26229	0.777246	0.878406	-0.200665	-1.55058	1.30873	-0.425448	-0.657478	-0.790749	0.286843	-1.11412	0.530688	-1.75436	-0.694674
TCGA-C8-A26W-01	-0.0257013	0.924085	0.110089	-1.25412	-0.589438	0.855195	0.211965	0.435427	-0.301202	0.709116	-1.07921	-0.818792	-0.717831	2.30147	0.32695	-0.182176	-0.839339	-0.0650998	-0.839202	-0.306751	-1.73229	0.689528	-1.89329	0.689973	-0.766692	-0.931022	-0.0484801	0.339378	-0.837973	-0.568721	-0.0479632	1.59107	0.682557	-0.0838394	0.877598	-0.290646	-0.434493	0.27482	-0.348999	0.154688	-0.433086	-0.195665	-0.571315	0.468261	0.352346	0.204904	0.00447458	0.434949	0.566781
TCGA-C8-A26X-01	0.762904	-0.675634	0.737387	0.552273	0.57997	-0.663235	-1.01977	-1.02026	-0.296133	-1.27278	-1.08897	-0.133765	1.10375	0.123562	-1.46888	-0.911441	-0.47648	-0.470211	0.132357	-0.769616	1.07467	1.20549	-1.03957	0.99942	1.43759	-0.819261	0.556183	2.49501	-0.84968	-0.748906	-1.17917	-0.322546	1.00567	0.646426	0.476793	0.308585	-0.658664	0.864197	-0.579974	0.299167	-0.855541	-0.350556	-0.679268	-1.16843	-0.650947	0.814252	1.79849	0.0140307	0.582082
TCGA-C8-A26Y-01	-1.22935	-0.517884	-0.988972	1.93427	-0.660044	0.400132	1.8971	-1.02898	0.464908	0.783842	-1.30694	1.34561	0.771643	0.683556	-1.53066	0.546146	-0.638456	-1.16181	-0.386003	-0.22883	1.99666	1.30999	0.569918	3.07994	-0.149145	-0.476493	-0.461649	0.413155	0.0548914	-0.512974	-0.100061	1.5055	-0.655183	1.14714	-0.437141	0.0032999	-0.0405872	0.153444	0.14378	1.65425	0.500968	2.08353	0.511605	-0.412515	0.564314	0.859008	2.83948	-1.06558	1.52604
TCGA-C8-A26Z-01	-0.859071	0.200258	0.102005	-0.984416	1.22544	0.394479	-0.907128	0.957345	-0.19581	-0.582989	0.564433	-0.236378	0.462329	0.40732	1.23649	0.563949	-0.865395	-0.440209	0.330678	-0.239061	1.30659	-0.6151	0.233788	0.169916	-0.747914	-0.659038	-0.427528	-1.67217	0.644606	-0.755116	0.990516	0.252269	-1.2022	-0.454085	0.998694	-0.0389744	0.471395	0.776228	0.237	-1.35332	0.0286803	-0.90923	1.02447	-0.375426	1.3744	1.12491	-0.90918	-0.732326	-0.85809
TCGA-C8-A273-01	-0.0647182	0.907724	0.726791	0.441635	0.873349	0.349477	1.40057	1.57625	-0.427412	-0.273589	-0.547268	1.53066	0.0710674	-0.972439	-0.897502	-0.453557	1.10616	0.239735	-1.57037	-1.28538	-1.32173	1.06404	-0.191212	-0.194851	-0.0296872	1.4701	0.538865	0.955936	0.495846	0.960515	1.06083	-0.461472	0.323945	-0.0247855	-0.362378	-1.14731	0.210737	0.82614	0.132146	-0.938978	2.0085	-0.200196	-0.625728	0.522664	0.929494	-0.10304	-0.883429	-1.40493	-1.54574
TCGA-C8-A274-01	-1.43723	0.988308	1.40687	-0.341165	-0.699737	1.49932	0.0781609	-0.271748	-1.94545	0.502163	1.17795	0.735634	-1.73623	-0.514862	-0.423957	0.113448	0.33291	0.669201	-0.668562	0.801679	-0.265314	-0.999235	-0.138398	1.24457	0.0731679	0.391704	-0.953543	0.00304533	0.615589	-1.40492	0.51182	-0.346617	0.0974793	1.02877	0.966541	-1.30982	0.92911	0.152183	1.42395	0.671932	0.419781	-0.0307325	-0.0524801	1.32267	0.177464	-2.14359	-0.0608772	-1.663	-0.130197
TCGA-C8-A275-01	0.012969	-0.631495	-1.85862	-0.474051	0.137119	-0.500704	-1.4612	-2.39159	-0.870338	1.05915	-0.146701	0.768345	-0.615513	-0.153619	-0.610701	-0.922059	-1.44678	-0.527065	0.325497	0.548564	0.0733426	0.12517	0.513378	0.742674	0.903851	0.118269	-0.841477	-0.453119	-0.547888	-0.388216	3.07987	0.699097	-0.473184	0.708765	0.602994	0.557482	-0.060661	0.960879	-0.64658	0.499062	-1.55184	-0.0669803	-0.363078	-1.5119	-1.81299	-0.309999	0.972032	0.12436	-1.02759
TCGA-C8-A278-01	0.0585138	-0.127027	-0.954405	-0.0966468	-0.441219	-0.501039	-1.82931	-0.592423	-0.109243	0.124816	-1.0341	-1.31167	0.867622	0.795422	-0.990493	0.292824	-1.30418	0.201392	1.67356	0.929358	-0.349514	-0.192758	-0.308595	1.33432	0.826377	-1.02652	-0.286571	0.0713633	-0.197015	-0.125437	-1.94084	0.950592	-0.722699	0.553006	0.187986	0.840202	-1.03134	0.666097	-0.22193	2.11878	-1.00425	-1.13855	-0.938073	-1.72577	-1.80166	-0.140311	0.28087	-0.953011	0.540054
TCGA-C8-A27A-01	-0.694618	-0.374322	-1.18238	-1.14319	0.999456	-0.0288376	0.868492	0.672211	-0.00776296	0.00807783	0.331797	-0.304891	-0.0014649	0.0772517	-1.78284	0.288304	-2.0659	0.788258	0.220378	0.981128	-0.548588	-0.900721	-0.182836	0.806249	-0.553174	-0.403197	-0.0953829	-1.427	-0.915111	-0.55761	-1.23367	0.512231	-0.759527	-1.02148	1.21696	1.10425	-1.06779	0.533837	1.11515	0.162046	-0.247887	1.14094	-0.868054	0.737432	0.969215	0.147222	-1.77136	-1.21111	-0.322765
TCGA-C8-A27B-01	-0.791423	-1.33829	0.914357	-0.776977	2.09562	-2.095	-3.0953	-1.48481	1.94537	-1.99479	0.338797	-1.4986	-2.03082	-0.599301	-1.56809	-1.26738	-2.13848	-1.75863	-0.641494	0.673784	-1.15124	-0.577824	0.922177	1.28943	0.739042	-1.18474	-1.84774	-0.454748	0.408893	0.305566	0.204422	2.06268	0.313993	-1.09461	-2.20905	-0.230952	-1.81848	0.254018	0.796174	1.67515	-2.0705	1.10118	-2.05021	-1.30699	-1.64732	1.85469	0.797104	-1.67073	0.569069
TCGA-C8-A3M7-01	1.42057	0.381549	-1.00119	-1.00333	-0.907722	-0.150066	-0.26047	-0.466426	-1.10856	-0.406668	0.594064	0.0959007	0.856762	-1.80663	1.22016	0.230703	-0.408876	-0.0600175	-0.121056	-0.467488	-1.04362	-0.318136	-1.56058	-0.176078	-1.71272	-1.27548	1.42748	-0.495664	-2.1173	0.803956	0.244207	-0.43697	-0.545824	0.156757	1.11977	1.76026	0.379687	0.0422527	-1.52114	0.161214	-0.327176	0.674521	1.07656	0.203131	0.36693	0.27779	-0.106906	1.07084	0.066233
TCGA-C8-A3M8-01	0.0894618	-1.51845	0.537288	0.29906	0.695649	-0.288685	0.349838	0.853017	0.0582234	0.990955	0.974057	-0.256833	-0.583134	0.501975	-0.134452	0.743633	-0.439946	-1.52195	-0.718874	0.786801	1.21054	0.475221	-0.733278	0.54042	0.350495	-1.11185	0.0906004	-0.140674	0.310623	-0.5033	1.18316	1.81467	0.134691	0.549193	0.851842	0.387895	0.64969	0.65274	1.02777	-0.0748091	1.39437	0.379065	0.90311	-0.244824	0.930716	-0.431231	0.0588336	0.523293	1.19693
TCGA-C8-A8HP-01	-0.239648	-0.400504	-1.21403	1.60216	1.85405	-0.0932273	2.14819	0.163573	0.541829	1.99786	-2.34199	-0.0465101	0.309705	-0.0366093	-0.258712	-1.93129	0.482759	-0.440818	0.460514	-0.597061	-0.0346824	-0.144231	-1.05542	1.04475	1.03353	1.17089	0.336687	1.61246	-0.199475	0.712003	0.834913	0.599019	-0.493403	-0.307599	0.273333	1.14206	1.63324	-0.81681	-0.604589	0.549279	-0.231768	0.307392	0.747009	-0.766804	-0.163385	-0.926796	0.0455623	0.53431	0.714532
TCGA-C8-A8HQ-01	-0.481663	-0.698456	-0.899371	0.747511	-0.74351	0.179682	0.766067	0.144086	0.854643	0.906367	-0.652354	0.0427162	-0.961941	-0.527211	-0.591643	-1.67695	-0.213065	-1.12923	1.46862	-1.19036	0.126628	0.294882	-0.804155	-0.457812	0.458091	-0.741497	0.370213	0.899578	1.19266	-0.414531	0.93213	0.578756	0.691576	0.294633	-0.692261	0.514837	1.00351	-0.0855844	-0.227251	0.307892	-0.225486	-0.0871083	1.83562	-1.3389	0.432176	-0.162963	-0.769587	0.226564	1.12304
TCGA-C8-A8HR-01	1.056	-0.581999	-0.651957	0.570663	-0.190477	-0.6662	0.208267	-0.564291	-0.00439165	1.00408	-0.450806	0.481437	-0.0209152	-1.13553	1.01799	-0.387829	-0.357442	-0.488045	0.6681	-0.16414	-0.649562	-0.170977	-0.66861	-1.6857	-0.929331	-0.673203	0.828884	-0.0950643	-0.673565	0.798769	-0.243889	-0.729936	0.237923	0.394738	-0.347392	0.380012	0.465266	-0.309475	-0.855085	0.437053	-0.0883786	0.896105	-0.155984	-0.226752	0.979492	0.878972	-0.0451375	0.982306	0.687137
TCGA-D8-A13Y-01	-0.657005	-0.657776	-2.21947	-0.168405	0.233083	-0.943262	3.03635	0.471651	1.73126	-1.02032	-0.320408	0.281308	-1.29565	-1.19517	-0.906367	-1.02491	-1.50393	0.610539	0.148901	0.410409	-0.0279158	-0.617351	-1.55142	1.63747	-0.665834	1.05633	-0.639261	-0.853716	-1.90822	-0.248031	-2.34973	0.606716	-1.07185	-1.30059	0.693557	-0.932125	1.41829	-0.270122	-1.20379	-0.253682	0.665279	1.61163	2.02536	-0.133715	-2.06212	1.00196	-0.407355	-1.83114	0.476114
TCGA-D8-A13Z-01	-0.011484	-1.13127	-1.66735	-1.44328	0.500313	-0.909682	-2.0545	-1.91002	1.29024	1.21604	1.52835	0.977825	-0.719416	0.622444	-0.325546	-1.39491	-0.468867	-0.176469	0.0173427	1.0218	1.56943	-0.72688	-0.308458	-0.276004	0.189419	1.71568	0.178583	1.01243	-0.0173043	1.74603	1.2799	1.269	0.713345	0.217837	-0.302003	0.968489	-0.662424	0.0057123	1.67813	0.858028	-0.580595	-1.02179	-1.63381	-0.634703	-1.4015	-0.0670406	0.818437	-0.577731	-0.187343
TCGA-D8-A140-01	-0.367158	0.816863	0.373635	-0.908025	1.12167	-0.209064	-0.169854	-0.154107	-0.794443	0.483261	0.303551	0.758128	-0.233226	1.34961	0.0834103	1.55541	-0.054266	-0.250883	-0.978346	0.155846	0.307247	0.36868	-0.943562	-0.740352	1.1214	-0.775386	-1.23953	-1.92451	-1.03706	-1.15999	-1.13803	-0.985386	-0.698351	-0.0421174	0.00921605	-0.251378	0.343524	1.36099	2.78013	0.224466	2.64919	0.480599	-0.262714	0.645345	1.08964	-0.555612	0.141483	0.612471	0.875528
TCGA-D8-A141-01	0.337929	1.14271	1.05665	-0.790304	-0.494507	0.604551	1.24575	-0.0576038	-0.351918	1.77712	0.304935	0.449622	0.5781	0.341886	0.0152155	-0.220564	0.296567	-0.42471	0.63311	-0.0274882	0.477596	-0.110365	-0.000402442	-0.893205	0.276913	0.733522	0.957092	0.801108	0.281542	-0.205083	-0.733361	-0.730106	1.37562	0.961672	-1.02843	1.09614	-0.0206514	0.458264	0.774525	0.608368	0.0147321	-0.135691	-0.394136	-0.289195	0.549262	0.985094	-0.245425	0.672313	0.410748
TCGA-D8-A142-01	0.781374	-1.1864	-2.01932	-0.979528	0.392939	-0.415625	-0.29667	0.4669	1.75026	0.151742	1.08502	0.0879052	-0.0223707	0.559112	-0.965239	-1.65916	-0.00930532	0.678513	-0.282736	0.460143	1.4391	1.78949	0.170088	-0.347461	-0.174522	3.40932	1.96442	1.86577	1.49831	3.01568	1.81451	-0.122409	1.82662	0.904284	-1.90447	0.569926	-1.47587	-0.0937916	-0.653576	1.45952	-0.876158	0.200897	-0.611431	-1.04035	0.0683627	0.261828	0.974755	-0.485326	0.805799
TCGA-D8-A143-01	0.164759	-1.28157	-0.733034	-0.662605	0.670145	-0.47385	-1.60344	-1.30211	1.80424	0.83428	0.310199	2.25539	-1.44685	0.993453	-1.2039	-1.8989	0.0158903	0.106353	-0.882614	1.05562	2.06259	0.452878	0.452134	0.953111	-1.20872	-0.742787	-1.2217	0.683662	1.38523	0.208182	-0.117824	2.50071	1.0154	-1.40086	-1.46748	-1.31993	-2.24622	0.269046	0.312472	0.490025	-0.155437	0.671484	-1.94747	-1.07289	-0.792294	0.277024	1.71472	-0.769293	1.25109
TCGA-D8-A145-01	0.839744	0.273251	0.257058	-0.291575	-0.36723	0.833088	0.347128	0.408564	-0.591762	0.527099	0.525027	1.15358	-0.183631	0.751581	1.04841	1.1904	-0.906182	-0.282088	0.120205	0.967075	0.195096	-0.307613	0.0641228	-0.492477	-0.0830675	0.345195	0.533952	-0.993234	-0.688661	0.454804	0.212036	-0.685883	0.640232	0.613048	1.45152	1.22986	0.46078	0.53795	-0.626748	0.215068	1.35215	0.01154	-0.0402945	1.04748	1.24059	0.45982	-0.633624	1.0672	-0.380609
TCGA-D8-A147-01	-0.644471	-1.30447	-0.188011	-0.703124	1.05711	-0.842367	-1.35458	-0.976301	1.65714	-0.567775	0.574395	-0.914861	-2.35284	-0.740545	0.268065	-0.737653	-2.06333	0.623896	-0.437234	1.08102	-0.300045	-0.721747	0.80849	1.39221	-0.178102	1.93756	-0.844215	-1.02086	0.346177	0.313513	1.41725	-0.0122973	0.456863	1.3387	-0.973634	1.3232	-1.37485	0.160123	2.22686	2.23805	-0.477186	1.01765	0.0749313	-1.70623	-0.763679	0.40468	0.537711	-1.7207	-0.0246594
TCGA-D8-A1J8-01	-0.531145	0.773604	1.29291	-3.29668	-2.086	0.154253	-2.10542	-1.89072	-0.117998	-0.753413	0.397894	-1.19984	-3.77217	-1.37021	-0.768812	0.273474	-3.01274	-0.443108	0.0890914	1.09404	-0.573556	-1.90625	-0.00400372	1.95671	-0.541351	-1.10183	-0.217717	0.401771	-1.62715	-0.559031	-1.43109	-0.121318	-1.01602	1.65917	0.642981	1.24781	0.974623	0.714766	-0.503943	1.18188	0.452366	-2.18016	-0.355079	-0.570088	-0.0286338	0.232073	1.50479	-1.7387	-1.54478
TCGA-D8-A1J9-01	-0.255839	0.238785	-0.931458	-1.309	-0.0548759	-0.522521	-1.67326	-0.0507932	0.505704	3.11169	0.0620044	-0.406256	-1.5056	2.51858	-0.0102296	-0.358263	-1.34269	-1.35008	0.955875	-0.995872	0.359839	0.224055	0.996192	-0.248986	-0.0156479	-1.43556	0.0337158	-1.32349	2.12758	-0.350858	-0.40994	1.33618	-0.318467	1.67656	-0.205928	1.56733	0.124113	0.783874	1.10111	0.873752	-0.202124	-1.51613	1.27844	0.221744	0.597606	0.200838	0.143678	-1.55766	-1.22699
TCGA-D8-A1JA-01	-0.977471	0.605836	-0.86056	-6.51475	-1.22026	-0.684095	-1.49971	-1.10629	-1.44098	-0.746865	1.40562	-1.43137	-2.70325	0.107645	0.518704	-0.92983	-2.78093	-1.39076	0.912364	1.12063	-1.00787	-2.04423	2.9215	0.0757364	-1.41743	-0.942744	-1.4653	0.00725951	-1.84581	-0.643736	-2.39645	-0.165513	-0.843468	1.25566	0.478597	1.33548	-0.330331	2.21198	1.36435	0.578094	-1.17173	-2.23182	-0.651123	-0.782656	-2.21122	-0.413183	2.08457	-1.83114	0.1529
TCGA-D8-A1JB-01	0.843763	1.11665	0.232875	-0.883719	-0.362343	-0.429754	0.508157	-0.135898	-0.83494	-0.24727	-0.149452	0.211456	-0.656395	0.337723	1.1835	0.347264	-1.28399	0.152572	0.97466	0.335116	1.01821	-1.09393	0.809834	-0.0610791	-0.329349	-0.977597	0.877589	-0.656429	-0.602293	1.00993	-0.316139	-0.400601	-0.00016578	0.616467	-0.15901	1.61891	-0.542407	0.732409	0.265201	0.55089	-0.181475	-0.741267	-0.0817143	-0.236506	0.163897	0.817798	-1.05481	0.191064	-1.01075
TCGA-D8-A1JC-01	0.124042	-0.638109	-0.489677	-0.241935	0.134814	-0.269915	1.895	0.2978	-0.96538	-0.112299	1.51717	0.107402	-2.01491	1.56531	1.17057	-0.279922	-0.618345	-0.629945	-0.118947	0.134061	0.499073	0.623393	-0.184755	0.273829	0.334252	1.02793	-0.16952	-0.46754	-0.851792	0.766785	-0.161346	-0.347655	0.94728	0.538517	0.476202	-0.242639	-0.00713906	1.30557	2.37507	-0.0111338	0.233319	0.491471	0.852217	1.48317	1.3093	0.0578125	-0.997975	-1.41213	-0.153813
TCGA-D8-A1JD-01	-0.167098	0.392749	0.958042	-0.244191	-0.155023	-0.329359	0.871824	0.867275	-0.146985	1.1985	0.509326	-0.362893	-1.23344	1.80252	-0.259354	0.646067	-1.24171	-0.418599	0.450477	0.968882	1.19054	-0.537506	0.275722	-0.635533	-0.551734	0.473905	0.38185	-0.56932	0.296821	-0.00566705	-0.892326	0.416071	1.30642	0.212518	-0.357828	0.595624	-0.304986	0.683025	0.199211	0.698693	-0.232926	-0.117	0.352821	0.967291	1.25347	1.47602	0.679437	-1.68015	1.21754
TCGA-D8-A1JE-01	-0.581895	1.10351	0.944441	-2.69489	-0.625237	0.765162	0.198976	-0.404044	-2.23028	-0.221641	0.322637	-0.971697	-1.69197	-0.0348212	0.709415	1.51192	-2.2596	1.04701	0.61488	0.913297	-0.459887	0.542317	0.288644	0.074564	0.141173	-1.31686	-0.020859	-0.0533723	-0.113925	-0.572242	-1.53079	-0.0154522	-0.514397	1.86003	-0.0303095	1.52317	0.370136	0.455714	1.10722	0.107987	-1.69274	-0.236964	-1.02781	0.773207	-0.61847	0.0170542	-0.478676	-1.83114	-0.315575
TCGA-D8-A1JF-01	-0.691332	-0.39133	-2.15487	-1.49916	2.45734	-0.411654	-1.49036	1.21725	-1.16183	-1.49553	-0.375703	0.0209074	0.962516	3.32801	-1.2258	0.151965	-0.990643	3.0115	-1.04725	1.52987	1.11736	0.150345	1.58842	0.525688	0.914852	-1.53626	-0.185002	-0.666808	-2.9131	-1.81802	-1.60597	0.178477	-0.532703	0.988149	0.370821	1.33224	-1.13647	0.672547	-0.658724	1.32169	-1.0913	-2.51774	-0.839892	0.492441	-1.66427	2.55542	0.00712029	0.359745	-0.737366
TCGA-D8-A1JG-01	-0.235861	-0.848398	-1.1605	-0.553037	0.381567	-0.106574	1.09968	0.848745	2.99872	1.53919	-0.398182	1.74038	-0.555329	2.0341	-0.562689	0.441636	-1.55601	0.636751	0.423755	1.01655	1.24522	0.801222	1.91574	0.281684	0.178566	-0.376278	-0.562959	-0.52099	-2.47051	-1.17077	-1.36245	-1.45274	-0.390635	0.764658	0.342944	1.007	-0.917343	0.556764	0.242374	2.23357	-0.913409	-0.337918	1.70574	-0.802273	-0.744841	1.27064	-0.506438	-1.67191	0.60759
TCGA-D8-A1JH-01	0.824838	1.09843	0.463115	-0.297083	0.184871	0.473982	-0.484743	0.0556893	-0.256562	0.390842	0.212037	1.08641	-0.326755	0.67524	1.10208	0.677905	0.435516	0.832396	0.633845	0.290515	0.085601	-0.441482	-0.269701	-1.09114	-0.45628	-0.0297433	0.427396	-0.496694	-0.413281	0.19188	-0.0973931	-0.347523	0.346045	1.06223	0.336198	0.339442	-0.435562	0.537134	-0.470256	0.36606	0.953985	0.221178	0.407219	0.259029	1.06981	0.675987	0.0202511	0.989984	-0.621192
TCGA-D8-A1JI-01	-0.938263	1.16009	2.13836	-0.668528	-0.738632	-1.16793	1.54017	0.772313	-2.03351	-0.213468	-0.30887	-0.0283229	0.0442381	1.07464	-0.546113	0.807416	1.35494	1.10893	-1.66991	0.687984	-0.149375	2.33547	0.609843	0.0888784	0.856714	-0.838079	-1.90838	-1.36796	-0.608034	-1.29833	-1.43143	-0.0800489	-2.10829	-0.973125	0.13082	-1.85263	0.785368	-1.32164	0.0202888	-1.05863	2.64183	-0.302856	-0.0111668	2.7216	1.35109	-2.2069	-0.497874	-0.274975	1.78225
TCGA-D8-A1JJ-01	-0.311489	-1.0396	-1.08035	-0.0103712	-0.0400131	-0.066832	-0.277473	0.0613866	0.971963	-0.460652	0.403154	-0.539247	-2.0962	-0.277271	-0.535277	-0.168329	-1.03628	0.593316	-0.222464	0.878166	0.166904	-0.919109	0.198447	0.579354	-0.108658	2.05674	0.824117	-0.0106063	0.653886	-0.474255	-0.751489	0.794086	1.01548	1.23522	-0.509321	0.240683	0.407251	1.01533	0.683151	0.49721	-0.431227	-1.13572	-0.491883	-0.22685	-0.21315	0.925205	1.2671	-1.44281	-0.93407
TCGA-D8-A1JK-01	-0.247457	-1.35707	-0.544462	0.0853538	1.87435	0.239612	0.120324	-2.00754	0.64801	-0.647215	-0.342024	-0.158343	1.06873	-0.469636	-1.879	-1.70319	0.0888397	0.493217	0.844475	-1.76529	0.563277	2.09242	0.189157	0.174411	0.00444331	0.254289	0.448592	2.17419	-1.04135	0.171971	-0.449669	-0.316296	1.56874	1.48141	0.301717	-0.381781	0.182506	-0.0190833	-0.482249	0.99264	-1.18633	-0.55833	-1.24591	-0.185588	-1.00424	0.971402	3.35519	-1.83114	-0.912575
TCGA-D8-A1JL-01	1.02114	-1.57242	0.256895	-0.180069	1.57006	-0.844055	-0.283374	-1.00899	1.78771	0.241935	0.991565	0.997444	0.00854837	0.226589	-0.336461	-0.913628	0.00824993	0.951728	0.697647	0.381623	-0.0467859	0.0640514	1.43912	-0.607832	0.65547	-0.900025	-0.941063	0.76801	-0.479416	-1.2424	0.373527	0.772167	1.16971	1.04823	-2.63273	0.376384	-2.32475	0.98438	1.61339	1.79459	-0.463727	1.35181	-2.09667	-0.974476	-0.231519	0.664226	0.330981	-1.24291	0.316716
TCGA-D8-A1JM-01	-0.703351	-2.4382	0.689545	0.476783	2.27199	-1.91706	0.312338	-1.82292	-1.32949	1.97295	1.03294	0.114435	-1.73263	-0.784532	1.21104	-0.816703	-1.56063	-0.112758	-0.571651	-0.888635	-0.526047	-0.462935	-0.65455	1.95955	-2.42945	-1.12723	-1.5976	-0.597209	-0.164074	-0.313963	0.929521	1.72824	-0.92625	-0.64375	1.16459	0.331528	0.433577	0.558962	0.893077	0.743208	-0.582053	2.4973	0.382685	-1.2277	-1.47039	1.88868	1.8163	-1.83114	-0.269834
TCGA-D8-A1JN-01	-0.417814	1.35091	0.575093	-0.124423	0.0147909	0.618408	0.104263	0.20959	-1.0143	0.0563549	-0.907497	-1.58834	1.81887	-1.47872	0.882979	-1.31269	-0.891009	-0.168467	-1.69712	-0.411838	0.436414	-0.773579	-0.295677	2.65363	-1.52422	-0.916361	-2.52076	-1.66417	-2.98317	-2.11748	-0.500885	-0.920864	-1.23311	1.24738	2.87475	1.05323	1.24837	-0.249637	-0.356448	-1.33835	-0.565859	-3.18755	1.77125	-0.250624	0.149545	-2.26809	-3.12481	0.163223	-2.64971
TCGA-D8-A1JP-01	0.15073	0.516135	-1.06987	-1.67308	-0.705966	-1.27524	-0.308974	-0.120852	0.14122	0.233097	1.31014	-0.201401	-1.54281	-0.727737	1.59106	0.384215	-1.60479	-0.600097	-0.264515	1.31137	-0.185531	0.265115	-0.241748	-0.318233	-0.0226315	1.07387	1.19624	0.13478	-0.115302	0.70237	-0.712649	0.779918	0.359397	0.263584	1.15938	0.429965	-1.06591	0.495349	-1.3425	-0.131573	0.335179	0.803632	-1.23678	-0.316149	0.350382	-0.145871	-0.511138	-1.07501	-0.811759
TCGA-D8-A1JS-01	-1.41207	1.13336	1.01584	1.87432	-0.304436	1.35411	-0.221834	0.673149	-0.393303	-1.66254	-2.89414	0.488726	2.61402	0.0665649	-0.504991	0.0522262	2.00345	-0.797726	-1.49762	-0.270114	1.50558	1.58669	0.268051	-0.0672427	1.13683	-1.03772	-0.359482	-1.58984	-1.5779	0.0817572	-1.46596	-0.942036	-2.22249	0.664635	-0.859883	-4.69885	-0.15377	-1.60766	-0.917265	-1.68598	1.19099	-0.432309	0.301096	-0.647022	0.30228	-3.33818	-2.52072	-0.273104	-2.80169
TCGA-D8-A1JT-01	-1.2375	-0.248352	0.949041	-3.89267	-1.82204	0.738449	0.268563	-1.86857	-1.28937	-1.54084	1.11861	-2.98819	-2.89061	-0.799638	0.18667	2.1445	-2.9467	-0.700042	-0.510334	0.638151	-0.598445	-1.31374	0.382783	2.07451	0.0831573	-0.357297	-1.08666	0.0155936	-0.969939	0.383448	-2.41318	-0.682946	-0.849761	-0.403609	1.20947	-2.02603	0.440663	0.481064	1.39402	-1.01752	-2.01402	-1.1312	0.0430522	0.96808	-0.383236	-1.0802	3.60643	-1.7316	-0.560811
TCGA-D8-A1JU-01	0.745038	1.30879	0.0733047	-0.530833	-0.778793	0.548651	-0.127601	-0.602519	-0.955209	0.83623	0.188801	0.325739	0.682011	-0.92994	1.56686	0.450473	0.449909	0.413627	1.26483	0.067713	-0.185537	-0.540688	-0.268643	-0.966653	0.359339	-0.574938	0.587727	-0.650761	-0.473802	0.353964	0.0969523	-0.545222	0.258225	1.24532	-0.444496	0.618436	-1.22674	0.680793	-0.284063	0.571529	0.775272	0.54359	0.462106	-0.288552	0.558672	1.51598	0.488051	1.7576	-1.06821
TCGA-D8-A1X5-01	-0.0161388	1.21033	1.66865	1.26354	0.8023	0.650853	-1.07229	-0.168751	1.03708	-0.873652	0.121378	-0.120745	-1.56999	0.176862	-0.20122	0.732443	-0.377592	0.472245	-0.439293	0.843471	-1.32565	-0.455092	2.39277	0.985123	0.899926	-1.47117	0.523576	-0.472095	1.33594	-1.14097	-0.537784	0.683914	0.830183	-0.500096	-1.34493	-1.21617	0.08707	1.22493	-0.0102707	0.856821	0.111709	0.0271291	-0.266415	1.13452	0.574648	-0.81031	-0.0985043	-1.5116	-0.710072
TCGA-D8-A1X6-01	-0.483988	0.657956	0.0756306	-0.285189	0.0707929	1.08744	1.00589	2.27145	-0.787705	-0.832489	-1.54821	0.275887	0.68193	-0.284697	-1.24317	0.86786	0.869018	1.34123	-2.72479	0.840895	-0.8433	1.19491	-1.5819	-0.229245	0.102565	-0.187335	-1.9094	-0.109185	0.983453	-1.86448	-0.138479	-0.31837	-0.759293	-1.60154	0.63268	-1.59239	-0.906126	0.389246	-0.542072	-0.342675	0.961067	0.122526	1.67771	0.731933	-0.18953	-1.77708	-0.757794	-0.503238	0.503084
TCGA-D8-A1X7-01	-0.202724	-0.0432345	0.646731	-0.493334	1.42331	1.08658	0.847597	-0.115775	-0.620723	-0.271711	1.49943	-1.016	-0.451805	0.885901	-0.137457	1.51019	-1.20046	0.596496	-1.03118	0.167848	0.97126	-0.0162673	1.11367	0.0603688	0.565231	-0.363822	0.223183	-1.4466	-0.925252	-1.15329	-1.35392	-0.309475	-0.554143	0.483832	-0.724489	0.434244	-0.350442	0.513448	1.12614	-0.474994	0.10699	0.0955821	-0.194425	-0.012797	0.262313	-1.01023	-0.441214	0.436121	1.26059
TCGA-D8-A1X8-01	0.650051	0.97778	1.30164	-0.169206	-0.567509	0.780313	0.0174865	0.13158	-0.798563	0.151267	0.118826	0.315346	0.264109	1.34754	0.046478	0.738366	1.11085	-0.3479	-0.19097	0.282156	0.0651447	0.222476	0.34951	-0.705744	0.201533	-1.28452	-0.127223	-1.10614	-1.43382	-0.128275	-0.89503	-0.51394	-0.700002	0.199098	-0.447554	-0.80203	-0.190857	0.668765	0.531025	0.316882	0.473778	0.20206	0.204402	1.06485	0.612975	0.173838	-0.54457	0.78643	0.739753
TCGA-D8-A1X9-01	0.193864	-0.257279	0.503366	-0.454979	1.04121	-0.260359	-1.53249	0.162395	0.447683	0.193181	0.673595	-0.460961	-1.33806	0.334115	-0.581417	0.363641	-0.999734	-0.967295	-0.339943	0.331775	0.877456	-1.07345	0.93863	0.502189	0.229523	-0.192099	0.105391	-0.6126	-0.660344	-0.658642	0.578847	0.300203	0.280446	0.62722	-0.0663362	0.604645	-0.413035	1.07465	0.817681	0.378901	-0.22139	-0.915628	0.563087	0.20881	0.590882	0.149723	-0.144853	-1.44201	0.0885315
TCGA-D8-A1XA-01	-1.17774	-0.363587	-0.807137	-1.49072	0.422495	0.680807	1.7263	2.18199	-1.21635	-1.28086	-0.523976	0.236161	-0.137315	1.55252	0.0850133	0.850185	-0.292721	2.42726	-0.871586	-1.57335	0.764379	0.238885	0.426378	-1.90144	0.456515	-0.379993	-0.560277	-0.724736	0.838269	-0.999383	0.225951	-0.746124	-0.803278	-0.599557	0.520539	-1.16444	0.439326	0.904193	0.618075	-0.490988	1.73208	-0.341157	0.772617	2.10808	-0.649831	-1.26939	0.320743	0.416074	-0.540102
TCGA-D8-A1XB-01	-0.283867	0.752987	-0.319248	-1.09169	0.355086	1.03615	1.08041	0.246971	-0.747931	1.40749	0.770278	1.01939	-0.229347	0.656109	-0.115473	0.502959	0.160469	0.45659	0.566454	0.285108	0.651738	-0.514235	-0.802483	-1.5221	-1.42549	0.704469	0.813114	-0.121796	0.667114	0.814286	0.0401084	-0.340131	0.660985	0.54671	-0.144334	0.967216	-0.102658	0.340289	0.94409	-0.187862	0.576135	-0.236371	0.899746	0.23716	0.545837	-0.0107247	-0.712787	-1.00187	-0.540921
TCGA-D8-A1XC-01	0.891627	-1.22112	0.352393	-0.290644	0.37604	0.585561	1.98036	1.57034	-1.49481	-0.486763	-0.0531656	0.263239	-0.155633	1.08011	-0.0998955	1.45849	0.273788	1.26257	-1.7201	0.0801365	1.68328	0.660091	0.191212	-0.235886	1.10435	-0.836053	-2.03378	-2.37033	-1.24131	-1.7631	-1.67373	-0.9787	-0.629176	0.211906	-0.0586621	-1.84728	-0.501089	0.56804	0.52637	-0.921101	0.567389	0.725031	0.389053	0.58772	0.408512	0.77745	-1.96419	-1.50837	-0.412162
TCGA-D8-A1XD-01	-0.606552	-1.85282	0.125155	0.947346	0.342308	0.965882	0.330112	1.15405	-0.356054	-0.545741	0.335681	1.74412	-0.688125	0.685332	0.636452	0.649207	0.324318	0.141075	0.343074	-1.44265	1.10751	-1.69732	-0.445866	-0.747893	-2.79967	1.96361	0.47606	-1.0845	-0.0583462	0.485715	0.79758	-0.0820566	0.69541	-0.0944093	1.81768	1.30011	0.393088	0.305848	-1.14318	-0.312229	0.413629	-0.0715361	0.574902	1.07272	0.765678	0.666343	-0.820709	-1.3395	-1.52853
TCGA-D8-A1XF-01	-0.763552	-0.751743	0.352957	-0.819027	2.09431	-1.20256	1.75698	2.00791	-0.0227669	1.43041	1.64894	0.0865303	-0.963183	1.28755	1.30703	-0.881965	0.095138	-0.520497	-1.30751	1.42068	2.56169	-0.189432	-0.110413	0.231022	-1.30312	-0.581624	-1.12377	-2.01143	-0.138292	-0.151445	-0.467668	0.5421	-0.690189	-2.15229	0.0142215	-0.574384	-0.754331	0.0418781	1.82056	-0.545695	0.127722	1.74811	0.663508	0.323861	-0.112734	-1.02519	-1.75999	-0.22732	0.96701
TCGA-D8-A1XG-01	0.534644	-0.910798	0.929229	-0.210638	0.738821	-0.315065	1.03557	0.243313	-0.887762	-0.3609	1.04185	1.29295	-0.552455	-0.115317	-0.0600218	0.896629	0.044859	0.870608	-0.643629	0.374899	0.119948	0.108228	-1.06131	-0.164025	0.705933	2.91898	1.26325	-1.23188	-0.814589	1.78995	0.100908	-0.248217	1.03724	0.373156	-0.0873692	-0.634886	0.320996	0.248468	2.10221	0.325797	0.830493	-0.788316	-0.0797509	-0.36875	-1.09935	-1.36551	-1.27181	-1.53702	1
TCGA-D8-A1XJ-01	3.95274	-1.03603	0.654597	-0.0125469	2.70123	-0.4917	0.534742	0.519455	1.54587	0.68531	-1.14155	-0.923483	-1.05725	0.738153	-1.51172	-2.07964	-0.440919	1.32917	-0.346547	0.717616	1.45653	1.42292	-0.745459	-0.570746	-0.602523	0.380792	-0.176069	1.27204	-0.190057	-1.18083	0.269503	1.21909	0.671569	-0.308636	-0.0103827	-0.179186	-1.02885	0.417493	0.286131	-0.537937	0.0706055	0.222278	0.639955	0.128686	-0.975252	-0.787145	0.602221	-1.05453	-0.499493
TCGA-D8-A1XK-01	-1.78338	-1.16167	0.462491	-0.0472056	0.954868	-2.02415	-2.34261	-2.08828	1.64758	-0.667662	1.91508	-0.812087	-1.77435	0.0430388	-0.899934	-2.55846	-0.0815489	-1.04372	-0.0241384	0.0524188	-0.155641	-0.997574	-0.0571089	2.72216	-0.16577	0.0541022	-2.81868	-1.55708	1.45473	-1.80465	-0.0218504	2.43651	0.590718	0.713194	-1.9454	-0.157136	-1.39903	0.285037	0.218896	1.74732	0.0233764	0.580898	-1.60578	-0.708663	-2.58964	1.1361	2.58534	-0.379967	0.193606
TCGA-D8-A1XL-01	-0.970866	0.601105	-0.243227	1.57835	1.10638	-1.11239	-0.912964	-0.795527	1.45207	0.134632	-0.583358	-0.901926	-0.373495	0.142098	-1.08792	-0.45143	-0.196036	-0.0100467	0.158158	-0.178535	0.113757	-0.631934	0.264671	1.68063	-0.218084	0.441898	-0.905337	-0.472777	0.602008	-1.19532	-1.55568	1.63992	-0.304895	-1.6666	0.0503232	-0.288092	-0.200593	-2.05111	1.09399	-1.03154	-0.0712763	0.533522	0.473033	0.919025	-1.16199	-0.112149	0.508895	-0.555155	0.00291537
TCGA-D8-A1XM-01	0.25507	0.311944	0.311562	-0.690674	-0.00176946	0.571941	0.0671366	1.118	0.245879	0.724763	0.929735	0.156289	-0.812518	0.783693	1.19232	0.478946	-0.682347	0.0910703	0.393857	0.601593	1.17172	-1.45382	1.07192	-1.13732	-0.0487186	-0.143587	0.00424153	-0.740853	-0.299475	0.228501	-0.306526	-0.146305	0.411966	0.92568	-0.3698	-0.802347	-0.860446	1.09267	1.24064	0.451145	0.558871	0.183578	0.199941	1.6169	1.05251	0.244809	0.726531	1.55211	0.595371
TCGA-D8-A1XO-01	-0.40079	1.0984	-0.47406	0.136321	-1.18791	1.6208	0.107854	-0.526825	-0.614438	0.286305	0.721186	1.02564	-0.274935	0.32558	-0.0190668	0.766701	-0.628798	-1.13796	-0.270081	0.272515	0.127517	-1.68757	-0.167848	0.155035	-0.613991	-0.980402	-0.150699	-1.19825	-1.28892	-1.40022	-1.09447	-0.28052	-0.669551	0.560755	1.13305	1.00539	-0.0948209	0.287416	0.621849	0.238214	-0.57403	0.342814	-0.450102	0.620971	-0.788783	0.4554	-0.703107	-0.20655	-1.46906
TCGA-D8-A1XQ-01	0.681213	-1.60078	0.134767	-0.636123	0.990614	-1.17608	-1.8933	-1.23354	1.07284	-1.3172	-0.707458	-0.750908	0.881922	-1.24589	-2.08721	-0.354422	-1.03699	0.571227	0.244568	-0.782077	0.288359	0.151775	0.762167	1.00027	0.521194	3.46517	-0.645388	0.748387	0.384997	2.00926	1.43291	2.66678	3.04672	-0.39477	-1.0776	-0.126803	-1.61776	0.606256	-0.161282	0.89106	-1.72435	-1.07039	-2.66668	-0.739439	-0.997426	0.614847	1.72222	-0.642802	-0.00904474
TCGA-D8-A1XR-01	-0.877338	1.40617	0.649587	-1.13143	-0.690887	0.651512	-0.153154	1.57041	0.189747	-0.839081	1.03313	0.0017247	0.695269	0.913189	-0.510379	1.06618	0.79752	1.44618	-0.343108	0.433489	0.842657	-0.457022	0.544949	-0.818576	-0.42767	-0.534166	-0.813482	-0.965594	-2.05199	-0.913814	-1.89629	-0.0254654	-0.606407	-0.147468	0.243356	-1.58386	0.406743	0.419504	0.664571	-0.93472	0.0517662	-0.643723	-0.0533989	0.168701	-2.02128	-1.28934	-0.0121623	0.726509	0.0862895
TCGA-D8-A1XS-01	-0.16614	0.938727	0.952062	-0.47377	-0.619119	0.467075	-0.69246	0.237625	-0.588279	-0.549178	1.34159	1.51746	-0.395407	2.94151	-0.773651	1.77381	-0.833254	-0.10908	-0.444511	1.29009	1.45214	-0.412542	0.708509	0.552233	-0.156291	-0.579745	0.345038	-0.993096	-0.0269476	-0.080865	-1.50144	0.0978896	-0.423449	0.303815	0.144388	0.689373	-1.30316	1.03308	0.452513	0.35223	0.916564	0.333493	0.390253	0.333988	0.0118224	-0.261018	0.0359811	-1.28179	0.0669633
TCGA-D8-A1XT-01	-0.00826528	-0.992165	-3.5906	-0.391767	1.50211	-1.48122	-1.21699	-2.43697	0.275497	1.39947	0.958581	-0.0174787	-1.74854	-1.04567	-0.997765	-1.71775	-0.549904	0.915959	0.405693	0.556994	-0.299353	-1.44991	2.89019	0.966101	0.342368	-1.33662	0.702552	0.530356	0.540918	-0.184151	-1.01598	0.313699	0.134932	1.64349	-1.19325	-0.417001	0.438962	1.84538	1.08566	0.868253	-0.685602	-1.01809	-1.54174	-1.28491	-0.545124	0.443846	1.17281	-0.537858	-1.38013
TCGA-D8-A1XU-01	0.142804	0.36019	1.56565	0.0851333	0.822856	0.956762	0.628078	0.972671	-1.3816	0.474292	-0.0925992	0.289274	-0.334315	0.573216	1.54696	0.521611	0.0305562	0.259627	-0.337268	0.44892	-0.539969	0.575409	-0.534599	0.840575	-1.13603	0.909277	1.00525	-0.0633137	-2.09176	1.25162	0.0199842	0.125455	0.606374	0.893496	0.408452	1.00518	0.777193	0.940488	0.313412	0.300578	1.6308	-0.849468	0.654615	1.24513	-0.185501	0.435013	-0.916374	-0.571462	0.149772
TCGA-D8-A1XV-01	-0.41563	-0.467829	-0.0974143	-0.914441	0.534433	0.274019	0.701713	0.983879	-1.27405	-1.78752	0.226599	-0.0851639	0.525803	0.724137	0.172313	1.31366	0.419382	2.77014	-2.04798	0.629014	1.17403	-0.0671068	-0.042902	0.988682	0.720101	-1.26157	-1.54729	-2.51103	-1.18797	-1.37458	-2.31237	0.140919	-2.07057	-0.382844	-0.164239	-1.29988	-0.524519	0.0513072	0.296288	-0.679265	1.23692	0.49341	-0.015837	-0.0867194	-0.0982186	-0.0393134	-1.30212	-1.24788	0.422533
TCGA-D8-A1XW-01	1.43312	-1.07971	-1.84771	-1.28358	0.579196	-0.978362	-1.55443	-0.230705	0.44271	-1.69714	0.566849	0.0435373	-0.674027	-0.412372	0.196365	0.0174187	-0.4321	2.53561	1.48776	0.166991	-1.65345	1.97384	0.312989	-0.660219	-0.255774	-0.726611	1.21689	-0.388596	-2.41233	1.8646	0.766874	-0.234468	0.268779	0.801835	-1.19025	0.60156	-1.43662	0.946946	0.112958	2.50663	-0.394457	-0.854054	-1.05031	0.423262	-1.52568	-0.241684	0.41769	-1.73066	0.0977407
TCGA-D8-A1XY-01	-0.136925	1.03798	0.470718	-0.75068	0.43859	0.820135	-0.0886663	-0.151234	-0.0720813	0.0833913	0.128629	-1.02435	-0.946039	0.824212	-0.852955	1.81082	-1.12251	2.07037	0.059389	0.723969	0.708845	-0.673135	0.671243	0.209812	0.0445556	0.793523	0.24809	-0.389545	-1.1133	0.558607	-0.860216	0.584639	-0.100498	1.01768	-1.85167	0.693469	-0.731493	0.898173	1.31817	-0.0555063	-0.0383067	-0.644796	0.83379	1.11244	0.27047	-0.146413	-0.228917	-0.377965	0.209167
TCGA-D8-A1XZ-01	0.00740464	-0.274172	-1.20045	0.140664	2.17599	-0.291287	-0.340627	0.570941	1.86384	-0.85473	-1.74886	-0.569047	-0.849412	0.135153	-0.0930232	1.23295	-0.20771	0.916767	-0.0985176	2.2032	-0.393844	0.858043	-0.751201	0.354027	-0.257584	1.3245	0.479162	-0.0200127	-2.02254	-0.356097	-1.78307	-0.311412	-0.937354	-0.219743	0.0638955	-0.0696279	0.359797	0.287553	-1.29774	0.0276406	-0.422637	-1.61048	0.449148	0.292648	-0.180766	-0.833493	0.0924278	-0.826259	-0.789266
TCGA-D8-A1Y0-01	0.747618	0.57785	0.288146	-0.446169	-0.966519	0.438375	0.778387	0.269279	0.234715	0.272936	1.2302	0.129972	-0.851025	0.827482	0.246844	0.648198	-1.28983	-1.26342	-0.444744	1.70443	-0.243436	-1.82445	-0.0944763	0.190846	-0.912833	-0.776723	0.198413	-1.10376	-0.700655	-0.61051	-0.959693	-0.0101705	-0.753987	0.152897	0.888301	1.20498	0.715123	0.962626	0.331484	0.725649	1.00232	0.962726	1.86824	1.27443	0.417964	0.545255	-0.852173	0.272709	-1.38407
TCGA-D8-A1Y1-01	-0.61453	1.42609	-0.0312686	-1.72786	-0.103436	0.67816	0.519581	0.694465	-0.374985	-0.11449	0.13484	0.0165938	-0.835269	0.694111	-0.630489	0.80285	-0.986588	1.26711	0.699286	1.02333	-0.317838	-0.906626	-0.578765	-1.42188	-0.0941663	0.729053	1.22261	1.07773	-0.214553	-0.573181	-0.650854	-0.6407	0.336931	0.19653	-0.234241	1.22912	-0.315371	0.282255	-0.133164	-0.152474	-1.16659	-0.522466	0.391346	1.09679	0.787679	-0.0974095	0.500103	-1.55379	-0.2605
TCGA-D8-A1Y2-01	0.810147	-0.231707	-0.142522	-0.0168906	0.621058	-0.246657	-0.24638	0.250654	0.0477038	-0.236049	-0.164076	0.437483	-0.00902458	0.0307255	-0.302122	0.0543469	-0.124188	-0.0822342	-0.390914	-0.0315597	0.170419	-0.188409	0.452192	0.746339	2.46745	-0.643927	1.07274	0.860811	0.441357	-0.130013	-1.15573	0.419822	0.502828	0.594476	0.0833468	1.00152	-1.11902	-0.08738	-0.537721	0.768171	-0.571273	0.81175	-0.33255	-0.0653745	-0.626411	0.0683645	2.13619	-0.415951	-0.697768
TCGA-D8-A1Y3-01	-0.816899	-1.36042	-0.980693	0.487566	0.984586	-2.14909	0.243304	0.677964	2.96785	-1.52837	-0.574396	-1.67662	0.247425	0.517235	-0.564079	-0.621947	-0.806594	4.00426	0.590548	-1.45334	0.198133	1.23361	-1.05757	0.446311	1.17794	-0.667285	-0.0392171	-0.713201	0.78451	-0.913156	-2.66909	-0.03925	-0.947565	-2.40528	-1.4236	-2.15764	-0.708095	-1.50972	0.20537	-1.19208	-2.33634	0.437876	0.297353	0.132719	-2.16733	-2.55509	1.23423	-1.7264	-2.10981
TCGA-D8-A27E-01	-0.114289	-0.297216	0.460355	0.299242	0.874127	0.51106	1.4756	0.322957	-0.975399	-0.545381	-0.858679	0.481079	1.63122	1.49912	1.51665	1.2205	0.865211	2.47432	0.227904	0.32847	1.13481	1.24991	0.753746	-0.118564	0.781168	-0.916226	-0.91657	-2.63222	-2.0139	-0.790927	-0.979471	-1.15693	-0.488083	-0.526692	0.268145	-1.15289	-0.675215	0.25357	-0.384157	-0.541523	-1.69903	0.682295	0.396616	-0.409188	0.874974	-0.810085	-2.7367	-0.816761	-2.09555
TCGA-D8-A27F-01	1.83912	-1.54038	0.41575	-1.90547	2.08951	-1.89292	-3.43814	-0.93067	2.31693	-0.855345	0.013834	-0.779939	-1.51752	-0.160376	-0.911989	-2.02975	-0.281063	-0.847356	0.0179132	-1.27866	-0.376758	0.897212	1.28416	0.227078	-0.343621	2.06318	0.182015	-0.410972	1.10972	1.99311	4.53942	1.42442	1.60125	-0.882653	-2.39874	1.1975	-2.11009	0.789177	0.162668	0.478651	0.271051	2.10441	-2.11371	-0.960255	-1.92516	-0.782075	0.372634	0.24324	0.166884
TCGA-D8-A27G-01	-0.233451	0.0667163	-0.00233267	0.119772	-0.00374175	0.281005	0.471447	-0.384582	-0.464696	1.24105	-0.252851	0.0652298	0.365052	-0.990282	0.0634272	0.77072	-0.270959	-1.37564	-0.367047	0.161938	-1.03444	0.920804	0.391389	0.485749	-0.319362	3.10036	0.169435	-0.0565107	0.263228	-0.981835	-0.0200122	-0.334608	0.117897	0.970727	-0.240911	0.556208	-0.686868	-0.0418144	0.391183	0.0754523	0.503226	-0.413807	0.276618	-0.645011	0.724897	0.258532	-0.618146	0.510385	-0.798981
TCGA-D8-A27H-01	1.31194	-1.57877	0.330981	0.928544	0.622906	-0.583278	-0.747065	-1.51826	1.22542	-1.07506	1.6779	0.154849	2.33485	-1.64986	0.0457118	-0.82093	-1.9566	-0.658732	0.804095	-1.43634	-2.09515	0.571812	0.687114	-0.319436	-1.92067	1.74397	0.256467	0.434519	0.561223	-0.398639	2.98772	0.960418	3.05659	2.04827	-2.4437	0.770737	-0.763698	1.31959	-0.420612	-0.0815304	0.0581071	1.33662	-1.58392	-0.292638	0.988497	0.431284	-0.104977	-0.0549656	0.15644
TCGA-D8-A27I-01	1.17012	0.799343	0.0265013	-0.303145	-0.248561	0.330361	0.814293	0.31356	-0.446711	0.974165	0.82188	0.864466	-0.154244	0.409609	1.65233	0.0312669	0.551942	0.0980263	1.45767	0.56472	-0.643813	-1.34272	-0.275867	-0.579537	0.413009	-0.742015	0.830389	0.182973	-0.0415394	0.737731	-0.487281	-0.938879	0.0485226	0.627538	-0.401223	0.566926	-0.300539	0.453766	-0.0608939	0.36678	1.01172	1.13888	1.04118	0.480681	0.872079	0.809255	0.890174	1.57446	-0.476368
TCGA-D8-A27K-01	0.434581	1.3774	0.535909	-1.3898	-1.58028	1.3801	0.440817	-0.623543	-1.37244	0.990472	1.03358	1.24284	-0.180655	0.267398	0.220611	0.426229	0.248284	2.08691	-0.522151	1.05503	0.123016	-0.520314	0.238049	-0.802786	-0.907686	-0.350623	-0.245436	-0.630877	-1.06795	-0.184078	-1.08705	-0.244884	0.076933	1.0351	0.350397	0.645536	0.705515	1.00277	0.868629	0.0395131	-0.265017	0.474936	0.897092	-0.106076	0.386657	-0.0255565	-1.20669	0.736812	-0.57687
TCGA-D8-A27L-01	0.486103	0.402691	-0.0474961	-0.223881	-0.966323	1.36477	1.16603	0.648547	-0.0401734	0.737939	-0.0912288	0.743597	0.233229	0.248759	0.521681	0.613224	0.474159	0.750542	-0.393453	1.15069	0.227055	-0.91032	-0.362022	-0.396519	-0.737081	0.82604	0.585649	-0.388343	-0.234344	0.522949	0.289267	-0.657038	0.804182	0.950794	0.599183	0.554144	-0.805491	0.883204	-0.447364	0.0629761	0.524142	-0.568796	0.87879	1.38779	0.401446	0.379751	-0.523064	0.627383	-0.707185
TCGA-D8-A27M-01	0.412987	-1.2647	0.293817	-0.178369	2.0497	-1.36757	0.954189	-0.876939	0.138684	-0.781547	2.35311	0.986592	-0.59482	-0.502342	0.851379	-1.1276	-0.471075	-1.0604	0.755477	0.382096	-0.372744	2.02487	0.0502072	0.18701	0.220778	-0.75407	0.0520412	-0.321166	-0.641443	-0.860033	1.92281	-0.71215	1.4115	1.23465	-2.11804	0.193389	-0.529995	0.39121	0.342384	2.43413	-1.0698	0.394499	-0.787454	-0.968199	1.24194	0.999227	0.72638	1.05929	0.367577
TCGA-D8-A27N-01	0.0216645	1.7009	-0.411608	-0.0530749	1.27922	-0.836703	-1.12087	-1.56885	0.757546	0.0393671	-0.0767648	-0.521526	-0.589822	-0.678463	1.19475	0.993932	0.212568	0.144562	-0.508782	-0.15768	-0.581455	1.86384	3.58608	0.662186	0.901331	-1.17974	0.596328	0.62264	0.850481	-0.191712	0.933304	1.53446	0.568042	0.919402	0.134048	0.289345	0.187188	0.425611	0.531639	0.659435	-0.544328	-0.427635	-1.81049	-1.14164	0.888276	0.830707	1.75239	1.16529	-0.948645
TCGA-D8-A27P-01	0.312388	0.952756	0.137026	-0.0713719	-1.37377	0.69495	0.666046	0.441299	-0.555465	0.358108	-0.333341	1.25598	0.999446	1.83289	0.266652	1.92772	0.263502	-0.620345	-0.0523044	0.543572	1.39353	0.0831963	0.0371096	-1.21854	-0.101849	1.27059	0.831838	-1.16364	-0.806171	1.23575	0.144409	-0.793436	0.287349	0.639168	-0.127653	0.0198692	-0.100406	2.21399	-0.286852	-1.31551	0.523484	-0.759123	0.726479	0.0446298	0.686331	1.19302	-0.409159	-0.393509	-1.11516
TCGA-D8-A27R-01	0.734878	0.104854	0.639876	0.266466	1.50891	0.389274	0.243292	0.00673676	1.63522	-0.901426	-0.0738063	0.546488	-1.25197	1.33094	0.689312	0.173697	0.801464	-0.204287	-2.03609	-0.839431	1.85496	0.958733	1.17542	0.455457	0.075331	0.175935	-0.179568	-0.299008	0.193274	-0.520662	-0.297789	0.654087	-1.32429	-0.181046	-0.409285	0.068713	1.156	-0.0495477	-0.111054	-0.604311	-0.192808	0.690675	0.807229	1.88979	0.921036	-0.167952	0.402079	0.700579	1.40121
TCGA-D8-A27T-01	-0.129479	1.30505	0.384152	-0.541151	-0.42275	0.128144	-0.154381	-0.0333241	-0.234711	1.33983	0.124385	-0.276713	0.455083	0.198797	0.499293	0.529902	-0.585564	1.36386	0.720131	0.577489	-0.739811	0.276403	-1.77297	-1.14401	0.154385	-1.51699	-0.0498376	-0.226884	-0.946693	-1.26628	-0.309514	0.155691	0.0801969	0.66014	0.484492	0.657779	0.895428	0.880171	1.20632	-0.0864593	1.28899	0.28211	0.224417	0.965253	-0.174634	0.495666	0.329001	1.28007	-0.511393
TCGA-D8-A27V-01	0.0288355	1.53072	-1.18171	-1.00769	-1.44255	0.917939	-0.282313	0.0605882	-0.201673	0.479265	0.465145	-0.0941332	0.115118	-1.18786	1.23124	1.49565	0.0777047	-1.22339	1.68668	0.687467	-0.937744	1.03945	-0.850915	0.0871816	-1.53115	-0.180015	-1.3996	-0.809896	-1.38076	-0.334688	-0.248405	-0.239586	-1.18627	0.917003	0.938507	1.2952	0.46334	0.658246	0.532253	0.0113933	0.60998	-0.657671	1.30245	0.599527	0.160658	1.37477	0.153462	0.46278	-0.287126
TCGA-D8-A27W-01	0.056666	-0.880114	-0.371103	-1.72121	2.19807	-1.02891	-0.120458	0.961128	-1.40318	-0.554565	0.403036	0.868277	-0.66556	1.38142	0.716017	1.11847	-0.100221	1.01341	-0.0596008	1.72987	3.231	1.81951	2.27838	-0.905108	0.467806	-0.480141	-0.0257813	-1.63443	0.245842	-0.659912	0.958833	0.319419	-0.117455	-0.550314	0.366787	0.406359	-0.31431	0.672654	1.00628	-0.039825	0.860907	0.443629	0.318447	-0.30738	0.695014	-0.0151499	-0.423862	0.0160641	1.79403
TCGA-D8-A3Z5-01	0.196833	0.944324	0.18868	1.10967	-1.38576	0.519156	0.914597	0.475336	-0.398997	0.480507	-0.515246	0.971597	0.691509	0.460296	1.78004	1.56871	1.97503	-0.872712	0.828045	-1.07957	-0.563948	-0.950542	-1.00919	-0.858841	-0.300913	-0.158368	0.656471	-0.903304	-1.06838	0.728958	0.331861	-1.37855	0.0935274	-0.717519	0.944063	0.0556417	2.30059	-0.576238	-0.726366	-0.683003	1.13249	0.0230062	1.27149	1.29287	0.917821	-0.610676	-0.514353	1.33351	0.0225374
TCGA-D8-A3Z6-01	0.270047	1.01596	1.73871	0.383053	-1.17825	0.946438	1.28992	0.0915336	-0.054046	0.910978	-0.864328	0.526901	1.17332	0.427353	-0.789188	0.691116	1.56467	0.58681	0.0358518	-0.687106	0.180092	0.851866	0.575043	-0.428456	0.4187	-0.614177	0.317494	0.193076	-0.662831	0.0626707	0.351987	-1.32479	0.585863	-0.276332	-0.190075	-0.138436	2.39844	-0.210432	0.0948778	-0.572514	0.475972	-1.36405	1.77763	0.834047	0.53558	-0.914277	-1.25726	-0.583677	-0.928223
TCGA-D8-A4Z1-01	0.818645	-0.298592	0.130923	0.266409	-0.479799	0.13652	0.710384	0.498143	-0.479286	0.83593	-1.12598	0.9976	1.18716	1.58443	0.910245	0.675749	1.63696	-0.167783	0.782754	-0.352646	-0.133459	0.283111	-0.238855	-0.914228	-0.982116	0.404176	1.10816	-0.725536	-0.674618	1.08374	0.386864	-1.09125	0.79014	0.213565	0.0918972	0.730834	0.905502	0.00645527	-1.354	0.125065	1.19758	0.717802	1.61105	0.131722	0.774742	0.661228	-1.18947	0.743129	0.148042
TCGA-D8-A73U-01	1.11683	0.698304	-1.44887	0.31989	-0.590937	0.398048	0.622764	0.134183	-0.448021	0.607159	0.0683956	1.51153	1.12718	-1.33069	0.596765	0.0272584	-0.149909	-0.819037	-0.0574847	0.726694	-0.553396	0.175578	-1.21118	-0.731481	2.02719	0.26859	-0.0634217	0.129176	-1.09643	-1.30224	0.134782	-1.16075	-0.250514	0.558563	-0.507149	-0.168229	1.2698	-0.147727	0.904502	1.11755	0.199868	0.260223	0.183213	0.52224	-0.0474806	0.348755	-0.0559769	-0.199101	-0.62284
TCGA-D8-A73W-01	0.257969	-0.765631	0.642053	0.421324	-0.680389	0.124221	0.603107	-1.19551	-0.184047	-0.04745	0.509156	-0.131436	-0.191333	-0.843604	1.27077	0.888288	-0.301789	0.481216	-0.169931	-0.338653	0.707897	0.263812	-0.761749	-0.0475689	0.611393	-0.647431	-0.0179517	-0.796203	-1.24066	0.0126575	-0.448306	-1.15028	0.506878	1.3573	-0.114497	-1.2118	1.23618	0.232438	1.19528	0.121534	-0.6549	1.13893	0.611676	0.382654	0.228674	-0.420953	-0.403046	0.741935	-0.434439
TCGA-D8-A73X-01	-0.931901	0.867801	0.0972226	0.475763	-1.15896	1.20357	0.104237	0.579876	-0.145283	-0.225695	0.032319	0.41466	0.886524	-0.154943	-0.00418751	1.00826	0.989187	0.333222	-0.421638	0.0149704	0.274037	-1.45496	-1.39719	-0.663431	0.522656	1.03902	-0.164671	-0.441672	-0.0840576	0.599717	-0.106545	0.00141796	-0.117697	0.00419898	0.433971	0.338316	1.36808	-0.26833	-0.185259	-1.09098	0.767616	-0.936739	1.39441	0.678378	0.402397	-0.077567	-0.83667	-1.01896	-0.859645
TCGA-E2-A105-01	-0.857807	0.763066	0.029948	-0.244287	-0.117216	-0.430835	1.70166	0.333207	-0.306409	0.373594	-0.89082	-0.776729	-0.904241	-0.362046	-1.10002	1.19281	-0.022269	-0.880872	-0.55257	0.288018	1.04072	-0.0467061	1.65933	0.0203445	-0.761692	-0.696052	-0.313433	-2.37786	1.75092	-0.488069	-0.82104	0.685307	-1.0128	-0.335966	1.0101	0.502987	0.738856	0.152703	-1.49279	-0.414023	1.81418	0.0118912	-0.0611835	0.261183	0.365486	-0.842357	0.039011	0.162868	-0.857594
TCGA-E2-A107-01	-0.827864	1.65541	0.560326	0.829121	-0.757719	0.931083	0.447738	0.4145	-1.30725	0.894781	-1.04078	2.12727	0.82555	-0.2131	0.349356	0.134697	0.895221	-0.874922	-1.09084	-0.982863	0.316591	-0.351396	-0.348346	0.091431	0.588063	-0.577005	-0.536479	0.347011	0.863386	-0.26888	0.57578	-0.321386	-0.667917	-0.26089	1.7151	-1.23921	1.55404	-0.986182	0.036758	-2.09622	-0.444331	-1.26315	1.48192	0.737809	1.23851	-1.89582	-0.493745	0.227576	-0.154626
TCGA-E2-A108-01	1.71622	0.106491	-0.291822	-0.97734	0.0505651	-0.00877012	0.418717	0.160101	-0.831901	0.7162	0.20256	0.839858	0.148002	-0.847146	1.76103	-0.773979	-0.085087	0.0810993	1.29744	-0.181152	-0.904186	0.125365	0.703543	-1.53488	1.19739	-0.785068	1.11639	1.14728	-0.752719	0.979081	-0.326408	-0.835293	1.04814	0.555459	-0.314275	0.649101	0.0760094	0.36795	-0.496109	1.09262	0.380599	1.0772	0.422282	0.790246	0.363315	0.643388	0.972917	1.68026	-0.525131
TCGA-E2-A109-01	-0.300777	0.0243436	0.518108	0.168564	2.42484	-0.918405	0.219738	0.473712	-0.192586	0.00348311	0.911424	0.0655765	-0.570275	-0.116267	-1.39252	1.65687	-1.10737	0.51584	-1.27172	2.38019	1.99841	0.250254	0.896296	0.0523526	0.265342	0.409947	-0.157223	-1.28236	1.13698	-0.989774	-0.337022	-0.286638	-0.351996	-0.224621	0.277011	1.09142	-0.165329	0.287514	1.75654	-0.657977	-0.75629	-0.306635	0.2701	0.240693	1.28022	-0.696795	-0.463557	-0.920613	0.387912
TCGA-E2-A10A-01	-0.879355	0.671409	-0.595346	-0.623219	-1.32441	0.604528	1.37094	1.17284	0.298964	-0.199084	-0.0834687	1.1602	-0.791795	0.54475	0.253913	0.0245261	-0.122195	1.6405	-0.744192	0.870287	1.01481	-1.7938	-0.602491	-0.466079	0.334432	-1.1879	0.135341	-0.309262	-0.797479	-0.816146	-0.239982	-0.420516	-0.599227	0.663875	-0.244056	-0.328745	0.560944	0.881308	1.49711	-0.236761	0.364678	0.418321	1.27499	0.878964	0.816463	-0.297632	-0.502462	-0.120218	1.46323
TCGA-E2-A10B-01	-0.571226	1.13266	1.62022	-0.64348	0.314358	0.870128	0.974027	0.647306	-1.05155	1.22974	-0.132004	0.466771	-0.353922	0.637062	1.72839	0.0349643	-0.0682824	0.240726	-0.438548	1.50427	-0.200345	0.506921	-0.431382	-1.30414	-0.0637894	0.0807833	-0.267444	-0.581718	-1.44737	-0.324229	-0.532468	-0.0981759	-0.394018	-0.496712	1.75482	-0.296195	0.525053	-0.579666	1.46478	-0.784381	0.306185	-0.0399739	1.26974	1.43981	-0.133888	0.164309	-0.791629	0.822188	-0.61685
TCGA-E2-A10C-01	-0.69983	1.28589	0.865583	1.01514	-0.422025	1.09812	0.666815	1.47236	-1.08618	0.122249	-0.871041	-0.511227	0.759036	0.694062	-1.44807	-0.0273011	0.72098	-0.333703	-2.33819	-1.57131	-0.104447	-0.365675	-0.524726	0.500203	1.24567	-1.04513	-0.482361	0.951157	-0.153591	-1.19684	0.0221126	-1.90673	-1.38493	-0.769259	1.26109	0.40439	0.020085	-1.77826	-0.677798	-0.420281	-0.980459	-1.74103	0.689067	1.12492	-0.735965	-1.27165	-0.920336	-0.0266638	-1.29793
TCGA-E2-A10E-01	-0.806659	1.41048	1.57218	0.193939	-0.820463	0.952775	-0.391001	-0.553511	-0.399613	0.4792	0.073129	0.391392	0.243221	0.49341	0.29915	0.294552	0.829965	0.334152	-0.176926	0.78067	0.605523	-0.517195	1.1533	-0.0757804	-0.15743	-0.930918	-0.0920853	0.0311266	0.213512	-0.75758	-0.55376	-0.054133	-0.104379	0.841414	-0.273466	-1.56414	0.623655	0.916152	1.02636	0.099088	-0.694621	-0.565174	1.03097	-0.0880202	1.14683	-0.43465	-0.683793	0.91319	-0.855367
TCGA-E2-A10F-01	0.248021	0.620821	0.811648	-0.561316	-0.986973	0.971948	0.340038	1.52209	-0.25443	0.789189	0.795731	0.00600171	-0.406352	0.00313381	0.121788	0.381776	-0.66138	1.06106	0.18734	0.448732	-0.0518211	-1.2366	-0.249224	-0.562247	0.345746	1.04386	0.880211	0.270657	0.668282	0.700905	-0.188276	-0.28722	0.535677	0.777582	-0.586544	0.833811	0.395732	0.711194	0.91278	0.441207	0.872808	0.454581	-0.0758174	1.08855	0.685678	0.136411	0.286715	0.700826	1.77197
TCGA-E2-A14N-01	-2.30541	-1.43391	1.10976	-1.58644	0.106493	-2.13318	-3.26056	-1.03429	-0.0121902	-1.22076	-0.430097	-3.37437	-1.64795	0.713564	-2.08182	-1.30168	-0.949031	0.736113	-1.45095	-0.63118	0.159823	-0.79676	0.987707	1.90083	-1.78805	-1.4668	-1.17172	1.5735	-0.460835	-0.324043	-0.0141213	2.47855	0.173888	-0.892048	-1.52775	0.579702	-0.636221	-0.508704	1.11851	1.85038	-1.02064	0.327331	-2.71765	-2.11993	-3.50431	0.534062	1.14792	0.232103	1.00039
TCGA-E2-A14O-01	-2.16853	0.46592	1.39138	0.267711	0.780974	1.03798	-0.745893	0.756778	-0.974981	-2.39449	-2.07039	-2.0826	1.61976	0.203411	-0.791568	0.59717	0.801047	0.12909	-0.682645	-1.22467	0.188902	-0.0938839	0.0689032	0.161709	1.09449	-1.21234	-0.741692	0.516277	1.09254	-1.12357	-0.12474	0.610692	-0.566681	-0.987006	0.770785	-0.762506	1.11577	-1.12593	-0.604185	-1.80051	0.511348	-2.4903	-0.830211	0.288159	-0.76397	-2.464	-0.196743	-0.125071	-0.450045
TCGA-E2-A14P-01	-0.733046	-1.31029	-1.60716	1.4885	1.64062	-0.753122	-1.39861	-2.03013	0.649762	2.7713	-1.94966	0.514088	0.765401	-1.37578	-0.0188027	-1.25978	-0.488411	-0.382943	-0.889964	-1.85761	0.247151	0.864782	2.34758	2.34859	-0.421746	0.898078	-0.254132	0.796057	-0.0160967	0.37506	0.100908	3.65198	0.433618	1.77839	-0.0441114	1.53342	-1.33207	0.442193	-0.0793593	1.3127	-1.75311	-0.784614	-1.58408	-1.08718	-1.232	-0.950312	0.465896	1.09867	-1.68213
TCGA-E2-A14Q-01	0.221628	1.15298	1.01536	0.0564249	-1.45463	1.1233	-0.34421	1.88457	-0.977514	-0.338711	0.0479206	-0.243581	0.569489	-0.882301	-0.0381056	-0.145239	-0.537665	-0.588918	-0.315741	-0.298906	-1.42306	-0.35219	-0.0729466	0.645532	0.26516	2.00378	0.769612	0.294611	0.037706	0.193692	0.544696	-0.0054207	0.955405	0.425299	0.366502	-0.309705	0.494516	0.37587	-0.0923047	-0.52485	0.85247	-1.1544	-0.415592	1.0873	1.30179	-0.245915	-0.710522	0.387347	-0.541925
TCGA-E2-A14R-01	-0.773254	-1.28453	-0.146385	0.547631	1.82529	-2.04752	-2.64031	-2.23412	-0.408465	-3.38748	-0.697872	-1.36826	-0.340717	-1.15917	-0.891549	-1.11743	0.604126	0.777137	0.0408704	-1.32534	-0.405122	1.65966	-1.13522	0.597959	0.944681	-1.29634	-1.01935	0.569109	-0.567086	-1.01434	2.13037	1.97801	-0.272658	-2.81439	-0.936552	-2.30799	-1.64374	-0.70032	-1.47148	1.02411	-1.74889	0.270409	-3.14395	-2.06856	-4.12544	-0.65605	1.26747	-1.58262	0.352937
TCGA-E2-A14S-01	-0.0332929	0.175089	0.730594	0.170421	-0.864331	-0.0947388	0.191281	-0.296013	-1.01279	-0.681512	-0.0624259	-0.240214	-0.0869878	-0.654365	0.166456	-0.380034	0.023341	-0.771629	-1.55245	-0.581115	-1.13866	1.5739	-0.800601	-0.420051	1.4001	-0.577872	-0.747077	-0.746538	-0.398395	-0.946034	-0.0285256	-0.223338	-1.45623	-1.15034	0.300097	-0.741625	0.436058	-1.07607	-1.99588	0.318448	1.18124	0.0535118	0.61561	0.0285027	0.725091	0.281845	-1.06138	-0.0699673	-1.10583
TCGA-E2-A14T-01	-0.666333	-0.398999	-0.921613	0.14225	0.505587	-0.037092	1.97075	0.960216	-0.175514	0.0370115	-0.607463	1.86664	1.21406	2.18556	-0.576171	1.46552	0.106463	0.91837	-1.3271	1.12938	2.5662	0.928117	-0.0279801	0.194712	0.945161	-0.705976	-0.541024	-0.0938455	-0.389186	0.224077	0.778265	-1.07545	-1.30314	-0.0986438	3.11661	0.696726	-0.208468	0.117927	-0.357727	-1.04469	2.13424	0.86515	2.19159	0.0953191	1.00252	0.988593	1.23891	0.731322	-1.13123
TCGA-E2-A14U-01	0.574713	-0.203756	0.72966	0.972865	-0.351755	0.576665	0.680268	0.287546	-0.293509	0.216401	-1.62644	1.3966	1.52751	0.473	0.700833	1.47787	1.82546	-0.147577	-0.394507	-0.174508	-0.0254246	0.112304	-0.950348	-1.19396	0.162173	-0.257461	1.56549	-1.07898	-0.509162	1.96428	0.197319	-0.873467	0.927893	0.0328612	0.620279	0.724156	0.567758	-0.418891	-1.72512	-0.489995	0.656052	-0.633458	1.32964	0.321589	0.762353	0.589014	-1.12961	0.664589	-0.2859
TCGA-E2-A14V-01	-1.09126	0.866492	-0.194863	0.263457	1.51187	0.70837	-0.755083	-0.0906224	1.04414	0.109714	0.126867	-0.49323	-1.12495	-0.464908	0.173712	0.549754	-0.979741	-0.306664	-0.916658	1.59777	-0.570705	-0.906821	-1.44237	-0.266381	-0.747798	0.781993	0.0643584	1.19664	-0.483472	0.620685	0.390881	0.889939	-0.0710274	-0.0817248	0.68784	0.118694	0.21749	0.583091	0.514208	-0.826235	-0.928179	-1.57133	-0.385849	0.77112	0.49136	-1.42888	-0.26301	-0.112887	-0.488991
TCGA-E2-A14W-01	-2.83313	-1.03428	-0.102599	0.489448	-0.929819	-0.786944	-1.33389	1.04909	0.319678	-2.57756	0.653475	-2.19135	-0.0353442	0.980251	-1.16287	0.0136338	-1.31491	0.250078	-0.799104	-0.522896	1.44199	-0.976071	2.61087	0.267456	-1.72938	-0.799659	-0.448571	-0.0727317	1.65553	-1.21654	-1.02262	0.374081	-1.82064	0.465808	0.194062	-0.577626	0.605097	-0.522762	-1.41168	-1.65678	0.856253	-0.502539	-0.515738	-0.665194	-0.0428974	-0.210262	-1.34234	-1.36431	-0.840397
TCGA-E2-A14X-01	0.30158	-1.70751	-1.8883	-1.06804	1.8675	-1.56828	-1.24269	-1.05678	2.34438	-1.90595	0.409714	-1.37472	0.275159	-0.724791	-0.850136	-0.534847	-0.703816	0.342799	0.206751	-0.0228508	-0.586408	1.90901	-1.49063	-1.21361	-0.930347	-0.344199	0.837866	0.846145	-1.30758	0.583293	1.79814	0.142683	0.691787	-0.9055	-0.513904	0.0810663	-0.79164	0.0919929	-0.574078	-0.0214503	-0.388308	-0.141943	0.323553	-0.597848	-0.18725	1.6285	1.05486	0.365244	0.799843
TCGA-E2-A14Y-01	-1.18192	-2.16184	-0.828248	-1.92161	-0.821023	-2.26231	-2.13686	-4.09726	-0.123028	-0.0280486	1.28677	-5.83661	-0.62672	-0.357417	-1.83563	-2.69797	-1.00818	-0.759991	0.712867	-0.257376	-0.284734	1.92874	0.744419	0.413054	-0.871096	0.911737	-0.875875	1.30321	0.733353	0.22694	1.34384	0.356783	1.11255	0.133368	-0.17039	0.747886	0.870916	0.208745	-0.0952914	0.835559	-2.52464	-1.51624	-0.764339	-2.12121	-1.01076	0.284384	0.882394	-1.19904	-1.01967
TCGA-E2-A14Z-01	0.434873	0.41473	-0.536212	1.12196	0.0608779	-0.320479	-0.680952	-0.323703	0.491042	-0.50389	-0.0564275	0.223031	0.870014	-1.54658	-0.280589	-0.0920694	0.604371	0.155349	0.558873	-1.23256	-0.783993	-1.27854	-0.617944	-0.173125	0.509918	0.406939	0.616834	2.02771	0.156769	0.560724	-0.0273594	0.371907	0.422652	0.417036	-0.628483	0.0454339	0.744391	-0.0405949	-0.609038	0.17161	0.530351	-0.400173	-0.842003	0.382268	1.55956	0.757107	0.618208	0.560703	0.0541682
TCGA-E2-A150-01	0.348528	-1.73753	0.83263	0.0796665	1.47207	-1.25682	-0.453568	-0.123036	1.29484	-1.47298	0.731912	-0.485512	-0.81538	-0.239856	-1.3893	-2.11419	-0.24719	-0.167491	0.247084	-0.111076	-0.870512	-0.0798105	-0.174654	-0.302244	-0.291979	-0.232086	0.731723	0.271215	-1.37394	1.70856	1.00846	1.90864	1.49635	0.36924	-1.50832	-0.118508	-2.04286	0.2625	-0.328189	2.29045	-0.898002	0.997129	-1.74994	-0.513484	-1.47856	0.182633	1.32813	-0.194758	-0.720812
TCGA-E2-A152-01	-0.626642	-0.402708	-1.41862	-0.588274	1.80483	-0.594061	0.208917	-0.132007	-0.138448	1.2998	-0.282109	0.513569	-0.482908	-0.699236	0.322663	-1.07385	-0.843861	-1.94059	0.770866	1.6371	0.146034	-0.302402	-0.80512	-0.512982	-0.700045	-1.0295	0.659707	0.270803	-1.05705	0.021627	0.552682	-0.430727	0.974865	0.242933	0.99425	-0.208599	1.22484	0.23551	-0.881084	0.492826	-0.789301	-1.9389	0.715616	-1.01824	0.868492	-0.549295	-0.301705	-1.6085	-0.735809
TCGA-E2-A153-01	0.346917	0.618521	0.545428	-0.114965	-0.84432	1.10253	0.237554	0.435525	-0.82035	0.0629734	0.775225	-0.542478	0.358876	-0.373097	-0.994749	0.28188	-0.418559	-0.153695	0.765206	0.192024	0.15411	-0.537663	-0.666977	-0.553592	-0.331869	0.923529	1.32972	0.959423	1.15924	0.516793	0.595111	-1.00306	1.40307	1.32961	-0.124227	1.25218	0.187037	0.593259	0.306827	-0.133931	0.708374	0.25348	-1.22829	0.950185	0.288534	-0.106768	-0.440901	-1.45635	0.782976
TCGA-E2-A154-01	-1.08253	1.2975	1.09755	0.138439	-1.31089	1.21829	-0.146176	1.02736	-0.864932	-0.251996	0.0899938	0.599207	0.121509	0.455174	-1.47932	1.12553	0.508588	0.722017	-0.756337	0.767321	-0.152563	-0.161706	-1.11745	0.349477	-0.571863	0.149557	0.543395	-0.584974	-0.248916	0.460223	-0.752429	-0.322786	-0.287302	0.0259324	0.809455	0.152949	0.288859	0.183252	0.0675475	-0.897298	1.49536	0.464598	-0.0308598	1.14062	0.0594291	-0.735239	-1.53584	-1.67708	0.415478
TCGA-E2-A155-01	-1.18911	-0.293001	-0.839881	-0.284787	0.0969738	-0.410747	1.40301	0.242887	-2.24864	-2.91162	-0.639962	0.114081	-0.324835	-0.312798	0.0289558	1.41807	-0.454492	-0.781364	-3.07416	0.75199	0.554058	1.28623	1.10661	0.709503	-2.30711	-1.03023	-1.64641	-0.841489	2.25934	-1.57879	0.968211	-0.656988	-0.447296	0.146626	1.31106	-0.0665942	0.626071	1.91336	-0.841079	-1.18907	1.19161	0.330318	-0.688074	-0.434029	2.15394	1.62053	-2.05001	0.473558	-1.62424
TCGA-E2-A156-01	-1.12103	1.16908	0.616514	-0.00507757	-1.1967	1.53892	0.225851	1.59337	-0.481896	0.147369	-0.665434	-0.447934	0.897468	1.84858	-0.142011	1.8227	1.34655	0.605395	-0.367429	0.880379	0.12402	0.554967	-0.0387358	-0.558308	-0.732231	0.581805	-1.20462	-1.97629	-1.40474	-0.544067	-0.58168	-0.680115	-0.864781	0.0542444	0.807659	-1.57742	0.683955	1.49028	-0.564801	-1.67751	1.1163	-1.35923	1.00297	-0.160102	0.040751	-0.845966	-1.1251	-1.62452	0.896021
TCGA-E2-A158-01	-0.188912	-1.5091	-0.493492	-1.01797	-0.0815061	-1.31462	0.891967	-0.0786166	-0.298592	-0.468693	0.554581	-1.10598	-1.47706	-0.412505	-0.239128	-2.04237	-2.66728	-0.86637	-3.06956	0.307859	-0.818494	-1.91261	1.32989	2.14904	-1.08136	-1.08596	-1.8352	-0.947984	0.508484	1.56185	0.424537	1.17608	1.10703	-0.283026	0.839809	1.08577	-1.75076	-0.957827	-0.346067	2.23869	-0.0123167	2.10695	-0.138087	-0.855081	-1.59207	-0.0241283	0.836131	-1.5015	-2.56492
TCGA-E2-A159-01	-0.160563	-0.701278	-1.65039	-1.41136	0.106815	-1.73941	-0.965521	-1.20026	1.11629	-0.215246	0.0392993	0.372525	-0.162386	1.1066	-1.20234	-1.73325	-0.817067	0.302241	0.583898	0.737822	0.355147	-1.12221	-0.651146	3.33273	0.932107	-0.99701	-0.609443	1.04667	-0.952099	-1.14189	-1.42673	0.962626	-0.434557	-0.957341	-0.843742	-0.441266	-0.673901	0.117342	0.0499398	1.45401	-0.0116575	0.634744	-0.130984	-1.12202	-0.866428	0.562594	1.35839	-0.444249	0.149195
TCGA-E2-A15A-01	0.0274366	0.538969	-0.271553	0.364121	1.36154	0.566324	0.586892	0.262597	1.56497	-0.943822	-0.288284	0.343129	-1.3156	1.23599	-0.680564	0.87722	0.270095	-0.00300793	-1.2851	1.61469	1.1455	1.29815	0.602557	0.087729	0.322461	-0.593646	0.00624572	-0.160892	-0.34612	-0.22101	0.585851	0.726307	-0.670634	0.086594	0.00541554	-1.12608	0.000212797	1.11716	1.16867	0.120831	1.03192	0.756902	0.157133	0.68371	0.639127	-0.468642	-0.690168	-1.34634	0.574873
TCGA-E2-A15C-01	-0.116372	0.947754	-0.274168	-0.245874	-1.39814	1.06241	0.870092	0.789747	-0.522777	0.0553913	-0.19428	0.254506	-0.30274	-0.583449	-0.342899	1.70645	0.280466	0.0848794	-0.229199	0.90932	-0.44474	-0.706309	-0.325426	-0.340917	-1.26009	0.967363	0.125495	-0.59751	-0.216832	0.812878	-0.0883296	-0.353828	0.0222606	0.0175379	0.684808	0.828336	0.405743	1.00679	-0.632882	-0.734195	2.13446	-2.02658	0.489639	1.69192	0.465135	-0.392913	-1.88212	0.0927227	-0.931031
TCGA-E2-A15D-01	0.0362691	1.53605	-0.057733	-0.520131	-1.01595	0.454011	0.964626	0.729352	0.24074	0.381736	1.62028	1.0222	-0.0356676	-0.517545	1.637	0.127389	1.04387	2.21622	0.355605	0.204	-0.18161	-0.370173	-0.00351631	-0.699939	-0.252044	0.863548	-0.747593	0.0985884	-0.389295	-1.67132	-0.937465	-1.11671	0.12039	0.0618618	0.787456	0.0870051	0.0827773	0.994531	1.06	-0.577933	-0.0916556	0.291352	0.693139	-0.0817278	0.319692	-0.296928	-0.664812	1.37828	0.740438
TCGA-E2-A15E-01	1.06591	0.251159	0.244084	-0.440145	-0.0133346	0.976744	0.84305	1.31752	-0.953156	0.451149	-0.160073	0.00166288	1.32844	1.77143	0.397871	0.319176	0.330469	0.190546	-0.00971437	0.598676	0.854714	-0.010664	0.118417	-1.3552	-0.979364	0.950832	1.09711	-0.377818	0.162681	1.24574	0.600718	0.0837231	0.917432	0.298365	0.2041	1.1831	-0.338081	0.902959	-0.433112	-0.0296017	0.726353	0.134694	1.31836	0.337628	0.0329304	1.83835	-0.418186	0.819698	-0.401498
TCGA-E2-A15F-01	-0.642508	-0.270772	0.99907	1.0427	-0.469531	1.17414	0.728538	1.41777	-1.92894	-0.31693	-0.156318	1.77773	-0.327605	0.532338	1.12912	1.31996	0.0117181	-0.692443	-0.938692	-0.0638426	0.126638	-0.353681	-0.360249	-0.431033	-0.073765	0.91642	-0.435569	-1.00576	-0.598713	0.58214	1.01546	-1.16974	-0.764837	-0.0420906	0.445104	-0.677754	0.698207	0.395961	0.76607	-0.240631	-0.571054	1.56045	0.707713	0.721498	1.11998	-0.242987	-1.33252	0.557097	0.857543
TCGA-E2-A15G-01	-0.705465	1.47945	0.643888	-0.329151	-1.35958	1.35066	0.0524605	1.25692	-0.592706	0.264532	0.312452	0.585634	0.315492	0.220199	0.622026	0.187209	0.521803	0.15767	-0.408968	0.0751113	-0.122524	-0.786508	-0.392511	-1.02711	-0.303322	-0.704109	-0.98185	-1.05146	-1.06856	-0.810521	-0.870868	-0.171605	-0.974146	-0.0772535	0.922178	-0.972111	1.62614	-0.112556	0.223912	-1.2051	2.17891	-1.66419	1.72671	1.27297	0.564269	-1.94292	-1.43152	0.00039777	-0.38086
TCGA-E2-A15H-01	-0.409874	0.657572	0.870822	-0.675412	0.153371	1.33479	1.24138	1.00954	0.575026	0.888331	-0.0980169	0.408777	-0.00075346	-0.325182	0.0323535	0.861495	-0.262889	0.10823	-0.161397	0.590162	-0.342945	-0.73184	-0.495975	-0.531625	0.260551	0.451839	0.371437	0.476898	-0.0337134	0.406644	-0.696763	-0.194894	0.82883	0.344086	0.761904	-1.19146	1.77931	0.249835	0.265455	-0.55056	0.712051	-1.12959	1.37202	-0.0440841	0.584428	-0.961234	-1.07224	-0.264178	-0.266056
TCGA-E2-A15I-01	-0.130371	1.2913	-0.215158	-0.70496	-2.00698	1.34842	0.51234	0.274902	-0.525966	0.285093	0.130889	-0.185304	-0.162325	1.8366	0.0128012	1.16718	-1.08102	-0.259015	-1.21122	0.0320951	0.323608	-1.88799	0.566916	-0.0247629	-0.511953	0.546329	-0.314799	-1.12013	-1.78704	0.13683	-0.99055	-1.12389	-1.02554	0.408938	0.284819	0.410136	0.362601	0.686303	-0.69885	0.792045	0.305397	-1.72552	1.21127	1.92271	0.578573	-0.0105156	-0.970638	0.182231	-2.08328
TCGA-E2-A15J-01	-1.27119	0.938808	1.21443	0.326832	-1.08348	0.604519	0.57588	0.917464	-0.125457	0.292865	0.610035	0.641736	0.576844	0.930333	-2.06844	0.476514	1.32041	1.48785	-0.544774	1.88556	0.214923	0.261468	-0.716273	-0.10221	-0.404256	0.284374	-0.769202	0.0336609	1.77703	-0.63388	-1.10977	0.107056	-0.193522	0.408831	0.283691	-1.88542	1.22921	0.480917	0.731568	-0.928254	-0.000109955	0.507326	1.42205	-0.974214	-0.830517	-2.16984	-1.6912	-0.635376	0.230592
TCGA-E2-A15K-01	-0.745793	0.90251	1.3148	0.123425	-1.24449	1.62891	0.0959207	1.06229	0.135806	0.0293061	-1.72695	0.146438	0.888438	-0.689204	-1.40577	0.0391592	0.645701	-0.656776	-0.962935	-0.0457906	-0.370937	1.04246	-0.325249	-0.276966	0.89656	-0.73718	-1.11619	0.0839509	-0.7549	-1.56019	-0.125393	-0.701556	-0.341898	0.840187	0.0560265	-1.1427	1.12281	-0.147152	-0.340552	-0.765042	-1.33599	-0.648649	0.393296	1.01726	-0.10885	-0.6877	-0.427449	0.227632	0.131101
TCGA-E2-A15L-01	-0.36262	1.22571	1.25651	-0.0476409	-0.941261	0.113583	0.12946	-0.720301	-0.657868	-0.0460251	0.449296	-0.195501	0.304892	0.270005	-0.42961	0.22283	0.468306	0.45171	-0.220817	0.0356541	0.494235	-0.0839109	-0.143403	-0.612606	0.2702	-1.19243	1.29545	-0.0111695	0.167556	-0.471354	-0.265463	-0.613442	0.756074	1.23429	0.230701	-1.6334	0.607986	1.18928	-0.284186	1.89496	-0.625168	-0.613325	0.850684	-0.459674	0.318207	-0.653847	-0.303557	0.108776	-1.19528
TCGA-E2-A15M-01	1.31152	1.06023	0.389984	-1.57131	-0.50563	-0.052641	-1.32729	-0.433725	-0.267536	-0.851534	1.20304	-0.188931	-1.72565	-1.03959	1.99418	-0.11828	-0.405246	-0.277739	0.520658	0.574033	-0.748491	-0.839568	0.555737	-1.55344	0.662531	-1.32611	-0.630493	-0.442982	-1.95354	-0.340598	-1.06158	0.0395077	-0.816663	0.677892	0.591525	0.969784	-0.427406	0.837471	0.159568	1.23919	1.36056	0.226978	-0.37657	0.528838	0.0638548	1.51003	1.06898	1.71299	-0.601661
TCGA-E2-A15O-01	-0.720629	0.828087	-0.852643	1.19317	-1.0285	0.884006	1.17452	2.03155	1.39795	0.461955	-1.74573	0.456007	-0.503359	-0.489955	0.981334	1.37836	1.13181	-1.47895	-1.55076	1.082	-1.74569	-1.2032	-0.788984	0.953584	-0.047409	-0.868759	-1.31379	-1.07404	-0.513298	-0.364354	-0.836197	-2.08903	-0.957902	-1.12862	1.75827	-1.06178	1.5431	-0.201515	-0.303883	-1.21601	0.117074	0.185089	1.40562	1.24163	-0.197808	-1.52986	-0.249605	-0.163232	-0.170112
TCGA-E2-A15P-01	0.500286	1.33692	0.256301	0.0963055	-0.858064	0.374068	0.513714	0.532327	-0.342433	0.808144	0.243394	0.696561	0.142951	1.58179	0.213124	0.476309	0.208902	-0.262841	-0.565122	0.362934	0.757876	-0.81106	0.263413	0.294172	0.261183	-0.938216	-0.0489671	-1.08836	-0.579222	0.206502	-0.0339161	-0.58757	-0.22168	0.0593243	0.177914	-0.273039	0.607474	0.17718	0.470602	-0.528898	-0.1567	-0.431189	1.00864	1.05689	1.01795	1.06736	-0.447602	0.532606	-1.29739
TCGA-E2-A15R-01	-1.25052	0.306805	-0.421943	0.247032	-0.665237	-1.21165	1.39888	1.36177	0.311241	0.689365	1.16037	0.961304	-0.668902	0.782656	1.3854	1.83466	-1.00717	0.533901	1.01477	0.334006	0.848284	0.778068	-0.0926034	0.475641	-1.1584	-1.28806	-0.766852	-1.82939	-0.604329	-0.853128	-0.603596	-1.41176	-1.27521	-0.778728	0.548767	-0.0809162	-0.750458	0.556163	1.1005	-0.492051	1.87548	1.42946	0.944779	-0.276268	1.55495	-1.61854	-2.55068	0.15234	1.59721
TCGA-E2-A15S-01	-0.672908	-2.33632	-0.752341	1.25463	0.404422	-1.45025	1.73936	-0.675644	1.1961	0.995311	0.0733066	-1.35925	-0.450555	-0.624258	2.20162	1.17498	-0.710939	0.277106	-0.576521	0.0147823	-0.545015	0.606509	0.718175	1.50118	-0.65445	-0.870148	-1.79603	-2.53766	1.19553	-0.786885	0.139228	-0.970308	-1.43902	-1.50014	1.36765	-0.695895	1.68308	0.0292725	-0.792956	-1.41378	0.0135633	0.764203	2.37538	0.375184	1.71819	0.818444	-1.70279	0.12102	0.657218
TCGA-E2-A15T-01	-0.972688	-0.13415	-0.666985	0.134166	-1.01058	0.709098	1.49484	0.824357	0.286852	0.637735	0.966647	-0.733968	-0.485234	1.48792	0.822386	1.04272	-1.68909	-1.23365	-1.40452	0.540636	1.86927	-0.965024	1.30116	-1.35181	0.308766	-0.463369	-1.47589	-1.69536	0.0425174	-0.615609	-0.342935	-0.190572	-1.92814	-0.558988	0.881149	0.228382	0.269629	0.365743	0.571562	-1.26242	0.273353	0.473762	1.2775	0.614465	1.8033	-0.295731	-0.97698	0.428141	1.03066
TCGA-E2-A1AZ-01	0.17217	-0.948911	-1.20296	-2.62704	-0.399785	-0.810294	-2.00742	-2.66595	-0.017219	-0.271876	1.62793	-0.327698	-0.816156	-0.066096	-0.823445	-0.678976	0.0922406	0.0314937	0.467736	0.797922	-0.107216	-2.6678	0.247518	-0.328452	-0.952668	-1.69039	0.0397517	-1.25599	-0.0488165	0.662329	-1.97339	-0.426802	-0.135577	0.837814	-1.30683	1.11875	-1.56096	0.220387	0.577855	2.43676	-0.745273	-0.446946	-1.46516	-1.46108	-0.76551	1.89472	1.39312	0.114011	0.31214
TCGA-E2-A1B0-01	0.383521	-1.24026	-2.18983	-0.930102	1.38569	-1.42312	-0.266701	-0.545407	0.668941	-0.299851	1.36805	0.793298	1.00777	3.39015	-0.901948	-1.2251	-0.0937208	1.24899	0.67063	0.840789	1.19429	0.599495	1.11471	-1.05505	0.0500662	1.47706	0.675535	0.60741	0.0563384	0.294609	-0.441746	0.0435216	0.641535	1.46386	-1.15567	0.177106	-0.973416	1.3825	0.235042	0.962956	-0.85193	-0.793473	-0.533467	-0.307352	-0.827282	-0.335327	0.705799	0.587617	-1.5474
TCGA-E2-A1B1-01	1.13486	-0.765069	-0.460961	-1.2855	0.198899	0.535194	-1.82218	-0.963136	-0.194441	0.101807	0.663092	-0.595388	-0.539614	-0.9773	1.02478	0.134929	-1.11124	-0.347935	0.901267	0.604543	1.72874	-2.34651	2.13622	0.214287	0.365439	-1.04696	0.176525	-0.684155	-1.76217	0.306631	-0.323365	-0.364439	-0.165347	1.59424	0.577661	1.879	-0.51517	1.08505	0.358514	0.657762	-0.763042	0.144398	-1.49422	-0.194752	0.319712	1.75336	1.10228	1.23377	-0.723919
TCGA-E2-A1B4-01	-1.26727	1.43118	0.801653	0.926403	-1.65063	0.73361	-0.604419	-0.104501	-1.43099	-0.842264	-0.676988	-0.183675	2.32091	0.28703	-0.199706	0.590239	1.13864	-0.966154	-0.388218	-0.91555	-0.279195	0.284935	-0.500109	-0.362924	0.0606386	0.738095	0.314711	-1.02546	-0.759655	0.809535	-0.272331	-0.16611	-0.796195	-0.535094	0.863852	0.0462577	0.725917	-0.23935	-1.98104	-1.90697	-1.29941	-2.24054	0.370006	-0.0112013	-0.297064	-0.392254	-1.96581	-0.862684	-1.54001
TCGA-E2-A1B5-01	0.511199	0.215448	0.519982	-0.166513	-1.19561	-0.203694	-1.0888	-0.894923	-0.733168	-0.871834	-0.72956	-0.281129	0.157705	-1.17414	0.79471	0.490499	-0.640282	-0.378206	0.194366	0.160366	-2.01654	0.788854	-0.621283	0.886643	0.814941	-1.19126	-0.135218	0.352275	0.352627	-0.449264	-1.31041	-1.25278	-1.38619	0.796694	-0.341934	0.565779	0.207612	-1.06628	-0.844924	-0.298888	1.21845	-0.301825	-0.809185	-0.167598	-0.493721	1.06191	0.374574	1.21599	-1.28611
TCGA-E2-A1B6-01	0.396861	-1.05208	-1.00421	0.531366	0.256801	-0.594891	-1.44629	-0.915207	0.722015	-2.95685	-0.982598	0.154587	0.310514	-1.4642	-0.229556	-1.16233	-0.652567	0.251237	0.324774	-1.81091	-1.88327	1.10075	0.192974	-0.122792	0.16631	1.01911	-0.288028	1.49242	-0.910666	1.23053	-0.139806	0.619301	-0.579306	-0.648567	-1.74499	0.723249	-0.495412	-2.02565	0.446763	0.450204	-1.32183	0.149448	-1.98354	-1.50254	-1.13727	0.688604	-0.337507	0.151192	-0.263389
TCGA-E2-A1BC-01	-0.0902122	0.592734	-0.90068	-0.706141	-1.15377	1.22763	-1.10127	-0.419183	-0.587583	0.11763	0.178621	-1.29522	1.14918	-0.122948	2.25993	0.759297	-1.13818	0.708484	0.262013	0.502754	0.634918	-0.0302833	0.878804	0.0602584	-1.67282	0.0497138	0.654967	-0.568095	-1.63573	0.0799953	-0.780953	-0.944897	-0.143161	1.19203	1.06903	1.24128	-0.17636	1.02106	-0.811468	0.022427	-0.305635	-1.18473	0.718265	-0.128457	-0.076459	0.601358	0.494878	1.88511	0.450734
TCGA-E2-A1BD-01	0.255272	1.60724	0.183106	0.889236	-1.28405	1.44534	0.231749	0.69407	-1.23007	0.562338	0.310463	0.77583	0.428179	-0.124474	-0.547974	0.257363	0.219193	-1.20749	0.402368	-0.838701	-1.09467	-1.11396	-1.52874	-0.570341	0.0229269	0.336384	0.770112	0.727578	0.591976	0.227184	0.152569	-0.137345	-0.0201282	-0.705044	1.02117	-0.523685	0.875584	-0.713823	0.447834	-1.39897	0.656703	-1.09508	-0.230188	1.35956	-0.0351263	-1.4584	-1.89253	-0.989914	0.565189
TCGA-E2-A1IE-01	-0.61281	0.891943	-0.041935	1.31633	-1.38209	0.185862	1.0518	0.578207	-0.26302	0.0387709	-0.0301437	-0.505641	-0.73668	1.27704	1.11112	0.384798	-0.685264	0.455043	-1.1443	0.308543	2.11295	1.36725	0.970256	0.230202	-0.311597	-0.200477	-0.506942	-1.28291	-0.325754	-0.33279	0.309255	0.921469	-1.21544	0.14608	0.538376	0.241376	0.475862	0.272363	0.227866	-0.755921	0.595843	0.562571	1.05945	-0.0449272	1.59746	0.271469	-1.22358	0.599907	0.121762
TCGA-E2-A1IF-01	0.0961968	0.759288	0.520156	0.842058	-1.30484	1.30863	0.0466517	-0.0174314	-0.700221	0.405916	0.491939	0.601823	0.683507	-1.64325	0.183645	-0.0720856	1.08418	0.035291	0.444102	-1.34866	-0.87095	-1.55468	-0.0283315	-0.631776	0.342205	-0.0332392	1.42563	0.82278	1.19345	0.79531	-0.211559	-1.13111	0.221073	0.361519	0.305592	-0.135316	1.63442	-2.20433	-0.43575	-0.344284	-1.17062	-0.107569	0.502303	0.721001	-0.0293512	-0.433589	-0.112015	0.76567	0.726921
TCGA-E2-A1IG-01	0.433827	0.0851538	0.873937	0.356517	1.93857	-0.326305	-0.00988527	-0.11377	0.669294	0.405585	0.595723	-0.500049	-0.457366	0.693637	-1.29613	0.933333	-0.728176	-0.741319	0.111643	0.0973883	1.55918	0.810448	0.966832	-0.593958	-0.592057	2.39629	1.45091	0.0382764	0.440954	1.6138	0.906098	-0.167508	1.14972	1.14296	0.585091	1.13666	0.567672	0.823241	0.526089	-0.527862	1.1582	-0.792374	-0.286489	-0.834748	1.35758	-0.368464	-0.332219	-0.678002	1.96638
TCGA-E2-A1IH-01	0.777362	0.748041	-0.367925	-2.10407	-1.29527	-0.404481	-1.35484	-1.34242	-0.908034	-0.489322	0.652315	-0.506829	-1.02385	-0.123043	-0.610259	-0.335502	-0.721576	-0.911106	0.481753	-0.0146286	-0.0743626	-1.49318	0.200849	0.328929	0.890418	-0.647983	0.681072	1.51058	0.52948	0.320763	-0.612075	0.726827	-0.0822962	0.782081	-0.576265	1.75737	0.567253	0.364509	-0.316229	0.738055	-0.20981	-1.03658	-0.00571838	-0.806327	-0.943633	0.859217	0.204779	1.1715	-0.549047
TCGA-E2-A1II-01	-0.358394	-1.45548	-2.52925	-0.372186	0.644552	-1.52173	-2.23849	-0.152781	2.04228	-1.40334	-0.0946089	-1.30363	-1.09052	-0.196231	-0.372453	-0.86599	-1.2956	0.741314	-2.21949	0.73832	-0.157487	-1.05104	-1.49303	2.6227	0.616163	-1.43631	-1.66723	-0.380302	-2.53934	-1.4793	-0.661615	0.73933	-1.21364	-1.66546	-0.11202	-0.528322	-0.409878	-0.507025	1.47431	1.62317	-2.10637	0.320803	-2.79025	-2.60506	-1.99006	1.13687	0.896931	-1.6709	-1.34894
TCGA-E2-A1IJ-01	0.837801	1.09424	0.711679	-0.385006	-0.812369	1.14947	0.549077	0.823013	-0.0449736	0.489613	0.292904	0.413845	0.073636	-0.0179798	0.335435	0.30307	-0.579934	-0.636149	0.237535	-0.32698	1.30439	-1.65828	0.644382	-0.893627	-0.43224	0.691394	1.07992	0.431157	-0.763424	1.01553	-0.0700915	-1.08253	0.532541	1.07847	-0.193921	1.19345	0.483176	0.321173	-0.217358	0.306065	0.390705	-0.466704	0.236652	0.646994	0.679078	0.442402	-0.490938	0.190995	-0.0445171
TCGA-E2-A1IK-01	-0.161973	-0.520625	0.681716	0.671781	0.375651	0.370119	1.25928	0.353954	-0.633249	-1.59867	-2.13865	1.31508	1.36606	0.0838886	-0.185253	0.60087	0.97061	1.6691	-1.38464	-0.585401	1.28077	1.54719	0.442812	-0.0486163	1.57399	-0.885623	-0.683789	-1.06212	-0.80071	0.0291043	-1.17724	-0.869332	-0.422726	0.320258	0.138789	-1.16395	-0.607286	-0.362505	-0.655227	-0.96981	-0.946105	0.355419	-0.946988	0.564739	0.497018	0.527241	-1.08897	-0.338178	-1.883
TCGA-E2-A1IL-01	-0.187993	1.17332	0.695228	0.242064	-1.15107	1.49096	0.112138	1.14047	1.07308	1.07118	0.885722	0.543027	0.65921	1.28524	1.31012	0.20104	0.0576383	1.02569	0.336173	0.237331	1.13465	-0.998753	1.30382	-0.675175	-0.0657916	0.243528	-0.213442	-1.29529	-1.2489	0.0632867	-0.320287	-0.849968	-0.20496	0.653528	0.95827	-0.0790542	0.229194	0.833712	1.16276	-0.713482	0.953761	-0.723428	0.934311	1.05111	1.0806	-0.544373	0.316283	1.37697	-0.715711
[truncated: 234 more rows]
[truncated: 5,000 more columns]

## Sheet: Gene Groups (Definition)
G0	G1	G2	G3	G4	G5	G6	G7	G8	G9	G10	G11	G12	G13	G14	G15	G16	G17	G18	G19	G20	G21	G22	G23	G24	G25	G26	G27	G28	G29	G30	G31	G32	G33	G34	G35	G36	G37	G38	G39	G40	G41	G42	G43	G44	G45	G46	G47	G48	G49
[truncated: 401 more rows]
[truncated: 150 more columns]

## Sheet: Gene Groups (Definition MI)
G0	G1	G2	G3	G4	G5	G6	G7	G8	G9	G10	G11	G12	G13	G14	G15	G16	G17	G18	G19	G20	G21	G22	G23	G24	G25	G26	G27	G28	G29	G30	G31	G32	G33	G34	G35	G36	G37	G38	G39	G40	G41	G42	G43	G44	G45	G46	G47	G48	G49
[truncated: 401 more rows]
[truncated: 150 more columns]

[truncated: 3 more sheets: Gene Groups (TCGA-BRCA), Gene Groups (CPTAC), Gene Groups (METABRIC)]
