# Supplementary material for: Cross-linking breast tumor transcriptomic states and tissue histology
Source: Cell Rep Med. 2023 Dec 19;4(12):101313. doi: 10.1016/j.xcrm.2023.101313 (PMC10783602; doi:10.1016/j.xcrm.2023.101313)
Supplement: Data S3: Pathological significance of binary status of gene groups in terms of association with survival, related to Figure 3A stratification of patients into high and low risk group based on gene group status [file mmc4.xlsx]

## Sheet: GSEA
Group	Libraries	Terms	Overlap	P-value	Adjusted P-value	Old P-value	Old Adjusted P-value	Odds Ratio	Combined Score	Genes
G0	MSigDB Hallmark 2020	Estrogen Response Early	35/200	5.52835e-23	2.65361e-21	0	0	11.2947	578.85	RET;KCNK5;FOXC1;ABAT;CELSR1;TOB1;SLC7A2;THSD4;SLC9A3R1;FAM102A;CCND1;MYB;LRIG1;ANXA9;SYBU;CA12;XBP1;KDM4B;SLC16A1;CISH;ELOVL5;WFS1;ABCA3;TPBG;GFRA1;TTC39A;ADCY9;KRT18;MLPH;SCNN1A;BHLHE40;RARA;TFF3;TFF1;TJP3
G0	MSigDB Hallmark 2020	Estrogen Response Late	32/200	7.00237e-20	1.68057e-18	0	0	10.058	443.611	RET;KCNK5;FOXC1;TOB1;SERPINA5;SCUBE2;SLC9A3R1;FAM102A;CCND1;IMPA2;MYB;AGR2;ANXA9;CA12;XBP1;ST14;SLC16A1;CISH;ELOVL5;WFS1;ABCA3;TPBG;CACNA2D2;DNAJC12;LSR;RABEP1;TSPAN13;ACOX2;SCNN1A;TFF3;TFF1;TJP3
G0	GO (cellular component) 2021	intracellular membrane-bounded organelle (GO:0043231)	150/5192	1.98132e-07	4.22021e-05	0	0	1.73241	26.7386	FOXA1;CHIC2;IRS1;ECI2;ENO1;NUDT5;NUDT4;PPP1CB;HMGN4;DACH1;CCND1;CREB3L4;MYB;PIM1;GLUL;SYBU;SKP1;GAMT;TLE3;KDM2B;DAPK1;IFRD1;CIRBP;SOX11;ATP11A;ILF2;CRNKL1;GTPBP4;FOXP1;EID1;MSH2;CCNY;CCNE1;DKC1;EEF1A2;SRARP;TYRO3;PADI2;LMX1B;OPTN;ZNF552;RAB5B;NOTCH1;CREBL2;GATA3;NDRG1;SLC9A3R1;PGBD5;IRAK1;RDH10;ZNF703;CMYA5;STK38;TP53BP2;PATZ1;ZBTB7A;TSPAN1;HEXIM1;BTF3;XBP1;PDHA1;BCL11A;TGFB3;ABCA3;HMGA1;FANCE;ES…
G0	MSigDB Hallmark 2020	IL-2/STAT5 Signaling	16/199	2.70417e-06	4.32667e-05	0	0	4.42099	56.6803	XBP1;CISH;ODC1;NOP2;FAH;NDRG1;RHOB;ALCAM;CCNE1;BHLHE40;PIM1;LRIG1;ENPP1;PLIN2;TNFRSF21;BCL2L1
G0	WikiPathway HUMAN 2021	Development of ureteric collection system WP5053	8/47	3.79343e-06	0.000531699	0	0	10.236	127.768	RET;FOXC1;CCND1;RARA;GFRA1;GATA3;CELSR1;GLI3
G0	WikiPathway HUMAN 2021	Exercise-induced Circadian Regulation WP410	8/48	4.47337e-06	0.000531699	0	0	9.97959	122.922	SF3A3;DAZAP2;UGP2;PPP1R3C;GSTP1;GFRA1;TOB1;ETV6
G0	WikiPathway HUMAN 2021	GDNF/RET signaling axis WP4830	6/23	4.66402e-06	0.000531699	0	0	17.5423	215.342	RET;FOXC1;SOX11;GFRA1;GATA3;GLI3
G0	GO (cellular component) 2021	nucleus (GO:0005634)	128/4484	5.30401e-06	0.000564877	0	0	1.64684	20.0043	FOXA1;IRS1;ENO1;NUDT5;NUDT4;PPP1CB;HMGN4;DACH1;CCND1;CREB3L4;MYB;PIM1;GLUL;SKP1;GAMT;TLE3;KDM2B;DAPK1;IFRD1;CIRBP;SOX11;ILF2;CRNKL1;GTPBP4;FOXP1;EID1;MSH2;CCNY;CCNE1;DKC1;EEF1A2;SRARP;TYRO3;PADI2;LMX1B;OPTN;ZNF552;NOTCH1;CREBL2;GATA3;NDRG1;SLC9A3R1;PGBD5;IRAK1;RDH10;ZNF703;CMYA5;STK38;TP53BP2;PATZ1;ZBTB7A;HEXIM1;BTF3;XBP1;PDHA1;BCL11A;HMGA1;FANCE;ESR1;SCCPDH;CDK6;NASP;BHLHE40;NFE2L3;ANP32E;REEP6;…
G0	GO (biological process) 2021	negative regulation of cellular process (GO:0048523)	31/566	4.52944e-07	0.001131	0	0	2.99377	43.7315	NOTCH1;ENO1;GATA3;ACVR1B;TOB1;RND1;SLC9A3R1;ERBB3;ERBB4;TP53INP1;AGR2;NCK2;TP53BP2;AGR3;ENPP1;APBB2;CDKN2A;WFS1;TGFB3;HMGA1;SOX11;SOD2;GTPBP4;RHOB;CDK6;FABP7;TMBIM6;ANP32B;FBP1;PTPN2;TNFRSF21
G0	MSigDB Hallmark 2020	E2F Targets	13/200	0.000204547	0.00163638	0	0	3.48725	29.6232	CDKN2A;AK2;HMGA1;DEK;SSRP1;MSH2;NASP;CCNE1;ANP32E;USP1;NCAPD2;MCM5;LBR
G0	MSigDB Hallmark 2020	Adipogenesis	13/200	0.000204547	0.00163638	0	0	3.48725	29.6232	ATL2;AK2;CYP4B1;ATP1B3;CMBL;FAH;TOB1;ADCY6;SLC5A6;REEP5;PLIN2;REEP6;PGM1
G0	MSigDB Hallmark 2020	Hypoxia	13/200	0.000204547	0.00163638	0	0	3.48725	29.6232	CA12;TGFB3;TPBG;ENO1;NDRG1;UGP2;PPP1R3C;BHLHE40;PIM1;PLIN2;FBP1;PGM1;PFKP
G0	WikiPathway HUMAN 2021	Mammary gland development pathway - Pregnancy and lactation (Stage 3 of 4) WP2817	6/32	3.59562e-05	0.00307426	0	0	11.4647	117.32	CCND1;ERBB3;ERBB4;ELF5;ESR1;BCL2L1
G0	WikiPathway HUMAN 2021	Pathways in clear cell renal cell carcinoma WP4018	9/85	5.0397e-05	0.00344715	0	0	5.91318	58.5143	LDHB;PGBD5;TGFB3;PSAT1;RHEB;PHGDH;ENO1;PGM1;PFKP
G0	MSigDB Hallmark 2020	mTORC1 Signaling	12/200	0.000728389	0.00499466	0	0	3.19346	23.0717	SLC9A3R1;XBP1;ELOVL5;SRD5A1;PSAT1;IFRD1;BHLHE40;ASNS;PHGDH;ENO1;PGM1;SYTL2
G0	WikiPathway HUMAN 2021	Metabolic reprogramming in colon cancer WP4290	6/42	0.000175851	0.00794169	0	0	8.2758	71.5515	GLUD1;PDHA1;PSAT1;ENO1;GART;GLS
G0	WikiPathway HUMAN 2021	Pre-implantation embryo WP3527	7/58	0.00015169	0.00794169	0	0	6.82747	60.0385	TCF7L1;IRX5;HMGA1;SOX11;GATA3;POU5F1;TBX3
G0	WikiPathway HUMAN 2021	Mesodermal commitment pathway WP2857	11/147	0.00018577	0.00794169	0	0	4.04703	34.768	FOXA1;VAV3;FOXC1;TCF7L1;KLF5;CCND1;BHLHE40;CHRD;GATA3;POU5F1;TBX3
G0	MSigDB Hallmark 2020	UV Response Up	10/158	0.00132798	0.00796787	0	0	3.37006	22.3236	RET;CYB5R1;NAT1;CCNE1;TYRO3;ASNS;TMBIM6;SOD2;GLS;RHOB
G0	GO (molecular function) 2021	purine ribonucleoside triphosphate binding (GO:0035639)	24/460	2.05298e-05	0.00938213	0	0	2.80558	30.2824	ARF3;PDXK;DAPK1;ATL2;WNK4;ACVR1B;GTPBP4;RHOB;RND1;GLUD1;RAP2A;MRAS;CDK6;ATP7B;MSH2;RHEB;STK38;PIM1;ARFIP2;ENPP1;SEPHS1;PFKP;ABCG1;ABCF1
G0	WikiPathway HUMAN 2021	G1 to S cell cycle control WP45	7/64	0.000282831	0.0107476	0	0	6.10691	49.8975	CDK6;CCND1;CREB3L4;CCNE1;CDKN2A;MCM5;E2F3
G0	MSigDB Hallmark 2020	p53 Pathway	11/200	0.00238814	0.0114631	0	0	2.90422	17.5335	HEXIM1;LDHB;ST14;NOTCH1;IRAK1;CDKN2A;WWP1;ABAT;ACVR1B;NDRG1;TOB1
G0	MSigDB Hallmark 2020	Myogenesis	11/200	0.00238814	0.0114631	0	0	2.90422	17.5335	ADCY9;MRAS;NOTCH1;KLF5;PPP1R3C;ERBB3;IFRD1;BHLHE40;LPIN1;EPHB3;SPDEF
G0	WikiPathway HUMAN 2021	White fat cell differentiation WP4149	5/32	0.000402686	0.0137718	0	0	9.17628	71.7342	TLE3;TCF7L1;KLF5;RARA;GATA3
G0	WikiPathway HUMAN 2021	Amino Acid metabolism WP3925	8/91	0.000477463	0.0148447	0	0	4.79887	36.6971	GLUD1;PDHA1;GPT2;ODC1;ASNS;FAH;GLUL;GLS
G0	MSigDB Hallmark 2020	Androgen Response	7/100	0.00395245	0.0158098	0	0	3.73605	20.6731	INPP4B;CDK6;CCND1;ELOVL5;GPD1L;NDRG1;SPDEF
G0	MSigDB Hallmark 2020	Notch Signaling	4/32	0.00363956	0.0158098	0	0	7.06061	39.6516	LFNG;NOTCH1;CCND1;SKP1
G0	GO (cellular component) 2021	basolateral plasma membrane (GO:0016323)	11/151	0.000234934	0.0166803	0	0	3.93059	32.8448	SLC5A6;SLC46A1;ATP7B;SLC16A1;SLC7A8;ERBB3;ERBB4;CEACAM5;ENPP1;ATP1B3;RHCG
G0	KEGG HUMAN 2021	Alanine, aspartate and glutamate metabolism	6/37	8.47802e-05	0.0217037	0	0	9.61307	90.1268	GLUD1;GPT2;ASNS;ABAT;GLUL;GLS
G0	MSigDB Hallmark 2020	Xenobiotic Metabolism	10/200	0.00717079	0.0229465	0	0	2.61943	12.9341	MCCC2;CYB5A;ACOX2;ELOVL5;TMBIM6;CROT;FAH;GART;ESR1;FBP1
G0	MSigDB Hallmark 2020	G2-M Checkpoint	10/200	0.00717079	0.0229465	0	0	2.61943	12.9341	TLE3;CCND1;NASP;NUMA1;DKC1;ODC1;HMGA1;MCM5;E2F3;LBR
G0	MSigDB Hallmark 2020	Glycolysis	10/200	0.00717079	0.0229465	0	0	2.61943	12.9341	CYB5A;FUT8;UGP2;NASP;TPBG;TFF3;ENO1;PLOD1;DSC2;PFKP
G0	KEGG HUMAN 2021	Purine metabolism	10/129	0.000272062	0.034824	0	0	4.19759	34.46	ADCY9;AK2;ENPP1;NUDT5;NT5C2;PDE7A;GART;PGM1;ADCY6;PAPSS1
G0	WikiPathway HUMAN 2021	Sudden Infant Death Syndrome (SIDS) Susceptibility Pathways WP706	10/158	0.00132798	0.0378474	0	0	3.37006	22.3236	RET;MAP2;MYB;BHLHE40;EN1;LMX1B;GATA3;YBX1;GPD1L;POU5F1
G0	WikiPathway HUMAN 2021	Genes controlling nephrogenesis WP4823	5/43	0.00160802	0.0423034	0	0	6.51632	41.9179	RET;FOXC1;NCK2;LMX1B;GLI3
G0	KEGG HUMAN 2021	Non-small cell lung cancer	7/72	0.000585069	0.0441142	0	0	5.3531	39.8473	RET;EML4;CDK6;CCND1;KIF5C;CDKN2A;E2F3
G0	KEGG HUMAN 2021	Cushing syndrome	10/155	0.00114889	0.0441142	0	0	3.44032	23.2874	TCF7L1;ADCY9;CDK6;CCND1;CREB3L4;CCNE1;CDKN2A;CACNA1D;E2F3;ADCY6
G0	KEGG HUMAN 2021	Pathways in cancer	22/531	0.00110736	0.0441142	0	0	2.18294	14.8566	RET;TCF7L1;NOTCH1;CDKN2A;TGFB3;DAPK1;GSTP1;ESR1;ADCY6;GLI3;EML4;KITLG;ADCY9;CDK6;MSH2;CCND1;CCNE1;RARA;PIM1;E2F3;BCL2L1;SKP1
G0	KEGG HUMAN 2021	Arginine biosynthesis	4/22	0.000866492	0.0441142	0	0	10.9888	77.4825	GLUD1;GPT2;GLUL;GLS
G0	KEGG HUMAN 2021	Cellular senescence	10/156	0.00120625	0.0441142	0	0	3.41658	22.9602	PPP1CB;CDK6;MRAS;CCND1;CCNE1;TGFB3;RHEB;CDKN2A;CACNA1D;E2F3
G0	WikiPathway HUMAN 2021	Glycolysis and Gluconeogenesis WP534	5/45	0.0019755	0.0450414	0	0	6.18987	38.5439	LDHB;PDHA1;ENO1;FBP1;PFKP
G0	WikiPathway HUMAN 2021	Valproic acid pathway WP3871	3/13	0.00195608	0.0450414	0	0	14.8035	92.3269	IVD;ABAT;ACADSB
G0	MSigDB Hallmark 2020	Apoptosis	8/161	0.0159062	0.0477185	0	0	2.59397	10.7418	KRT18;CCND1;ERBB3;RARA;SOD2;ADD1;BCL2L1;RHOB
G0	MSigDB Hallmark 2020	Apical Junction	9/200	0.0196012	0.0495189	0	0	2.33903	9.19744	GAMT;LIMA1;IRS1;WNK4;FSCN1;EVL;RSU1;MPZL1;NECTIN2
G0	MSigDB Hallmark 2020	Pperoxisome	6/104	0.0181484	0.0495189	0	0	3.03046	12.1496	MSH2;SEMA3C;ELOVL5;ECI2;HSD17B4;SOD2
G0	MSigDB Hallmark 2020	Myc Targets V1	9/200	0.0196012	0.0495189	0	0	2.33903	9.19744	PSMB2;IFRD1;ODC1;SERBP1;USP1;HDGF;MCM5;DEK;ILF2
G1	GO (cellular component) 2021	nucleus (GO:0005634)	155/4484	8.17988e-14	1.78914e-11	0	0	2.23175	67.2527	ATF1;CCNI;CTNND1;ARID4B;KIAA1109;ZNF609;PPP4R2;RPL36AL;BBX;EP300;KMT5B;BANF1;DIP2B;PRKACA;MEF2A;ZBTB38;ADAM10;PRPF4B;DICER1;UHMK1;INPP4A;CLIP1;BRMS1;RRAGC;KAT6A;DDIT3;BOLA2;XRN2;CHMP4B;PHIP;NUP98;PKP3;NUPR1;SNRNP200;ATF6;SNRPB;KMT2E;ANKRD17;NOTCH2;KMT2D;KMT2A;SRCAP;TNKS;KMT2C;MYCBP2;IQGAP1;PDS5B;FOXO3;PRPF8;TOR1AIP1;ANAPC11;PRDX5;ZNHIT1;ATXN7;PCBP1;S100A13;RPRD1B;SERF2;MDN1;BARD1;CREBBP;NFATC2;NR…
G1	GO (cellular component) 2021	intracellular membrane-bounded organelle (GO:0043231)	171/5192	1.40325e-13	1.78914e-11	0	0	2.16819	64.1673	ATF1;CCNI;CTNND1;ARID4B;COMT;KIAA1109;ZNF609;PPP4R2;RPL36AL;BBX;EP300;KMT5B;BANF1;DIP2B;PRKACA;MEF2A;ZBTB38;ADAM10;PRPF4B;DICER1;UHMK1;INPP4A;CLIP1;MARF1;BRMS1;RRAGC;KAT6A;DDIT3;BOLA2;XRN2;AKAP9;CHMP4B;PHIP;NUP98;PKP3;NUPR1;SNRNP200;ATF6;SNRPB;KMT2E;ANKRD17;NOTCH2;KMT2D;KMT2A;SRCAP;TNKS;KMT2C;MYCBP2;IQGAP1;PDS5B;FOXO3;PRPF8;TOR1AIP1;ANAPC11;PRDX5;ZNHIT1;ATXN7;PCBP1;S100A13;RPRD1B;SERF2;MDN1;BARD1…
G1	WikiPathway HUMAN 2021	Pathways affected in adenoid cystic carcinoma WP3651	15/65	2.1059e-12	7.58122e-10	0	0	15.2338	409.579	CREBBP;SRCAP;KMT2C;MGA;ATRX;JMJD1C;ARID4B;ARID1A;FOXO3;NCOR1;KAT6A;EP300;BCOR;HRAS;KDM6A
G1	MSigDB Hallmark 2020	Mitotic Spindle	21/199	5.935e-10	2.7301e-08	0	0	6.0458	128.443	NOTCH2;DYNC1H1;TRIO;ARHGEF12;ROCK1;ARHGAP5;SSH2;LATS1;AKAP13;CLIP1;NIN;FGD6;BCL2L11;PPP4R2;APC;KIF5B;NF1;RICTOR;PDLIM5;SPTBN1;PAFAH1B1
G1	GO (biological process) 2021	positive regulation of transcription, DNA-templated (GO:0045893)	59/1183	7.60711e-11	1.80517e-07	0	0	2.84406	66.2648	ATF1;KDM5A;BMPR2;DDX3X;CHD8;RSF1;MED12;MYDGF;ZNF609;SPIN1;EP300;TEAD1;HRAS;MEF2A;NCOA1;NCOA2;ZBTB38;NCOA3;TCF12;ATRX;TET2;EDF1;ARID1A;ARID1B;CREB1;THRAP3;KAT6A;DDIT3;PHIP;IRF6;ATF6;KMT2E;KMT2D;KMT2A;TNKS;KMT2C;GPS2;FOXO3;BCLAF1;PCBP1;RPRD1B;VHL;TRIM44;CREBBP;FOXJ3;NFATC2;NR1D2;RFXANK;MTOR;SETX;DRAP1;REST;SP1;AGO1;SP3;BCL3;ASXL2;REL;CTNNB1
G1	GO (molecular function) 2021	RNA binding (GO:0003723)	64/1406	4.74395e-10	1.88335e-07	0	0	2.59144	55.6356	SMG1;DDX3X;MYO18A;RPL35;RPL38;SEC61B;BUD23;TNPO1;MRPS26;MBNL2;MRPS24;SCAF11;SECISBP2L;ZFR;NBPF10;PRPF4B;EDF1;DICER1;FNDC3A;THRAP3;XRN2;NHP2;FAM32A;NUP98;PKP3;SNRNP200;SNRPB;ANKRD17;SF3B5;MACF1;KMT2C;BAZ2A;HSD17B10;PRPF8;GIGYF2;SELENOH;MRPL20;BCLAF1;PABPN1;POLR2A;PCBP1;RALY;ZNF106;ZC3H13;SF3B1;SPTBN1;BARD1;SPEN;DYNC1H1;SF3A1;MRPL28;MYO5A;PUM1;LSM4;ANKHD1;SETX;HNRNPM;SON;AGO1;GOLGB1;FAU;RPS21;EIF3A…
G1	GO (molecular function) 2021	cadherin binding (GO:0045296)	26/322	1.88651e-09	3.74473e-07	0	0	4.53375	91.0763	MACF1;BMPR2;DDX3X;DOCK9;CTNND1;IQGAP1;FNBP1L;GIGYF2;PSMB6;SLK;PCBP1;KIF5B;ERC1;PDLIM5;EPS15;SPTBN1;LYPLA2;NUDC;TMOD3;GAPVD1;AFDN;APC;GIPC1;CTNNB1;CHMP4B;PKP3
G1	KEGG HUMAN 2021	Huntington disease	25/306	3.06202e-09	7.07327e-07	0	0	4.58339	89.8537	NDUFA13;NDUFB8;NDUFB7;NDUFA11;NDUFB11;COX4I1;NDUFB2;UQCR11;PSMB6;POLR2A;KIF5B;EP300;POLR2J;COX8A;CREBBP;GPX1;NDUFA3;ATP5F1E;MTOR;REST;CREB1;NDUFS8;SP1;NDUFS6;PIK3C3
G1	GO (biological process) 2021	positive regulation of transcription by RNA polymerase II (GO:0045944)	48/908	8.26178e-10	9.8026e-07	0	0	2.97146	62.1457	ATF1;KMT2D;BMPR2;DDX3X;KMT2A;TNKS;KMT2C;CHD8;GPS2;RSF1;FOXO3;MED12;MYDGF;BCLAF1;ZNF609;PCBP1;EP300;RPRD1B;TEAD1;HRAS;MEF2A;NCOA1;NCOA2;CREBBP;ZBTB38;NCOA3;TCF12;ATRX;FOXJ3;TET2;NR1D2;RFXANK;SETX;DRAP1;REST;CREB1;SP1;THRAP3;AGO1;KAT6A;DDIT3;SP3;ASXL2;REL;CTNNB1;PHIP;IRF6;ATF6
G1	GO (molecular function) 2021	nuclear receptor binding (GO:0016922)	15/120	1.76768e-08	2.33924e-06	0	0	7.23377	129.13	NCOA1;NCOA2;BUD31;NCOA3;JMJD1C;BAZ2A;ARID1A;MED12;LATS1;NCOR1;THRAP3;EP300;CTNNB1;STRN;TAF1
G1	GO (biological process) 2021	regulation of gene expression (GO:0010468)	52/1079	3.77432e-09	2.98549e-06	0	0	2.70231	52.4115	DDX3X;JMJD1C;ATRAID;PQBP1;FASTK;SPIN1;EP300;ERC1;HRAS;KDM6A;NCOA2;MBNL2;GPX1;ZBTB38;ATRX;ADAM10;CNPY2;EDF1;DICER1;MLF2;MED23;MARF1;CLDN3;DDIT3;ERP29;PKP3;NOTCH2;KMT2D;ROCK1;BAZ2A;PABPN1;POLR2A;PCBP1;MAPK1;VHL;TRIM44;CREBBP;NFATC2;NR1D2;RFXANK;PUM1;MTOR;DRAP1;AFDN;REST;SON;SP1;AGO1;SP3;REL;TAF1;FAM50A
G1	KEGG HUMAN 2021	Alzheimer disease	26/369	3.15878e-08	3.64839e-06	0	0	3.90298	67.4064	NDUFA13;NDUFB8;NDUFB7;NDUFA11;NDUFB11;COX4I1;NDUFB2;UQCR11;HSD17B10;PSMB6;KIF5B;MAPK1;HRAS;COX8A;PSENEN;NDUFA3;ADAM10;ATP5F1E;MTOR;NDUFS8;APC;NDUFS6;DDIT3;CTNNB1;PIK3C3;ATF6
G1	KEGG HUMAN 2021	Thermogenesis	20/232	4.89186e-08	3.76673e-06	0	0	4.81331	81.0229	COX8A;COA4;NDUFA13;NDUFB8;NDUFB7;NDUFA11;NDUFB11;COX4I1;NDUFA3;NDUFB2;UQCR11;ARID1A;ARID1B;ATP5F1E;MTOR;CREB1;NDUFS8;NDUFS6;PRKACA;HRAS
G1	KEGG HUMAN 2021	Amyotrophic lateral sclerosis	25/364	9.57419e-08	5.52909e-06	0	0	3.78781	61.2171	NDUFA13;NDUFB8;NDUFB7;NDUFA11;NDUFB11;COX4I1;NDUFB2;UQCR11;GABARAP;PSMB6;KIF5B;NUP214;COX8A;GPX1;NDUFA3;ATP5F1E;MTOR;SETX;NDUFS8;NDUFS6;DDIT3;PIK3C3;NUP98;ATF6;NUP58
G1	KEGG HUMAN 2021	Thyroid hormone signaling pathway	14/121	1.41939e-07	6.5576e-06	0	0	6.60748	104.186	NOTCH2;NCOA1;NCOA2;CREBBP;NCOA3;MTOR;MED12;NCOR1;EP300;MAPK1;CTNNB1;ITGAV;PRKACA;HRAS
G1	GO (biological process) 2021	mitochondrial ATP synthesis coupled electron transport (GO:0042775)	12/71	1.53565e-08	7.28819e-06	0	0	10.2434	184.297	COX8A;NDUFA13;NDUFB8;NDUFS8;NDUFB7;NDUFA11;NDUFS6;NDUFB11;COX4I1;NDUFA3;NDUFB2;UQCR11
G1	GO (biological process) 2021	aerobic electron transport chain (GO:0019646)	12/70	1.29929e-08	7.28819e-06	0	0	10.4205	189.225	COX8A;NDUFA13;NDUFB8;NDUFS8;NDUFB7;NDUFA11;NDUFS6;NDUFB11;COX4I1;NDUFA3;NDUFB2;UQCR11
G1	GO (cellular component) 2021	respiratory chain complex I (GO:0045271)	9/42	1.16389e-07	7.41982e-06	0	0	13.6482	217.912	NDUFA13;NDUFB8;NDUFB7;NDUFS8;NDUFA11;NDUFB11;NDUFS6;NDUFA3;NDUFB2
G1	GO (cellular component) 2021	mitochondrial respiratory chain complex I (GO:0005747)	9/42	1.16389e-07	7.41982e-06	0	0	13.6482	217.912	NDUFA13;NDUFB8;NDUFB7;NDUFS8;NDUFA11;NDUFB11;NDUFS6;NDUFA3;NDUFB2
G1	GO (molecular function) 2021	histone-lysine N-methyltransferase activity (GO:0018024)	9/45	2.1937e-07	1.7418e-05	0	0	12.509	191.794	KMT2E;KMT2D;SETD5;KMT2A;WDR82;KMT2C;SETD7;KMT5B;ASH1L
G1	GO (molecular function) 2021	oxidoreduction-driven active transmembrane transporter activity (GO:0015453)	10/58	2.02961e-07	1.7418e-05	0	0	10.4444	160.952	COX8A;NDUFA13;NDUFB8;NDUFS8;NDUFB7;NDUFS6;COX4I1;NDUFA3;NDUFB2;UQCR11
G1	KEGG HUMAN 2021	Oxidative phosphorylation	14/133	4.61831e-07	1.77805e-05	0	0	5.93752	86.6169	COX8A;NDUFA13;NDUFB8;NDUFB7;NDUFA11;NDUFB11;COX4I1;NDUFA3;NDUFB2;UQCR11;ATP5F1E;NDUFS8;NDUFS6;ATP6V1F
G1	GO (biological process) 2021	mitochondrial electron transport, NADH to ubiquinone (GO:0006120)	9/39	5.83278e-08	2.30687e-05	0	0	15.0153	250.113	NDUFA13;NDUFB8;NDUFB7;NDUFS8;NDUFA11;NDUFB11;NDUFS6;NDUFA3;NDUFB2
G1	GO (biological process) 2021	positive regulation of nucleic acid-templated transcription (GO:1903508)	30/511	1.60472e-07	5.44001e-05	0	0	3.22285	50.4219	KMT2E;KDM5A;KMT2A;CHD8;RSF1;FOXO3;MED12;SPIN1;EP300;VHL;TEAD1;TRIM44;NCOA1;CREBBP;NFATC2;NR1D2;EDF1;ARID1A;ARID1B;REST;CREB1;SP1;THRAP3;KAT6A;DDIT3;SP3;BCL3;CTNNB1;PHIP;IRF6
G1	GO (biological process) 2021	mRNA processing (GO:0006397)	22/300	1.85409e-07	5.4997e-05	0	0	4.04518	62.7032	SPEN;SF3B5;SF3A1;SCAF11;BUD31;PRPF4B;PRPF8;LSM4;PQBP1;HNRNPM;UBL5;SON;PABPN1;POLR2A;PCBP1;RPRD1B;RALY;PRKACA;SNRNP200;SF3B1;POLR2J;SNRPB
G1	KEGG HUMAN 2021	Non-alcoholic fatty liver disease	14/155	2.93456e-06	7.64717e-05	0	0	5.00544	63.764	COX8A;NDUFA13;NDUFB8;NDUFB7;NDUFA11;NDUFB11;COX4I1;NDUFA3;NDUFB2;UQCR11;BCL2L11;NDUFS8;NDUFS6;DDIT3
G1	KEGG HUMAN 2021	Prion disease	19/273	2.77594e-06	7.64717e-05	0	0	3.79827	48.5971	COX8A;NDUFA13;NDUFB8;NDUFB7;NDUFA11;NDUFB11;COX4I1;NDUFA3;NDUFB2;UQCR11;ATP5F1E;PSMB6;CREB1;NDUFS8;NDUFS6;DDIT3;KIF5B;MAPK1;PRKACA
G1	KEGG HUMAN 2021	Parkinson disease	18/249	2.97942e-06	7.64717e-05	0	0	3.95098	50.2714	COX8A;NDUFA13;NDUFB8;NDUFB7;NDUFA11;NDUFB11;COX4I1;NDUFA3;NDUFB2;UQCR11;ATP5F1E;PSMB6;NDUFS8;NDUFS6;DDIT3;KIF5B;PRKACA;ATF6
G1	KEGG HUMAN 2021	Pathways of neurodegeneration	26/475	3.95903e-06	9.14536e-05	0	0	2.96515	36.885	NDUFA13;NDUFB8;NDUFB7;NDUFA11;NDUFB11;COX4I1;NDUFB2;UQCR11;HSD17B10;GABARAP;PSMB6;KIF5B;MAPK1;HRAS;COX8A;GPX1;NDUFA3;MTOR;ATP5F1E;NDUFS8;APC;NDUFS6;DDIT3;CTNNB1;PIK3C3;ATF6
G1	GO (molecular function) 2021	RNA polymerase II-specific DNA-binding transcription factor binding (GO:0061629)	16/190	1.47326e-06	9.74809e-05	0	0	4.65182	62.4648	MEF2A;NCOA1;SPEN;NCOA2;CREBBP;BUD31;NCOA3;BAZ2A;ARID1A;BRMS1;CREB1;NCOR1;SP1;EP300;CTNNB1;TAF1
G1	KEGG HUMAN 2021	Retrograde endocannabinoid signaling	13/148	8.98291e-06	0.000188641	0	0	4.84343	56.2816	NDUFA13;NDUFB8;NDUFB7;NDUFA11;NDUFB11;NDUFA3;NDUFB2;NDUFS8;GNG5;NDUFS6;GNB2;MAPK1;PRKACA
G1	GO (molecular function) 2021	NADH dehydrogenase (ubiquinone) activity (GO:0008137)	7/35	5.03605e-06	0.000249914	0	0	12.4504	151.881	NDUFA13;NDUFB8;NDUFB7;NDUFS8;NDUFS6;NDUFA3;NDUFB2
G1	GO (molecular function) 2021	NADH dehydrogenase (quinone) activity (GO:0050136)	7/35	5.03605e-06	0.000249914	0	0	12.4504	151.881	NDUFA13;NDUFB8;NDUFB7;NDUFS8;NDUFS6;NDUFA3;NDUFB2
G1	GO (biological process) 2021	regulation of apoptotic process (GO:0042981)	36/742	9.65287e-07	0.000254514	0	0	2.6468	36.6603	NOTCH2;TRIO;DDX3X;FOXO3;AKAP13;MYDGF;PRDX5;BCLAF1;WRN;SLK;BCL2L11;MYO18A;ERC1;VHL;UNC13B;BARD1;PSENEN;CREBBP;ARHGEF12;LANCL1;ADAM10;ANO6;HIPK3;LATS1;SETX;REST;SON;BRMS1;APC;BCL3;NF1;CTNNB1;PHIP;BIRC6;NUPR1;ATF6
G1	KEGG HUMAN 2021	Diabetic cardiomyopathy	15/203	1.53118e-05	0.000294753	0	0	4.02293	44.6018	COX8A;NDUFA13;NDUFB8;NDUFB7;NDUFA11;NDUFB11;COX4I1;NDUFA3;NDUFB2;UQCR11;ATP5F1E;MTOR;NDUFS8;SP1;NDUFS6
G1	WikiPathway HUMAN 2021	Nonalcoholic fatty liver disease WP4396	14/155	2.93456e-06	0.000352147	0	0	5.00544	63.764	COX8A;NDUFA13;NDUFB8;NDUFB7;NDUFA11;NDUFB11;COX4I1;NDUFA3;NDUFB2;UQCR11;BCL2L11;NDUFS8;NDUFS6;DDIT3
G1	WikiPathway HUMAN 2021	Integrated breast cancer pathway WP1984	14/152	2.32753e-06	0.000352147	0	0	5.11504	66.3457	ATF1;BARD1;BMPR2;NCOA3;MYCBP2;MTOR;CREB1;SP1;NF1;EP300;MAPK1;CTNNB1;FAU;MAP3K13
G1	GO (biological process) 2021	peptidyl-serine modification (GO:0018209)	15/169	1.62336e-06	0.000385224	0	0	4.91972	65.5848	SMG1;ROCK1;NAA10;TNKS;HIPK1;HIPK3;MTOR;UHMK1;LATS1;WNK1;MAPK1;RICTOR;PRKACA;MAP3K13;TAF1
G1	GO (biological process) 2021	mitochondrial respiratory chain complex I assembly (GO:0032981)	9/58	2.09573e-06	0.000414431	0	0	9.18414	120.088	NDUFA13;NDUFB8;NDUFS8;NDUFB7;NDUFA11;NDUFS6;NDUFB11;NDUFA3;NDUFB2
G1	GO (biological process) 2021	NADH dehydrogenase complex assembly (GO:0010257)	9/58	2.09573e-06	0.000414431	0	0	9.18414	120.088	NDUFA13;NDUFB8;NDUFS8;NDUFB7;NDUFA11;NDUFS6;NDUFB11;NDUFA3;NDUFB2
G1	WikiPathway HUMAN 2021	EGF/EGFR signaling pathway WP437	14/162	4.93061e-06	0.000443755	0	0	4.76698	58.2527	ATF1;MEF2A;NDUFA13;ROCK1;NCOA3;CBLB;IQGAP1;MTOR;CREB1;SP1;MAPK1;RICTOR;HRAS;EPS15
G1	WikiPathway HUMAN 2021	Electron Transport Chain (OXPHOS system in mitochondria) WP111	11/103	6.85357e-06	0.000493457	0	0	5.99609	71.2979	ATP5IF1;COX8A;NDUFB8;NDUFS8;NDUFB7;NDUFS6;COX4I1;NDUFA3;NDUFB2;UQCR11;ATP5F1E
G1	GO (biological process) 2021	RNA splicing, via transesterification reactions with bulged adenosine as nucleophile (GO:0000377)	18/251	3.33495e-06	0.000494615	0	0	3.91666	49.3932	SPEN;SF3B5;SF3A1;BUD31;PRPF4B;PRPF8;LSM4;PQBP1;HNRNPM;UBL5;PABPN1;POLR2A;PCBP1;RALY;SNRNP200;SF3B1;POLR2J;SNRPB
G1	GO (biological process) 2021	peptidyl-serine phosphorylation (GO:0018105)	14/156	3.16618e-06	0.000494615	0	0	4.96993	62.9342	SMG1;ROCK1;TNKS;HIPK1;HIPK3;MTOR;UHMK1;LATS1;WNK1;MAPK1;RICTOR;PRKACA;MAP3K13;TAF1
G1	GO (biological process) 2021	regulation of cellular macromolecule biosynthetic process (GO:2000112)	26/468	3.02665e-06	0.000494615	0	0	3.01321	38.2921	ANKRD17;KMT2D;JMJD1C;BAZ2A;FOXO3;PQBP1;POLR2A;SPIN1;EP300;ERC1;VHL;NCOA2;CREBBP;ZBTB38;ATRX;NFATC2;NR1D2;EDF1;MLF2;MED23;DRAP1;REST;SP1;DDIT3;SP3;PKP3
G1	GO (biological process) 2021	mRNA splicing, via spliceosome (GO:0000398)	19/274	2.9289e-06	0.000494615	0	0	3.78318	48.2011	SPEN;SF3B5;SF3A1;SCAF11;BUD31;PRPF4B;PRPF8;LSM4;PQBP1;HNRNPM;UBL5;PABPN1;POLR2A;PCBP1;RALY;SNRNP200;SF3B1;POLR2J;SNRPB
G1	GO (cellular component) 2021	mitochondrial inner membrane (GO:0005743)	20/328	1.1108e-05	0.000566506	0	0	3.29665	37.6077	COX8A;MRPS26;NDUFA13;NDUFB8;NDUFB7;MRPS24;NDUFA11;NDUFB11;UQCC2;COX4I1;NDUFA3;NDUFB2;MRPL28;NME4;UQCR11;ATP5F1E;MRPL55;MRPL20;NNT;NDUFS6
G1	GO (biological process) 2021	positive regulation of apoptotic process (GO:0043065)	20/310	4.81632e-06	0.000672302	0	0	3.50454	42.9078	UNC13B;BARD1;PSENEN;TRIO;DDX3X;ARHGEF12;ANO6;FOXO3;LATS1;AKAP13;BCLAF1;REST;BRMS1;BCL2L11;APC;DDIT3;NF1;CTNNB1;NUPR1;ATF6
G1	WikiPathway HUMAN 2021	MECP2 and Associated Rett Syndrome WP3584	9/72	1.30909e-05	0.000673244	0	0	7.13811	80.258	REST;CREB1;NCOR1;SP1;SP3;TET2;NF1;MTOR;TAF1
G1	WikiPathway HUMAN 2021	Androgen receptor signaling pathway WP138	10/90	1.26059e-05	0.000673244	0	0	6.25641	70.5807	NCOA1;NCOA2;CREBBP;CREB1;NCOR1;ROCK1;SP1;NCOA3;EP300;CTNNB1
G1	GO (cellular component) 2021	nuclear lumen (GO:0031981)	33/745	1.84031e-05	0.000782134	0	0	2.38536	26.0075	TOP2B;SETD7;BAZ2A;SYNE2;ANAPC11;WRN;AKAP11;POLR2A;S100A13;SPIN1;RPL35;BUD23;MDN1;SPTBN1;UTP14C;PBRM1;NAA10;DIS3;SCAF11;EDF1;ZFX;SETX;NIN;RNF169;WDR82;KAT6A;XRN2;TTC3;FAM32A;WDFY3;PAFAH1B2;EIF3A;TAF1
G1	GO (cellular component) 2021	organelle inner membrane (GO:0019866)	20/346	2.4033e-05	0.000875487	0	0	3.11172	33.0965	COX8A;MRPS26;NDUFA13;NDUFB8;NDUFB7;MRPS24;NDUFA11;NDUFB11;UQCC2;COX4I1;NDUFA3;NDUFB2;MRPL28;NME4;UQCR11;ATP5F1E;MRPL55;MRPL20;NNT;NDUFS6
G1	GO (biological process) 2021	regulation of nucleic acid-templated transcription (GO:1903506)	24/430	6.74209e-06	0.000888832	0	0	3.01761	35.9311	KMT2D;NCOA2;CREBBP;ZBTB38;ATRX;NFATC2;JMJD1C;NR1D2;BAZ2A;EDF1;PQBP1;MLF2;MED23;DRAP1;REST;POLR2A;SP1;DDIT3;SP3;SPIN1;EP300;RALY;ERC1;VHL
G1	KEGG HUMAN 2021	Human cytomegalovirus infection	15/225	5.07829e-05	0.000902373	0	0	3.5974	35.5709	ARHGEF12;ROCK1;NFATC2;MTOR;AKAP13;CREB1;GNG5;SP1;GNB2;GNA11;CTNNB1;MAPK1;ITGAV;PRKACA;HRAS
G1	WikiPathway HUMAN 2021	Oxidative phosphorylation WP623	8/60	2.46084e-05	0.00110738	0	0	7.6719	81.4175	NDUFB8;NDUFS8;NDUFB7;NDUFA11;NDUFS6;NDUFA3;NDUFB2;ATP5F1E
G1	GO (molecular function) 2021	histone acetyltransferase activity (GO:0004402)	6/31	2.97121e-05	0.00131063	0	0	11.9239	124.294	CREBBP;SRCAP;NCOA3;KAT6A;EP300;TAF1
G1	GO (molecular function) 2021	acetyltransferase activity (GO:0016407)	6/32	3.59562e-05	0.00142746	0	0	11.4647	117.32	CREBBP;NAA10;KAT6A;EP300;PAFAH1B3;PAFAH1B2
G1	GO (biological process) 2021	mitochondrial respiratory chain complex assembly (GO:0033108)	10/90	1.26059e-05	0.00157441	0	0	6.25641	70.5807	NDUFA13;NDUFB8;NDUFS8;NDUFB7;NDUFA11;NDUFS6;NDUFB11;UQCC2;NDUFA3;NDUFB2
G1	GO (biological process) 2021	regulation of cell differentiation (GO:0045595)	13/156	1.58706e-05	0.00179338	0	0	4.57059	50.5098	CREBBP;PLEKHB2;ROCK1;UQCC2;GPS2;NR1D2;KIAA1109;REST;APC;MCRIP1;NF1;VHL;PRKACA
G1	GO (biological process) 2021	RNA processing (GO:0006396)	14/179	1.55203e-05	0.00179338	0	0	4.2721	47.3065	SF3A1;SCAF11;PRPF4B;DICER1;PRPF8;LSM4;SETX;SON;RRAGC;PABPN1;XRN2;PRKACA;SF3B1;SNRPB
G1	GO (cellular component) 2021	precatalytic spliceosome (GO:0071011)	7/52	7.4803e-05	0.00182068	0	0	7.74018	73.5367	SF3B5;SF3A1;SNRNP200;PRPF8;SF3B1;LSM4;SNRPB
G1	GO (cellular component) 2021	spliceosomal snRNP complex (GO:0097525)	7/51	6.58533e-05	0.00182068	0	0	7.91649	76.2206	SF3B5;SF3A1;SNRNP200;PRPF8;SF3B1;LSM4;SNRPB
G1	GO (cellular component) 2021	U2-type precatalytic spliceosome (GO:0071005)	7/50	5.77979e-05	0.00182068	0	0	8.10101	79.0542	SF3B5;SF3A1;SNRNP200;PRPF8;SF3B1;LSM4;SNRPB
G1	GO (cellular component) 2021	mitochondrial membrane (GO:0031966)	23/469	7.85389e-05	0.00182068	0	0	2.62006	24.7646	COX8A;NDUFA13;NDUFB8;MRPS26;NDUFB7;NDUFA11;MRPS24;UQCC2;NDUFB11;VPS13C;COX4I1;NDUFA3;NDUFB2;MRPL28;UQCR11;NME4;FOXO3;ATP5F1E;MRPL55;MRPL20;BCL2L11;NNT;NDUFS6
G1	WikiPathway HUMAN 2021	mRNA Processing WP411	11/126	4.63445e-05	0.00185378	0	0	4.79121	47.8135	HNRNPM;SF3B5;SF3A1;POLR2A;PABPN1;XRN2;PRPF4B;DICER1;PRPF8;SF3B1;SNRPB
G1	WikiPathway HUMAN 2021	Histone Modifications WP2369	8/67	5.5541e-05	0.00199948	0	0	6.75925	66.2298	KMT2E;SETD5;KMT2D;KMT2A;KMT2C;SETD7;KMT5B;ASH1L
G1	GO (molecular function) 2021	GTPase binding (GO:0051020)	14/201	5.6098e-05	0.00202463	0	0	3.76523	36.8556	UNC13B;USP33;MYCBP2;MYO5A;IQGAP1;FNBP1L;AKAP13;AFDN;FGD6;RRAGC;GNB2;TRIP11;ERC1;SPTBN1
G1	WikiPathway HUMAN 2021	VEGFA-VEGFR2 Signaling Pathway WP3888	22/432	6.4785e-05	0.00212024	0	0	2.72409	26.2723	CREBBP;GPX1;SSR4;ROCK1;TMOD3;CTNND1;NFATC2;ADAM10;IQGAP1;FOXO3;GIGYF2;MTOR;AFDN;CREB1;GIPC1;CTNNB1;MAPK1;RICTOR;ITGAV;ATF6;EPS15;HRAS
G1	GO (biological process) 2021	histone H3-K4 methylation (GO:0051568)	6/30	2.43697e-05	0.00251432	0	0	12.4213	131.941	KMT2D;KMT2A;WDR82;KMT2C;TET2;KDM6A
G1	GO (biological process) 2021	peptidyl-lysine trimethylation (GO:0018023)	6/30	2.43697e-05	0.00251432	0	0	12.4213	131.941	KMT2D;SETD5;KMT2A;WDR82;TET2;KMT5B
G1	WikiPathway HUMAN 2021	Gastrin signaling pathway WP4659	10/114	9.80962e-05	0.00294289	0	0	4.80671	44.3638	CREB1;ROCK1;SP1;ARHGEF28;MAPK1;CTNNB1;PRKACA;FOXO3;HRAS;MTOR
G1	WikiPathway HUMAN 2021	Mitochondrial complex I assembly model OXPHOS system WP4324	7/56	0.000121079	0.00335296	0	0	7.10687	64.0973	NDUFA13;NDUFB8;NDUFB7;NDUFS6;NDUFB11;NDUFA3;NDUFB2
G1	GO (biological process) 2021	regulation of transcription by RNA polymerase II (GO:0006357)	71/2206	3.45001e-05	0.0034112	0	0	1.76536	18.1383	ATF1;BMPR2;DDX3X;CHD8;JMJD1C;RSF1;ARID4B;MED12;MYDGF;NIPBL;ZNF609;BBX;EP300;TEAD1;HRAS;MEF2A;NCOA1;NCOA2;ZBTB38;NCOA3;BUD31;TCF12;ATRX;TET2;DICER1;ARID1A;ZFX;ARID1B;MED23;NCOR1;BRMS1;CREB1;THRAP3;KAT6A;DDIT3;PHIP;IRF6;ATF6;KMT2D;KMT2A;SRCAP;TNKS;KMT2C;GPS2;FOXO3;BCLAF1;PCBP1;RPRD1B;VHL;ZKSCAN1;SPEN;CREBBP;MGA;FOXJ3;NFATC2;NR1D2;RFXANK;KLF3;NR2F6;SETX;DRAP1;REST;SP1;AGO1;SP3;ASXL2;REL;CTNNB1;BCOR;…
G1	WikiPathway HUMAN 2021	Leptin signaling pathway WP2034	8/76	0.000137342	0.00353166	0	0	5.86194	52.1305	NCOA1;CREB1;ROCK1;SP1;REL;MAPK1;HRAS;MTOR
G1	GO (molecular function) 2021	protein heterodimerization activity (GO:0046982)	13/188	0.000110532	0.00365676	0	0	3.72868	33.9691	MEF2A;BARD1;TOP2B;KRT10;TRMT112;RRAGC;DDIT3;BUD23;ATF6;PAFAH1B3;PAFAH1B2;PAFAH1B1;TAF1
G1	KEGG HUMAN 2021	Spliceosome	11/150	0.000221715	0.0036583	0	0	3.95907	33.3121	HNRNPM;SF3B5;SF3A1;PCBP1;BUD31;SNRNP200;PRPF8;LSM4;SF3B1;SNRPB;PQBP1
G1	GO (cellular component) 2021	nucleolus (GO:0005730)	30/733	0.000180728	0.00384048	0	0	2.1795	18.7841	TOP2B;SETD7;BAZ2A;ANAPC11;WRN;AKAP11;POLR2A;S100A13;SPIN1;RPL35;BUD23;MDN1;SPTBN1;UTP14C;NAA10;DIS3;SCAF11;EDF1;ZFX;NIN;RNF169;WDR82;KAT6A;XRN2;TTC3;FAM32A;WDFY3;PAFAH1B2;EIF3A;TAF1
G1	GO (biological process) 2021	chromatin remodeling (GO:0006338)	10/103	4.12986e-05	0.00392007	0	0	5.37827	54.292	KDM5A;PBRM1;SRCAP;CHD8;ATRX;BAZ2A;RSF1;ARID1A;ARID1B;KDM6A
G1	KEGG HUMAN 2021	Lysine degradation	7/63	0.000256239	0.00394609	0	0	6.21628	51.4049	KMT2E;KMT2D;KMT2A;KMT2C;SETD7;KMT5B;ASH1L
G1	GO (molecular function) 2021	proton transmembrane transporter activity (GO:0015078)	6/40	0.000133078	0.00406399	0	0	8.76351	78.2106	COX8A;NNT;COX4I1;UQCR11;CLCN3;ATP6V1F
G1	WikiPathway HUMAN 2021	Follicle Stimulating Hormone (FSH) signaling pathway WP2035	5/27	0.000175242	0.00420581	0	0	11.2647	97.432	CREB1;MAPK1;PRKACA;MTOR;APPL1
G1	GO (biological process) 2021	nucleus localization (GO:0051647)	4/11	4.65321e-05	0.00424695	0	0	28.2727	282.031	DYNC1H1;MTOR;SYNE2;PAFAH1B1
G1	MSigDB Hallmark 2020	Oxidative Phosphorylation	13/200	0.000204547	0.00470458	0	0	3.48725	29.6232	COX8A;NDUFB8;NDUFB7;COX4I1;NDUFA3;NDUFB2;UQCR11;HSD17B10;ATP5F1E;NDUFS8;NNT;NDUFS6;ATP6V1F
G1	GO (cellular component) 2021	intracellular non-membrane-bounded organelle (GO:0043232)	41/1158	0.000285432	0.00559885	0	0	1.88977	15.4234	MACF1;TOP2B;ROCK1;SETD7;BAZ2A;AUP1;PDS5B;ANAPC11;WRN;AKAP11;POLR2A;S100A13;SPIN1;RPL35;MAPK1;BUD23;MDN1;SPTBN1;UTP14C;NUDC;NAA10;DIS3;SCAF11;TMOD3;EDF1;ZFX;WAPL;NIN;STAG1;PREPL;RNF169;WDR82;KAT6A;XRN2;AKAP9;TTC3;FAM32A;WDFY3;PAFAH1B2;EIF3A;TAF1
G1	GO (molecular function) 2021	DNA binding (GO:0003677)	32/811	0.000213401	0.00564801	0	0	2.10091	17.7576	KDM5A;KMT2D;DDX3X;CHD8;PDS5B;FOXO3;PQBP1;BCLAF1;WRN;POLR2A;PCBP1;EP300;BANF1;TEAD1;MEF2A;CREBBP;PARP4;FOXJ3;NFATC2;RAD23A;ARID1A;NR2F6;SETX;DRAP1;SP1;THRAP3;KAT6A;DDIT3;NUPR1;IRF6;ATF6;TAF1
G1	GO (molecular function) 2021	thyroid hormone receptor binding (GO:0046966)	5/28	0.000209862	0.00564801	0	0	10.7744	91.2487	MED12;NCOR1;THRAP3;NCOA3;JMJD1C
G1	GO (molecular function) 2021	histone methyltransferase activity (H3-K4 specific) (GO:0042800)	4/16	0.000237049	0.00588179	0	0	16.4882	137.631	KMT2D;KMT2A;WDR82;KMT2C
G1	GO (biological process) 2021	positive regulation of programmed cell death (GO:0043068)	17/286	6.9082e-05	0.00607154	0	0	3.18972	30.5582	UNC13B;BARD1;PSENEN;TRIO;DDX3X;ARHGEF12;ANO6;FOXO3;LATS1;AKAP13;BCLAF1;REST;BCL2L11;APC;NF1;CTNNB1;ATF6
G1	GO (biological process) 2021	RNA metabolic process (GO:0016070)	11/133	7.59962e-05	0.00644068	0	0	4.51469	42.821	SETX;HNRNPM;DDX3X;PABPN1;POLR2A;PCBP1;AGO1;RNASET2;XRN2;DICER1;POLR2J
G1	WikiPathway HUMAN 2021	Regulation of Microtubule Cytoskeleton WP2038	6/46	0.000293571	0.00660535	0	0	7.4467	60.5669	CLIP1;TRIO;ROCK1;APC;TAOK1;PRKACA
G1	KEGG HUMAN 2021	Pathways in cancer	23/531	0.000470207	0.00678861	0	0	2.29284	17.5685	NOTCH2;NCOA1;CREBBP;ARHGEF12;ROCK1;ITGA2;NCOA3;MTOR;BCL2L11;GNG5;APC;SP1;GNB2;GNA11;CTNNB1;EP300;MAPK1;ELOB;ITGAV;VHL;PRKACA;HRAS;APPL1
G1	GO (biological process) 2021	cellular response to starvation (GO:0009267)	12/158	8.29736e-05	0.00678953	0	0	4.12103	38.7253	WRN;BMPR2;SESN3;RRAGC;USP33;MAPK1;PIK3C3;FOXO3;LAMTOR4;GABARAP;MTOR;ATP6V1F
G1	GO (biological process) 2021	transcription by RNA polymerase II (GO:0006366)	18/320	8.63916e-05	0.00683358	0	0	3.01103	28.173	NOTCH2;CREBBP;NR1D2;NR2F6;SETX;MED23;DRAP1;NCOR1;PABPN1;POLR2A;SP1;TRIP11;ELOB;RPRD1B;TEAD1;POLR2J;SNRPB;TAF1
G1	KEGG HUMAN 2021	Adherens junction	7/71	0.000537272	0.00689499	0	0	5.43702	40.9354	AFDN;CREBBP;CTNND1;EP300;MAPK1;CTNNB1;IQGAP1
G1	KEGG HUMAN 2021	Kaposi sarcoma-associated herpesvirus infection	12/193	0.000531265	0.00689499	0	0	3.31816	25.0198	CREBBP;CREB1;GNG5;GNB2;NFATC2;CTNNB1;EP300;MAPK1;PIK3C3;HRAS;GABARAP;MTOR
G1	WikiPathway HUMAN 2021	Angiopoietin Like Protein 8 Regulatory Pathway WP3915	10/132	0.000327484	0.00693494	0	0	4.09374	32.8484	SESN3;MAPK1;CBLB;PIK3C3;RICTOR;FOXO3;MAP3K13;PIK3C2A;HRAS;MTOR
G1	GO (biological process) 2021	ribonucleoprotein complex assembly (GO:0022618)	11/136	9.29786e-05	0.0069702	0	0	4.40566	40.8983	SETX;MRPL20;SCAF11;RPL38;DICER1;SNRNP200;LSM4;SF3B1;MDN1;EIF3A;SNRPB
G1	GO (biological process) 2021	regulation of lipid metabolic process (GO:0019216)	9/92	9.40541e-05	0.0069702	0	0	5.41254	50.1831	NCOA1;NCOA2;CREBBP;NCOR1;CHD9;SP1;GPS2;EDF1;NR1D2
G1	GO (biological process) 2021	positive regulation of neuron apoptotic process (GO:0043525)	5/24	9.69307e-05	0.0069702	0	0	13.0453	120.558	DDIT3;NF1;CTNNB1;NUPR1;FOXO3
G1	GO (biological process) 2021	regulation of cell cycle (GO:0051726)	17/296	0.000105113	0.00710418	0	0	3.0738	28.1575	BARD1;ANKRD17;NOTCH2;GADD45GIP1;ADAM10;RAD23A;IQGAP1;PUM1;UHMK1;SON;APC;EP300;RPRD1B;NUPR1;IRF6;PRKACA;HRAS
G1	GO (biological process) 2021	regulation of gene silencing by RNA (GO:0060966)	7/55	0.000107775	0.00710418	0	0	7.2553	66.2805	NUP214;POLR2A;AGO1;NUP98;PUM1;POLR2J;NUP58
G1	GO (biological process) 2021	regulation of posttranscriptional gene silencing (GO:0060147)	7/55	0.000107775	0.00710418	0	0	7.2553	66.2805	NUP214;POLR2A;AGO1;NUP98;PUM1;POLR2J;NUP58
G1	GO (cellular component) 2021	U2-type spliceosomal complex (GO:0005684)	8/89	0.000410733	0.00748121	0	0	4.91786	38.3474	SF3B5;SF3A1;BUD31;SNRNP200;PRPF8;SF3B1;LSM4;SNRPB
G1	WikiPathway HUMAN 2021	MFAP5 effect on permeability and motility of endothelial cells via cytoskeleton rearrangement WP4560	4/18	0.000386128	0.00772256	0	0	14.1313	111.063	CREB1;MAPK1;ITGAV;LPP
G1	GO (biological process) 2021	histone H3-K4 trimethylation (GO:0080182)	4/14	0.000134579	0.00863123	0	0	19.7879	176.376	KMT2D;KMT2A;WDR82;TET2
G1	GO (biological process) 2021	transcription, DNA-templated (GO:0006351)	14/221	0.000154194	0.009629	0	0	3.39794	29.8247	MEF2A;BAZ2A;RSF1;FOXO3;HIPK3;SETX;DRAP1;RRAGC;POLR2A;BCL3;TRIP11;ELOB;POLR2J;TAF1
G1	GO (cellular component) 2021	U2 snRNP (GO:0005686)	4/20	0.000592331	0.00971815	0	0	12.3636	91.8797	SF3B5;SF3A1;SF3B1;SNRPB
G1	GO (cellular component) 2021	TORC2 complex (GO:0031932)	3/9	0.000609766	0.00971815	0	0	24.6776	182.674	SMG1;RICTOR;MTOR
G1	WikiPathway HUMAN 2021	CAMKK2 Pathway WP4874	5/34	0.000538479	0.009949	0	0	8.54256	64.2978	CREB1;EP300;MAPK1;NFATC2;MTOR
G1	WikiPathway HUMAN 2021	G Protein Signaling Pathways WP35	8/93	0.000552722	0.009949	0	0	4.68547	35.1441	AKAP13;AKAP11;GNG5;GNA11;GNB2;AKAP9;PRKACA;HRAS
G1	GO (biological process) 2021	regulation of cell junction assembly (GO:1901888)	5/27	0.000175242	0.010125	0	0	11.2647	97.432	SETD5;CLDN3;ROCK1;PDLIM5;PRKACA
G1	GO (biological process) 2021	nucleic acid-templated transcription (GO:0097659)	6/42	0.000175851	0.010125	0	0	8.2758	71.5515	MEF2A;POLR2A;RRAGC;BCL3;BAZ2A;POLR2J
G1	GO (biological process) 2021	protein phosphorylation (GO:0006468)	23/496	0.000179204	0.010125	0	0	2.46702	21.2829	SMG1;BMPR2;ROCK1;TNKS;ADAM10;PRPF4B;HIPK1;HIPK3;MTOR;UHMK1;LATS1;SLK;CREB1;WNK1;FASTK;TAOK1;MAPK1;RICTOR;BIRC6;ERC1;PRKACA;MAP3K13;TAF1
G1	GO (biological process) 2021	ATP-dependent chromatin remodeling (GO:0043044)	6/42	0.000175851	0.010125	0	0	8.2758	71.5515	PBRM1;ZNHIT1;SRCAP;CHD8;ARID1A;ARID1B
G1	WikiPathway HUMAN 2021	Hematopoietic Stem Cell Gene Regulation by GABP alpha/beta Complex WP3657	4/20	0.000592331	0.0101543	0	0	12.3636	91.8797	CREBBP;EP300;FOXO3;ZFX
G1	WikiPathway HUMAN 2021	Brain-derived neurotrophic factor (BDNF) signaling pathway WP2380	10/144	0.000652175	0.010208	0	0	3.72484	27.3224	MEF2A;BCL2L11;CREB1;APC;KIDINS220;MAPK1;CTNNB1;FOXO3;HRAS;MTOR
G1	WikiPathway HUMAN 2021	Head and Neck Squamous Cell Carcinoma WP4674	7/73	0.000636183	0.010208	0	0	5.27172	38.8	NOTCH2;REL;CTNNB1;RICTOR;IRF6;HRAS;MTOR
G1	GO (biological process) 2021	peptidyl-threonine phosphorylation (GO:0018107)	7/60	0.000188284	0.0103906	0	0	6.56916	56.3473	ROCK1;TNKS;WNK1;MAPK1;HIPK1;HIPK3;TAF1
G1	MSigDB Hallmark 2020	TGF-beta Signaling	6/54	0.000707785	0.0108527	0	0	6.20305	44.993	BMPR2;APC;CTNNB1;ARID4B;SPTBN1;TRIM33
G1	GO (molecular function) 2021	nuclear receptor coactivator activity (GO:0030374)	6/53	0.000639774	0.0141106	0	0	6.33535	46.5927	MED12;NCOA1;NCOA2;THRAP3;BUD31;NCOA3
G1	GO (molecular function) 2021	protein serine/threonine kinase activity (GO:0004674)	17/344	0.000606635	0.0141106	0	0	2.61608	19.3789	SMG1;TRIO;BMPR2;ROCK1;HIPK1;HIPK3;MTOR;UHMK1;LATS1;SLK;WNK1;FASTK;TAOK1;MAPK1;PRKACA;MAP3K13;TAF1
G1	GO (biological process) 2021	cellular response to DNA damage stimulus (GO:0006974)	18/350	0.00026249	0.0141565	0	0	2.73469	22.5483	BARD1;PARP4;ZBTB38;SETD7;NFATC2;PDS5B;SETX;NIPBL;WRN;RNF169;BCL2L11;APC;DDIT3;TAOK1;BCL3;KMT5B;OTUB1;TAF1
G1	GO (molecular function) 2021	lysine-acetylated histone binding (GO:0070577)	4/21	0.000720232	0.0142966	0	0	11.6358	84.1957	KMT2A;BAZ2A;PHIP;TAF1
G1	GO (molecular function) 2021	acetylation-dependent protein binding (GO:0140033)	4/21	0.000720232	0.0142966	0	0	11.6358	84.1957	KMT2A;BAZ2A;PHIP;TAF1
G1	GO (biological process) 2021	regulation of primary metabolic process (GO:0080090)	10/130	0.000289589	0.015271	0	0	4.16239	33.9112	NCOA1;PSMB6;NCOA2;CREBBP;NCOR1;SP1;CHD9;GPS2;NR1D2;EDF1
G1	WikiPathway HUMAN 2021	Estrogen signaling pathway WP712	4/23	0.00103249	0.0154873	0	0	10.4099	71.5761	CREB1;SP1;MAPK1;PRKACA
G1	GO (molecular function) 2021	protein kinase A regulatory subunit binding (GO:0034237)	4/22	0.000866492	0.0156362	0	0	10.9888	77.4825	ARFGEF2;AKAP9;ACBD3;PRKACA
G1	GO (molecular function) 2021	guanyl-nucleotide exchange factor activity (GO:0005085)	10/149	0.000849638	0.0156362	0	0	3.58993	25.3833	AKAP13;ARFGEF2;FGD6;DOCK9;DIS3;ARHGEF28;MYCBP2;DENND4C;GAPVD1;LAMTOR4
G1	GO (biological process) 2021	regulation of transcription, DNA-templated (GO:0006355)	68/2244	0.00030972	0.0159775	0	0	1.64006	13.2514	ATF1;KDM5A;SETD5;NDUFA13;CHD8;JMJD1C;RSF1;ARID4B;PQBP1;MED12;NIPBL;ZNF609;SPIN1;BBX;EP300;ERC1;TEAD1;MEF2A;NCOA1;NCOA2;ZBTB38;TCF12;ATRX;EDF1;ARID1A;ZFX;ARID1B;MLF2;MED23;NCOR1;BRMS1;CREB1;THRAP3;KAT6A;DDIT3;PHIP;IRF6;ATF6;KMT2E;KMT2D;KMT2A;SRCAP;BAZ2A;FOXO3;BCLAF1;POLR2A;VHL;ZKSCAN1;TRIM44;SPEN;CREBBP;MGA;FOXJ3;NFATC2;NR1D2;RFXANK;PHC3;KLF3;NR2F6;DRAP1;REST;SP1;SP3;BCL3;REL;CTNNB1;BCOR;TRIM33
G1	GO (biological process) 2021	gene expression (GO:0010467)	18/356	0.000322163	0.0162658	0	0	2.68531	21.5911	MEF2A;NUP214;SMG1;MRPL28;BAZ2A;MRPL55;SETX;RRAGC;PABPN1;POLR2A;XRN2;BCL3;RPL35;RPL38;NUP98;RPS21;POLR2J;NUP58
G1	GO (biological process) 2021	positive regulation of neuron death (GO:1901216)	6/47	0.000330926	0.0163602	0	0	7.2647	58.2165	REST;DDIT3;NF1;CTNNB1;NUPR1;FOXO3
G1	GO (biological process) 2021	protein acetylation (GO:0006473)	5/31	0.000345384	0.0167264	0	0	9.5297	75.9598	CREBBP;NAA10;BLOC1S1;KAT6A;EP300
G1	GO (cellular component) 2021	MLL3/4 complex (GO:0044666)	3/11	0.00116258	0.0174387	0	0	18.5063	125.049	KMT2D;KMT2C;KDM6A
G1	GO (biological process) 2021	regulation of gene silencing by miRNA (GO:0060964)	7/67	0.000376157	0.0175024	0	0	5.80068	45.7413	NUP214;POLR2A;AGO1;NUP98;PUM1;POLR2J;NUP58
G1	GO (biological process) 2021	peptidyl-threonine modification (GO:0018210)	7/67	0.000376157	0.0175024	0	0	5.80068	45.7413	ROCK1;TNKS;WNK1;MAPK1;HIPK1;HIPK3;TAF1
G1	GO (biological process) 2021	post-Golgi vesicle-mediated transport (GO:0006892)	8/89	0.000410733	0.0181325	0	0	4.91786	38.3474	ARFGEF2;BLOC1S1;VPS13C;GOLGB1;MYO5A;PUM1;ACBD3;EPS15
G1	GO (biological process) 2021	regulation of myeloid cell differentiation (GO:0045637)	7/68	0.000412224	0.0181325	0	0	5.70529	44.4667	KMT2E;KMT2D;CREBBP;KMT2A;KMT2C;AGO1;EP300
G1	GO (biological process) 2021	histone H3-K4 monomethylation (GO:0097692)	3/8	0.000412624	0.0181325	0	0	29.6146	230.786	KMT2D;KMT2A;KMT2C
G1	GO (cellular component) 2021	adherens junction (GO:0005912)	9/132	0.00136643	0.0193577	0	0	3.64488	24.04	AFDN;BMPR2;APC;TMOD3;CTNND1;CTNNB1;PKP3;KLHL24;PDLIM5
G1	KEGG HUMAN 2021	Colorectal cancer	7/86	0.00168173	0.0194576	0	0	4.40129	28.1152	BCL2L11;APC;MAPK1;CTNNB1;HRAS;MTOR;APPL1
G1	KEGG HUMAN 2021	Apelin signaling pathway	9/137	0.00176887	0.0194576	0	0	3.5016	22.1911	MEF2A;GNG5;GNB2;MAPK1;PIK3C3;PRKACA;HRAS;GABARAP;MTOR
G1	KEGG HUMAN 2021	Estrogen signaling pathway	9/137	0.00176887	0.0194576	0	0	3.5016	22.1911	NCOA1;NCOA2;CREB1;SP1;NCOA3;MAPK1;KRT10;PRKACA;HRAS
G1	WikiPathway HUMAN 2021	TGF-beta Signaling Pathway WP366	9/132	0.00136643	0.0194604	0	0	3.64488	24.04	MEF2A;NUP214;CREBBP;ROCK1;SP1;ITGA2;EP300;MAPK1;SPTBN1
G1	WikiPathway HUMAN 2021	Ciliary landscape WP4352	12/216	0.00141633	0.0194604	0	0	2.94057	19.2892	DYNC1H1;CREBBP;NUDC;COPS6;APC;WNK1;SSNA1;CTNNB1;IQGAP1;DYNLL1;LSM4;PAFAH1B1
G1	WikiPathway HUMAN 2021	Insulin Signaling WP481	10/160	0.00145953	0.0194604	0	0	3.32479	21.7097	INPP4A;KIF5B;MAPK1;CBLB;PIK3C3;FOXO3;MAP3K13;PIK3C2A;HRAS;MTOR
G1	GO (molecular function) 2021	MAP-kinase scaffold activity (GO:0005078)	3/11	0.00116258	0.0200671	0	0	18.5063	125.049	SPAG9;AKAP13;IQGAP1
G1	GO (cellular component) 2021	Swr1 complex (GO:0000812)	3/12	0.00152721	0.0201896	0	0	16.4492	106.662	ZNHIT1;SRCAP;EP400
G1	GO (cellular component) 2021	MLL1 complex (GO:0071339)	4/26	0.00166267	0.0201896	0	0	8.98898	57.5235	KMT2A;CHD8;MGA;TAF1
G1	GO (cellular component) 2021	MLL1/2 complex (GO:0044665)	4/26	0.00166267	0.0201896	0	0	8.98898	57.5235	KMT2A;CHD8;MGA;TAF1
G1	GO (biological process) 2021	peptidyl-lysine dimethylation (GO:0018027)	4/19	0.000481418	0.0204001	0	0	13.1886	100.744	KMT2D;KMT2A;SETD7;ASH1L
G1	GO (biological process) 2021	pore complex assembly (GO:0046931)	4/19	0.000481418	0.0204001	0	0	13.1886	100.744	AFDN;ADAM10;ANO6;NUP98
G1	WikiPathway HUMAN 2021	DNA damage response (only ATM dependent) WP710	8/110	0.00165888	0.0213285	0	0	3.90116	24.9737	BCL2L11;APC;MAPK1;CTNNB1;PIK3C3;FOXO3;PIK3C2A;HRAS
G1	GO (biological process) 2021	transcription initiation from RNA polymerase II promoter (GO:0006367)	10/140	0.000522983	0.0216578	0	0	3.84024	29.0167	NOTCH2;MED23;CREBBP;NCOR1;POLR2A;NR1D2;TEAD1;POLR2J;NR2F6;TAF1
G1	GO (biological process) 2021	cellular response to amino acid stimulus (GO:0071230)	5/34	0.000538479	0.0216578	0	0	8.54256	64.2978	SESN3;RRAGC;UBR2;LAMTOR4;MTOR
G1	GO (biological process) 2021	histone lysine methylation (GO:0034968)	5/34	0.000538479	0.0216578	0	0	8.54256	64.2978	KMT2D;TRMT112;KMT2A;WDR82;KDM6A
G1	GO (biological process) 2021	negative regulation of macromolecule metabolic process (GO:0010605)	12/194	0.000556314	0.0220022	0	0	3.29976	24.729	NOTCH2;REST;CLDN3;AGO1;REL;ERP29;ADAM10;CNPY2;DICER1;VHL;HRAS;TAF1
G1	GO (biological process) 2021	regulation of intrinsic apoptotic signaling pathway (GO:2001242)	6/52	0.000576937	0.0220212	0	0	6.47341	48.2772	NDUFA13;BCLAF1;DDX3X;BCL2L11;DDIT3;NUPR1
G1	GO (biological process) 2021	DNA-templated transcription, initiation (GO:0006352)	11/168	0.000584283	0.0220212	0	0	3.50192	26.0723	NOTCH2;MED23;CREBBP;NCOR1;POLR2A;NR1D2;RSF1;TEAD1;POLR2J;NR2F6;TAF1
G1	GO (biological process) 2021	chromatin organization (GO:0006325)	10/142	0.000584633	0.0220212	0	0	3.78166	28.1527	KDM5A;SETD5;PBRM1;SETD7;ATRX;BAZ2A;RSF1;ARID1A;KDM6A;FAM50A
G1	WikiPathway HUMAN 2021	Interleukin-11 Signaling Pathway WP2332	5/44	0.00178485	0.0221567	0	0	6.34891	40.1786	ATF1;CREB1;ITGA2;MAPK1;HRAS
G1	GO (biological process) 2021	regulation of cellular response to stress (GO:0080135)	9/118	0.00061444	0.0224318	0	0	4.11598	30.4369	NUP214;CREBBP;SMG1;EP300;MAPK1;NUP98;NUPR1;NUP58;MTOR
G1	GO (biological process) 2021	regulation of RNA polymerase II regulatory region sequence-specific DNA binding (GO:1903025)	3/9	0.000609766	0.0224318	0	0	24.6776	182.674	DDIT3;EP300;TAF1
G1	WikiPathway HUMAN 2021	MFAP5-mediated ovarian cancer cell motility and invasiveness WP3301	3/13	0.00195608	0.0234729	0	0	14.8035	92.3269	CREB1;MAPK1;ITGAV
G1	GO (biological process) 2021	negative regulation of cellular macromolecule biosynthetic process (GO:2000113)	23/547	0.000705385	0.0243417	0	0	2.22097	16.1171	SPEN;NDUFA13;BMPR2;DDX3X;ZBTB38;CHD8;NR1D2;RSF1;PHC3;GIGYF2;WAPL;BCLAF1;NIPBL;REST;NCOR1;BRMS1;KAT6A;DDIT3;SP3;BCL3;CTNNB1;BCOR;TRIM33
G1	GO (biological process) 2021	regulation of microtubule-based process (GO:0032886)	5/36	0.000706052	0.0243417	0	0	7.99061	57.9784	MACF1;ROCK1;APC;TAOK1;CDK2AP2
G1	GO (biological process) 2021	establishment of protein localization to plasma membrane (GO:0061951)	5/36	0.000706052	0.0243417	0	0	7.99061	57.9784	MACF1;AFDN;PREPL;KIF13A;SPTBN1
G1	GO (biological process) 2021	regulation of megakaryocyte differentiation (GO:0045652)	6/54	0.000707785	0.0243417	0	0	6.20305	44.993	KMT2E;KMT2D;KMT2A;KMT2C;AGO1;EP300
G1	KEGG HUMAN 2021	Protein processing in endoplasmic reticulum	10/171	0.00238538	0.0250465	0	0	3.09588	18.6941	DNAJB2;SSR4;MAN1A2;DDIT3;ERP29;RAD23A;STT3B;SEC61B;ATF6;MARCHF6
G1	WikiPathway HUMAN 2021	Envelope proteins and their potential roles in EDMD physiopathology WP4535	5/46	0.00218062	0.0253233	0	0	6.03859	37.0054	KIF5B;MAPK1;BANF1;HRAS;SYNE2
G1	KEGG HUMAN 2021	Renal cell carcinoma	6/69	0.00255707	0.0256818	0	0	4.7225	28.1881	CREBBP;EP300;MAPK1;ELOB;VHL;HRAS
G1	KEGG HUMAN 2021	Growth hormone synthesis, secretion and action	8/119	0.00272059	0.0261857	0	0	3.5832	21.1656	CREBBP;CREB1;GNA11;EP300;MAPK1;PRKACA;HRAS;MTOR
G1	KEGG HUMAN 2021	Breast cancer	9/147	0.0028565	0.026394	0	0	3.24619	19.0167	NOTCH2;NCOA1;APC;SP1;NCOA3;MAPK1;CTNNB1;HRAS;MTOR
G1	WikiPathway HUMAN 2021	Energy Metabolism WP1541	5/47	0.00240082	0.0270092	0	0	5.89451	35.5554	NCOA1;MEF2A;CREB1;EP300;FOXO3
G1	WikiPathway HUMAN 2021	Circadian rhythm related genes WP3594	11/201	0.00248235	0.0270801	0	0	2.88878	17.3285	SETX;KDM5A;NCOA2;NCOR1;CREB1;KMT2A;THRAP3;GNA11;EP300;NR1D2;NR2F6
G1	GO (biological process) 2021	negative regulation of gene expression (GO:0010629)	16/322	0.000821379	0.0272255	0	0	2.62718	18.6649	NOTCH2;DDX3X;ADAM10;CNPY2;DICER1;ATP2B1;GIGYF2;REST;CLDN3;NCOR1;AGO1;REL;ERP29;VHL;HRAS;TAF1
G1	GO (biological process) 2021	peptidyl-lysine acetylation (GO:0018394)	3/10	0.000858202	0.0272255	0	0	21.1511	149.341	CREBBP;BLOC1S1;EP300
G1	GO (biological process) 2021	response to leucine (GO:0043201)	3/10	0.000858202	0.0272255	0	0	21.1511	149.341	SESN3;UBR2;MTOR
G1	GO (biological process) 2021	cellular response to leucine (GO:0071233)	3/10	0.000858202	0.0272255	0	0	21.1511	149.341	SESN3;UBR2;MTOR
G1	GO (biological process) 2021	regulation of RNA splicing (GO:0043484)	7/76	0.000811068	0.0272255	0	0	5.04175	35.8829	SETX;MBNL2;SON;POLR2A;FASTK;PQBP1;FAM50A
G1	GO (biological process) 2021	regulation of ATP metabolic process (GO:1903578)	6/56	0.000860478	0.0272255	0	0	5.95431	42.0257	ATP5IF1;NUP214;UQCC2;EP300;NUP98;NUP58
G1	MSigDB Hallmark 2020	G2-M Checkpoint	11/200	0.00238814	0.0274636	0	0	2.90422	17.5335	BARD1;NOTCH2;STAG1;WRN;KIF5B;BCL3;ATRX;PRPF4B;NUP98;PDS5B;PAFAH1B1
G1	WikiPathway HUMAN 2021	Corticotropin-releasing hormone signaling pathway WP2355	7/93	0.00263323	0.0278813	0	0	4.0416	24.0053	NCOA2;CREB1;SP1;GNA11;GNB2;MAPK1;CTNNB1
G1	GO (molecular function) 2021	transcription cis-regulatory region binding (GO:0000976)	22/549	0.00168675	0.0279016	0	0	2.10639	13.4492	ATF1;MEF2A;KDM5A;KMT2D;TCF12;RFXANK;ARID4B;FOXO3;SETX;DRAP1;PRDX5;REST;NCOR1;SP1;AGO1;DDIT3;SP3;XRN2;BBX;BCOR;ATF6;TEAD1
G1	WikiPathway HUMAN 2021	PI3K-AKT-mTOR signaling pathway and therapeutic opportunities WP3844	4/30	0.0028621	0.0286191	0	0	7.60451	44.5335	RICTOR;FOXO3;HRAS;MTOR
G1	WikiPathway HUMAN 2021	ERK Pathway in Huntington's Disease WP3853	3/15	0.00302091	0.0286191	0	0	12.335	71.5702	CREB1;MAPK1;HRAS
G1	WikiPathway HUMAN 2021	Extracellular vesicle-mediated signaling in recipient cells WP2870	4/30	0.0028621	0.0286191	0	0	7.60451	44.5335	APC;CTNNB1;HRAS;MTOR
G1	WikiPathway HUMAN 2021	Thyroid hormones production and their peripheral downstream signaling effects WP4746	7/95	0.00296915	0.0286191	0	0	3.94934	22.9831	SECISBP2L;MAPK1;CTNNB1;ITGAV;PRKACA;HRAS;MTOR
G1	MSigDB Hallmark 2020	Protein Secretion	7/96	0.00314893	0.0289701	0	0	3.90477	22.4942	ARFGEF2;SCRN1;ADAM10;MAPK1;CLCN3;IGF2R;COPE
G1	GO (biological process) 2021	regulation of phosphorylation (GO:0042325)	9/125	0.000930153	0.0290428	0	0	3.86621	26.9868	NUP214;BARD1;ROCK1;KCTD20;EP300;PHIP;NUP98;DYNLL1;NUP58
G1	KEGG HUMAN 2021	Prostate cancer	7/97	0.00333691	0.0296472	0	0	3.86118	22.0192	CREBBP;CREB1;EP300;MAPK1;CTNNB1;HRAS;MTOR
G1	GO (biological process) 2021	protein-containing complex assembly (GO:0065003)	14/267	0.00102684	0.0310139	0	0	2.77354	19.0854	ANKRD28;KMT2D;CREBBP;TRAPPC1;KMT2A;ADAM10;ANO6;AFDN;APC;CTNNB1;EP300;ELOB;TEAD1;MDN1
G1	GO (biological process) 2021	vesicle transport along microtubule (GO:0047496)	4/23	0.00103249	0.0310139	0	0	10.4099	71.5761	DYNC1H1;KIF5B;KIF13A;PAFAH1B1
G1	GO (biological process) 2021	regulation of cellular response to heat (GO:1900034)	7/79	0.00102189	0.0310139	0	0	4.83093	33.2663	NUP214;CREBBP;EP300;MAPK1;NUP98;NUP58;MTOR
G1	WikiPathway HUMAN 2021	Chromosomal and microsatellite instability in colorectal cancer WP4216	6/73	0.0033973	0.0313597	0	0	4.43965	25.2384	BCL2L11;APC;REL;MAPK1;CTNNB1;APPL1
G1	WikiPathway HUMAN 2021	16p11.2 proximal deletion syndrome WP4949	6/74	0.00363611	0.0313977	0	0	4.37414	24.5689	UNC13B;KMT2D;PARP4;PPP4R2;KMT2C;REL
G1	WikiPathway HUMAN 2021	Wnt Signaling Pathway WP363	5/52	0.00375028	0.0313977	0	0	5.26609	29.416	APC;MAPK1;NFATC2;CTNNB1;MTOR
G1	WikiPathway HUMAN 2021	Initiation of transcription and translation elongation at the HIV-1 LTR WP3414	4/32	0.00363956	0.0313977	0	0	7.06061	39.6516	CREBBP;SP1;EP300;NFATC2
G1	WikiPathway HUMAN 2021	Interactome of polycomb repressive complex 2 (PRC2) WP2916	3/16	0.00366334	0.0313977	0	0	11.3856	63.8661	SETX;BCLAF1;THRAP3
G1	WikiPathway HUMAN 2021	Breast cancer pathway WP4262	9/154	0.00389106	0.0318359	0	0	3.08837	17.1376	NOTCH2;NCOA1;APC;SP1;NCOA3;MAPK1;CTNNB1;HRAS;MTOR
G1	WikiPathway HUMAN 2021	Adipogenesis WP236	8/130	0.00466682	0.0323087	0	0	3.25828	17.4881	MEF2A;NCOA1;NCOA2;CREB1;NCOR1;SP1;DDIT3;CTNNB1
G1	WikiPathway HUMAN 2021	miRNA regulation of prostate cancer signaling pathways WP3981	4/33	0.00407717	0.0323087	0	0	6.81679	37.5084	CREBBP;MAPK1;CTNNB1;MTOR
G1	WikiPathway HUMAN 2021	Type 2 papillary renal cell carcinoma WP4241	4/34	0.004549	0.0323087	0	0	6.58923	35.5347	CREBBP;EP300;ELOB;VHL
G1	WikiPathway HUMAN 2021	MAP3K1 role in promoting and blocking gonadal determination WP4872	3/17	0.00438296	0.0323087	0	0	10.5718	57.4051	ROCK1;MAPK1;CTNNB1
G1	WikiPathway HUMAN 2021	Regulation of Wnt/B-catenin Signaling by Small Molecule Compounds WP3664	3/17	0.00438296	0.0323087	0	0	10.5718	57.4051	APC;TNKS;CTNNB1
G1	WikiPathway HUMAN 2021	Sudden Infant Death Syndrome (SIDS) Susceptibility Pathways WP706	9/158	0.00460185	0.0323087	0	0	3.00484	16.1699	CREBBP;REST;CREB1;SP1;SP3;EP300;CTNNB1;PRKACA;SPTBN1
G1	WikiPathway HUMAN 2021	Ebola Virus Pathway on Host WP4217	8/129	0.00445518	0.0323087	0	0	3.28538	17.786	CREBBP;ITGA2;REL;EP300;MAPK1;ITGAV;IQGAP1;EPS15
G1	WikiPathway HUMAN 2021	BDNF-TrkB Signaling WP3676	4/34	0.004549	0.0323087	0	0	6.58923	35.5347	CREB1;MAPK1;HRAS;MTOR
G1	GO (cellular component) 2021	U2-type prespliceosome (GO:0071004)	3/15	0.00302091	0.0334927	0	0	12.335	71.5702	SF3A1;SF3B1;SNRPB
G1	GO (cellular component) 2021	prespliceosome (GO:0071010)	3/15	0.00302091	0.0334927	0	0	12.335	71.5702	SF3A1;SF3B1;SNRPB
G1	WikiPathway HUMAN 2021	The influence of laminopathies on Wnt signaling WP4844	4/35	0.00505623	0.0343442	0	0	6.37634	33.7126	APC;CTNNB1;DICER1;TOR1AIP1
G1	KEGG HUMAN 2021	Cushing syndrome	9/155	0.0040601	0.034449	0	0	3.06706	16.8889	KMT2D;CREB1;KMT2A;APC;SP1;GNA11;MAPK1;CTNNB1;PRKACA
G1	KEGG HUMAN 2021	Melanogenesis	7/101	0.00417563	0.034449	0	0	3.69612	20.2491	CREBBP;CREB1;EP300;MAPK1;CTNNB1;PRKACA;HRAS
G1	GO (biological process) 2021	regulation of cytoplasmic transport (GO:1903649)	3/11	0.00116258	0.034485	0	0	18.5063	125.049	MAPK1;DNAJC13;ATP9A
G1	WikiPathway HUMAN 2021	Transcription co-factors SKI and SKIL protein partners WP4533	3/18	0.00518233	0.0345489	0	0	9.8665	51.9225	LATS1;NF1;TEAD1
G1	KEGG HUMAN 2021	Longevity regulating pathway	7/102	0.00440823	0.0351138	0	0	3.65702	19.8367	CREB1;SESN3;PRKACA;FOXO3;HRAS;MTOR;APPL1
G1	GO (biological process) 2021	Notch signaling pathway (GO:0007219)	6/60	0.00124092	0.0363543	0	0	5.51213	36.8866	PSENEN;NOTCH2;CREBBP;EP300;ADAM10;MIB1
G1	GO (cellular component) 2021	U4/U6 x U5 tri-snRNP complex (GO:0046540)	4/32	0.00363956	0.0371235	0	0	7.06061	39.6516	SNRNP200;PRPF8;LSM4;SNRPB
G1	GO (cellular component) 2021	spliceosomal tri-snRNP complex (GO:0097526)	4/32	0.00363956	0.0371235	0	0	7.06061	39.6516	SNRNP200;PRPF8;LSM4;SNRPB
G1	GO (molecular function) 2021	methylated histone binding (GO:0035064)	6/68	0.00237393	0.0374531	0	0	4.79892	29.0009	KDM5A;KMT2E;CHD8;ATRX;SPIN1;TAF1
G1	GO (molecular function) 2021	LRR domain binding (GO:0030275)	3/14	0.00245285	0.0374531	0	0	13.4571	80.8838	DDIT3;ERC1;POLR2J
G1	GO (cellular component) 2021	Sec61 translocon complex (GO:0005784)	2/5	0.00383367	0.0375994	0	0	32.8258	182.641	SSR4;SEC61B
G1	KEGG HUMAN 2021	FoxO signaling pathway	8/131	0.00488609	0.0376229	0	0	3.23162	17.1966	CREBBP;BCL2L11;SETD7;EP300;MAPK1;FOXO3;HRAS;GABARAP
G1	GO (molecular function) 2021	histone deacetylase binding (GO:0042826)	7/93	0.00263323	0.0387183	0	0	4.0416	24.0053	MEF2A;TOP2B;NIPBL;BRMS1;NCOR1;SP1;BCOR
G1	WikiPathway HUMAN 2021	Serotonin Receptor 4/6/7 and NR3C Signaling WP734	3/19	0.00606376	0.0389813	0	0	9.24937	47.222	ATF1;CREB1;MAPK1
G1	WikiPathway HUMAN 2021	Glioblastoma signaling pathways WP2261	6/82	0.00601865	0.0389813	0	0	3.9121	20.0022	NF1;EP300;MAPK1;PIK3C2A;FOXO3;HRAS
G1	GO (biological process) 2021	regulation of DNA-templated transcription, initiation (GO:2000142)	6/61	0.00135348	0.0391685	0	0	5.41163	35.7442	MED12;MED23;SETX;BCLAF1;AGO1;CTNNB1
G1	KEGG HUMAN 2021	Transcriptional misregulation in cancer	10/192	0.00542611	0.039253	0	0	2.7357	14.2709	ATF1;NCOR1;KMT2A;SP1;DDIT3;REL;JMJD1C;NUPR1;KLF3;KDM6A
G1	KEGG HUMAN 2021	Parathyroid hormone synthesis, secretion and action	7/106	0.00543764	0.039253	0	0	3.50855	18.295	MEF2A;AKAP13;CREB1;SP1;GNA11;MAPK1;PRKACA
G1	GO (molecular function) 2021	small GTPase binding (GO:0031267)	10/175	0.00282057	0.0399916	0	0	3.0202	17.7311	UNC13B;AFDN;AKAP13;FGD6;USP33;MYCBP2;MYO5A;TRIP11;IQGAP1;ERC1
G1	GO (biological process) 2021	regulation of proteolysis involved in cellular protein catabolic process (GO:1903050)	4/25	0.00142921	0.0408615	0	0	9.41751	61.6907	ATP5IF1;LATS1;GPX1;PRKACA
G1	GO (cellular component) 2021	U5 snRNP (GO:0005682)	3/17	0.00438296	0.0413946	0	0	10.5718	57.4051	SNRNP200;PRPF8;SNRPB
G1	KEGG HUMAN 2021	Endometrial cancer	5/58	0.00599943	0.041996	0	0	4.6685	23.8845	APC;MAPK1;CTNNB1;FOXO3;HRAS
G1	WikiPathway HUMAN 2021	EGFR Tyrosine Kinase Inhibitor Resistance WP4806	6/84	0.00675913	0.0426892	0	0	3.8114	19.045	BCL2L11;NF1;MAPK1;FOXO3;HRAS;MTOR
G1	GO (molecular function) 2021	DNA-binding transcription factor binding (GO:0140297)	11/208	0.00322922	0.0442069	0	0	2.78513	15.9742	MEF2A;SPEN;CREBBP;NCOR1;CREB1;SP1;DDIT3;TCF12;CTNNB1;EP300;TAF1
G1	GO (biological process) 2021	positive regulation of intracellular signal transduction (GO:1902533)	22/546	0.00157523	0.0445002	0	0	2.11879	13.6733	ANKRD17;OSBPL8;DDX3X;ROCK1;IQGAP1;PUM1;AKAP13;MYDGF;BCLAF1;BCL2L11;RRAGC;DDIT3;S100A13;REL;EP300;STRN;RICTOR;ITGAV;NUPR1;LAMTOR4;HRAS;TRIM44
G1	WikiPathway HUMAN 2021	Modulators of TCR signaling and T cell activation WP5072	5/61	0.00742062	0.0452784	0	0	4.41772	21.6623	AGO1;REL;CBLB;ELOB;RPRD1B
G1	WikiPathway HUMAN 2021	Notch Signaling Pathway Netpath WP61	5/61	0.00742062	0.0452784	0	0	4.41772	21.6623	PSENEN;NOTCH2;SPEN;NCOR1;EP300
G1	GO (molecular function) 2021	endonuclease activity (GO:0004519)	5/51	0.00344515	0.0455908	0	0	5.38085	30.5136	RNASEK;DIS3;RNASET2;AGO1;DICER1
G1	GO (molecular function) 2021	histone methyltransferase activity (GO:0042054)	4/32	0.00363956	0.0462878	0	0	7.06061	39.6516	KMT2E;KMT2C;SETD7;KMT5B
G1	GO (molecular function) 2021	transcription regulatory region nucleic acid binding (GO:0001067)	11/212	0.00373101	0.0462878	0	0	2.72914	15.2589	KDM5A;KMT2D;REST;NCOR1;SP1;DDIT3;TCF12;ARID4B;BCOR;FOXO3;ATF6
G1	GO (biological process) 2021	negative regulation of macroautophagy (GO:0016242)	4/26	0.00166267	0.0464041	0	0	8.98898	57.5235	SMG1;CHMP4B;NUPR1;MTOR
G1	GO (biological process) 2021	positive regulation of proteasomal protein catabolic process (GO:1901800)	7/86	0.00168173	0.0464041	0	0	4.40129	28.1152	DNAJB2;HECTD1;ELOB;RAD23A;NUPR1;GABARAP;TAF1
G1	GO (molecular function) 2021	basal RNA polymerase II transcription machinery binding (GO:0001099)	4/33	0.00407717	0.0490496	0	0	6.81679	37.5084	DRAP1;NCOA3;AGO1;RPRD1B
G1	GO (biological process) 2021	regulation of canonical Wnt signaling pathway (GO:0060828)	13/253	0.00183685	0.0495804	0	0	2.70973	17.0705	DDX3X;TNKS;CHD8;CTNND1;USP34;PSMB6;LATS1;TNKS2;APC;WNK1;DDIT3;CTNNB1;TMEM9
G1	GO (biological process) 2021	negative regulation of programmed cell death (GO:0043069)	17/381	0.00183863	0.0495804	0	0	2.34565	14.7746	BARD1;NOTCH2;DDX3X;ADAM10;HIPK3;SETX;MYDGF;PRDX5;SON;BCL3;MYO18A;CTNNB1;PHIP;BIRC6;NUPR1;ERC1;VHL
G1	GO (biological process) 2021	regulation of RNA metabolic process (GO:0051252)	6/65	0.00188336	0.049658	0	0	5.04371	31.6477	MBNL2;SON;FASTK;PCBP1;PQBP1;FAM50A
G1	GO (biological process) 2021	regulation of cellular catabolic process (GO:0031329)	6/65	0.00188336	0.049658	0	0	5.04371	31.6477	RRAGC;ROCK1;USP33;DDIT3;EP300;NUPR1
G2	GO (cellular component) 2021	intracellular membrane-bounded organelle (GO:0043231)	187/5192	1.91316e-19	4.76378e-17	0	0	2.54799	109.819	MRE11;RIF1;CCNI;CTNND1;UBP1;HNRNPR;STK19;IPO5;ELK4;YY1;RPS15;PPP4R2;OSBP;CDC27;PAPOLA;BBX;ARL6IP4;EP300;DIP2B;MAP3K7;GTF2I;KPNA1;PRKCI;RPS9;SMARCC1;MAP2K2;RECQL;ADAM10;FBXO11;TLE5;CLIP1;RRAGC;TBL1XR1;PHIP;ADNP;AURKAIP1;ATF6;RABL6;ANKRD17;ATP6V1A;IGSF8;DDX6;CTBP1;DHX9;DCUN1D1;IQGAP1;BRCC3;PDS5B;AGAP3;PDS5A;OAZ1;PRPF8;VCPIP1;ZNHIT1;DPP7;UBR5;HLTF;MCMBP;SKIL;RALGDS;ZNF146;SEC31A;ISOC2;BARD1;SMAD2;OS…
G2	GO (cellular component) 2021	nucleus (GO:0005634)	166/4484	7.58414e-18	9.44225e-16	0	0	2.49982	98.5442	MRE11;RIF1;CCNI;CTNND1;UBP1;HNRNPR;STK19;IPO5;ELK4;YY1;RPS15;PPP4R2;CDC27;PAPOLA;BBX;ARL6IP4;EP300;DIP2B;MAP3K7;GTF2I;KPNA1;PRKCI;RPS9;SMARCC1;MAP2K2;RECQL;ADAM10;FBXO11;TLE5;CLIP1;RRAGC;TBL1XR1;PHIP;ADNP;AURKAIP1;ATF6;RABL6;ANKRD17;DDX6;CTBP1;DHX9;DCUN1D1;IQGAP1;BRCC3;PDS5B;AGAP3;PDS5A;OAZ1;PRPF8;VCPIP1;ZNHIT1;UBR5;HLTF;MCMBP;SKIL;RALGDS;ZNF146;ISOC2;BARD1;SMAD2;CBX5;API5;XRCC5;ZBTB10;SMARCA5;RF…
G2	GO (molecular function) 2021	cadherin binding (GO:0045296)	27/322	4.18863e-10	1.72571e-07	0	0	4.72408	102.009	DDX6;MRE11;DDX3X;YWHAB;USO1;CTNND1;ASAP1;IQGAP1;FNBP1L;CLINT1;H1-10;CRKL;SLK;KIF5B;EPS8L1;PAK2;SCYL1;LYPLA2;DBNL;TMOD3;PTPN11;CD2AP;RAB11B;RAB10;DLG1;APC;EIF4G2
G2	WikiPathway HUMAN 2021	EGF/EGFR signaling pathway WP437	18/162	4.64477e-09	1.6907e-06	0	0	6.34954	121.832	PRKCI;MAP2K2;JUND;ROCK1;NCOA3;CBLB;BRAF;ASAP1;PTPN11;IQGAP1;CRKL;ELK4;CREB1;MAPK1;RICTOR;KRAS;SOS1;RALGDS
G2	GO (molecular function) 2021	RNA binding (GO:0003723)	60/1406	2.15916e-08	4.44787e-06	0	0	2.38609	42.1167	GFM1;DDX3X;HNRNPR;PHF6;H1-10;IPO5;CRKL;MRPL41;YY1;RPS15;SNRNP70;LONP1;DHX15;ARL6IP4;EIF5B;DDX18;RPS9;MRPS26;ZFR;PRPF40A;PTBP3;ZNF638;CSDE1;TOP1;RPL28;ANKRD17;FYTTD1;DDX6;RPS19BP1;DHX9;USO1;DDX21;PRPF8;REPIN1;BCLAF1;PABPN1;POLR2B;G3BP1;HLTF;G3BP2;RPL13;ASCC3;RPL18;SF3B1;HNRNPA0;BARD1;SF3A2;YTHDF3;API5;XRCC5;HELZ;PUM1;PUM2;DIAPH1;FUBP1;CAPRIN1;EIF3G;RBM42;EIF4G2;EIF3A
G2	MSigDB Hallmark 2020	Mitotic Spindle	18/199	1.15574e-07	5.08525e-06	0	0	5.04196	80.5371	ROCK1;SMC3;BRCA2;ARHGAP5;CDC42BPA;CD2AP;LATS1;CLIP1;DLG1;NIN;PPP4R2;APC;KIF5B;CDC27;KIF1B;RICTOR;SOS1;MAP3K11
G2	WikiPathway HUMAN 2021	Regulation of Actin Cytoskeleton WP51	15/150	3.63423e-07	4.00427e-05	0	0	5.60276	83.0761	NCKAP1;MAP2K2;ROCK1;RASSF7;BRAF;IQGAP1;GNA13;DIAPH1;PIK3CA;APC;MAPK1;KRAS;SOS1;MAPK6;PAK2
G2	WikiPathway HUMAN 2021	B Cell Receptor Signaling Pathway WP23	12/97	5.50037e-07	4.00427e-05	0	0	7.08205	102.076	GSK3B;PTPN18;MAP2K2;CREB1;CD81;MAPK1;BRAF;PTPN11;SOS1;MAP3K7;CRKL;GTF2I
G2	WikiPathway HUMAN 2021	Breast cancer pathway WP4262	15/154	5.11342e-07	4.00427e-05	0	0	5.44041	78.8111	GSK3B;MRE11;MAP2K2;NCOA3;BRAF;BRCA2;PIK3CA;APC;DVL1;MAPK1;BAX;HES1;KRAS;SOS1;ATR
G2	WikiPathway HUMAN 2021	Hepatitis B infection WP4666	15/152	4.31701e-07	4.00427e-05	0	0	5.5204	80.9045	SMAD2;MAP2K2;DDX3X;YWHAB;BRAF;CREB1;IRF3;PIK3CA;EP300;MAPK1;BAX;TAB2;KRAS;SOS1;MAP3K7
G2	GO (cellular component) 2021	chromosome (GO:0005694)	15/160	8.35954e-07	6.93842e-05	0	0	5.21369	72.9639	DDX18;RIF1;RECQL;SMARCA5;DDX21;PDS5B;CTCF;SMC3;PDS5A;CENPB;REPIN1;STAG1;STAG2;TOP1;ATR
G2	WikiPathway HUMAN 2021	MET in type 1 papillary renal cell carcinoma WP4205	9/59	2.4799e-06	0.000128955	0	0	8.97658	115.863	MAP2K2;PIK3CA;MAPK1;PTPN11;BRAF;KRAS;SOS1;PAK2;CRKL
G2	WikiPathway HUMAN 2021	Integrated breast cancer pathway WP1984	14/152	2.39611e-06	0.000128955	0	0	5.10156	66.0227	SMAD2;BARD1;MRE11;NCOA3;BRAF;PPP4R3B;BRCA2;CREB1;EP300;MAPK1;BAX;KRAS;BMPR1A;ATR
G2	KEGG HUMAN 2021	Renal cell carcinoma	10/69	1.11243e-06	0.000130386	0	0	8.47024	116.118	MAP2K2;PIK3CA;EP300;MAPK1;BRAF;PTPN11;KRAS;SOS1;PAK2;CRKL
G2	KEGG HUMAN 2021	Colorectal cancer	11/86	1.16682e-06	0.000130386	0	0	7.34236	100.306	SMAD2;GSK3B;MAP2K2;PIK3CA;APC;MAPK1;BAX;BRAF;KRAS;SOS1;RALGDS
G2	KEGG HUMAN 2021	mTOR signaling pathway	14/154	2.79799e-06	0.000130386	0	0	5.02817	64.2932	ATP6V1A;GSK3B;MAP2K2;BRAF;CLIP1;RRAGC;PIK3CA;DVL1;MAPK1;RICTOR;KRAS;LAMTOR2;SOS1;LAMTOR4
G2	KEGG HUMAN 2021	Chronic myeloid leukemia	10/76	2.75681e-06	0.000130386	0	0	7.56917	96.8962	MAP2K2;PIK3CA;CTBP1;MAPK1;BAX;BRAF;PTPN11;KRAS;SOS1;CRKL
G2	KEGG HUMAN 2021	Endometrial cancer	9/58	2.13908e-06	0.000130386	0	0	9.16025	119.588	GSK3B;MAP2K2;PIK3CA;APC;MAPK1;BAX;BRAF;KRAS;SOS1
G2	KEGG HUMAN 2021	Hepatitis B	14/162	5.07354e-06	0.000197022	0	0	4.75442	57.9633	MAP2K2;DDX3X;YWHAB;BRAF;CREB1;IRF3;PIK3CA;EP300;MAPK1;BAX;TAB2;KRAS;SOS1;MAP3K7
G2	WikiPathway HUMAN 2021	Endometrial cancer WP4155	9/63	4.35229e-06	0.000198029	0	0	8.30995	102.585	GSK3B;MAP2K2;PIK3CA;APC;MAPK1;BAX;BRAF;KRAS;SOS1
G2	KEGG HUMAN 2021	ErbB signaling pathway	10/85	7.70054e-06	0.00024955	0	0	6.6578	78.3904	GSK3B;MAP2K2;PIK3CA;MAPK1;CBLB;BRAF;KRAS;SOS1;PAK2;CRKL
G2	KEGG HUMAN 2021	Breast cancer	13/147	8.56824e-06	0.00024955	0	0	4.867	56.7855	GSK3B;MAP2K2;NCOA3;BRAF;BRCA2;PIK3CA;APC;DVL1;MAPK1;BAX;HES1;KRAS;SOS1
G2	GO (molecular function) 2021	protein serine/threonine kinase activity (GO:0004674)	22/344	1.94536e-06	0.000267163	0	0	3.4751	45.6978	GSK3B;PRKCI;ROCK1;BRAF;STK19;HIPK1;CDC42BPA;HIPK3;LATS1;SLK;WNK1;FASTK;MAPK1;PIM3;TOP1;MAPK6;PAK2;MAP3K7;MAP3K11;CILK1;ATR;BMPR1A
G2	WikiPathway HUMAN 2021	Melanoma WP4685	9/68	8.29665e-06	0.000335553	0	0	7.60377	88.9615	MAP2K2;CREB1;PIK3CA;MAPK1;BAX;STK19;BRAF;KRAS;SOS1
G2	GO (cellular component) 2021	cytoplasmic stress granule (GO:0010494)	9/65	5.67445e-06	0.000353235	0	0	8.01235	96.7854	DDX6;DDX3X;ROCK1;YTHDF3;CAPRIN1;G3BP1;G3BP2;PUM1;PUM2
G2	WikiPathway HUMAN 2021	Pancreatic adenocarcinoma pathway WP4263	10/89	1.1655e-05	0.000424243	0	0	6.3194	71.787	SMAD2;MAP2K2;PIK3CA;MAPK1;BAX;BRAF;KRAS;BRCA2;PAK2;RALGDS
G2	GO (biological process) 2021	cellular response to DNA damage stimulus (GO:0006974)	24/350	1.87122e-07	0.000447223	0	0	3.76358	58.3036	BARD1;MRE11;CBX5;RIF1;XRCC5;NCOA6;BRAT1;RECQL;PDS5B;PDS5A;YY1;VCPIP1;NIPBL;RNF169;IRF3;APC;UBR5;BCL3;WAC;BAX;TRIP12;SLX1A;ATR;CUL4B
G2	WikiPathway HUMAN 2021	ErbB signaling pathway WP673	10/91	1.42165e-05	0.000470437	0	0	6.16274	68.783	GSK3B;MAP2K2;PIK3CA;MAPK1;CBLB;BRAF;KRAS;SOS1;PAK2;CRKL
G2	WikiPathway HUMAN 2021	IL-6 signaling pathway WP364	7/43	2.13684e-05	0.000613817	0	0	9.65461	103.822	GSK3B;MAP2K2;MAPK1;PTPN11;SOS1;MAP3K7;NR2F6
G2	WikiPathway HUMAN 2021	ESC Pluripotency Pathways WP3931	11/116	2.19221e-05	0.000613817	0	0	5.23648	56.1771	GSK3B;ACTR2;MAP2K2;APC;DVL1;MAPK1;BRAF;PTPN11;SOS1;MAPK6;BMPR1A
G2	KEGG HUMAN 2021	Neurotrophin signaling pathway	11/119	2.78692e-05	0.000689816	0	0	5.09024	53.3864	GSK3B;MAP2K2;PIK3CA;KIDINS220;MAPK1;BAX;BRAF;PTPN11;KRAS;SOS1;CRKL
G2	KEGG HUMAN 2021	Signaling pathways regulating pluripotency of stem cells	12/143	3.20628e-05	0.000689816	0	0	4.58439	47.4384	SMAD2;GSK3B;REST;MAP2K2;RIF1;PIK3CA;APC;DVL1;MAPK1;KRAS;SKIL;BMPR1A
G2	KEGG HUMAN 2021	Thyroid hormone signaling pathway	11/121	3.25664e-05	0.000689816	0	0	4.99718	51.632	GSK3B;NCOA2;MED14;MAP2K2;MED13;PIK3CA;NCOA3;EP300;ATP2A2;MAPK1;KRAS
G2	KEGG HUMAN 2021	Regulation of actin cytoskeleton	15/218	3.63347e-05	0.000705498	0	0	3.71296	37.9566	NCKAP1;ACTR2;MAP2K2;ROCK1;BRAF;IQGAP1;CRKL;GNA13;DIAPH1;PIK3CA;APC;MAPK1;KRAS;SOS1;PAK2
G2	GO (biological process) 2021	phosphorylation (GO:0016310)	25/400	5.92517e-07	0.000708057	0	0	3.40851	48.8742	GSK3B;ROCK1;CTBP1;STK19;GNPTAB;FASTK;MAPK1;PIM3;MAPK6;PAK2;PRKCI;ADAM10;BRAF;HIPK1;CDC42BPA;HIPK3;LATS1;GNPTG;CREB1;PIK3CA;WNK1;TOP1;MAP3K11;CILK1;BMPR1A
G2	GO (biological process) 2021	protein modification by small protein conjugation (GO:0032446)	25/409	8.91362e-07	0.000710119	0	0	3.32707	46.3477	DCUN1D1;CDC73;NUP160;PCNP;VCPIP1;CAND1;CDC27;HLTF;ARIH1;BARD1;RANBP2;FBXW5;USP9X;ARRDC1;NUP153;KLHL24;FBXO11;MIB1;RLIM;WAC;STUB1;LZTR1;TRIM33;NUP58;CUL4B
G2	WikiPathway HUMAN 2021	Serotonin Receptor 4/6/7 and NR3C Signaling WP734	5/19	2.91413e-05	0.000757674	0	0	17.6632	184.463	ELK4;MAP2K2;CREB1;MAPK1;BRAF
G2	WikiPathway HUMAN 2021	Regulation of Microtubule Cytoskeleton WP2038	7/46	3.37052e-05	0.000817913	0	0	8.91058	91.7599	GSK3B;DIAPH1;CLIP1;ROCK1;APC;PIK3CA;DVL1
G2	KEGG HUMAN 2021	T cell receptor signaling pathway	10/104	4.58422e-05	0.000821633	0	0	5.30691	53.0176	GSK3B;DLG1;MAP2K2;PIK3CA;MAPK1;CBLB;KRAS;SOS1;MAP3K7;PAK2
G2	GO (cellular component) 2021	intracellular non-membrane-bounded organelle (GO:0043232)	45/1158	1.67846e-05	0.000835873	0	0	2.09947	23.0838	TOP2B;ROCK1;RPS19BP1;DHX9;DDX21;HNRNPR;ASAP1;CTCF;PDS5B;SMC3;PPM1D;PDS5A;PHF6;CENPB;H1-10;REPIN1;VPS51;OSBP;CDC27;RPL13;MAPK1;RPL18;ZNF146;DDX18;RPS9;DBNL;CBX5;DIS3;XRCC5;TMOD3;RECQL;ZFP91;NUP153;CDC42BPA;FBXO11;MZT2B;MZT2A;NIN;STAG1;RNF169;STAG2;TOP1;PAFAH1B2;EIF3A;ATR
G2	WikiPathway HUMAN 2021	miRNA regulation of prostate cancer signaling pathways WP3981	6/33	4.38159e-05	0.000915896	0	0	11.011	110.501	GSK3B;MAP2K2;PIK3CA;MAPK1;KRAS;SOS1
G2	WikiPathway HUMAN 2021	Regucalcin in proximal tubule epithelial kidney cells WP4838	6/33	4.38159e-05	0.000915896	0	0	11.011	110.501	SMAD2;PIK3CA;G3BP1;MAPK1;BAX;BRAF
G2	WikiPathway HUMAN 2021	Oncostatin M Signaling Pathway WP2374	8/65	4.52916e-05	0.000915896	0	0	6.97897	69.8064	MAP2K2;CREB1;JUND;MAPK1;RICTOR;PTPN11;KRAS;SOS1
G2	WikiPathway HUMAN 2021	Signaling of Hepatocyte Growth Factor Receptor WP313	6/34	5.23122e-05	0.00100219	0	0	10.6172	104.667	MAP2K2;PIK3CA;MAPK1;PTPN11;SOS1;CRKL
G2	GO (biological process) 2021	protein-containing complex assembly (GO:0065003)	19/267	2.07508e-06	0.00123986	0	0	3.88099	50.7847	ANKRD28;GSK3B;MCFD2;DBNL;TRAPPC1;DHX9;USO1;TRAPPC5;ADAM10;CDC73;CD2AP;LMAN1;CAND1;OPA1;APC;EP300;HES1;TEAD1;SEC31A
G2	WikiPathway HUMAN 2021	TGF-beta Signaling Pathway WP366	11/132	7.25575e-05	0.00132055	0	0	4.54033	43.2744	SMAD2;MAP2K2;JUND;ROCK1;EP300;MAPK1;NUP153;SOS1;MAP3K7;SKIL;PAK2
G2	WikiPathway HUMAN 2021	T-cell receptor (TCR) signaling pathway WP69	9/90	8.07114e-05	0.001399	0	0	5.53231	52.14	DBNL;MAP2K2;CREB1;MAPK1;CBLB;PTPN11;SOS1;MAP3K7;CRKL
G2	GO (biological process) 2021	protein phosphorylation (GO:0006468)	27/496	2.99246e-06	0.0014304	0	0	2.94465	37.4543	GSK3B;ROCK1;CTBP1;STK19;SLK;FASTK;MAPK1;RICTOR;PIM3;MAPK6;MAP3K7;PAK2;SMAD2;PRKCI;ADAM10;BRAF;HIPK1;CDC42BPA;HIPK3;LATS1;CREB1;WNK1;TOP1;MAP3K11;CILK1;ATR;BMPR1A
G2	WikiPathway HUMAN 2021	MECP2 and Associated Rett Syndrome WP3584	8/72	9.50751e-05	0.00151693	0	0	6.21342	57.5415	REST;CREB1;CEBPD;DHX9;SP3;TET2;CTCF;SMC3
G2	WikiPathway HUMAN 2021	Insulin Signaling WP481	12/160	9.58498e-05	0.00151693	0	0	4.05426	37.513	GSK3B;PRKCI;MAP2K2;PIK3CA;KIF5B;MAPK1;CBLB;PTPN11;SOS1;MAPK6;MAP3K7;MAP3K11
G2	KEGG HUMAN 2021	Non-small cell lung cancer	8/72	9.50751e-05	0.00158232	0	0	6.21342	57.5415	MAP2K2;PIK3CA;KIF5B;MAPK1;BAX;BRAF;KRAS;SOS1
G2	WikiPathway HUMAN 2021	Chromosomal and microsatellite instability in colorectal cancer WP4216	8/73	0.000104935	0.00159151	0	0	6.11752	56.0497	SMAD2;GSK3B;APC;MAPK1;BAX;BRAF;KRAS;RALGDS
G2	WikiPathway HUMAN 2021	DNA IR-double strand breaks and cellular response via ATM WP3959	7/55	0.000109459	0.00159372	0	0	7.23652	65.9968	LATS1;MRE11;RIF1;BAX;BRCA2;SMC3;ATR
G2	WikiPathway HUMAN 2021	Endoderm differentiation WP2853	11/141	0.000131327	0.00181628	0	0	4.22404	37.7537	ELK4;SMAD2;CAND1;APC;UBR5;ASCC3;PHF6;EMSY;CDC73;BMPR1A;CUL4B
G2	WikiPathway HUMAN 2021	IL-5 signaling pathway WP127	6/40	0.000134902	0.00181628	0	0	8.74088	77.8897	GSK3B;MAP2K2;MAPK1;PTPN11;KRAS;SOS1
G2	WikiPathway HUMAN 2021	Leptin signaling pathway WP2034	8/76	0.000139714	0.00181628	0	0	5.84673	51.8951	GSK3B;MAP2K2;CREB1;ROCK1;MAPK1;BAX;PTPN11;SOS1
G2	WikiPathway HUMAN 2021	Pilocytic astrocytoma WP2253	3/6	0.000152964	0.00191997	0	0	49.2362	432.555	BRAF;PTPN11;SOS1
G2	GO (cellular component) 2021	nuclear inclusion body (GO:0042405)	4/11	4.69876e-05	0.00194999	0	0	28.2001	281.031	RANBP2;PABPN1;NUP153;STUB1
G2	KEGG HUMAN 2021	Pancreatic cancer	8/76	0.000139714	0.00197127	0	0	5.84673	51.8951	SMAD2;PIK3CA;MAPK1;BAX;BRAF;KRAS;BRCA2;RALGDS
G2	KEGG HUMAN 2021	Hepatocellular carcinoma	12/168	0.000152287	0.00197127	0	0	3.84477	33.7945	SMAD2;GSK3B;SMARCC1;MAP2K2;PIK3CA;APC;DVL1;MAPK1;BAX;BRAF;KRAS;SOS1
G2	KEGG HUMAN 2021	Human papillomavirus infection	18/331	0.000136338	0.00197127	0	0	2.89582	25.7739	ATP6V1A;GSK3B;PRKCI;MAP2K2;DLG1;CREB1;IRF3;PIK3CA;APC;DVL1;TADA3;EP300;MAPK1;BAX;HES1;KRAS;SOS1;ATR
G2	KEGG HUMAN 2021	Prostate cancer	9/97	0.00014443	0.00197127	0	0	5.09042	45.0131	GSK3B;MAP2K2;CREB1;PIK3CA;EP300;MAPK1;BRAF;KRAS;SOS1
G2	WikiPathway HUMAN 2021	Fragile X Syndrome WP4549	10/121	0.000164466	0.00199552	0	0	4.49022	39.1224	MAP2K2;CREB1;CLTB;EIF4EBP2;MAPK1;EPS8L1;BRAF;PTPN11;KRAS;SOS1
G2	GO (biological process) 2021	protein ubiquitination (GO:0016567)	27/525	8.48814e-06	0.00202867	0	0	2.76897	32.3329	CDC73;PSMB10;PCNP;VCPIP1;RMND5A;CAND1;TNKS2;UBR5;CDC27;HLTF;ARIH1;BARD1;ANKIB1;FBXW5;USP9X;ARRDC1;KLHL24;FBXO11;MIB1;RLIM;WAC;STUB1;TRIP12;RBCK1;LZTR1;TRIM33;CUL4B
G2	GO (biological process) 2021	protein localization to chromosome, telomeric region (GO:0070198)	5/15	8.04108e-06	0.00202867	0	0	24.7336	290.148	TNKS2;XRCC5;ATRX;BRCA2;ATR
G2	GO (biological process) 2021	regulation of gene silencing by miRNA (GO:0060964)	9/67	7.32671e-06	0.00202867	0	0	7.73527	91.4617	RANBP2;DHX9;POLR2B;POLR2E;NUP153;PUM1;NUP58;NUP160;PUM2
G2	GO (biological process) 2021	ERBB signaling pathway (GO:0038127)	9/66	6.45546e-06	0.00202867	0	0	7.87137	94.0675	PTPN18;PIK3CA;CDC37;MAPK1;BRAF;PTPN11;STUB1;IQGAP1;SOS1
G2	GO (biological process) 2021	Ras protein signal transduction (GO:0007265)	13/142	5.86226e-06	0.00202867	0	0	5.05694	60.9208	NCKAP1;DBNL;ROCK1;ARHGAP5;CRKL;GNA13;SGSM3;G3BP1;G3BP2;EPS8L1;KRAS;SOS1;RALGDS
G2	KEGG HUMAN 2021	Protein processing in endoplasmic reticulum	12/171	0.000179783	0.0022047	0	0	3.77164	32.5258	DNAJC3;LMAN1;UBXN1;MAN1A2;DNAJC10;BAX;STUB1;STT3B;UBXN4;ATF6;UGGT1;SEC31A
G2	WikiPathway HUMAN 2021	DNA IR-damage and cellular response via ATR WP4016	8/80	0.000200363	0.00235265	0	0	5.52078	47.0115	BARD1;MRE11;XRCC5;RECQL;BRCC3;BRCA2;PPM1D;ATR
G2	GO (biological process) 2021	regulation of gene silencing by RNA (GO:0060966)	8/55	1.30082e-05	0.00239152	0	0	8.46819	95.2666	RANBP2;POLR2B;POLR2E;NUP153;PUM1;NUP58;NUP160;PUM2
G2	GO (biological process) 2021	gene expression (GO:0010467)	21/356	1.15405e-05	0.00239152	0	0	3.17788	36.1314	FYTTD1;RANBP2;RPS9;NUP153;NUP160;LMF2;MRPL55;RPS15;MRPL41;GOLPH3;RRAGC;PABPN1;POLR2B;BCL3;POLR2E;RPL13;EIF4EBP2;STUB1;RPL18;RPL28;NUP58
G2	GO (biological process) 2021	regulation of posttranscriptional gene silencing (GO:0060147)	8/55	1.30082e-05	0.00239152	0	0	8.46819	95.2666	RANBP2;POLR2B;POLR2E;NUP153;PUM1;NUP58;NUP160;PUM2
G2	KEGG HUMAN 2021	Gastric cancer	11/149	0.000213674	0.0024893	0	0	3.97754	33.6144	SMAD2;GSK3B;MAP2K2;PIK3CA;APC;DVL1;MAPK1;BAX;BRAF;KRAS;SOS1
G2	WikiPathway HUMAN 2021	mRNA Processing WP411	10/126	0.00022925	0.00256215	0	0	4.29557	35.9999	SF3A2;PABPN1;DHX9;SNRNP70;PAPOLA;DHX15;HNRNPR;PRPF40A;PRPF8;SF3B1
G2	WikiPathway HUMAN 2021	Glioblastoma signaling pathways WP2261	8/82	0.000237946	0.00256215	0	0	5.37102	44.8129	PRKCI;MAP2K2;PIK3CA;EP300;MAPK1;BRAF;KRAS;BRCA2
G2	WikiPathway HUMAN 2021	MAPK pathway in congenital thyroid cancer WP4928	4/16	0.000239322	0.00256215	0	0	16.4458	137.121	MAP2K2;BRAF;KRAS;SOS1
G2	GO (molecular function) 2021	mRNA binding (GO:0003729)	17/263	2.49152e-05	0.00256627	0	0	3.48282	36.918	FYTTD1;DDX6;DDX3X;YTHDF3;DHX9;HNRNPR;PUM1;PUM2;PTBP3;SNRNP70;FUBP1;G3BP1;G3BP2;SF3B1;EIF4G2;EIF3A;HNRNPA0
G2	GO (biological process) 2021	peptidyl-serine phosphorylation (GO:0018105)	13/156	1.62932e-05	0.00278148	0	0	4.55858	50.2572	GSK3B;PRKCI;MAP2K2;ROCK1;HIPK1;HIPK3;LATS1;WNK1;MAPK1;RICTOR;TOP1;PAK2;ATR
G2	WikiPathway HUMAN 2021	EGFR Tyrosine Kinase Inhibitor Resistance WP4806	8/84	0.000281116	0.0029236	0	0	5.22914	42.7574	GSK3B;MAP2K2;PIK3CA;MAPK1;BAX;BRAF;KRAS;SOS1
G2	WikiPathway HUMAN 2021	PI3K-AKT-mTOR signaling pathway and therapeutic opportunities WP3844	5/30	0.000297875	0.00293044	0	0	9.88586	80.2617	GSK3B;PIK3CA;RB1CC1;RICTOR;KRAS
G2	WikiPathway HUMAN 2021	Envelope proteins and their potential roles in EDMD physiopathology WP4535	6/46	0.000297519	0.00293044	0	0	7.42747	60.3113	SMAD2;MAP2K2;KIF5B;MAPK1;KRAS;SOS1
G2	MSigDB Hallmark 2020	Protein Secretion	9/96	0.000133349	0.00293369	0	0	5.14919	45.9439	LMAN1;GOLGA4;VPS4B;USO1;ADAM10;MAPK1;KIF1B;CLCN3;SEC31A
G2	WikiPathway HUMAN 2021	Angiopoietin Like Protein 8 Regulatory Pathway WP3915	10/132	0.000334003	0.0031994	0	0	4.08306	32.6823	GSK3B;MAP2K2;PIK3CA;MAPK1;CBLB;RICTOR;SOS1;MAPK6;MAP3K7;MAP3K11
G2	WikiPathway HUMAN 2021	Association Between Physico-Chemical Features and Toxicity Associated Pathways WP3680	7/66	0.000347848	0.00324658	0	0	5.88402	46.8589	GSK3B;ACTR2;GPX1;APC;DVL1;MAPK1;SOS1
G2	GO (biological process) 2021	cellular macromolecule biosynthetic process (GO:0034645)	19/314	2.11678e-05	0.00337274	0	0	3.25473	35.0308	BARD1;RPS9;MRE11;PTMS;MRPL55;RPS15;MRPL41;GOLPH3;RRAGC;POLR2B;BCL3;POLR2E;RPL13;EIF4EBP2;TOP1;RPL18;RPL28;EIF4G2;ATR
G2	WikiPathway HUMAN 2021	DNA damage response (only ATM dependent) WP710	9/110	0.00037363	0.00340003	0	0	4.43226	34.9805	GSK3B;PIK3CA;APC;DVL1;MAPK1;BAX;KRAS;SOS1;MAP3K7
G2	GO (biological process) 2021	positive regulation of type I interferon production (GO:0032481)	9/77	2.31747e-05	0.00346172	0	0	6.59435	70.3779	DDX3X;MRE11;IRF3;DHX9;XRCC5;G3BP1;POLR2E;EP300;PTPN11
G2	WikiPathway HUMAN 2021	IL17 signaling pathway WP2112	5/32	0.00040731	0.00361612	0	0	9.15264	71.4449	GSK3B;CEBPD;PIK3CA;MAPK1;MAP3K7
G2	KEGG HUMAN 2021	Hepatitis C	11/157	0.000336071	0.00372879	0	0	3.75804	30.0575	GSK3B;MAP2K2;IRF3;PIK3CA;CD81;YWHAB;MAPK1;BAX;BRAF;KRAS;SOS1
G2	KEGG HUMAN 2021	Human immunodeficiency virus 1 infection	13/212	0.00036885	0.00390646	0	0	3.26633	25.8207	MAP2K2;CRKL;IRF3;PIK3CA;GNB2;MAPK1;BAX;TAB2;KRAS;PAK2;MAP3K7;ATR;CUL4B
G2	WikiPathway HUMAN 2021	MAPK Cascade WP422	5/33	0.00047222	0.00399739	0	0	8.82531	67.5848	MAP2K2;MAPK1;BRAF;KRAS;SOS1
G2	WikiPathway HUMAN 2021	Prion disease pathway WP3995	5/33	0.00047222	0.00399739	0	0	8.82531	67.5848	CREB1;EP300;MAPK1;CTCF;SMC3
G2	WikiPathway HUMAN 2021	Gastrin signaling pathway WP4659	9/114	0.000486301	0.00402304	0	0	4.26254	32.5175	GSK3B;CREB1;PIK3CA;ROCK1;MAPK1;PTPN11;KRAS;SOS1;MAP3K11
G2	KEGG HUMAN 2021	Insulin signaling pathway	10/137	0.000449349	0.00436243	0	0	3.9213	30.2242	GSK3B;PRKCI;MAP2K2;PIK3CA;MAPK1;CBLB;BRAF;KRAS;SOS1;CRKL
G2	KEGG HUMAN 2021	Yersinia infection	10/137	0.000449349	0.00436243	0	0	3.9213	30.2242	GSK3B;ACTR2;MAP2K2;IRF3;PIK3CA;ROCK1;MAPK1;TAB2;MAP3K7;CRKL
G2	KEGG HUMAN 2021	Shigellosis	14/246	0.000472522	0.00440391	0	0	3.01989	23.1246	GSK3B;ACTR2;ROCK1;FNBP1L;CRKL;DIAPH1;RRAGC;IRF3;PIK3CA;MAPK1;BAX;TAB2;RBCK1;MAP3K7
G2	WikiPathway HUMAN 2021	BDNF-TrkB Signaling WP3676	5/34	0.000544618	0.00440535	0	0	8.52055	64.0356	CREB1;MAPK1;BRAF;KRAS;SOS1
G2	WikiPathway HUMAN 2021	Corticotropin-releasing hormone signaling pathway WP2355	8/93	0.000561851	0.00444165	0	0	4.67331	34.9764	GSK3B;NCOA2;PRKCI;CREB1;JUND;GNB2;MAPK1;BRAF
G2	WikiPathway HUMAN 2021	Serotonin Receptor 2 and ELK-SRF/GATA4 signaling WP732	4/20	0.000597914	0.00444165	0	0	12.3319	91.5279	ELK4;MAP2K2;MAPK1;KRAS
G2	WikiPathway HUMAN 2021	Wnt Signaling Pathway WP363	6/52	0.000584547	0.00444165	0	0	6.45669	48.0679	GSK3B;APC;CTBP1;DVL1;MAPK1;MAP3K7
G2	WikiPathway HUMAN 2021	Non-small cell lung cancer WP4255	7/72	0.000593774	0.00444165	0	0	5.33924	39.6653	MAP2K2;PIK3CA;MAPK1;BAX;BRAF;KRAS;SOS1
G2	WikiPathway HUMAN 2021	The influence of laminopathies on Wnt signaling WP4844	5/35	0.000625042	0.0045503	0	0	8.23611	60.7635	GSK3B;CEBPD;APC;HES1;ZMPSTE24
G2	GO (molecular function) 2021	GTPase binding (GO:0051020)	14/201	5.76204e-05	0.00474792	0	0	3.75531	36.658	RANBP2;NCKAP1;DOCK7;BRAF;STK19;IQGAP1;FNBP1L;GOLGA4;RRAGC;SGSM3;GNB2;IARS1;LZTR1;PAK2
G2	GO (biological process) 2021	ubiquitin-dependent protein catabolic process (GO:0006511)	20/354	3.44273e-05	0.00484007	0	0	3.0278	31.1157	ATE1;UBXN1;ANKIB1;FBXW5;ARRDC1;USP9X;VPS4B;AGAP3;FBXO11;PSMB10;MIB1;PCNP;RMND5A;TBL1XR1;CDC27;RLIM;TRIP12;STUB1;RBCK1;ARIH1
G2	WikiPathway HUMAN 2021	Cell cycle WP179	9/120	0.000706396	0.00504173	0	0	4.03089	29.2454	SMAD2;GSK3B;STAG1;STAG2;YWHAB;CDC27;EP300;SMC3;ATR
G2	GO (biological process) 2021	regulation of gene expression, epigenetic (GO:0040029)	9/82	3.85502e-05	0.00511861	0	0	6.14111	62.4155	GPX1;RBBP4;POLR2E;SMARCA5;EP300;DDX21;CTCF;PPM1D;SF3B1
G2	WikiPathway HUMAN 2021	Mesodermal commitment pathway WP2857	10/147	0.000780192	0.00543569	0	0	3.63321	25.9991	ELK4;SMAD2;LATS1;UBR5;ASCC3;PHF6;TEAD1;EMSY;BMPR1A;CUL4B
G2	WikiPathway HUMAN 2021	The Overlap Between Signal Transduction Pathways that Contribute to a Range of LMNA Laminopathies WP4879	6/55	0.000791461	0.00543569	0	0	6.06045	43.2815	SMAD2;GSK3B;CEBPD;APC;HES1;ZMPSTE24
G2	GO (biological process) 2021	regulation of apoptotic process (GO:0042981)	32/742	4.34246e-05	0.00546236	0	0	2.30714	23.174	GSK3B;MRE11;DDX3X;GNA13;TFPT;BCLAF1;SLK;OPA1;PIM3;PAK2;BARD1;PRKCI;API5;ADAM10;BRAF;MIF;FBXO11;HIPK3;LATS1;DNAJC3;GOLPH3;REST;APC;IRF3;DDAH2;BCL3;YME1L1;BAX;PHIP;SOS1;ATF6;MAP3K11
G2	GO (cellular component) 2021	U2-type prespliceosome (GO:0071004)	4/15	0.000182367	0.00567618	0	0	17.9418	154.47	SF3A2;SNRNP70;PRPF40A;SF3B1
G2	GO (cellular component) 2021	prespliceosome (GO:0071010)	4/15	0.000182367	0.00567618	0	0	17.9418	154.47	SF3A2;SNRNP70;PRPF40A;SF3B1
G2	KEGG HUMAN 2021	Growth hormone synthesis, secretion and action	9/119	0.000664934	0.00573813	0	0	4.06774	29.7589	GSK3B;MAP2K2;CREB1;PIK3CA;EP300;MAPK1;KRAS;SOS1;CRKL
G2	KEGG HUMAN 2021	Human cytomegalovirus infection	13/225	0.000647671	0.00573813	0	0	3.06398	22.4962	GSK3B;MAP2K2;ROCK1;CRKL;GNA13;CREB1;IRF3;PIK3CA;GNB2;MAPK1;BAX;KRAS;SOS1
G2	GO (biological process) 2021	stress granule assembly (GO:0034063)	5/21	4.93389e-05	0.005896	0	0	15.4538	153.252	DDX6;DDX3X;YTHDF3;CSDE1;G3BP1
G2	KEGG HUMAN 2021	Glioma	7/75	0.000760061	0.0063248	0	0	5.1029	36.6496	MAP2K2;PIK3CA;MAPK1;BAX;BRAF;KRAS;SOS1
G2	KEGG HUMAN 2021	Thyroid cancer	5/37	0.000812182	0.00652546	0	0	7.72057	54.9379	MAP2K2;MAPK1;BAX;BRAF;KRAS
G2	WikiPathway HUMAN 2021	Estrogen signaling pathway WP712	4/23	0.0010421	0.00677363	0	0	10.3831	71.296	CREB1;PIK3CA;MAPK1;BRAF
G2	WikiPathway HUMAN 2021	Wnt signaling pathway and pluripotency WP399	8/102	0.00103544	0.00677363	0	0	4.22392	29.0307	GSK3B;PRKCI;APC;CTBP1;CTNND1;DVL1;EP300;MAP3K7
G2	WikiPathway HUMAN 2021	G13 Signaling Pathway WP524	5/39	0.00103818	0.00677363	0	0	7.26567	49.9172	GNA13;DIAPH1;ROCK1;PIK3CA;IQGAP1
G2	GO (molecular function) 2021	DNA binding (GO:0003677)	33/811	0.000100681	0.00691345	0	0	2.16935	19.9657	MRE11;DDX3X;DHX9;MPG;CTCF;PDS5B;BRCA2;CENPB;H1-10;ELK4;YY1;REPIN1;RPS15;TFPT;BCLAF1;ZMYM4;LONP1;EP300;HES1;TEAD1;ZNF146;MBD3;SMAD2;XRCC5;FOXJ3;SMARCA5;NR2F6;IRF3;ZNF638;FUBP1;TOP1;ATF6;CUL4B
G2	KEGG HUMAN 2021	Cell cycle	9/124	0.00089389	0.00694254	0	0	3.88988	27.3067	SMAD2;GSK3B;STAG1;STAG2;YWHAB;CDC27;EP300;SMC3;ATR
G2	WikiPathway HUMAN 2021	Kit receptor signaling pathway WP304	6/59	0.0011503	0.00734575	0	0	5.60191	37.9123	MAP2K2;EP300;MAPK1;PTPN11;SOS1;CRKL
G2	GO (biological process) 2021	positive regulation of protein phosphorylation (GO:0001934)	20/371	6.61577e-05	0.00752937	0	0	2.87861	27.7023	MRE11;DDX3X;XRCC5;CD81;BRAT1;DOCK7;BRAF;PTPN11;MIF;IQGAP1;CRKL;LATS1;RB1CC1;MAPK1;TNFRSF14;TAB2;KRAS;CACUL1;PAK2;BMPR1A
G2	WikiPathway HUMAN 2021	VEGFA-VEGFR2 Signaling Pathway WP3888	19/432	0.00123627	0.00762718	0	0	2.3106	15.471	GSK3B;PRKCI;MAP2K2;GPX1;ROCK1;TMOD3;CTNND1;ADAM10;PTPN11;IQGAP1;LMAN1;CREB1;PIK3CA;MAPK1;RICTOR;ASCC3;ATF6;PAK2;EIF4G2
G2	WikiPathway HUMAN 2021	Kallmann's Syndrome WP5074	4/24	0.0012309	0.00762718	0	0	9.86348	66.0854	MAP2K2;PIK3CA;MAPK1;PTPN11
G2	WikiPathway HUMAN 2021	Relationship between inflammation, COX-2 and EGFR WP4483	4/25	0.00144239	0.0087145	0	0	9.39331	61.4459	PIK3CA;MAPK1;BRAF;KRAS
G2	WikiPathway HUMAN 2021	IL-2 signaling pathway WP49	5/42	0.0014604	0.0087145	0	0	6.67554	43.5849	MAP2K2;MAPK1;PTPN11;SOS1;CRKL
G2	WikiPathway HUMAN 2021	T-Cell antigen Receptor (TCR) pathway during Staphylococcus aureus infection WP3863	6/62	0.00149249	0.00876234	0	0	5.30099	34.4952	GSK3B;DLG1;MAP2K2;PIK3CA;SOS1;MAP3K7
G2	KEGG HUMAN 2021	B cell receptor signaling pathway	7/81	0.00120198	0.00894837	0	0	4.68771	31.5192	GSK3B;MAP2K2;PIK3CA;CD81;MAPK1;KRAS;SOS1
G2	KEGG HUMAN 2021	Cellular senescence	10/156	0.00122896	0.00894837	0	0	3.40767	22.8368	SMAD2;MRE11;MAP2K2;PIK3CA;RBBP4;MAPK1;KRAS;HIPK1;HIPK3;ATR
G2	GO (molecular function) 2021	nuclear receptor binding (GO:0016922)	10/120	0.000153565	0.00903839	0	0	4.53127	39.7909	LATS1;NCOA2;MED14;KDM3A;MED13;NCOA6;NCOA3;TADA3;EP300;TRIP12
G2	GO (biological process) 2021	negative regulation of programmed cell death (GO:0043069)	20/381	9.51441e-05	0.0102749	0	0	2.79742	25.9044	BARD1;GSK3B;PRKCI;MRE11;DDX3X;GPX4;API5;ADAM10;BRAF;MIF;HIPK3;DNAJC3;GOLPH3;OPA1;DDAH2;BCL3;YME1L1;PIM3;PHIP;PAK2
G2	GO (biological process) 2021	cellular protein modification process (GO:0006464)	39/1025	9.88803e-05	0.0102749	0	0	2.03374	18.7543	GSK3B;ROCK1;CTBP1;TULP4;DCUN1D1;STK19;PPM1D;PSMB10;CAND1;PPP4R2;BTBD1;TNKS2;FASTK;MAPK1;PIM3;MAPK6;PAK2;ATE1;PTPN18;PRKCI;FBXW5;ADAM10;BRAF;HIPK1;CDC42BPA;FBXO11;HIPK3;RAB11B;LATS1;DNAJC3;CREB1;WNK1;RAB13;STT3B;PHPT1;MAP3K11;CILK1;CUL4B;BMPR1A
G2	WikiPathway HUMAN 2021	Integrated Cancer Pathway WP1971	5/44	0.00180445	0.0104257	0	0	6.33256	40.0059	SMAD2;BARD1;MRE11;BAX;ATR
G2	WikiPathway HUMAN 2021	Pathways affected in adenoid cystic carcinoma WP3651	6/65	0.00190717	0.010847	0	0	5.03068	31.5028	MAP2K2;PIK3CA;CTBP1;MGA;ATRX;EP300
G2	MSigDB Hallmark 2020	G2-M Checkpoint	12/200	0.000744393	0.0109178	0	0	3.18509	22.942	BARD1;SMARCC1;STAG1;KIF5B;CDC27;G3BP1;BCL3;ATRX;CTCF;PDS5B;TOP1;BRCA2
G2	KEGG HUMAN 2021	Human T-cell leukemia virus 1 infection	12/219	0.00162523	0.0114751	0	0	2.88991	18.5593	ELK4;SMAD2;DLG1;MAP2K2;CREB1;PIK3CA;CDC27;EP300;MAPK1;BAX;KRAS;ATR
G2	WikiPathway HUMAN 2021	Thyroid stimulating hormone (TSH) signaling pathway WP2032	6/66	0.0020631	0.0115533	0	0	4.94658	30.5874	GNA13;CREB1;PIK3CA;MAPK1;BRAF;RALGDS
G2	KEGG HUMAN 2021	Hippo signaling pathway	10/163	0.00170759	0.011702	0	0	3.25059	20.7149	SMAD2;LATS1;GSK3B;PRKCI;DLG1;APC;YWHAB;DVL1;TEAD1;BMPR1A
G2	WikiPathway HUMAN 2021	Nanoparticle-mediated activation of receptor signaling WP2643	4/28	0.0022267	0.0119194	0	0	8.21788	50.1886	MAP2K2;MAPK1;KRAS;SOS1
G2	WikiPathway HUMAN 2021	Androgen receptor signaling pathway WP138	7/90	0.00221582	0.0119194	0	0	4.17748	25.5333	GSK3B;NCOA2;CREB1;ROCK1;NCOA3;EP300;STUB1
G2	WikiPathway HUMAN 2021	Aryl Hydrocarbon Receptor Pathway WP2873	5/46	0.00220439	0.0119194	0	0	6.02304	36.8447	JUND;CDC37;EP300;BAX;HES1
G2	GO (biological process) 2021	positive regulation of intracellular signal transduction (GO:1902533)	25/546	0.000119852	0.0119352	0	0	2.43471	21.9836	ANKRD17;DDX3X;ROCK1;DDX21;IQGAP1;ATP2C1;RPS15;BCLAF1;EP300;RICTOR;MAP3K7;OSBPL8;FIS1;PTPN11;MIF;PUM1;PUM2;GOLPH3;PIK3CA;RRAGC;BAX;LAMTOR2;TAB2;RBCK1;LAMTOR4
G2	KEGG HUMAN 2021	Endocytosis	13/252	0.00181307	0.0120699	0	0	2.71406	17.1331	SMAD2;ACTR2;PRKCI;VPS4B;CLTB;CBLB;ASAP1;AGAP3;ARFGAP1;RAB11B;RAB10;KIF5B;ARF5
G2	WikiPathway HUMAN 2021	RAC1/PAK1/p38/MMP2 Pathway WP3303	6/68	0.00240363	0.01268	0	0	4.78653	28.8664	PIK3CA;MAPK1;BAX;PTPN11;KRAS;SOS1
G2	WikiPathway HUMAN 2021	TNF-alpha signaling pathway WP231	7/92	0.00251135	0.013059	0	0	4.07877	24.4193	CDC37;MAPK1;BAX;KRAS;TAB2;SOS1;MAP3K7
G2	GO (biological process) 2021	regulation of gene expression (GO:0010468)	40/1079	0.000139382	0.0133249	0	0	1.97932	17.573	GSK3B;DDX3X;ROCK1;LRP3;CTCF;BRCA2;CRKL;YY1;PABPN1;SNRNP70;FASTK;UBR5;DVL1;HMG20B;EP300;MAPK1;SLC38A2;ZNF146;NCOA2;MAP2K2;GPX1;ATRX;ADAM10;BRAF;RFXANK;MIF;PUM1;TLE5;PTBP3;PUM2;MED23;REST;FUBP1;TADA3;SP3;RLIM;KRAS;ADNP;SLC2A4RG;BMPR1A
G2	GO (biological process) 2021	positive regulation of TOR signaling (GO:0032008)	6/41	0.000155382	0.0142534	0	0	8.49071	74.4603	GOLPH3;PIK3CA;RRAGC;RICTOR;LAMTOR2;LAMTOR4
G2	GO (biological process) 2021	peptidyl-serine modification (GO:0018209)	12/169	0.000161022	0.0142534	0	0	3.82008	33.3645	LATS1;GSK3B;PRKCI;ROCK1;WNK1;MAPK1;RICTOR;TOP1;HIPK1;PAK2;HIPK3;ATR
G2	KEGG HUMAN 2021	Acute myeloid leukemia	6/67	0.00222847	0.0144231	0	0	4.86524	29.7093	MAP2K2;PIK3CA;MAPK1;BRAF;KRAS;SOS1
G2	WikiPathway HUMAN 2021	IL-3 signaling pathway WP286	5/49	0.00292016	0.0149709	0	0	5.61151	32.7495	YWHAB;MAPK1;PTPN11;SOS1;CRKL
G2	GO (biological process) 2021	regulation of cellular response to heat (GO:1900034)	8/79	0.000183486	0.0151218	0	0	5.59882	48.1688	RANBP2;GSK3B;EP300;MAPK1;NUP153;NUP58;NUP160;ATR
G2	GO (biological process) 2021	positive regulation of gene silencing by miRNA (GO:2000637)	5/27	0.000177291	0.0151218	0	0	11.2357	97.0504	DDX6;MAP2K2;DHX9;PUM1;PUM2
G2	GO (biological process) 2021	peptidyl-threonine phosphorylation (GO:0018107)	7/60	0.000191184	0.015231	0	0	6.55215	56.1013	GSK3B;ROCK1;WNK1;MAPK1;CDC42BPA;HIPK1;HIPK3
G2	GO (biological process) 2021	regulation of organelle organization (GO:0033043)	8/80	0.000200363	0.0154473	0	0	5.52078	47.0115	LMAN1;FIS1;DIAPH1;GOLPH3;EP300;MAPK1;PAK2;CAMSAP2
G2	KEGG HUMAN 2021	Pathways in cancer	21/531	0.00256635	0.0157358	0	0	2.06847	12.339	SMAD2;GSK3B;MAP2K2;ROCK1;CTBP1;NCOA3;BRAF;BRCA2;CRKL;GNA13;PIK3CA;APC;GNB2;DVL1;BAX;EP300;MAPK1;HES1;KRAS;SOS1;RALGDS
G2	KEGG HUMAN 2021	Influenza A	10/172	0.00253384	0.0157358	0	0	3.06858	18.344	DNAJC3;MAP2K2;IRF3;PIK3CA;PABPN1;EP300;MAPK1;BAX;KPNA1;RAB11B
G2	GO (biological process) 2021	regulation of phosphorylation (GO:0042325)	10/125	0.000214817	0.0160442	0	0	4.33315	36.5966	BARD1;RANBP2;ROCK1;KCTD20;EP300;PHIP;NUP153;MIF;NUP160;NUP58
G2	KEGG HUMAN 2021	Prolactin signaling pathway	6/70	0.00278479	0.0166374	0	0	4.63647	27.2791	GSK3B;MAP2K2;PIK3CA;MAPK1;KRAS;SOS1
G2	GO (biological process) 2021	COPII vesicle coating (GO:0048208)	7/63	0.000260153	0.0170339	0	0	6.20019	51.1779	ANKRD28;LMAN1;MCFD2;TRAPPC1;USO1;TRAPPC5;SEC31A
G2	GO (biological process) 2021	vesicle coating (GO:0006901)	7/63	0.000260153	0.0170339	0	0	6.20019	51.1779	ANKRD28;LMAN1;MCFD2;TRAPPC1;USO1;TRAPPC5;SEC31A
G2	GO (biological process) 2021	vesicle targeting, rough ER to cis-Golgi (GO:0048207)	7/63	0.000260153	0.0170339	0	0	6.20019	51.1779	ANKRD28;LMAN1;MCFD2;TRAPPC1;USO1;TRAPPC5;SEC31A
G2	GO (biological process) 2021	positive regulation of transcription, DNA-templated (GO:0045893)	42/1183	0.000239112	0.0170339	0	0	1.89258	15.7814	KDM3A;DDX3X;DHX9;CD81;UBP1;CTCF;BRCA2;H1-10;ELK4;YY1;MED14;BCLAF1;MED13;DVL1;EP300;HES1;TEAD1;SMAD2;ATF7IP;ACTR2;NCOA2;SMARCC1;JUND;MAP2K2;NCOA6;NCOA3;ATRX;FOXJ3;TET2;SMARCA5;RFXANK;REST;CREB1;IRF3;TBL1XR1;TADA3;SP3;BCL3;WAC;PHIP;ATF6;BMPR1A
G2	GO (biological process) 2021	negative regulation of DNA repair (GO:0045738)	3/7	0.000263705	0.0170339	0	0	36.9253	304.289	RNF169;UBR5;TRIP12
G2	KEGG HUMAN 2021	Phospholipase D signaling pathway	9/148	0.00303898	0.017702	0	0	3.21429	18.6308	GNA13;MAP2K2;PIK3CA;MAPK1;PTPN11;KRAS;SOS1;PLPP2;RALGDS
G2	KEGG HUMAN 2021	Melanoma	6/72	0.0032095	0.0182393	0	0	4.49551	25.8116	MAP2K2;PIK3CA;MAPK1;BAX;BRAF;KRAS
G2	GO (biological process) 2021	protein N-linked glycosylation via asparagine (GO:0018279)	5/30	0.000297875	0.0182544	0	0	9.88586	80.2617	LMAN1;MCFD2;MAGT1;STT3B;UGGT1
G2	GO (biological process) 2021	negative regulation of gene expression (GO:0010629)	17/322	0.000293831	0.0182544	0	0	2.80053	22.7753	DDX6;RNH1;MAP2K2;DDX3X;ADAM10;LRP3;MIF;ATP2B1;PPM1D;CRKL;TLE5;PTBP3;YY1;REST;RBBP4;CAPRIN1;BMPR1A
G2	GO (biological process) 2021	neutrophil degranulation (GO:0043312)	22/481	0.000308589	0.0184382	0	0	2.42054	19.5665	ACTR2;ARSA;TRAPPC1;DBNL;DDX3X;TMEM30A;ROCK1;XRCC5;ADAM10;DNAJC13;IQGAP1;MIF;MAGT1;DNAJC3;RAB10;DIAPH1;DPP7;CAND1;MAPK1;LAMTOR2;ACAA1;PAFAH1B2
G2	GO (biological process) 2021	positive regulation of gene expression (GO:0010628)	22/482	0.000317495	0.0185076	0	0	2.41515	19.4542	GSK3B;MAP2K2;DDX3X;YTHDF3;ROCK1;SMARCA5;DDX21;BRAF;LRP3;CTCF;MIF;MED23;FUBP1;TADA3;BCL3;UBR5;POLR2E;EP300;MAPK1;KRAS;SF3B1;SLC38A2
G2	GO (biological process) 2021	negative regulation of apoptotic process (GO:0043066)	22/485	0.000345581	0.0189768	0	0	2.39913	19.1217	BARD1;GSK3B;PRKCI;MRE11;GPX1;DDX3X;API5;ADAM10;BRAF;MIF;HIPK3;DNAJC3;GOLPH3;PIK3CA;OPA1;DDAH2;BCL3;YME1L1;MAPK1;PHIP;PIM3;PAK2
G2	GO (biological process) 2021	peptidyl-asparagine modification (GO:0018196)	5/31	0.000349364	0.0189768	0	0	9.50515	75.6552	LMAN1;MCFD2;MAGT1;STT3B;UGGT1
G2	GO (biological process) 2021	neutrophil activation involved in immune response (GO:0002283)	22/485	0.000345581	0.0189768	0	0	2.39913	19.1217	ACTR2;ARSA;TRAPPC1;DBNL;DDX3X;TMEM30A;ROCK1;XRCC5;ADAM10;DNAJC13;IQGAP1;MIF;MAGT1;DNAJC3;RAB10;DIAPH1;DPP7;CAND1;MAPK1;LAMTOR2;ACAA1;PAFAH1B2
G2	GO (biological process) 2021	DNA repair (GO:0006281)	16/298	0.00036527	0.0193999	0	0	2.84675	22.5317	BARD1;UBXN1;MRE11;XRCC5;MPG;RECQL;SMARCA5;BRCC3;PDS5B;BRCA2;PDS5A;VCPIP1;SLX1A;ASCC3;ATR;CUL4B
G2	GO (biological process) 2021	neutrophil mediated immunity (GO:0002446)	22/488	0.000375824	0.0194168	0	0	2.38331	18.7957	ACTR2;ARSA;TRAPPC1;DBNL;DDX3X;TMEM30A;ROCK1;XRCC5;ADAM10;DNAJC13;IQGAP1;MIF;MAGT1;DNAJC3;RAB10;DIAPH1;DPP7;CAND1;MAPK1;LAMTOR2;ACAA1;PAFAH1B2
G2	GO (biological process) 2021	peptidyl-threonine modification (GO:0018210)	7/67	0.000381836	0.0194168	0	0	5.78566	45.5362	GSK3B;ROCK1;WNK1;MAPK1;CDC42BPA;HIPK1;HIPK3
G2	GO (biological process) 2021	negative regulation of double-strand break repair (GO:2000780)	5/32	0.00040731	0.0194694	0	0	9.15264	71.4449	SMCHD1;RNF169;RIF1;UBR5;TRIP12
G2	GO (biological process) 2021	positive regulation of telomere maintenance (GO:0032206)	5/32	0.00040731	0.0194694	0	0	9.15264	71.4449	MRE11;TNKS2;ATRX;MAPK1;SLX1A
G2	GO (biological process) 2021	ERBB2 signaling pathway (GO:0038128)	5/32	0.00040731	0.0194694	0	0	9.15264	71.4449	PTPN18;PIK3CA;CDC37;STUB1;SOS1
G2	GO (biological process) 2021	regulation of translational initiation (GO:0006446)	7/68	0.000418429	0.0196087	0	0	5.69052	44.2666	DNAJC3;EIF5B;DDX3X;YTHDF3;CSDE1;EIF4EBP2;EIF4G2
G2	GO (biological process) 2021	regulation of macroautophagy (GO:0016241)	9/112	0.000426915	0.0196217	0	0	4.34575	33.7183	ATP6V1A;RRAGC;PIK3CA;RB1CC1;WAC;LAMTOR2;LAMTOR4;MAP3K7;PAFAH1B2
G2	KEGG HUMAN 2021	Choline metabolism in cancer	7/98	0.00358196	0.0198713	0	0	3.80867	21.4498	MAP2K2;PIK3CA;MAPK1;KRAS;SOS1;PLPP2;RALGDS
G2	WikiPathway HUMAN 2021	Integrin-mediated Cell Adhesion WP185	7/101	0.00423257	0.0208197	0	0	3.68655	20.1468	MAP2K2;ROCK1;MAPK1;BRAF;SOS1;MAPK6;PAK2
G2	WikiPathway HUMAN 2021	MAPK Signaling Pathway WP382	12/246	0.00420528	0.0208197	0	0	2.5529	13.968	ELK4;JUND;MAP2K2;MAPK1;BRAF;TAB2;KRAS;SOS1;PAK2;MAP3K7;MAP3K11;CRKL
G2	WikiPathway HUMAN 2021	Prolactin Signaling Pathway WP2037	6/76	0.00420138	0.0208197	0	0	4.23776	23.1905	GSK3B;MAP2K2;PIK3CA;MAPK1;PTPN11;SOS1
G2	WikiPathway HUMAN 2021	Ebola Virus Pathway on Host WP4217	8/129	0.00452179	0.0213757	0	0	3.27685	17.6912	IRF3;PIK3CA;CLTB;EP300;MAPK1;IQGAP1;TOP1;KPNA1
G2	WikiPathway HUMAN 2021	MAP3K1 role in promoting and blocking gonadal determination WP4872	3/17	0.00441368	0.0213757	0	0	10.5447	57.1843	GSK3B;ROCK1;MAPK1
G2	WikiPathway HUMAN 2021	IL-4 signaling pathway WP395	5/54	0.00446454	0.0213757	0	0	5.03762	27.2615	PIK3CA;EP300;MAPK1;PTPN11;SOS1
G2	WikiPathway HUMAN 2021	CAMKK2 Pathway WP4874	4/34	0.00458935	0.021417	0	0	6.57229	35.3853	FIS1;CREB1;EP300;MAPK1
G2	GO (biological process) 2021	NLS-bearing protein import into nucleus (GO:0006607)	4/19	0.000485975	0.0215604	0	0	13.1547	100.362	RANBP2;CBLB;IPO5;KPNA1
G2	GO (biological process) 2021	double-strand break repair (GO:0006302)	11/164	0.000487139	0.0215604	0	0	3.58482	27.3413	YY1;BARD1;MRE11;UBXN1;RIF1;XRCC5;RECQL;SMARCA5;SLX1A;BRCC3;BRCA2
G2	GO (biological process) 2021	COPII-coated vesicle budding (GO:0090114)	7/70	0.000500007	0.0217276	0	0	5.50931	41.8756	ANKRD28;LMAN1;MCFD2;TRAPPC1;USO1;TRAPPC5;SEC31A
G2	GO (molecular function) 2021	purine ribonucleoside triphosphate binding (GO:0035639)	21/460	0.000431	0.0221965	0	0	2.41194	18.6911	PRKCI;DHX9;SMARCA5;CDC42BPA;HSPA13;ATP5F1D;RAB11B;LATS1;RAB10;RRAGC;WNK1;GUK1;RAB13;PAPOLA;LONP1;KRAS;TOP1;ARF5;CILK1;RABL6;BMPR1A
G2	MSigDB Hallmark 2020	UV Response Dn	9/144	0.00252788	0.0222453	0	0	3.3102	19.7963	PHF3;ATRN;DLG1;NIPBL;ATRX;ATP2B1;ATP2C1;CDC42BPA;BMPR1A
G2	MSigDB Hallmark 2020	E2F Targets	11/200	0.0024345	0.0222453	0	0	2.89662	17.4319	BARD1;STAG1;MRE11;CBX5;NUP153;CTCF;PDS5B;SMC3;BRCA2;PPM1D;IPO7
G2	WikiPathway HUMAN 2021	IL-1 signaling pathway WP195	5/55	0.00483185	0.0222632	0	0	4.93662	26.3246	MAP2K2;MAPK1;PTPN11;TAB2;MAP3K7
G2	KEGG HUMAN 2021	Melanogenesis	7/101	0.00423257	0.0229346	0	0	3.68655	20.1468	GSK3B;MAP2K2;CREB1;DVL1;EP300;MAPK1;KRAS
G2	WikiPathway HUMAN 2021	Inhibition of exosome biogenesis and secretion by Manumycin A in CRPC cells WP4301	3/18	0.00521846	0.0231649	0	0	9.84121	51.721	MAPK1;BRAF;KRAS
G2	WikiPathway HUMAN 2021	Transcription co-factors SKI and SKIL protein partners WP4533	3/18	0.00521846	0.0231649	0	0	9.84121	51.721	LATS1;SKIL;TEAD1
G2	WikiPathway HUMAN 2021	4-hydroxytamoxifen, Dexamethasone, and Retinoic Acids Regulation of p27 Expression WP3879	3/18	0.00521846	0.0231649	0	0	9.84121	51.721	MAP2K2;MAPK1;MAP3K11
G2	GO (biological process) 2021	protein localization to chromosome (GO:0034502)	5/34	0.000544618	0.0232435	0	0	8.52055	64.0356	TNKS2;XRCC5;ATRX;CTCF;ATR
G2	KEGG HUMAN 2021	Relaxin signaling pathway	8/129	0.00452179	0.0234128	0	0	3.27685	17.6912	SMAD2;MAP2K2;CREB1;PIK3CA;GNB2;MAPK1;KRAS;SOS1
G2	KEGG HUMAN 2021	Fanconi anemia pathway	5/54	0.00446454	0.0234128	0	0	5.03762	27.2615	SLX1B;SLX1A;HES1;BRCA2;ATR
G2	GO (molecular function) 2021	polyubiquitin modification-dependent protein binding (GO:0031593)	6/51	0.000525866	0.024073	0	0	6.60051	49.8369	UBXN1;RNF169;TAB2;AGAP3;BRCC3;PRPF8
G2	GO (biological process) 2021	RNA splicing, via transesterification reactions with bulged adenosine as nucleophile (GO:0000377)	14/251	0.00057685	0.0241872	0	0	2.95542	22.0413	ZRSR2;SF3A2;DHX9;HNRNPR;PRPF40A;PRPF8;PABPN1;SNRNP70;POLR2B;DHX15;PAPOLA;POLR2E;SF3B1;HNRNPA0
G2	GO (biological process) 2021	negative regulation of cyclin-dependent protein serine/threonine kinase activity (GO:0045736)	4/20	0.000597914	0.0242206	0	0	12.3319	91.5279	LATS1;APC;IPO7;IPO5
G2	GO (biological process) 2021	cortical actin cytoskeleton organization (GO:0030866)	4/20	0.000597914	0.0242206	0	0	12.3319	91.5279	NCKAP1;DLG1;ROCK1;RAB13
G2	GO (biological process) 2021	regulation of cellular response to stress (GO:0080135)	9/118	0.000625481	0.024915	0	0	4.10527	30.2845	RANBP2;GSK3B;EP300;MAPK1;NUP153;SLC38A2;NUP160;NUP58;ATR
G2	GO (cellular component) 2021	nucleolus (GO:0005730)	28/733	0.0009016	0.0249443	0	0	2.0118	14.1054	TOP2B;RPS19BP1;DHX9;DDX21;HNRNPR;CTCF;PPM1D;PHF6;H1-10;VPS51;OSBP;POLR2E;RPL13;RPL18;ZNF146;DDX18;RPS9;CBX5;DIS3;XRCC5;ZFP91;NUP153;FBXO11;NIN;RNF169;TOP1;PAFAH1B2;EIF3A
G2	GO (biological process) 2021	mRNA metabolic process (GO:0016071)	8/95	0.000647768	0.0249704	0	0	4.56541	33.5192	RNH1;SF3A2;DHX15;HNRNPR;AURKAIP1;PRPF8;HIPK3;HNRNPA0
G2	GO (biological process) 2021	protein polyubiquitination (GO:0000209)	16/314	0.000645129	0.0249704	0	0	2.69168	19.7732	BARD1;ANKIB1;FBXW5;ZFP91;FBXO11;PSMB10;HECTD1;RMND5A;TNKS2;CDC27;UBR5;RLIM;TRIP12;STUB1;RBCK1;ARIH1
G2	GO (molecular function) 2021	P-type calcium transporter activity (GO:0005388)	3/9	0.000614223	0.025306	0	0	24.6143	182.027	ATP2A2;ATP2B1;ATP2C1
G2	WikiPathway HUMAN 2021	Chemokine signaling pathway WP3929	9/164	0.00594632	0.0260778	0	0	2.88012	14.7606	GSK3B;PIK3CA;ROCK1;GNB2;MAPK1;BRAF;KRAS;SOS1;CRKL
G2	GO (biological process) 2021	regulation of vesicle-mediated transport (GO:0060627)	8/96	0.000694533	0.0261777	0	0	4.5133	32.8219	RAB10;MAP2K2;SNX17;RAB13;MAPK1;DNAJC13;ARFGAP1;RAB11B
G2	GO (biological process) 2021	proteolysis involved in cellular protein catabolic process (GO:0051603)	7/74	0.000700994	0.0261777	0	0	5.17933	37.6175	ATE1;USP9X;VPS4B;LONP1;YME1L1;STUB1;CUL4B
G2	GO (biological process) 2021	negative regulation of cellular macromolecule biosynthetic process (GO:2000113)	23/547	0.00072966	0.026829	0	0	2.21498	15.9986	SMAD2;ATF7IP;TSC22D4;DDX6;GSK3B;CBX5;DDX3X;CTBP1;XRCC5;CTCF;PDS5A;ZHX1;TLE5;BCLAF1;NIPBL;REST;CAPRIN1;SP3;BCL3;RLIM;HES1;TRIM33;ATR
G2	GO (biological process) 2021	positive regulation of transcription by RNA polymerase II (GO:0045944)	33/908	0.000757661	0.0274365	0	0	1.91892	13.788	DDX3X;DHX9;CD81;UBP1;CDC73;ELK4;YY1;MED14;BCLAF1;MED13;DVL1;EP300;HES1;TEAD1;SMAD2;ACTR2;NCOA2;JUND;NCOA6;NCOA3;ATRX;FOXJ3;TET2;SMARCA5;RFXANK;REST;CREB1;IRF3;TBL1XR1;SP3;PHIP;ATF6;BMPR1A
G2	GO (cellular component) 2021	P-body (GO:0000932)	7/80	0.00111699	0.027813	0	0	4.75217	32.3011	DDX6;BTBD1;YTHDF3;CAPRIN1;BTBD2;TOP1;PUM1
G2	MSigDB Hallmark 2020	Pperoxisome	7/104	0.00496886	0.0287897	0	0	3.57198	18.9478	GSTK1;FIS1;SMARCC1;CTBP1;VPS4B;ECH1;ACAA1
G2	MSigDB Hallmark 2020	PI3K/AKT/mTOR Signaling	7/105	0.00523449	0.0287897	0	0	3.53535	18.5694	SMAD2;GSK3B;ACTR2;YWHAB;MAPK1;PTPN11;MAP3K7
G2	MSigDB Hallmark 2020	TGF-beta Signaling	5/54	0.00446454	0.0287897	0	0	5.03762	27.2615	APC;MAP3K7;SKIL;TRIM33;BMPR1A
G2	KEGG HUMAN 2021	Kaposi sarcoma-associated herpesvirus infection	10/193	0.00572061	0.0289761	0	0	2.71351	14.0117	GSK3B;MAP2K2;CREB1;IRF3;PIK3CA;GNB2;EP300;MAPK1;BAX;KRAS
G2	WikiPathway HUMAN 2021	Focal Adhesion WP306	10/198	0.00681249	0.0292879	0	0	2.64066	13.1743	DIAPH1;GSK3B;PIK3CA;ROCK1;MAPK1;BRAF;ARHGAP5;SOS1;PAK2;CRKL
G2	WikiPathway HUMAN 2021	MicroRNAs in cardiomyocyte hypertrophy WP1544	6/84	0.0068392	0.0292879	0	0	3.80156	18.9511	GSK3B;MAP2K2;PIK3CA;ROCK1;DVL1;MAPK1
G2	WikiPathway HUMAN 2021	Regulation of toll-like receptor signaling pathway WP1449	8/139	0.00703704	0.0297847	0	0	3.02515	14.9944	MAP2K2;FBXW5;IRF3;PIK3CA;MAPK1;TAB2;RBCK1;MAP3K7
G2	GO (biological process) 2021	positive regulation of RIG-I signaling pathway (GO:1900246)	3/10	0.000864442	0.0302938	0	0	21.0969	148.806	ANKRD17;PUM1;PUM2
G2	GO (biological process) 2021	regulation of ATP metabolic process (GO:1903578)	6/56	0.00087168	0.0302938	0	0	5.93894	41.8403	RANBP2;FIS1;EP300;NUP153;NUP58;NUP160
G2	GO (biological process) 2021	negative regulation of cyclin-dependent protein kinase activity (GO:1904030)	4/22	0.00087459	0.0302938	0	0	10.9605	77.1814	LATS1;APC;IPO7;IPO5
G2	WikiPathway HUMAN 2021	Kisspeptin/kisspeptin receptor system in the ovary WP4871	4/39	0.00752635	0.0314896	0	0	5.63195	27.5366	MAP2K2;PIK3CA;MAPK1;KRAS
G2	WikiPathway HUMAN 2021	Acute viral myocarditis WP4298	6/86	0.00765247	0.0316534	0	0	3.70614	18.059	GSK3B;CREB1;MAPK1;BAX;SOS1;EIF4G2
G2	KEGG HUMAN 2021	Pathogenic Escherichia coli infection	10/197	0.00658214	0.0319508	0	0	2.65492	13.3367	GNA13;NCKAP1;ACTR2;ROCK1;MAPK1;BAX;TAB2;PTPN11;PAK2;MAP3K7
G2	KEGG HUMAN 2021	Estrogen signaling pathway	8/137	0.00646497	0.0319508	0	0	3.07237	15.4889	NCOA2;MAP2K2;CREB1;PIK3CA;NCOA3;MAPK1;KRAS;SOS1
G2	GO (biological process) 2021	positive regulation of gene expression, epigenetic (GO:0045815)	6/57	0.00095802	0.0322489	0	0	5.82219	40.4679	POLR2E;SMARCA5;EP300;DDX21;SF3B1;H1-10
G2	GO (biological process) 2021	negative regulation of DNA recombination (GO:0045910)	6/57	0.00095802	0.0322489	0	0	5.82219	40.4679	SMCHD1;RIF1;POLR2B;ATRX;POLR2E;H1-10
G2	GO (molecular function) 2021	co-SMAD binding (GO:0070410)	3/10	0.000864442	0.0323773	0	0	21.0969	148.806	SMAD2;USP9X;TRIM33
G2	KEGG HUMAN 2021	Long-term depression	5/60	0.00699486	0.0332613	0	0	4.48669	22.2655	GNA13;MAP2K2;MAPK1;BRAF;KRAS
G2	WikiPathway HUMAN 2021	Bladder cancer WP2828	4/40	0.00823292	0.0336717	0	0	5.47523	26.279	MAP2K2;MAPK1;BRAF;KRAS
G2	GO (biological process) 2021	positive regulation of proteasomal ubiquitin-dependent protein catabolic process (GO:0032436)	7/79	0.00103678	0.033944	0	0	4.81842	33.1104	GSK3B;HECTD1;ANKIB1;DVL1;SGTA;STUB1;ARIH1
G2	GO (biological process) 2021	regulation of proteasomal ubiquitin-dependent protein catabolic process (GO:0032434)	8/102	0.00103544	0.033944	0	0	4.22392	29.0307	GSK3B;UBXN1;HECTD1;ANKIB1;DVL1;WAC;STUB1;ARIH1
G2	WikiPathway HUMAN 2021	Brain-derived neurotrophic factor (BDNF) signaling pathway WP2380	8/144	0.00863415	0.0349203	0	0	2.91319	13.8436	GSK3B;DLG1;MAP2K2;CREB1;APC;KIDINS220;MAPK1;PTPN11
G2	KEGG HUMAN 2021	Focal adhesion	10/201	0.00754122	0.0351421	0	0	2.59879	12.7012	DIAPH1;GSK3B;PIK3CA;ROCK1;MAPK1;BRAF;ARHGAP5;SOS1;PAK2;CRKL
G2	KEGG HUMAN 2021	Alzheimer disease	15/369	0.00789841	0.0360849	0	0	2.11261	10.2273	GSK3B;NDUFB8;MAP2K2;ADAM10;ATP2A2;BRAF;ATP5F1D;PIK3CA;APC;KIF5B;RB1CC1;DVL1;MAPK1;KRAS;ATF6
G2	KEGG HUMAN 2021	Viral carcinogenesis	10/203	0.00805951	0.0361128	0	0	2.57159	12.3974	DLG1;DDX3X;CREB1;IRF3;PIK3CA;YWHAB;EP300;MAPK1;BAX;KRAS
G2	GO (molecular function) 2021	tau protein binding (GO:0048156)	5/40	0.00116722	0.0362237	0	0	7.05772	47.6617	SMAD2;GSK3B;ROCK1;EP300;STUB1
G2	GO (molecular function) 2021	MAP-kinase scaffold activity (GO:0005078)	3/11	0.00117099	0.0362237	0	0	18.4589	124.596	SPAG9;MAP2K2;IQGAP1
G2	GO (molecular function) 2021	nuclear localization sequence binding (GO:0008139)	4/24	0.0012309	0.0362237	0	0	9.86348	66.0854	NUP153;NUP58;IPO5;KPNA1
G2	GO (biological process) 2021	mRNA processing (GO:0006397)	15/300	0.00113992	0.0363463	0	0	2.63349	17.8466	ZRSR2;SF3A2;DHX9;HNRNPR;PRPF40A;PRPF8;PABPN1;SNRNP70;POLR2B;DHX15;PAPOLA;POLR2E;AURKAIP1;SF3B1;HNRNPA0
G2	GO (biological process) 2021	regulation of mRNA 3'-end processing (GO:0031440)	3/11	0.00117099	0.0363463	0	0	18.4589	124.596	BARD1;PAPOLA;CDC73
G2	GO (biological process) 2021	positive regulation of posttranscriptional gene silencing (GO:0060148)	3/11	0.00117099	0.0363463	0	0	18.4589	124.596	DHX9;PUM1;PUM2
G2	GO (biological process) 2021	regulation of cytoplasmic transport (GO:1903649)	3/11	0.00117099	0.0363463	0	0	18.4589	124.596	MAP2K2;MAPK1;DNAJC13
G2	KEGG HUMAN 2021	Proteoglycans in cancer	10/205	0.00860481	0.0378287	0	0	2.54495	12.1024	SMAD2;MAP2K2;PIK3CA;ROCK1;MAPK1;BRAF;PTPN11;KRAS;IQGAP1;SOS1
G2	KEGG HUMAN 2021	Bladder cancer	4/41	0.00898159	0.0380493	0	0	5.32698	25.1038	MAP2K2;MAPK1;BRAF;KRAS
G2	KEGG HUMAN 2021	Homologous recombination	4/41	0.00898159	0.0380493	0	0	5.32698	25.1038	BARD1;MRE11;BRCC3;BRCA2
G2	GO (molecular function) 2021	ATP binding (GO:0005524)	14/278	0.00154071	0.0384062	0	0	2.64946	17.1566	PRKCI;DHX9;SMARCA5;CDC42BPA;HSPA13;ATP5F1D;LATS1;WNK1;GUK1;LONP1;PAPOLA;TOP1;CILK1;BMPR1A
G2	GO (molecular function) 2021	protein kinase activator activity (GO:0030295)	6/63	0.00162221	0.0384062	0	0	5.20773	33.4543	DDX3X;MAP2K2;WNK1;RICTOR;IQGAP1;PAK2
G2	GO (molecular function) 2021	phosphatidylinositol-4-phosphate binding (GO:0070273)	4/26	0.00167794	0.0384062	0	0	8.96588	57.2937	OSBPL8;GOLPH3;SESTD1;OSBP
G2	GO (molecular function) 2021	RNA stem-loop binding (GO:0035613)	3/12	0.0015382	0.0384062	0	0	16.407	106.271	DDX3X;DHX9;CSDE1
G2	GO (biological process) 2021	regulation of viral transcription (GO:0046782)	5/41	0.00130776	0.0400711	0	0	6.86132	45.5553	DHX9;POLR2B;POLR2E;UBP1;NELFB
G2	GO (biological process) 2021	mRNA splicing, via spliceosome (GO:0000398)	14/274	0.00134457	0.0406775	0	0	2.69078	17.7906	ZRSR2;SF3A2;DHX9;HNRNPR;PRPF40A;PRPF8;PABPN1;SNRNP70;POLR2B;DHX15;PAPOLA;POLR2E;SF3B1;HNRNPA0
G2	GO (biological process) 2021	regulation of DNA-templated transcription, initiation (GO:2000142)	6/61	0.00137082	0.0409532	0	0	5.39765	35.5832	MED23;MED14;BCLAF1;MED13;BAX;PPM1D
G2	GO (molecular function) 2021	ATP hydrolysis activity (GO:0140603)	5/45	0.00199712	0.0411407	0	0	6.17393	38.3774	SMCHD1;DDX3X;DHX9;VPS4B;ATP2B1
G2	GO (molecular function) 2021	P-type ion transporter activity (GO:0015662)	3/13	0.00197008	0.0411407	0	0	14.7656	91.9849	ATP2A2;ATP2B1;ATP2C1
G2	GO (biological process) 2021	protein quality control for misfolded or incompletely synthesized proteins (GO:0006515)	4/25	0.00144239	0.0420524	0	0	9.39331	61.4459	LONP1;YME1L1;STUB1;UGGT1
G2	GO (biological process) 2021	ATP-dependent chromatin remodeling (GO:0043044)	5/42	0.0014604	0.0420524	0	0	6.67554	43.5849	MBD3;SMARCC1;ZNHIT1;RBBP4;SMARCA5
G2	GO (biological process) 2021	regulation of double-strand break repair (GO:2000779)	5/42	0.0014604	0.0420524	0	0	6.67554	43.5849	ACTR2;RNF169;PPP4R2;UBR5;TRIP12
G2	KEGG HUMAN 2021	Sphingolipid signaling pathway	7/119	0.010173	0.0423268	0	0	3.09121	14.1825	GNA13;MAP2K2;PIK3CA;ROCK1;MAPK1;BAX;KRAS
G2	GO (biological process) 2021	DNA metabolic process (GO:0006259)	14/277	0.00148957	0.0423818	0	0	2.65967	17.3125	BARD1;TOP2B;MRE11;RIF1;XRCC5;MPG;RECQL;DDX21;PDS5B;PDS5A;LONP1;SLX1A;TOP1;ATR
G2	GO (molecular function) 2021	thyroid hormone receptor binding (GO:0046966)	4/28	0.0022267	0.0436857	0	0	8.21788	50.1886	MED13;NCOA6;NCOA3;TRIP12
G2	GO (biological process) 2021	positive regulation of DNA metabolic process (GO:0051054)	6/63	0.00162221	0.044154	0	0	5.20773	33.4543	SMCHD1;MRE11;DHX9;USP9X;ATRX;BRCC3
G2	GO (biological process) 2021	positive regulation of nucleic acid-templated transcription (GO:1903508)	21/511	0.00162272	0.044154	0	0	2.15515	13.8439	SMAD2;ATF7IP;SMARCC1;KDM3A;MAP2K2;NCOA6;CTCF;BRCA2;MED14;REST;MED13;CREB1;TBL1XR1;TADA3;SP3;BCL3;WAC;EP300;HES1;PHIP;TEAD1
G2	GO (biological process) 2021	regulation of carbohydrate catabolic process (GO:0043470)	5/43	0.00162575	0.044154	0	0	6.49953	41.7386	RANBP2;EP300;NUP153;NUP160;NUP58
G2	GO (biological process) 2021	regulation of purine nucleotide metabolic process (GO:1900542)	5/43	0.00162575	0.044154	0	0	6.49953	41.7386	RANBP2;EP300;NUP153;NUP160;NUP58
G2	GO (biological process) 2021	positive regulation of viral transcription (GO:0050434)	4/26	0.00167794	0.0445587	0	0	8.96588	57.2937	DHX9;POLR2B;POLR2E;NELFB
G2	GO (biological process) 2021	DNA geometric change (GO:0032392)	4/26	0.00167794	0.0445587	0	0	8.96588	57.2937	MRE11;DHX9;RECQL;ASCC3
G2	KEGG HUMAN 2021	Long-term potentiation	5/67	0.0110456	0.0451514	0	0	3.9787	17.9269	MAP2K2;EP300;MAPK1;BRAF;KRAS
G2	KEGG HUMAN 2021	IL-17 signaling pathway	6/94	0.0116095	0.0456974	0	0	3.36784	15.0068	GSK3B;JUND;MAPK1;TAB2;MAPK6;MAP3K7
G2	KEGG HUMAN 2021	Fc epsilon RI signaling pathway	5/68	0.0117315	0.0456974	0	0	3.91534	17.4056	MAP2K2;PIK3CA;MAPK1;KRAS;SOS1
G2	KEGG HUMAN 2021	Lipid and atherosclerosis	10/215	0.0117676	0.0456974	0	0	2.41956	10.7487	GSK3B;IRF3;PIK3CA;MAPK1;BAX;TAB2;KRAS;ATF6;MAP3K7;MIB1
G2	WikiPathway HUMAN 2021	Interleukin-11 Signaling Pathway WP2332	4/44	0.0114894	0.0459576	0	0	4.9267	22.0043	MAP2K2;CREB1;MAPK1;PTPN11
G2	GO (biological process) 2021	regulation of transcription initiation from RNA polymerase II promoter (GO:0060260)	6/64	0.00176032	0.0462325	0	0	5.11768	32.4576	MED23;ATF7IP;MED14;MED13;BAX;PPM1D
G2	WikiPathway HUMAN 2021	Ras signaling WP4223	9/184	0.0121586	0.0481058	0	0	2.54834	11.2375	MAP2K2;PIK3CA;GNB2;MAPK1;PTPN11;KRAS;SOS1;RALGDS;PAK2
G2	WikiPathway HUMAN 2021	ATM Signaling Network in Development and Disease WP3878	4/45	0.0124155	0.0481942	0	0	4.80629	21.0939	MRE11;RIF1;PPM1D;ATR
G2	WikiPathway HUMAN 2021	Sterol regulatory element-binding proteins (SREBP) signaling WP1982	5/69	0.0124458	0.0481942	0	0	3.85397	16.905	YY1;CREB1;PIK3CA;ATF6;SEC31A
G2	GO (molecular function) 2021	kinase binding (GO:0019900)	19/461	0.00257607	0.0482428	0	0	2.15574	12.8514	BARD1;GSK3B;FBXW5;ADAM10;PTPN11;IQGAP1;LATS1;DNAJC3;DLG1;APC;WNK1;CDC37;RB1CC1;DVL1;RICTOR;STUB1;CACUL1;PAK2;HNRNPA0
G2	GO (cellular component) 2021	focal adhesion (GO:0005925)	17/387	0.00222157	0.0485937	0	0	2.30077	14.0566	NCKAP1;ACTR2;RPS9;MAP2K2;CD81;YWHAB;DOCK7;ADAM10;IQGAP1;RAB10;RPS15;GNA13;GNB2;G3BP1;MAPK1;KRAS;RPL18
G2	GO (cellular component) 2021	nuclear lumen (GO:0031981)	27/745	0.00234187	0.0485937	0	0	1.89842	11.4984	TOP2B;RPS19BP1;DHX9;DDX21;HNRNPR;CTCF;PPM1D;PHF6;H1-10;VPS51;OSBP;RPL13;RPL18;ZNF146;DDX18;RPS9;CBX5;DIS3;XRCC5;ZFP91;NUP153;FBXO11;NIN;RNF169;TOP1;PAFAH1B2;EIF3A
G2	GO (biological process) 2021	regulation of canonical Wnt signaling pathway (GO:0060828)	13/253	0.00187749	0.048774	0	0	2.70261	16.9665	GSK3B;DDX3X;CTNND1;PSMB10;TLE5;LATS1;TNKS2;APC;WNK1;TBL1XR1;DVL1;UBR5;LZTS2
G2	KEGG HUMAN 2021	RNA transport	9/186	0.012976	0.0495642	0	0	2.51928	10.9454	RANBP2;EIF5B;EIF3G;EIF4EBP2;NUP153;NUP160;EIF4G2;NUP58;EIF3A
G3	MSigDB Hallmark 2020	Allograft Rejection	29/200	1.84321e-32	5.34531e-31	0	0	37.5596	2744.52	ITK;CXCL9;PRF1;WAS;CXCL13;IL2RG;ITGAL;CTSS;CD79A;SOCS1;CCL5;STAT4;CCL19;HLA-DOA;HLA-DQA1;SRGN;CD74;FYB1;IL2;WARS1;HLA-E;PTPRC;IRF4;LCK;IL2RB;CD28;IRF8;HCLS1;LTB
G3	GO (biological process) 2021	cytokine-mediated signaling pathway (GO:0019221)	34/621	9.20711e-24	1.08276e-20	0	0	13.3047	705.711	CXCL9;CIITA;PIK3CD;CSF2RB;CXCL13;IL2RG;SOCS1;INPP5D;CCL5;IL21R;STAT4;CCL19;GBP1;HLA-DQA2;JAK3;HLA-DQA1;HLA-DPA1;IL32;TNFRSF1B;VAV1;IL2;HLA-E;CXCL11;IRF4;LCK;IRF1;IL2RB;HLA-DPB1;IRF8;LCP1;LTB;IL7R;BIRC3;HLA-DQB1
G3	MSigDB Hallmark 2020	Interferon Gamma Response	21/200	1.40775e-20	2.04124e-19	0	0	23.8302	1089.27	CD74;CD274;CXCL9;CIITA;FGL2;NLRC5;TNFAIP3;CSF2RB;WARS1;CXCL11;SOCS1;IRF4;IRF1;CCL5;IL2RB;STAT4;SLAMF7;IRF8;GBP4;HLA-DQA1;IDO1
G3	GO (biological process) 2021	antigen receptor-mediated signaling pathway (GO:0050851)	21/185	2.67976e-21	1.5757e-18	0	0	26.0295	1232.98	ITK;FYB1;BTN1A1;WAS;PIK3CD;BTN3A2;CD79B;CD79A;PTPRC;LCK;INPP5D;BTK;CD28;HLA-DPB1;CTLA4;MS4A1;HLA-DQA2;CARD11;HLA-DQA1;HLA-DQB1;HLA-DPA1
G3	WikiPathway HUMAN 2021	Allograft Rejection WP2328	15/89	3.86568e-18	6.37837e-16	0	0	38.9819	1562.96	CXCL9;PRF1;CXCL13;IL2;HLA-E;CXCL11;HLA-DPB1;CD28;CTLA4;CCL19;HLA-DOA;HLA-DQA2;HLA-DQA1;HLA-DPA1;HLA-DQB1
G3	GO (biological process) 2021	cellular response to cytokine stimulus (GO:0071345)	26/482	5.27827e-18	2.06908e-15	0	0	12.0394	478.962	PIK3CD;CXCR4;CSF2RB;IL2RG;TCL1A;SOCS1;INPP5D;CCL5;STAT4;CCR7;CCL19;GBP1;JAK3;GBP4;HLA-DPA1;IL32;GBP5;TNFRSF1B;VAV1;IL2;IRF4;LCK;IRF1;IL2RB;IRF8;HCLS1
G3	GO (biological process) 2021	T cell receptor signaling pathway (GO:0050852)	17/158	5.32552e-17	1.5657e-14	0	0	23.5656	883.035	ITK;FYB1;BTN1A1;WAS;PIK3CD;BTN3A2;PTPRC;LCK;INPP5D;CD28;HLA-DPB1;CTLA4;HLA-DQA2;CARD11;HLA-DQA1;HLA-DQB1;HLA-DPA1
G3	KEGG HUMAN 2021	Autoimmune thyroid disease	12/53	2.18236e-16	3.40449e-14	0	0	54.7842	1975.57	PRF1;CD28;HLA-DPB1;CTLA4;HLA-DOA;HLA-DQA2;HLA-DQA1;IL2;TSHR;HLA-DPA1;HLA-E;HLA-DQB1
G3	GO (biological process) 2021	cellular response to interferon-gamma (GO:0071346)	15/121	4.68347e-16	1.10155e-13	0	0	27.1698	959.022	GBP5;CIITA;HLA-E;IRF4;IRF1;CCL5;HLA-DPB1;IRF8;CCL19;GBP1;HLA-DQA2;GBP4;HLA-DQA1;HLA-DQB1;HLA-DPA1
G3	KEGG HUMAN 2021	Allograft rejection	10/38	1.42486e-14	7.40929e-13	0	0	65.6548	2093.21	PRF1;CD28;HLA-DPB1;HLA-DOA;HLA-DQA2;HLA-DQA1;IL2;HLA-DPA1;HLA-E;HLA-DQB1
G3	KEGG HUMAN 2021	Cell adhesion molecules	15/148	9.99926e-15	7.40929e-13	0	0	21.6246	697.095	CD274;PDCD1LG2;ITGAL;HLA-E;PTPRC;SELL;CD28;HLA-DPB1;CTLA4;PDCD1;HLA-DOA;HLA-DQA2;HLA-DQA1;HLA-DQB1;HLA-DPA1
G3	KEGG HUMAN 2021	Viral myocarditis	11/60	5.03348e-14	1.3521e-12	0	0	41.6103	1274.11	PRF1;RAC2;CD28;HLA-DPB1;ITGAL;HLA-DOA;HLA-DQA2;HLA-DQA1;HLA-DPA1;HLA-E;HLA-DQB1
G3	KEGG HUMAN 2021	Th17 cell differentiation	13/107	6.06711e-14	1.3521e-12	0	0	26.0632	793.19	IL2RG;IL2;IRF4;LCK;IL2RB;IL21R;HLA-DPB1;HLA-DOA;HLA-DQA2;JAK3;HLA-DQA1;HLA-DPA1;HLA-DQB1
G3	KEGG HUMAN 2021	Type I diabetes mellitus	10/43	5.63871e-14	1.3521e-12	0	0	55.693	1699	PRF1;CD28;HLA-DPB1;HLA-DOA;HLA-DQA2;HLA-DQA1;IL2;HLA-DPA1;HLA-E;HLA-DQB1
G3	KEGG HUMAN 2021	Graft-versus-host disease	10/42	4.34871e-14	1.3521e-12	0	0	57.4363	1767.1	PRF1;CD28;HLA-DPB1;HLA-DOA;HLA-DQA2;HLA-DQA1;IL2;HLA-DPA1;HLA-E;HLA-DQB1
G3	GO (biological process) 2021	positive regulation of lymphocyte proliferation (GO:0050671)	12/75	1.91841e-14	3.76009e-12	0	0	35.6137	1124.85	CD274;CD74;PTPRC;CCL5;CD28;HLA-DPB1;PDCD1LG2;CCL19;JAK3;IL2;HLA-DPA1;HLA-E
G3	KEGG HUMAN 2021	Th1 and Th2 cell differentiation	12/92	2.45112e-13	4.77968e-12	0	0	28.0217	813.668	LCK;IL2RB;STAT4;HLA-DPB1;HLA-DOA;IL2RG;JAK3;HLA-DQA2;HLA-DQA1;IL2;HLA-DPA1;HLA-DQB1
G3	GO (biological process) 2021	positive regulation of cytokine production (GO:0001819)	19/335	9.96273e-14	1.67374e-11	0	0	11.8832	355.751	CD74;GBP5;CD274;ITK;PIK3CD;BTN3A2;IL2;HLA-E;PTPRC;IRF4;POU2AF1;IRF1;CD28;HLA-DPB1;CCR7;LTB;CCL19;CARD11;HLA-DPA1
G3	GO (biological process) 2021	interferon-gamma-mediated signaling pathway (GO:0060333)	11/68	2.16487e-13	3.18235e-11	0	0	35.7559	1042.69	CIITA;IRF4;IRF1;HLA-DPB1;IRF8;GBP1;HLA-DQA2;HLA-DQA1;HLA-DPA1;HLA-E;HLA-DQB1
G3	GO (biological process) 2021	B cell receptor signaling pathway (GO:0050853)	9/34	2.94325e-13	3.84585e-11	0	0	65.5828	1892.33	CD79B;ITK;CD79A;PTPRC;LCK;BTK;PIK3CD;CTLA4;MS4A1
G3	WikiPathway HUMAN 2021	B Cell Receptor Signaling Pathway WP23	12/97	4.69898e-13	3.87666e-11	0	0	26.3667	748.452	CD79B;CD79A;CR2;PTPRC;IRF4;LCK;INPP5D;BTK;RAC2;HCLS1;CARD11;VAV1
G3	GO (biological process) 2021	positive regulation of T cell activation (GO:0050870)	11/75	6.68284e-13	7.85902e-11	0	0	31.8338	892.431	CD274;PTPRC;LCK;CCL5;CD28;HLA-DPB1;CCR7;PDCD1LG2;CCL19;JAK3;HLA-DPA1
G3	KEGG HUMAN 2021	Inflammatory bowel disease	10/65	4.72464e-12	8.18937e-11	0	0	33.3788	870.46	IL21R;STAT4;HLA-DPB1;HLA-DOA;IL2RG;HLA-DQA2;HLA-DQA1;IL2;HLA-DPA1;HLA-DQB1
G3	GO (biological process) 2021	regulation of T cell proliferation (GO:0042129)	11/76	7.77544e-13	8.31266e-11	0	0	31.3425	873.911	CD274;PTPRC;CCL5;CD28;HLA-DPB1;PDCD1LG2;CCL19;TNFRSF1B;JAK3;HLA-DPA1;IDO1
G3	KEGG HUMAN 2021	Rheumatoid arthritis	11/93	7.61257e-12	1.18756e-10	0	0	24.8233	635.508	CCL5;CD28;HLA-DPB1;CTLA4;LTB;ITGAL;HLA-DOA;HLA-DQA2;HLA-DQA1;HLA-DPA1;HLA-DQB1
G3	KEGG HUMAN 2021	Intestinal immune network for IgA production	9/48	8.78548e-12	1.24594e-10	0	0	42.0106	1069.5	CD28;HLA-DPB1;CXCR4;HLA-DOA;HLA-DQA2;HLA-DQA1;IL2;HLA-DPA1;HLA-DQB1
G3	KEGG HUMAN 2021	Viral protein interaction with cytokine and cytokine receptor	11/100	1.70868e-11	2.22129e-10	0	0	22.8629	566.832	CXCL11;CXCL9;CCL5;IL2RB;CXCR4;CCR7;CCL19;CXCL13;TNFRSF1B;IL2RG;IL2
G3	KEGG HUMAN 2021	Cytokine-cytokine receptor interaction	16/295	2.01624e-11	2.41949e-10	0	0	11.0214	271.427	IL32;CXCL9;CXCR4;CSF2RB;CXCL13;IL2RG;TNFRSF1B;IL2;CXCL11;CCL5;IL2RB;IL21R;CCR7;LTB;CCL19;IL7R
G3	KEGG HUMAN 2021	Antigen processing and presentation	10/78	3.11521e-11	3.47123e-10	0	0	26.9798	652.7	CD74;CIITA;HLA-DPB1;HLA-DOA;HLA-DQA2;CTSS;HLA-DQA1;HLA-DPA1;HLA-E;HLA-DQB1
G3	KEGG HUMAN 2021	Human T-cell leukemia virus 1 infection	14/219	4.49062e-11	4.67025e-10	0	0	12.9211	307.864	PIK3CD;IL2RG;ITGAL;IL2;HLA-E;LCK;IL2RB;HLA-DPB1;HLA-DOA;HLA-DQA2;JAK3;HLA-DQA1;HLA-DQB1;HLA-DPA1
G3	KEGG HUMAN 2021	Primary immunodeficiency	8/38	4.8694e-11	4.74767e-10	0	0	48.1261	1142.78	CD79A;CIITA;PTPRC;LCK;BTK;IL2RG;IL7R;JAK3
G3	GO (biological process) 2021	positive regulation of T cell proliferation (GO:0042102)	10/66	5.54099e-12	5.43017e-10	0	0	32.7811	849.648	CD274;PTPRC;CCL5;CD28;HLA-DPB1;PDCD1LG2;CCL19;JAK3;IL2;HLA-DPA1
G3	GO (biological process) 2021	T cell activation (GO:0042110)	11/92	6.74527e-12	6.10187e-10	0	0	25.1311	646.426	ITK;CD74;PTPRC;IRF4;LCK;CD28;PIK3CD;CCR7;LCP1;CCL19;IL2
G3	WikiPathway HUMAN 2021	Chemokine signaling pathway WP3929	13/164	1.55006e-11	8.5253e-10	0	0	16.1781	402.674	ITK;CXCL9;WAS;PIK3CD;CXCR4;CXCL13;VAV1;CXCL11;CCL5;RAC2;CCR7;CCL19;JAK3
G3	KEGG HUMAN 2021	Chemokine signaling pathway	13/192	1.1279e-10	1.03502e-09	0	0	13.628	312.157	ITK;CXCL9;WAS;PIK3CD;CXCR4;CXCL13;VAV1;CXCL11;CCL5;RAC2;CCR7;CCL19;JAK3
G3	KEGG HUMAN 2021	Epstein-Barr virus infection	13/202	2.12196e-10	1.83903e-09	0	0	12.9004	287.338	CR2;TNFAIP3;PIK3CD;ITGAL;HLA-E;BTK;HLA-DPB1;HLA-DOA;HLA-DQA2;JAK3;HLA-DQA1;HLA-DQB1;HLA-DPA1
G3	KEGG HUMAN 2021	Hematopoietic cell lineage	10/99	3.47817e-10	2.85576e-09	0	0	20.592	448.48	CR2;HLA-DPB1;CD37;HLA-DOA;IL7R;HLA-DQA2;MS4A1;HLA-DQA1;HLA-DPA1;HLA-DQB1
G3	GO (biological process) 2021	response to interferon-gamma (GO:0034341)	10/80	4.03628e-11	3.39048e-09	0	0	26.2063	627.199	GBP5;CD74;CIITA;CCL5;UBD;IRF8;CCL19;GBP1;GBP4;HLA-DPA1
G3	KEGG HUMAN 2021	T cell receptor signaling pathway	10/104	5.68552e-10	4.43471e-09	0	0	19.4917	414.938	ITK;PTPRC;LCK;CD28;PIK3CD;CTLA4;PDCD1;CARD11;IL2;VAV1
G3	GO (biological process) 2021	lymphocyte differentiation (GO:0030098)	10/84	6.63655e-11	5.20305e-09	0	0	24.7848	580.852	CD79B;CD79A;CR2;PTPRC;LCK;PIK3CD;IKZF1;JAK3;MS4A1;IL2
G3	KEGG HUMAN 2021	B cell receptor signaling pathway	9/81	1.16205e-09	8.63237e-09	0	0	22.7179	467.377	CD79B;CD79A;CR2;INPP5D;RAC2;BTK;PIK3CD;VAV1;CARD11
G3	WikiPathway HUMAN 2021	Interactions between immune cells and microRNAs in tumor microenvironment WP4559	7/28	2.22094e-10	9.16136e-09	0	0	59.6426	1325.73	CD274;SOCS1;CCL5;IL2RB;CTLA4;PDCD1;IL2RG
G3	GO (cellular component) 2021	integral component of lumenal side of endoplasmic reticulum membrane (GO:0071556)	7/28	2.22094e-10	1.05494e-08	0	0	59.6426	1325.73	CD74;HLA-DPB1;HLA-DQA2;HLA-DQA1;HLA-DPA1;HLA-E;HLA-DQB1
G3	GO (cellular component) 2021	lumenal side of endoplasmic reticulum membrane (GO:0098553)	7/28	2.22094e-10	1.05494e-08	0	0	59.6426	1325.73	CD74;HLA-DPB1;HLA-DQA2;HLA-DQA1;HLA-DPA1;HLA-E;HLA-DQB1
G3	MSigDB Hallmark 2020	KRAS Signaling Up	12/200	2.42652e-09	1.75922e-08	0	0	11.8591	235.247	IRF8;TNFAIP3;CXCR4;CD37;IKZF1;PDCD1LG2;LCP1;IL2RG;IL7R;TNFRSF1B;CTSS;BIRC3
G3	MSigDB Hallmark 2020	IL-6/JAK/STAT3 Signaling	9/87	2.21825e-09	1.75922e-08	0	0	20.964	417.74	CXCL9;CXCL11;SOCS1;IRF1;CSF2RB;LTB;CXCL13;TNFRSF1B;IL2RG
G3	GO (cellular component) 2021	MHC protein complex (GO:0042611)	6/20	1.34399e-09	4.25598e-08	0	0	76.0255	1553.02	HLA-DPB1;HLA-DOA;HLA-DQA1;HLA-E;HLA-DPA1;HLA-DQB1
G3	WikiPathway HUMAN 2021	Type II interferon signaling (IFNG) WP619	7/37	1.84849e-09	6.1e-08	0	0	41.7309	839.163	CIITA;CXCL9;SOCS1;IRF4;IRF1;IRF8;GBP1
G3	KEGG HUMAN 2021	Tuberculosis	11/180	9.59241e-09	6.80189e-08	0	0	11.9915	221.391	CD74;CIITA;MRC1;HLA-DPB1;HLA-DOA;CORO1A;HLA-DQA2;CTSS;HLA-DQA1;HLA-DQB1;HLA-DPA1
G3	WikiPathway HUMAN 2021	T-Cell antigen Receptor (TCR) pathway during Staphylococcus aureus infection WP3863	8/62	2.9934e-09	7.05588e-08	0	0	26.7044	524.123	ITK;PTPRC;LCK;CD28;CTLA4;PDCD1;CARD11;IL2
G3	WikiPathway HUMAN 2021	Modulators of TCR signaling and T cell activation WP5072	8/61	2.61995e-09	7.05588e-08	0	0	27.2096	537.665	ITK;SOCS1;LCK;SH2D1A;CD28;TNFAIP3;VAV1;CARD11
G3	GO (biological process) 2021	inflammatory response (GO:0006954)	13/230	1.04999e-09	7.71741e-08	0	0	11.2199	231.965	CXCL9;CIITA;PIK3CD;CXCR4;CXCL13;LYZ;ITGAL;CXCL11;ADGRE5;CCL5;CCR7;CCL19;APOL3
G3	MSigDB Hallmark 2020	IL-2/STAT5 Signaling	11/199	2.71535e-08	1.38198e-07	0	0	10.7692	187.619	CD79B;SOCS1;SELL;IRF4;FGL2;IL2RB;IRF8;CTLA4;LTB;TNFRSF1B;GBP4
G3	MSigDB Hallmark 2020	Inflammatory Response	11/200	2.85927e-08	1.38198e-07	0	0	10.7117	186.064	CXCL11;CXCL9;SELL;LCK;LAMP3;IRF1;CCL5;IL2RB;CCR7;IL7R;TNFRSF1B
G3	KEGG HUMAN 2021	Toxoplasmosis	9/112	2.10152e-08	1.42538e-07	0	0	15.8556	280.296	CIITA;SOCS1;HLA-DPB1;HLA-DOA;HLA-DQA2;HLA-DQA1;HLA-DPA1;BIRC3;HLA-DQB1
G3	KEGG HUMAN 2021	Phagosome	10/152	2.30572e-08	1.49872e-07	0	0	12.8717	226.352	MRC1;HLA-DPB1;HLA-DOA;CORO1A;HLA-DQA2;CTSS;HLA-DQA1;HLA-E;HLA-DQB1;HLA-DPA1
G3	KEGG HUMAN 2021	Asthma	6/31	2.42165e-08	1.51111e-07	0	0	42.5507	746.179	HLA-DPB1;HLA-DOA;HLA-DQA2;HLA-DQA1;HLA-DPA1;HLA-DQB1
G3	GO (cellular component) 2021	MHC class II protein complex (GO:0042613)	5/13	8.13404e-09	1.93183e-07	0	0	109.923	2047.55	HLA-DPB1;HLA-DOA;HLA-DQA1;HLA-DPA1;HLA-DQB1
G3	GO (biological process) 2021	regulation of T cell apoptotic process (GO:0070232)	5/11	2.94754e-09	2.039e-07	0	0	146.578	2879.13	CD274;CCL5;PDCD1;JAK3;IDO1
G3	KEGG HUMAN 2021	JAK-STAT signaling pathway	10/162	4.23065e-08	2.53839e-07	0	0	12.0188	204.058	SOCS1;IL2RB;IL21R;STAT4;PIK3CD;CSF2RB;IL2RG;IL7R;JAK3;IL2
G3	GO (molecular function) 2021	MHC class II receptor activity (GO:0032395)	5/10	1.61533e-09	2.71376e-07	0	0	175.903	3560.92	HLA-DOA;HLA-DQA2;HLA-DQA1;HLA-DPA1;HLA-DQB1
G3	WikiPathway HUMAN 2021	Inflammatory Response Pathway WP453	6/30	1.96235e-08	2.94352e-07	0	0	44.3259	786.631	LCK;IL2RB;CD28;IL2RG;TNFRSF1B;IL2
G3	WikiPathway HUMAN 2021	Regulatory circuits of the STAT3 signaling pathway WP4538	8/78	1.91945e-08	2.94352e-07	0	0	20.5839	365.748	DUSP2;PTPRC;IL2RB;IL21R;CSF2RB;IL2RG;IL7R;JAK3
G3	WikiPathway HUMAN 2021	FOXP3 in COVID-19 WP5063	5/15	1.88015e-08	2.94352e-07	0	0	87.9292	1564.2	IL2RB;CD28;IL2RG;IL7R;IL2
G3	WikiPathway HUMAN 2021	T-Cell Receptor and Co-stimulatory Signaling WP2583	6/29	1.57744e-08	2.94352e-07	0	0	46.2554	830.973	ITK;LCK;CD28;CTLA4;PDCD1;IL2
G3	GO (cellular component) 2021	clathrin-coated endocytic vesicle (GO:0045334)	8/85	3.80696e-08	5.16659e-07	0	0	18.706	319.571	CD74;HLA-DPB1;CTLA4;IL7R;HLA-DQA2;HLA-DQA1;HLA-DPA1;HLA-DQB1
G3	GO (cellular component) 2021	coated vesicle membrane (GO:0030662)	7/55	3.33823e-08	5.16659e-07	0	0	26.0582	448.598	CD74;HLA-DPB1;HLA-DQA2;HLA-DQA1;HLA-DPA1;HLA-E;HLA-DQB1
G3	GO (cellular component) 2021	ER to Golgi transport vesicle membrane (GO:0012507)	7/54	2.92755e-08	5.16659e-07	0	0	26.614	461.659	CD74;HLA-DPB1;HLA-DQA2;HLA-DQA1;HLA-DPA1;HLA-E;HLA-DQB1
G3	GO (biological process) 2021	antigen processing and presentation of exogenous peptide antigen (GO:0002478)	9/103	1.00331e-08	6.55495e-07	0	0	17.3816	320.124	CD74;HLA-DPB1;HLA-DOA;HLA-DQA2;HLA-DQA1;CTSS;HLA-E;HLA-DPA1;HLA-DQB1
G3	GO (cellular component) 2021	transport vesicle membrane (GO:0030658)	7/60	6.20073e-08	7.36336e-07	0	0	23.5939	391.565	CD74;HLA-DPB1;HLA-DQA2;HLA-DQA1;HLA-DPA1;HLA-E;HLA-DQB1
G3	WikiPathway HUMAN 2021	T-cell receptor (TCR) signaling pathway WP69	8/90	5.98375e-08	8.22765e-07	0	0	17.561	292.068	ITK;FYB1;IRF4;LCK;WAS;CD28;VAV1;CARD11
G3	GO (biological process) 2021	regulation of cytokine production (GO:0001817)	10/150	2.03128e-08	1.25726e-06	0	0	13.0569	231.264	SRGN;ITK;PTPRC;BTN1A1;CD28;IRF8;PIK3CD;CCR7;BTN3A2;TNFRSF1B
G3	GO (cellular component) 2021	clathrin-coated endocytic vesicle membrane (GO:0030669)	7/69	1.65811e-07	1.71295e-06	0	0	20.1598	314.744	CD74;HLA-DPB1;IL7R;HLA-DQA2;HLA-DQA1;HLA-DPA1;HLA-DQB1
G3	GO (cellular component) 2021	endocytic vesicle (GO:0030139)	10/189	1.8031e-07	1.71295e-06	0	0	10.1919	158.266	CD74;HLA-DPB1;CTLA4;CORO1A;HLA-DQA2;MPEG1;CTSS;HLA-DQA1;HLA-DQB1;HLA-DPA1
G3	GO (biological process) 2021	B cell activation (GO:0042113)	8/85	3.80696e-08	2.23849e-06	0	0	18.706	319.571	CD79B;CD79A;CR2;PTPRC;BTK;PIK3CD;JAK3;MS4A1
G3	GO (cellular component) 2021	endocytic vesicle membrane (GO:0030666)	9/158	4.09082e-07	3.35965e-06	0	0	10.9351	160.848	CD74;HLA-DPB1;RAC2;IL7R;HLA-DQA2;HLA-DQA1;HLA-E;HLA-DQB1;HLA-DPA1
G3	GO (cellular component) 2021	COPII-coated ER to Golgi transport vesicle (GO:0030134)	7/79	4.24377e-07	3.35965e-06	0	0	17.3511	254.587	CD74;HLA-DPB1;HLA-DQA2;HLA-DQA1;HLA-DPA1;HLA-E;HLA-DQB1
G3	GO (biological process) 2021	interleukin-21-mediated signaling pathway (GO:0038114)	4/8	7.91292e-08	4.04591e-06	0	0	174.368	2851.3	IL21R;STAT4;IL2RG;JAK3
G3	GO (biological process) 2021	immunological synapse formation (GO:0001771)	4/8	7.91292e-08	4.04591e-06	0	0	174.368	2851.3	PRF1;CCR7;CCL19;CORO1A
G3	GO (biological process) 2021	cellular response to interleukin-21 (GO:0098757)	4/8	7.91292e-08	4.04591e-06	0	0	174.368	2851.3	IL21R;STAT4;IL2RG;JAK3
G3	KEGG HUMAN 2021	Influenza A	9/172	8.35847e-07	4.82934e-06	0	0	9.9888	139.791	CIITA;CCL5;HLA-DPB1;PIK3CD;HLA-DOA;HLA-DQA2;HLA-DQA1;HLA-DQB1;HLA-DPA1
G3	GO (biological process) 2021	regulation of immune response (GO:0050776)	10/179	1.08476e-07	5.31534e-06	0	0	10.8005	173.204	SELL;IRF4;IRF1;SH2D1A;SLAMF7;PDCD1;CXCL13;ITGAL;HLA-E;BIRC3
G3	GO (biological process) 2021	antigen processing and presentation of exogenous peptide antigen via MHC class II (GO:0019886)	8/98	1.16814e-07	5.49493e-06	0	0	15.9935	255.3	CD74;HLA-DPB1;HLA-DOA;HLA-DQA2;HLA-DQA1;CTSS;HLA-DPA1;HLA-DQB1
G3	GO (biological process) 2021	positive regulation of intracellular signal transduction (GO:1902533)	16/546	1.36472e-07	5.95791e-06	0	0	5.72756	90.5364	CD74;PIK3CD;VAV1;PTPRC;LCK;UBD;CCL5;CD28;RAC2;HCLS1;CCR7;PIM2;CCL19;APOL3;CARD11;BIRC3
G3	GO (biological process) 2021	antigen processing and presentation of peptide antigen via MHC class II (GO:0002495)	8/100	1.36789e-07	5.95791e-06	0	0	15.6443	247.255	CD74;HLA-DPB1;HLA-DOA;HLA-DQA2;HLA-DQA1;CTSS;HLA-DPA1;HLA-DQB1
G3	KEGG HUMAN 2021	Natural killer cell mediated cytotoxicity	8/131	1.09264e-06	6.08756e-06	0	0	11.6831	160.373	LCK;SH2D1A;PRF1;RAC2;PIK3CD;ITGAL;VAV1;HLA-E
G3	MSigDB Hallmark 2020	Interferon Alpha Response	7/97	1.72332e-06	7.13949e-06	0	0	13.8683	184.049	CD74;CXCL11;SELL;LAMP3;IRF1;GBP4;WARS1
G3	GO (cellular component) 2021	clathrin-coated vesicle membrane (GO:0030665)	7/90	1.03692e-06	7.57752e-06	0	0	15.0432	207.284	CD74;HLA-DPB1;IL7R;HLA-DQA2;HLA-DQA1;HLA-DPA1;HLA-DQB1
G3	KEGG HUMAN 2021	Staphylococcus aureus infection	7/95	1.49683e-06	8.05191e-06	0	0	14.1849	190.25	HLA-DPB1;ITGAL;HLA-DOA;HLA-DQA2;HLA-DQA1;HLA-DPA1;HLA-DQB1
G3	MSigDB Hallmark 2020	TNF-alpha Signaling via NF-kB	9/200	2.91775e-06	9.40164e-06	0	0	8.51237	108.488	CXCL11;DUSP2;NR4A3;IRF1;CCL5;PLEK;TNFAIP3;IL7R;BIRC3
G3	MSigDB Hallmark 2020	Complement	9/200	2.91775e-06	9.40164e-06	0	0	8.51237	108.488	CR2;LCK;SPOCK2;IRF1;CCL5;PLEK;WAS;TNFAIP3;CTSS
G3	WikiPathway HUMAN 2021	Interferon type I signaling pathways WP585	6/54	7.60664e-07	9.65458e-06	0	0	22.1362	311.878	SOCS1;PTPRC;LCK;STAT4;PIK3CD;VAV1
G3	GO (biological process) 2021	positive regulation of T cell apoptotic process (GO:0070234)	4/10	2.35233e-07	9.87977e-06	0	0	116.234	1774.04	CD274;CCL5;PDCD1;IDO1
G3	GO (biological process) 2021	response to cytokine (GO:0034097)	9/150	2.63213e-07	1.06737e-05	0	0	11.5602	175.141	CD74;CD274;CIITA;LAMP3;UBD;HCLS1;CXCR4;CCR7;JAK3
G3	GO (biological process) 2021	regulation of B cell proliferation (GO:0030888)	6/46	2.8667e-07	1.12374e-05	0	0	26.5741	400.337	CD74;PTPRC;MZB1;CTLA4;IKZF3;IL2
G3	WikiPathway HUMAN 2021	Ebola Virus Pathway on Host WP4217	8/129	9.72242e-07	1.14586e-05	0	0	11.8774	164.426	HLA-DPB1;PIK3CD;HLA-DOA;HLA-DQA2;HLA-DQA1;HLA-E;HLA-DQB1;HLA-DPA1
G3	GO (biological process) 2021	regulation of T cell activation (GO:0050863)	6/47	3.27048e-07	1.24067e-05	0	0	25.9247	387.137	LCK;CCL5;HLA-DPB1;TNFRSF1B;JAK3;HLA-DPA1
G3	GO (biological process) 2021	cellular response to interleukin-2 (GO:0071352)	4/11	3.67969e-07	1.28661e-05	0	0	99.6241	1475.96	IL2RB;IL2RG;JAK3;IL2
G3	GO (biological process) 2021	interleukin-2-mediated signaling pathway (GO:0038110)	4/11	3.67969e-07	1.28661e-05	0	0	99.6241	1475.96	IL2RB;IL2RG;JAK3;IL2
G3	GO (biological process) 2021	regulation of interleukin-2 production (GO:0032663)	6/48	3.71979e-07	1.28661e-05	0	0	25.3061	374.643	PTPRC;IRF4;CD28;TNFAIP3;GBP1;CARD11
G3	GO (cellular component) 2021	integral component of endoplasmic reticulum membrane (GO:0030176)	8/142	2.0078e-06	1.36244e-05	0	0	10.718	140.604	CD74;DERL3;HLA-DPB1;HLA-DQA2;HLA-DQA1;HLA-E;HLA-DQB1;HLA-DPA1
G3	KEGG HUMAN 2021	NF-kappa B signaling pathway	7/104	2.75463e-06	1.43241e-05	0	0	12.8629	164.674	LCK;BTK;TNFAIP3;LTB;CCL19;CARD11;BIRC3
G3	GO (biological process) 2021	cellular response to lipopolysaccharide (GO:0071222)	8/120	5.60086e-07	1.88189e-05	0	0	12.8377	184.8	CD274;CXCL11;CXCL9;CCL5;TNFAIP3;PDCD1LG2;CXCL13;TNFRSF1B
G3	KEGG HUMAN 2021	Leishmaniasis	6/77	6.25378e-06	3.14706e-05	0	0	14.9479	179.111	HLA-DPB1;HLA-DOA;HLA-DQA2;HLA-DQA1;HLA-DPA1;HLA-DQB1
G3	GO (biological process) 2021	negative regulation of cytokine production (GO:0001818)	9/182	1.33919e-06	4.37468e-05	0	0	9.40664	127.21	SRGN;CD274;PTPRC;NLRC5;TNFAIP3;CCR7;PDCD1LG2;GBP1;JAK3
G3	GO (biological process) 2021	B cell differentiation (GO:0030183)	6/61	1.58134e-06	5.02609e-05	0	0	19.312	257.955	CD79B;CD79A;CR2;PTPRC;JAK3;MS4A1
G3	WikiPathway HUMAN 2021	IL-2 signaling pathway WP49	5/42	4.69026e-06	5.15929e-05	0	0	23.7324	291.197	LCK;IL2RB;IL2RG;JAK3;IL2
G3	GO (biological process) 2021	innate immune response (GO:0045087)	11/302	1.77114e-06	5.48122e-05	0	0	6.92106	91.6617	CD74;CIITA;CR2;LCK;UBD;BTK;NLRC5;PIK3CD;CORO1A;HLA-E;JCHAIN
G3	GO (biological process) 2021	dendritic cell chemotaxis (GO:0002407)	4/16	1.98365e-06	5.98147e-05	0	0	58.0994	762.879	CCL5;CXCR4;CCR7;CCL19
G3	GO (biological process) 2021	regulation of innate immune response (GO:0045088)	6/64	2.10474e-06	6.18793e-05	0	0	18.3103	239.34	GBP5;IRF1;CCL5;TNFAIP3;HLA-E;BIRC3
G3	KEGG HUMAN 2021	Systemic lupus erythematosus	7/135	1.54455e-05	7.52967e-05	0	0	9.7324	107.817	CD28;HLA-DPB1;HLA-DOA;HLA-DQA2;HLA-DQA1;HLA-DQB1;HLA-DPA1
G3	KEGG HUMAN 2021	Yersinia infection	7/137	1.69949e-05	8.03396e-05	0	0	9.5817	105.232	FYB1;LCK;WAS;RAC2;PIK3CD;VAV1;IL2
G3	KEGG HUMAN 2021	Measles	7/139	1.86707e-05	8.56654e-05	0	0	9.43557	102.74	IL2RB;CD28;TNFAIP3;PIK3CD;IL2RG;JAK3;IL2
G3	GO (biological process) 2021	dendritic cell migration (GO:0036336)	4/18	3.30487e-06	9.47934e-05	0	0	49.7945	628.412	CCL5;CXCR4;CCR7;CCL19
G3	WikiPathway HUMAN 2021	Cancer immunotherapy by PD-1 blockade WP4585	4/23	9.34813e-06	9.64026e-05	0	0	36.6814	424.783	CD274;LCK;PDCD1LG2;PDCD1
G3	GO (biological process) 2021	neutrophil chemotaxis (GO:0030593)	6/70	3.57641e-06	0.00010014	0	0	16.5887	208.042	CXCL9;CXCL11;CCL5;PIK3CD;CCL19;CXCL13
G3	KEGG HUMAN 2021	Fc gamma R-mediated phagocytosis	6/97	2.36844e-05	0.000105565	0	0	11.6509	124.09	PTPRC;INPP5D;RAC2;WAS;PIK3CD;VAV1
G3	GO (biological process) 2021	T cell differentiation (GO:0030217)	5/41	4.15138e-06	0.000106534	0	0	24.3928	302.278	PTPRC;LCK;CD28;PIK3CD;IL2
G3	GO (biological process) 2021	positive regulation of neutrophil chemotaxis (GO:0090023)	4/19	4.16713e-06	0.000106534	0	0	46.4725	575.715	CD74;RAC2;CCR7;CCL19
G3	GO (biological process) 2021	cellular response to interleukin-7 (GO:0098761)	4/19	4.16713e-06	0.000106534	0	0	46.4725	575.715	SOCS1;IL2RG;IL7R;JAK3
G3	GO (biological process) 2021	interleukin-7-mediated signaling pathway (GO:0038111)	4/19	4.16713e-06	0.000106534	0	0	46.4725	575.715	SOCS1;IL2RG;IL7R;JAK3
G3	GO (biological process) 2021	granulocyte chemotaxis (GO:0071621)	6/73	4.57703e-06	0.000114523	0	0	15.8436	194.788	CXCL9;CXCL11;CCL5;PIK3CD;CCL19;CXCL13
G3	WikiPathway HUMAN 2021	Vitamin D Receptor Pathway WP2877	8/182	1.25758e-05	0.000122059	0	0	8.23741	92.9488	ADGRE5;IRF4;BTLA;IRF8;TNFAIP3;CTLA4;HLA-DQA2;HLA-DQA1
G3	GO (biological process) 2021	positive regulation of protein kinase B signaling (GO:0051897)	8/161	5.11853e-06	0.000124198	0	0	9.37802	114.249	LCK;CD28;RAC2;HCLS1;PIK3CD;CCR7;CCL19;VAV1
G3	GO (biological process) 2021	cellular response to molecule of bacterial origin (GO:0071219)	7/115	5.38615e-06	0.000124198	0	0	11.5464	140.077	CD274;CXCL11;CXCL9;TNFAIP3;PDCD1LG2;CXCL13;TNFRSF1B
G3	GO (biological process) 2021	positive regulation of immune response (GO:0050778)	6/75	5.36237e-06	0.000124198	0	0	15.3828	186.687	GBP5;CD74;PTPRC;CCL5;CCR7;IL2
G3	GO (biological process) 2021	natural killer cell activation (GO:0030101)	5/43	5.2825e-06	0.000124198	0	0	23.1067	280.772	PTPRC;IL21R;PIK3CD;SLAMF7;IL2
G3	GO (biological process) 2021	lymphocyte chemotaxis (GO:0048247)	5/44	5.93179e-06	0.00013415	0	0	22.513	270.949	CXCL11;CCL5;PIK3CD;CCL19;CXCL13
G3	GO (biological process) 2021	neutrophil migration (GO:1990266)	6/77	6.25378e-06	0.000138763	0	0	14.9479	179.111	CXCL9;CXCL11;CCL5;PIK3CD;CCL19;CXCL13
G3	WikiPathway HUMAN 2021	IL-4 signaling pathway WP395	5/54	1.64806e-05	0.000143121	0	0	17.9095	197.243	SOCS1;INPP5D;PIK3CD;IL2RG;JAK3
G3	WikiPathway HUMAN 2021	Macrophage markers WP4146	3/9	1.6387e-05	0.000143121	0	0	86.4174	952.235	CD74;RAC2;LYZ
G3	GO (biological process) 2021	positive regulation of lymphocyte apoptotic process (GO:0070230)	3/7	6.88705e-06	0.000149985	0	0	129.639	1540.87	CCL5;PDCD1;IDO1
G3	WikiPathway HUMAN 2021	Regulation of toll-like receptor signaling pathway WP1449	7/139	1.86707e-05	0.000154033	0	0	9.43557	102.74	CXCL11;CXCL9;SOCS1;CCL5;BTK;TNFAIP3;PIK3CD
G3	GO (biological process) 2021	regulation of I-kappaB kinase/NF-kappaB signaling (GO:0043122)	9/224	7.33574e-06	0.000156851	0	0	7.55293	89.2965	CD74;UBD;TNFAIP3;CCR7;PIM2;CCL19;APOL3;CARD11;BIRC3
G3	GO (cellular component) 2021	trans-Golgi network membrane (GO:0032588)	6/99	2.66009e-05	0.000157943	0	0	11.3992	120.086	CD74;HLA-DPB1;HLA-DQA2;HLA-DQA1;HLA-DPA1;HLA-DQB1
G3	GO (cellular component) 2021	lysosome (GO:0005764)	12/477	2.55631e-05	0.000157943	0	0	4.72721	49.9872	SRGN;CD74;LAMP3;PRF1;HLA-DPB1;CXCR4;HLA-DOA;HLA-DQA2;CTSS;HLA-DQA1;HLA-DQB1;HLA-DPA1
G3	GO (biological process) 2021	positive regulation of neutrophil migration (GO:1902624)	4/22	7.75763e-06	0.000160052	0	0	38.7212	455.626	CD74;RAC2;CCR7;CCL19
G3	GO (biological process) 2021	positive regulation of granulocyte chemotaxis (GO:0071624)	4/22	7.75763e-06	0.000160052	0	0	38.7212	455.626	CD74;RAC2;CCR7;CCL19
G3	GO (biological process) 2021	positive regulation of I-kappaB kinase/NF-kappaB signaling (GO:0043123)	8/171	7.97706e-06	0.000161742	0	0	8.79822	103.282	CD74;UBD;CCR7;PIM2;CCL19;APOL3;CARD11;BIRC3
G3	GO (molecular function) 2021	CXCR3 chemokine receptor binding (GO:0048248)	3/5	1.98477e-06	0.000166721	0	0	259.304	3404.67	CXCL11;CXCL9;CXCL13
G3	GO (biological process) 2021	regulation of interleukin-10 production (GO:0032653)	5/48	9.1784e-06	0.000182946	0	0	20.4147	236.783	CD274;IRF4;CD28;PDCD1LG2;JAK3
G3	WikiPathway HUMAN 2021	Selective expression of chemokine receptors during T-cell polarization WP4494	4/29	2.43977e-05	0.000191696	0	0	27.8695	296.002	CD28;CXCR4;CCR7;IL2
G3	GO (cellular component) 2021	integral component of plasma membrane (GO:0005887)	22/1454	3.71187e-05	0.000207428	0	0	2.9526	30.1206	LTK;BTN1A1;FCRL4;ECEL1;CSF2RB;IL2RG;TSHR;CD79B;P2RY8;PTPRC;SELL;ADGRE5;IL2RB;MRC1;BTLA;CD28;CTLA4;CD37;MS4A1;HLA-DQA2;HLA-DQA1;HLA-DPA1
G3	GO (biological process) 2021	regulation of lymphocyte apoptotic process (GO:0070228)	3/8	1.09719e-05	0.000215048	0	0	103.706	1184.34	CD274;BTK;JAK3
G3	GO (biological process) 2021	dendritic cell differentiation (GO:0097028)	4/24	1.11668e-05	0.00021528	0	0	34.8456	397.33	UBD;IRF8;CCR7;CCL19
G3	KEGG HUMAN 2021	Fc epsilon RI signaling pathway	5/68	5.08673e-05	0.000220425	0	0	13.9198	137.615	INPP5D;RAC2;BTK;PIK3CD;VAV1
G3	KEGG HUMAN 2021	TNF signaling pathway	6/112	5.33711e-05	0.000225024	0	0	9.99461	98.3294	IRF1;CCL5;PIK3CD;TNFAIP3;TNFRSF1B;BIRC3
G3	GO (biological process) 2021	regulation of interferon-gamma production (GO:0032649)	6/86	1.18779e-05	0.000225297	0	0	13.2603	150.382	CD274;HLA-DPB1;CCR7;BTN3A2;PDCD1LG2;HLA-DPA1
G3	KEGG HUMAN 2021	Leukocyte transendothelial migration	6/114	5.89291e-05	0.00024192	0	0	9.80853	95.527	ITK;RAC2;PIK3CD;CXCR4;ITGAL;VAV1
G3	GO (biological process) 2021	negative regulation of sequestering of calcium ion (GO:0051283)	4/25	1.32333e-05	0.000243163	0	0	33.1846	372.755	PTPRC;LCK;CCR7;CCL19
G3	GO (biological process) 2021	regulation of neutrophil chemotaxis (GO:0090022)	4/25	1.32333e-05	0.000243163	0	0	33.1846	372.755	CD74;RAC2;CCR7;CCL19
G3	GO (cellular component) 2021	membrane raft (GO:0045121)	7/163	5.1862e-05	0.000273716	0	0	7.97424	78.6813	CD79A;PTPRC;LCK;BTK;TNFRSF1B;MS4A1;CARD11
G3	GO (biological process) 2021	regulation of regulatory T cell differentiation (GO:0045589)	4/26	1.55683e-05	0.000277399	0	0	31.6746	350.647	SOCS1;IRF1;CTLA4;IL2
G3	GO (biological process) 2021	positive regulation of interleukin-2 production (GO:0032743)	4/26	1.55683e-05	0.000277399	0	0	31.6746	350.647	PTPRC;IRF4;CD28;CARD11
G3	GO (biological process) 2021	regulation of CD8-positive, alpha-beta T cell activation (GO:2001185)	3/9	1.6387e-05	0.000287628	0	0	86.4174	952.235	CD274;IRF1;HLA-E
G3	KEGG HUMAN 2021	Pathways in cancer	12/531	7.195e-05	0.0002878	0	0	4.22358	40.291	IL2RB;STAT4;RAC2;PIK3CD;CXCR4;CSF2RB;PIM2;IL2RG;IL7R;JAK3;IL2;BIRC3
G3	GO (biological process) 2021	release of sequestered calcium ion into cytosol (GO:0051209)	4/27	1.81928e-05	0.000314629	0	0	30.296	330.665	PTPRC;LCK;CCR7;CCL19
G3	GO (cellular component) 2021	actin filament (GO:0005884)	5/72	6.70064e-05	0.000335032	0	0	13.0861	125.767	RAC2;WAS;HCLS1;LCP1;CORO1A
G3	GO (biological process) 2021	chemokine-mediated signaling pathway (GO:0070098)	5/56	1.97199e-05	0.000336095	0	0	17.2054	186.402	CXCL9;CXCL11;CCL5;CCL19;CXCL13
G3	GO (biological process) 2021	regulation of immunoglobulin production (GO:0002637)	4/28	2.11285e-05	0.000354959	0	0	29.0322	312.528	PTPRC;MZB1;IL2;HLA-E
G3	GO (biological process) 2021	cellular response to oxygen-containing compound (GO:1901701)	10/323	2.19278e-05	0.000363199	0	0	5.78896	62.1025	CD274;CXCL11;CXCL9;LTK;NR4A3;TNFAIP3;PDCD1LG2;CXCL13;TNFRSF1B;TSHR
G3	WikiPathway HUMAN 2021	Development of pulmonary dendritic cells and macrophage subsets WP3892	3/13	5.48398e-05	0.000393416	0	0	51.84	508.607	IRF4;IRF8;IKZF1
G3	WikiPathway HUMAN 2021	Control of immune tolerance by vasoactive intestinal peptide WP4484	3/13	5.48398e-05	0.000393416	0	0	51.84	508.607	CD28;CTLA4;IL2
G3	GO (cellular component) 2021	cytoplasmic vesicle membrane (GO:0030659)	10/380	8.59516e-05	0.00040827	0	0	4.88288	45.7122	CD74;PTPRC;SELL;ADGRE5;MRC1;HLA-DPB1;HLA-DQA2;HLA-DQA1;HLA-DQB1;HLA-DPA1
G3	GO (molecular function) 2021	chemokine activity (GO:0008009)	5/46	7.417e-06	0.000415352	0	0	21.4127	252.921	CXCL9;CXCL11;CCL5;CCL19;CXCL13
G3	GO (biological process) 2021	cellular response to chemokine (GO:1990869)	5/60	2.76705e-05	0.000451952	0	0	15.9509	167.407	CXCL9;CXCL11;CCL5;CCL19;CXCL13
G3	GO (molecular function) 2021	chemokine receptor binding (GO:0042379)	5/50	1.12509e-05	0.000455642	0	0	19.5054	222.265	CXCL9;CXCL11;CCL5;CCL19;CXCL13
G3	GO (molecular function) 2021	cytokine receptor activity (GO:0004896)	6/88	1.35608e-05	0.000455642	0	0	12.9355	144.986	CD74;IL2RB;IL21R;CSF2RB;IL2RG;IL7R
G3	WikiPathway HUMAN 2021	Cancer immunotherapy by CTLA4 blockade WP4582	3/14	6.94959e-05	0.000477785	0	0	47.1249	451.185	CD28;PIK3CD;CTLA4
G3	GO (biological process) 2021	regulation of protein kinase B signaling (GO:0051896)	8/207	3.1769e-05	0.000508999	0	0	7.19342	74.5024	LCK;CD28;RAC2;HCLS1;PIK3CD;CCR7;CCL19;VAV1
G3	GO (biological process) 2021	positive regulation of leukocyte cell-cell adhesion (GO:1903039)	4/31	3.20288e-05	0.000508999	0	0	25.8025	267.027	NR4A3;LCK;HLA-DPB1;HLA-DPA1
G3	GO (biological process) 2021	B cell proliferation (GO:0042100)	4/32	3.64382e-05	0.00057135	0	0	24.8797	254.268	CD79A;CR2;PTPRC;MS4A1
G3	GO (biological process) 2021	negative regulation of leukocyte apoptotic process (GO:2000107)	3/12	4.23667e-05	0.000655568	0	0	57.6029	580.012	HCLS1;CCR7;CCL19
G3	GO (biological process) 2021	response to lipopolysaccharide (GO:0032496)	7/159	4.42871e-05	0.000676385	0	0	8.18575	82.0607	CD274;CXCL11;CXCL9;TNFAIP3;PDCD1LG2;CXCL13;TNFRSF1B
G3	KEGG HUMAN 2021	Herpes simplex virus 1 infection	11/498	0.00017776	0.000693262	0	0	4.09421	35.3538	CD74;CCL5;HLA-DPB1;PIK3CD;HLA-DOA;HLA-DQA2;HLA-DQA1;HLA-E;BIRC3;HLA-DQB1;HLA-DPA1
G3	KEGG HUMAN 2021	PD-L1 expression and PD-1 checkpoint pathway in cancer	5/89	0.000183564	0.000698439	0	0	10.4288	89.7183	CD274;LCK;CD28;PIK3CD;PDCD1
G3	GO (biological process) 2021	regulation of activated T cell proliferation (GO:0046006)	4/34	4.65669e-05	0.000702086	0	0	23.2187	231.598	CD274;PDCD1LG2;IL2;IDO1
G3	GO (biological process) 2021	cellular response to lipid (GO:0071396)	8/219	4.73872e-05	0.00070541	0	0	6.78018	67.5113	CD274;CXCL11;CXCL9;LTK;TNFAIP3;PDCD1LG2;CXCL13;TNFRSF1B
G3	GO (biological process) 2021	regulation of T cell receptor signaling pathway (GO:0050856)	4/35	5.23369e-05	0.000759855	0	0	22.4686	221.491	LCK;SH2D1A;GBP1;CARD11
G3	GO (biological process) 2021	positive regulation of immunoglobulin production (GO:0002639)	4/35	5.23369e-05	0.000759855	0	0	22.4686	221.491	PTPRC;MZB1;IL2;HLA-E
G3	GO (biological process) 2021	cellular response to interleukin-15 (GO:0071350)	3/13	5.48398e-05	0.000767757	0	0	51.84	508.607	IL2RB;IL2RG;JAK3
G3	GO (biological process) 2021	regulation of receptor signaling pathway via STAT (GO:1904892)	3/13	5.48398e-05	0.000767757	0	0	51.84	508.607	PTPRC;IL7R;JAK3
G3	GO (biological process) 2021	interleukin-15-mediated signaling pathway (GO:0035723)	3/13	5.48398e-05	0.000767757	0	0	51.84	508.607	IL2RB;IL2RG;JAK3
G3	GO (biological process) 2021	positive regulation of innate immune response (GO:0045089)	4/36	5.86118e-05	0.000810912	0	0	21.7654	212.094	GBP5;CCL5;NLRC5;HLA-E
G3	GO (cellular component) 2021	lytic vacuole membrane (GO:0098852)	8/267	0.0001874	0.000847762	0	0	5.51014	47.2895	CD74;LAMP3;HLA-DPB1;HLA-DOA;HLA-DQA2;HLA-DQA1;HLA-DQB1;HLA-DPA1
G3	GO (molecular function) 2021	phospholipase activator activity (GO:0016004)	3/11	3.19123e-05	0.000893544	0	0	64.8065	670.911	LCK;CCL5;BTK
G3	WikiPathway HUMAN 2021	Apoptosis WP254	5/84	0.000139763	0.000922436	0	0	11.0916	98.4445	IRF4;IRF1;PRF1;TNFRSF1B;BIRC3
G3	GO (biological process) 2021	positive regulation of production of molecular mediator of immune response (GO:0002702)	4/38	7.27827e-05	0.000972641	0	0	20.483	195.162	PTPRC;MZB1;IL2;HLA-E
G3	GO (biological process) 2021	positive regulation of protein-containing complex assembly (GO:0031334)	6/118	7.14317e-05	0.000972641	0	0	9.45631	90.2772	GBP5;TCL1A;PLEK;LCP1;CXCL13;WARS1
G3	GO (biological process) 2021	lymphocyte proliferation (GO:0046651)	4/38	7.27827e-05	0.000972641	0	0	20.483	195.162	CD79A;CR2;PTPRC;MS4A1
G3	WikiPathway HUMAN 2021	Acute viral myocarditis WP4298	5/86	0.000156195	0.000991237	0	0	10.8167	94.8017	SOCS1;RAC2;CXCR4;ITGAL;IL2
G3	GO (biological process) 2021	regulation of cytokine-mediated signaling pathway (GO:0001959)	5/74	7.64259e-05	0.00100985	0	0	12.7055	120.438	CD74;SOCS1;PTPRC;TNFAIP3;BIRC3
G3	GO (molecular function) 2021	lipase activator activity (GO:0060229)	3/12	4.23667e-05	0.0010168	0	0	57.6029	580.012	LCK;CCL5;BTK
G3	WikiPathway HUMAN 2021	Thymic Stromal LymphoPoietin (TSLP) Signaling Pathway WP2203	4/47	0.000168823	0.0010317	0	0	16.1885	140.624	LCK;STAT4;BTK;IL7R
G3	GO (biological process) 2021	regulation of lymphocyte activation (GO:0051249)	3/15	8.64964e-05	0.00113022	0	0	43.1957	404.113	LCK;CCL5;IKZF3
G3	WikiPathway HUMAN 2021	IL-3 signaling pathway WP286	4/49	0.000198729	0.00117108	0	0	15.4674	131.838	INPP5D;PIK3CD;CSF2RB;VAV1
G3	GO (cellular component) 2021	phagocytic vesicle (GO:0045335)	5/100	0.000316252	0.00136563	0	0	9.21612	74.2724	RAC2;CORO1A;MPEG1;CTSS;HLA-E
G3	GO (biological process) 2021	calcium ion transmembrane import into cytosol (GO:0097553)	4/42	0.000108376	0.00140055	0	0	18.3232	167.289	PTPRC;LCK;CCR7;CCL19
G3	GO (molecular function) 2021	phospholipase binding (GO:0043274)	3/14	6.94959e-05	0.00145941	0	0	47.1249	451.185	LCK;WAS;BTK
G3	GO (biological process) 2021	negative regulation of interleukin-10 production (GO:0032693)	3/17	0.000128161	0.00163823	0	0	37.0211	331.792	CD274;PDCD1LG2;JAK3
G3	WikiPathway HUMAN 2021	Hematopoietic Stem Cell Differentiation WP2849	4/55	0.000311302	0.0017712	0	0	13.6436	110.169	CIITA;CXCR4;IKZF1;VAV1
G3	GO (biological process) 2021	regulation of receptor signaling pathway via JAK-STAT (GO:0046425)	4/45	0.000142311	0.00179955	0	0	16.9799	150.399	SOCS1;PTPRC;CCL5;JAK3
G3	GO (biological process) 2021	positive regulation of interleukin-4 production (GO:0032753)	3/18	0.000153132	0.00190938	0	0	34.5513	303.506	IRF4;CD28;HLA-E
G3	GO (biological process) 2021	cellular response to tumor necrosis factor (GO:0071356)	7/194	0.000154244	0.00190938	0	0	6.64186	58.2954	TCL1A;CCL5;LTB;CCL19;TNFRSF1B;GBP1;BIRC3
G3	GO (biological process) 2021	regulation of cell population proliferation (GO:0042127)	14/764	0.000165172	0.00202336	0	0	3.43395	29.9046	CXCL9;LTK;IL2;WARS1;TSHR;CXCL11;TCL1A;NR4A3;IRF1;MZB1;STAT4;HCLS1;PIM2;IL7R
G3	GO (molecular function) 2021	MHC class II protein complex binding (GO:0023026)	3/17	0.000128161	0.0021531	0	0	37.0211	331.792	CD74;HLA-DOA;MS4A1
G3	GO (molecular function) 2021	CXCR chemokine receptor binding (GO:0045236)	3/17	0.000128161	0.0021531	0	0	37.0211	331.792	CXCL9;CXCL11;CXCL13
G3	GO (biological process) 2021	regulation of lymphocyte proliferation (GO:0050670)	3/19	0.000181063	0.00219516	0	0	32.3902	279.096	MZB1;TNFRSF1B;IKZF3
G3	WikiPathway HUMAN 2021	IL-7 signaling pathway WP205	3/25	0.000418819	0.0022292	0	0	23.5494	183.169	IL2RG;IL7R;JAK3
G3	WikiPathway HUMAN 2021	Kit receptor signaling pathway WP304	4/59	0.000407956	0.0022292	0	0	12.6488	98.7157	SOCS1;INPP5D;BTK;VAV1
G3	WikiPathway HUMAN 2021	Focal Adhesion-PI3K-Akt-mTOR-signaling pathway WP3932	8/303	0.000438147	0.00225919	0	0	4.82884	37.3412	TCL1A;IL2RB;PIK3CD;IL2RG;IL7R;ITGAL;JAK3;IL2
G3	WikiPathway HUMAN 2021	TYROBP causal network in microglia WP3945	4/61	0.000463549	0.00231774	0	0	12.2038	93.6833	PLEK;HCLS1;CD37;TNFRSF1B
G3	GO (cellular component) 2021	actin cytoskeleton (GO:0015629)	8/316	0.000577822	0.00238665	0	0	4.62196	34.4625	CD274;FYB1;WAS;RAC2;HCLS1;LCP1;GBP1;CORO1A
G3	GO (biological process) 2021	mesoderm development (GO:0007498)	3/20	0.000212101	0.00254521	0	0	30.4834	257.842	BTK;IKZF1;IKZF3
G3	KEGG HUMAN 2021	NOD-like receptor signaling pathway	6/181	0.000721015	0.00267806	0	0	6.03276	43.6461	GBP5;CCL5;TNFAIP3;GBP1;GBP4;BIRC3
G3	GO (biological process) 2021	regulation of interleukin-12 production (GO:0032655)	4/51	0.000232276	0.00275915	0	0	14.8078	123.905	CCR7;LTB;CCL19;JAK3
G3	GO (biological process) 2021	positive regulation of antigen receptor-mediated signaling pathway (GO:0050857)	3/21	0.000246388	0.00289753	0	0	28.7884	239.191	PTPRC;LCK;CARD11
G3	GO (cellular component) 2021	lysosomal membrane (GO:0005765)	8/330	0.000766497	0.00303405	0	0	4.41784	31.6922	CD74;LAMP3;HLA-DPB1;HLA-DOA;HLA-DQA2;HLA-DQA1;HLA-DQB1;HLA-DPA1
G3	WikiPathway HUMAN 2021	SARS-CoV-2 innate immunity evasion and cell-specific immune response WP5039	4/66	0.000625861	0.00303727	0	0	11.2168	82.739	CXCL9;CXCL11;CCL5;CXCL13
G3	GO (molecular function) 2021	protein kinase binding (GO:0019901)	11/506	0.000203992	0.00311552	0	0	4.02638	34.2138	TCL1A;DUSP2;NR4A3;PTPRC;SOCS1;LCK;PLEK;WAS;RAC2;HCLS1;WARS1
G3	GO (biological process) 2021	positive regulation of B cell activation (GO:0050871)	4/53	0.000269715	0.00314044	0	0	14.2019	116.714	CD74;PTPRC;BTK;IL2
G3	GO (biological process) 2021	negative regulation of interleukin-2 production (GO:0032703)	3/22	0.000284067	0.00327513	0	0	27.2719	222.71	PTPRC;TNFAIP3;GBP1
G3	GO (biological process) 2021	regulation of interleukin-4 production (GO:0032673)	3/23	0.000325275	0.00371382	0	0	25.907	208.055	IRF4;CD28;HLA-E
G3	GO (biological process) 2021	negative regulation of regulatory T cell differentiation (GO:0045590)	2/5	0.00034117	0.00371496	0	0	114.247	912.05	IRF1;CTLA4
G3	GO (biological process) 2021	establishment of T cell polarity (GO:0001768)	2/5	0.00034117	0.00371496	0	0	114.247	912.05	CCR7;CCL19
G3	GO (biological process) 2021	response to prostaglandin (GO:0034694)	2/5	0.00034117	0.00371496	0	0	114.247	912.05	CCR7;CCL19
G3	GO (biological process) 2021	positive regulation of MHC class I biosynthetic process (GO:0045345)	2/5	0.00034117	0.00371496	0	0	114.247	912.05	CIITA;NLRC5
G3	GO (biological process) 2021	mature conventional dendritic cell differentiation (GO:0097029)	2/5	0.00034117	0.00371496	0	0	114.247	912.05	CCR7;CCL19
G3	GO (biological process) 2021	regulation of apoptotic process (GO:0042981)	13/742	0.000438969	0.00473603	0	0	3.25284	25.148	CD74;LTK;IKZF3;VAV1;IL2;TCL1A;UBD;IL2RB;CD28;CTLA4;PIM2;JAK3;BIRC3
G3	GO (biological process) 2021	positive regulation of cell-cell adhesion mediated by integrin (GO:0033634)	2/6	0.00050978	0.00514015	0	0	85.681	649.593	CCL5;CXCL13
G3	GO (biological process) 2021	positive regulation of dendritic cell antigen processing and presentation (GO:0002606)	2/6	0.00050978	0.00514015	0	0	85.681	649.593	CCR7;CCL19
G3	GO (biological process) 2021	establishment of lymphocyte polarity (GO:0001767)	2/6	0.00050978	0.00514015	0	0	85.681	649.593	CCR7;CCL19
G3	GO (biological process) 2021	Fc-epsilon receptor signaling pathway (GO:0038095)	5/111	0.000511393	0.00514015	0	0	8.25513	62.5605	ITK;NR4A3;BTK;CARD11;VAV1
G3	GO (biological process) 2021	B cell chemotaxis (GO:0035754)	2/6	0.00050978	0.00514015	0	0	85.681	649.593	PIK3CD;CXCL13
G3	GO (biological process) 2021	negative regulation of CD8-positive, alpha-beta T cell activation (GO:2001186)	2/6	0.00050978	0.00514015	0	0	85.681	649.593	CD274;SOCS1
G3	GO (biological process) 2021	response to tumor necrosis factor (GO:0034612)	5/110	0.000490643	0.00514015	0	0	8.33418	63.5047	TCL1A;UBD;CCL5;CCL19;GBP1
G3	GO (biological process) 2021	positive regulation of antigen processing and presentation (GO:0002579)	2/6	0.00050978	0.00514015	0	0	85.681	649.593	CCR7;CCL19
G3	GO (biological process) 2021	positive regulation of cellular component movement (GO:0051272)	3/27	0.00052807	0.0052628	0	0	21.5848	162.885	SPOCK2;CCR7;CCL19
G3	WikiPathway HUMAN 2021	IL-18 signaling pathway WP4754	7/272	0.00116403	0.00533514	0	0	4.66833	31.5386	LCK;IRF1;CCL5;TNFAIP3;LTB;CCL19;BIRC3
G3	WikiPathway HUMAN 2021	Overview of leukocyte-intrinsic Hippo pathway functions WP4542	3/35	0.00114173	0.00533514	0	0	16.1821	109.637	FYB1;CCR7;ITGAL
G3	GO (molecular function) 2021	protein homodimerization activity (GO:0042803)	12/636	0.000381417	0.00533984	0	0	3.49383	27.5021	GBP5;CR2;NR4A3;CCL5;PLEK;ADA2;GBP1;IKZF3;CORO1A;GBP4;WARS1;JCHAIN
G3	GO (biological process) 2021	neutrophil degranulation (GO:0043312)	10/481	0.000566518	0.00559853	0	0	3.81596	28.5281	CHIT1;PTPRC;SELL;ADGRE5;FGL2;ADA2;LYZ;TNFRSF1B;ITGAL;CTSS
G3	GO (biological process) 2021	type I interferon signaling pathway (GO:0060337)	4/65	0.000590598	0.00560115	0	0	11.4012	84.7609	IRF4;IRF1;IRF8;HLA-E
G3	GO (biological process) 2021	T cell activation involved in immune response (GO:0002286)	3/28	0.000588903	0.00560115	0	0	20.7203	154.102	CD74;LCP1;ITGAL
G3	GO (biological process) 2021	regulation of B cell activation (GO:0050864)	3/28	0.000588903	0.00560115	0	0	20.7203	154.102	MZB1;TNFAIP3;IKZF3
G3	GO (biological process) 2021	positive regulation of kinase activity (GO:0033674)	5/114	0.000577615	0.00560115	0	0	8.02671	59.852	CD74;LTK;PTPRC;CCR7;CCL19
G3	GO (biological process) 2021	cellular response to type I interferon (GO:0071357)	4/65	0.000590598	0.00560115	0	0	11.4012	84.7609	IRF4;IRF1;IRF8;HLA-E
G3	KEGG HUMAN 2021	Apoptosis	5/142	0.00154728	0.0056134	0	0	6.37717	41.2683	PRF1;PIK3CD;CSF2RB;CTSS;BIRC3
G3	GO (biological process) 2021	negative regulation of apoptotic process (GO:0043066)	10/485	0.000603931	0.00563669	0	0	3.78304	28.0401	CD74;TCL1A;LTK;LAMP3;IL2RB;CD28;HCLS1;PIM2;IL2;BIRC3
G3	GO (biological process) 2021	neutrophil activation involved in immune response (GO:0002283)	10/485	0.000603931	0.00563669	0	0	3.78304	28.0401	CHIT1;PTPRC;SELL;ADGRE5;FGL2;ADA2;LYZ;TNFRSF1B;ITGAL;CTSS
G3	GO (biological process) 2021	defense response to bacterium (GO:0042742)	6/176	0.000622638	0.00576553	0	0	6.21176	45.8524	CXCL13;LYZ;MPEG1;GBP4;HLA-E;JCHAIN
G3	GO (biological process) 2021	neutrophil mediated immunity (GO:0002446)	10/488	0.000633315	0.00581858	0	0	3.75872	27.6812	CHIT1;PTPRC;SELL;ADGRE5;FGL2;ADA2;LYZ;TNFRSF1B;ITGAL;CTSS
G3	GO (molecular function) 2021	protein tyrosine kinase activity (GO:0004713)	5/108	0.000451052	0.00582898	0	0	8.49686	65.4592	ITK;LTK;LCK;BTK;JAK3
G3	GO (biological process) 2021	regulation of T-helper 1 cell differentiation (GO:0045625)	2/7	0.000710938	0.00628619	0	0	68.5414	496.851	CCL19;JAK3
G3	GO (biological process) 2021	negative regulation of T cell apoptotic process (GO:0070233)	2/7	0.000710938	0.00628619	0	0	68.5414	496.851	CCL5;JAK3
G3	GO (biological process) 2021	regulation of tyrosine phosphorylation of STAT protein (GO:0042509)	4/68	0.000700825	0.00628619	0	0	10.8651	78.9162	SOCS1;CCL5;HCLS1;IL2
G3	GO (biological process) 2021	negative regulation of dendritic cell apoptotic process (GO:2000669)	2/7	0.000710938	0.00628619	0	0	68.5414	496.851	CCR7;CCL19
G3	GO (biological process) 2021	regulation of MHC class I biosynthetic process (GO:0045343)	2/7	0.000710938	0.00628619	0	0	68.5414	496.851	CIITA;NLRC5
G3	GO (biological process) 2021	positive regulation of B cell proliferation (GO:0030890)	3/30	0.000723597	0.00635037	0	0	19.1836	138.722	CD74;PTPRC;IL2
G3	GO (biological process) 2021	peptidyl-tyrosine phosphorylation (GO:0018108)	4/69	0.000740594	0.0064514	0	0	10.6974	77.1077	ITK;LCK;BTK;JAK3
G3	GO (biological process) 2021	defense response to Gram-positive bacterium (GO:0050830)	4/70	0.000781933	0.00676142	0	0	10.5348	75.3634	LYZ;MPEG1;GBP4;HLA-E
G3	GO (molecular function) 2021	cytokine activity (GO:0005125)	6/173	0.000568828	0.00682593	0	0	6.32432	47.2549	CXCL11;CXCL9;CCL5;CCL19;CXCL13;IL2
G3	GO (biological process) 2021	positive regulation of locomotion (GO:0040017)	3/31	0.000797694	0.00684736	0	0	18.4975	131.957	SPOCK2;CCR7;CCL19
G3	GO (biological process) 2021	myeloid leukocyte differentiation (GO:0002573)	4/71	0.000824876	0.00702937	0	0	10.3771	73.68	UBD;PIK3CD;CCR7;CCL19
G3	WikiPathway HUMAN 2021	IL-5 signaling pathway WP127	3/40	0.00168697	0.00732501	0	0	13.9918	89.335	BTK;CSF2RB;IL2
G3	WikiPathway HUMAN 2021	Microglia Pathogen Phagocytosis Pathway WP3937	3/40	0.00168697	0.00732501	0	0	13.9918	89.335	RAC2;PIK3CD;VAV1
G3	GO (biological process) 2021	positive regulation of interleukin-10 production (GO:0032733)	3/32	0.000876445	0.0074151	0	0	17.8588	125.719	CD274;IRF4;CD28
G3	GO (biological process) 2021	regulation of CD8-positive, alpha-beta T cell proliferation (GO:2000564)	2/8	0.000944262	0.00771147	0	0	57.1149	397.812	IRF1;HLA-E
G3	GO (biological process) 2021	natural killer cell differentiation (GO:0001779)	2/8	0.000944262	0.00771147	0	0	57.1149	397.812	PTPRC;PIK3CD
G3	GO (biological process) 2021	positive regulation of oligodendrocyte differentiation (GO:0048714)	2/8	0.000944262	0.00771147	0	0	57.1149	397.812	CXCR4;TNFRSF1B
G3	GO (biological process) 2021	mast cell activation involved in immune response (GO:0002279)	2/8	0.000944262	0.00771147	0	0	57.1149	397.812	NR4A3;PIK3CD
G3	GO (biological process) 2021	mast cell degranulation (GO:0043303)	2/8	0.000944262	0.00771147	0	0	57.1149	397.812	NR4A3;PIK3CD
G3	GO (biological process) 2021	positive regulation of interleukin-12 production (GO:0032735)	3/34	0.00104836	0.00850253	0	0	16.7049	114.605	CCR7;CCL19;LTB
G3	GO (biological process) 2021	cellular response to virus (GO:0098586)	3/35	0.00114173	0.00913386	0	0	16.1821	109.637	CCL5;POU2AF1;CCL19
G3	GO (biological process) 2021	positive regulation of lymphocyte activation (GO:0051251)	3/35	0.00114173	0.00913386	0	0	16.1821	109.637	LCK;HLA-DPB1;HLA-DPA1
G3	GO (biological process) 2021	interleukin-9-mediated signaling pathway (GO:0038113)	2/9	0.00120937	0.0092352	0	0	48.9532	328.851	IL2RG;JAK3
G3	GO (biological process) 2021	positive regulation of peptidyl-tyrosine phosphorylation (GO:0050731)	5/134	0.00119663	0.0092352	0	0	6.7754	45.5865	CD74;PTPRC;CCL5;HCLS1;IL2
G3	GO (biological process) 2021	regulation of dendritic cell antigen processing and presentation (GO:0002604)	2/9	0.00120937	0.0092352	0	0	48.9532	328.851	CCR7;CCL19
G3	GO (biological process) 2021	cellular response to interleukin-9 (GO:0071355)	2/9	0.00120937	0.0092352	0	0	48.9532	328.851	IL2RG;JAK3
G3	GO (biological process) 2021	regulation of respiratory burst (GO:0060263)	2/9	0.00120937	0.0092352	0	0	48.9532	328.851	RAC2;JCHAIN
G3	GO (biological process) 2021	positive regulation of B cell differentiation (GO:0045579)	2/9	0.00120937	0.0092352	0	0	48.9532	328.851	BTK;IL2
G3	GO (biological process) 2021	mast cell mediated immunity (GO:0002448)	2/9	0.00120937	0.0092352	0	0	48.9532	328.851	NR4A3;PIK3CD
G3	GO (biological process) 2021	positive regulation of cytokine-mediated signaling pathway (GO:0001961)	3/36	0.0012402	0.00940951	0	0	15.6909	105.011	CD74;NLRC5;CXCR4
G3	GO (molecular function) 2021	CD4 receptor binding (GO:0042609)	2/8	0.000944262	0.0105757	0	0	57.1149	397.812	CD74;LCK
G3	GO (biological process) 2021	regulation of inflammatory response (GO:0050727)	6/206	0.00140584	0.0105979	0	0	5.27196	34.6216	AKNA;CCL5;TNFAIP3;TNFRSF1B;IL2;BIRC3
G3	GO (biological process) 2021	regulation of interleukin-1 beta production (GO:0032651)	4/83	0.00147772	0.0110688	0	0	8.79547	57.3223	GBP5;TNFAIP3;CCR7;CCL19
G3	GO (biological process) 2021	regulation of cell-cell adhesion mediated by integrin (GO:0033632)	2/10	0.00150589	0.0111379	0	0	42.8319	278.338	CCL5;CXCL13
G3	GO (biological process) 2021	negative regulation of lymphocyte apoptotic process (GO:0070229)	2/10	0.00150589	0.0111379	0	0	42.8319	278.338	CCL5;IL2
G3	GO (cellular component) 2021	trans-Golgi network (GO:0005802)	6/239	0.00296226	0.0112566	0	0	4.5177	26.3012	CD74;HLA-DPB1;HLA-DQA2;HLA-DQA1;HLA-DQB1;HLA-DPA1
G3	GO (biological process) 2021	negative regulation of lymphocyte proliferation (GO:0050672)	3/39	0.00156715	0.0115185	0	0	14.3812	92.8807	CD274;CTLA4;PDCD1LG2
G3	KEGG HUMAN 2021	Toll-like receptor signaling pathway	4/104	0.00336372	0.0119259	0	0	6.94105	39.5273	CXCL11;CXCL9;CCL5;PIK3CD
G3	GO (molecular function) 2021	non-membrane spanning protein tyrosine kinase activity (GO:0004715)	3/35	0.00114173	0.0119882	0	0	16.1821	109.637	ITK;LCK;BTK
G3	GO (biological process) 2021	negative regulation of activated T cell proliferation (GO:0046007)	2/11	0.00183344	0.0127581	0	0	38.0709	239.906	CD274;PDCD1LG2
G3	GO (biological process) 2021	positive regulation of interleukin-13 production (GO:0032736)	2/11	0.00183344	0.0127581	0	0	38.0709	239.906	IRF4;HLA-E
G3	GO (biological process) 2021	positive regulation of integrin activation (GO:0033625)	2/11	0.00183344	0.0127581	0	0	38.0709	239.906	PLEK;CXCL13
G3	GO (biological process) 2021	T cell chemotaxis (GO:0010818)	2/11	0.00183344	0.0127581	0	0	38.0709	239.906	CXCL11;PIK3CD
G3	GO (biological process) 2021	regulation of dendritic cell apoptotic process (GO:2000668)	2/11	0.00183344	0.0127581	0	0	38.0709	239.906	CCR7;CCL19
G3	GO (biological process) 2021	cortical cytoskeleton organization (GO:0030865)	3/41	0.00181238	0.0127581	0	0	13.6229	86.0028	PLEK;RAC2;LCP1
G3	GO (biological process) 2021	positive regulation of cytosolic calcium ion concentration (GO:0007204)	5/147	0.00180167	0.0127581	0	0	6.15107	38.8688	P2RY8;CD52;CXCR4;CCR7;CXCL13
G3	GO (biological process) 2021	response to prostaglandin E (GO:0034695)	2/11	0.00183344	0.0127581	0	0	38.0709	239.906	CCR7;CCL19
G3	GO (biological process) 2021	regulation of T cell mediated immunity (GO:0002709)	2/11	0.00183344	0.0127581	0	0	38.0709	239.906	WAS;TNFRSF1B
G3	GO (biological process) 2021	negative regulation of programmed cell death (GO:0043069)	8/381	0.00191106	0.0131427	0	0	3.80385	23.8125	CD74;TCL1A;LTK;IL2RB;CD28;PIM2;IL2;BIRC3
G3	GO (biological process) 2021	regulation of type I interferon production (GO:0032479)	4/89	0.00191099	0.0131427	0	0	8.17214	51.1587	IRF1;NLRC5;TNFAIP3;IRF8
G3	GO (biological process) 2021	positive regulation of cell population proliferation (GO:0008284)	9/474	0.0020003	0.0136765	0	0	3.44782	21.4264	CD74;TCL1A;NR4A3;PTPRC;CCL5;HCLS1;IL7R;IL2;TSHR
G3	WikiPathway HUMAN 2021	Toll-like Receptor Signaling Pathway WP75	4/103	0.00324893	0.0137455	0	0	7.01152	40.172	CXCL11;CXCL9;CCL5;PIK3CD
G3	GO (cellular component) 2021	tertiary granule lumen (GO:1904724)	3/55	0.0042014	0.0147827	0	0	9.94816	54.4397	CHIT1;LYZ;CTSS
G3	GO (cellular component) 2021	polymeric cytoskeletal fiber (GO:0099513)	6/256	0.00414562	0.0147827	0	0	4.20686	23.0776	AKNA;WAS;RAC2;HCLS1;LCP1;CORO1A
G3	GO (biological process) 2021	regulation of B cell apoptotic process (GO:0002902)	2/12	0.00219166	0.0148126	0	0	34.2621	209.79	BTK;IL2
G3	GO (biological process) 2021	regulation of CD4-positive, alpha-beta T cell differentiation (GO:0043370)	2/12	0.00219166	0.0148126	0	0	34.2621	209.79	SOCS1;IRF4
G3	GO (biological process) 2021	positive regulation of protein kinase activity (GO:0045860)	5/154	0.00220764	0.0148353	0	0	5.86001	35.8388	TCL1A;PTPRC;CCL5;CCR7;CCL19
G3	GO (biological process) 2021	negative regulation of T cell activation (GO:0050868)	3/45	0.0023716	0.0158466	0	0	12.323	74.4824	CD274;PDCD1LG2;JAK3
G3	GO (molecular function) 2021	kinase binding (GO:0019900)	9/461	0.00165584	0.0163636	0	0	3.54936	22.7282	TCL1A;NR4A3;PTPRC;SOCS1;LCK;WAS;RAC2;HCLS1;WARS1
G3	WikiPathway HUMAN 2021	PI3K-Akt signaling pathway WP4172	7/340	0.00406744	0.0167782	0	0	3.70216	20.3794	TCL1A;IL2RB;PIK3CD;IL2RG;IL7R;JAK3;IL2
G3	GO (biological process) 2021	erythrocyte differentiation (GO:0030218)	3/46	0.00252624	0.0167845	0	0	12.0358	71.9864	HCLS1;IKZF1;JAK3
G3	GO (biological process) 2021	regulation of antigen receptor-mediated signaling pathway (GO:0050854)	2/13	0.00258017	0.0169513	0	0	31.1458	185.626	PTPRC;PAX5
G3	GO (biological process) 2021	response to nitric oxide (GO:0071731)	2/13	0.00258017	0.0169513	0	0	31.1458	185.626	CCR7;CCL19
G3	GO (biological process) 2021	protein maturation (GO:0051604)	4/97	0.0026158	0.0170899	0	0	7.46614	44.395	SRGN;KEL;ECEL1;CTSS
G3	GO (biological process) 2021	positive regulation of cell-cell adhesion (GO:0022409)	3/47	0.00268697	0.0174579	0	0	11.7617	69.6213	LCK;CCL5;CXCL13
G3	KEGG HUMAN 2021	PI3K-Akt signaling pathway	7/354	0.0050576	0.017533	0	0	3.55025	18.7697	TCL1A;IL2RB;PIK3CD;IL2RG;IL7R;JAK3;IL2
G3	WikiPathway HUMAN 2021	IL-9 signaling pathway WP22	2/17	0.00442997	0.0178279	0	0	22.8356	123.755	IL2RG;JAK3
G3	GO (molecular function) 2021	CCR chemokine receptor binding (GO:0048020)	3/42	0.00194346	0.0181389	0	0	13.2729	82.8666	CCL5;CCL19;CXCL13
G3	GO (biological process) 2021	regulation of smooth muscle cell proliferation (GO:0048660)	3/49	0.00302704	0.0186377	0	0	11.2491	65.247	NR4A3;CCL5;TNFAIP3
G3	GO (biological process) 2021	positive regulation of T cell receptor signaling pathway (GO:0050862)	2/14	0.00299862	0.0186377	0	0	28.5489	165.857	LCK;CARD11
G3	GO (biological process) 2021	cellular defense response (GO:0006968)	3/49	0.00302704	0.0186377	0	0	11.2491	65.247	ITK;CXCL9;PRF1
G3	GO (biological process) 2021	positive regulation of glycoprotein biosynthetic process (GO:0010560)	2/14	0.00299862	0.0186377	0	0	28.5489	165.857	CCR7;CCL19
G3	GO (biological process) 2021	defense response to protozoan (GO:0042832)	2/14	0.00299862	0.0186377	0	0	28.5489	165.857	IRF4;GBP4
G3	GO (biological process) 2021	negative regulation of T cell differentiation (GO:0045581)	2/14	0.00299862	0.0186377	0	0	28.5489	165.857	IRF1;CTLA4
G3	GO (biological process) 2021	negative regulation of neuroinflammatory response (GO:0150079)	2/14	0.00299862	0.0186377	0	0	28.5489	165.857	PTPRC;TNFRSF1B
G3	GO (biological process) 2021	negative regulation of interleukin-12 production (GO:0032695)	2/14	0.00299862	0.0186377	0	0	28.5489	165.857	CCR7;JAK3
G3	GO (biological process) 2021	regulation of ERK1 and ERK2 cascade (GO:0070372)	6/238	0.0029016	0.0186377	0	0	4.53741	26.5098	CD74;PTPRC;CCL5;CCR7;CCL19;GBP1
G3	GO (biological process) 2021	positive regulation of T cell chemotaxis (GO:0010820)	2/14	0.00299862	0.0186377	0	0	28.5489	165.857	CCL5;CXCL13
G3	KEGG HUMAN 2021	Transcriptional misregulation in cancer	5/192	0.00564931	0.0191585	0	0	4.66021	24.1223	NR4A3;BCL11B;IL2RB;PAX5;BIRC3
G3	GO (biological process) 2021	calcium-mediated signaling (GO:0019722)	4/102	0.00313684	0.0192131	0	0	7.08342	40.8327	PTPRC;BTK;CXCR4;CCR7
G3	GO (cellular component) 2021	bounding membrane of organelle (GO:0098588)	11/767	0.00568993	0.0193051	0	0	2.60083	13.4438	CD74;PTPRC;SELL;ADGRE5;MRC1;HLA-DPB1;HLA-DQA2;HLA-DQA1;HLA-E;HLA-DQB1;HLA-DPA1
G3	GO (biological process) 2021	regulation of T cell chemotaxis (GO:0010819)	2/15	0.00344664	0.0206798	0	0	26.3515	149.422	CCL5;CXCL13
G3	GO (biological process) 2021	prostanoid biosynthetic process (GO:0046457)	2/15	0.00344664	0.0206798	0	0	26.3515	149.422	CD74;PTGDS
G3	GO (biological process) 2021	regulation of integrin activation (GO:0033623)	2/15	0.00344664	0.0206798	0	0	26.3515	149.422	PLEK;CXCL13
G3	GO (biological process) 2021	negative regulation of leukocyte mediated cytotoxicity (GO:0001911)	2/15	0.00344664	0.0206798	0	0	26.3515	149.422	PTPRC;HLA-E
G3	GO (biological process) 2021	positive regulation of ERK1 and ERK2 cascade (GO:0070374)	5/172	0.00355373	0.0212142	0	0	5.22362	29.46	CD74;PTPRC;CCL5;CCR7;CCL19
G3	GO (biological process) 2021	myeloid cell differentiation (GO:0030099)	3/52	0.00358479	0.0212834	0	0	10.5588	59.4573	HCLS1;IKZF1;JAK3
G3	GO (biological process) 2021	protein processing (GO:0016485)	4/106	0.00360153	0.0212834	0	0	6.80427	38.2835	SRGN;KEL;ECEL1;CTSS
G3	GO (biological process) 2021	positive regulation of phagocytosis (GO:0050766)	3/53	0.0037837	0.0222481	0	0	10.3471	57.7065	PTPRC;IL2RB;IL2RG
G3	GO (biological process) 2021	regulation of leukocyte activation (GO:0002694)	2/16	0.00392388	0.02262	0	0	24.468	135.569	CD74;LCK
G3	GO (biological process) 2021	regulation of interleukin-13 production (GO:0032656)	2/16	0.00392388	0.02262	0	0	24.468	135.569	IRF4;HLA-E
G3	GO (biological process) 2021	positive regulation of myeloid leukocyte cytokine production involved in immune response (GO:0061081)	2/16	0.00392388	0.02262	0	0	24.468	135.569	CD74;NR4A3
G3	GO (biological process) 2021	positive regulation of cellular process (GO:0048522)	10/625	0.00391986	0.02262	0	0	2.90078	16.0753	TCL1A;CCL5;IL2RB;HCLS1;CCR7;IL2RG;IL7R;TNFRSF1B;IL2;TSHR
G3	KEGG HUMAN 2021	Osteoclast differentiation	4/127	0.00681862	0.022632	0	0	5.63657	28.1158	SOCS1;LCK;BTK;PIK3CD
G3	GO (biological process) 2021	regulation of humoral immune response (GO:0002920)	3/54	0.00398921	0.0228844	0	0	10.1437	56.0356	CR2;CCR7;CXCL13
G3	GO (biological process) 2021	regulation of protein kinase activity (GO:0045859)	4/110	0.00411093	0.0234682	0	0	6.54618	35.9654	PTPRC;CCR7;CCL19;WARS1
G3	GO (biological process) 2021	Fc receptor signaling pathway (GO:0038093)	4/112	0.004383	0.0245738	0	0	6.4243	34.8841	ITK;BTK;CARD11;VAV1
G3	GO (biological process) 2021	positive regulation of smooth muscle cell migration (GO:0014911)	2/17	0.00442997	0.0245738	0	0	22.8356	123.755	NR4A3;CCL5
G3	GO (biological process) 2021	ruffle organization (GO:0031529)	2/17	0.00442997	0.0245738	0	0	22.8356	123.755	PLEK;CCR7
G3	GO (biological process) 2021	peptidyl-tyrosine modification (GO:0018212)	3/56	0.00442032	0.0245738	0	0	9.75997	52.9141	LCK;BTK;JAK3
G3	GO (biological process) 2021	protein-containing complex subunit organization (GO:0043933)	4/112	0.004383	0.0245738	0	0	6.4243	34.8841	CD74;IL2RB;WAS;JCHAIN
G3	GO (biological process) 2021	positive regulation of multicellular organismal process (GO:0051240)	7/345	0.00440243	0.0245738	0	0	3.64646	19.7842	ITK;IRF4;CD28;PIK3CD;CXCR4;IL2;TSHR
G3	GO (biological process) 2021	positive regulation of metabolic process (GO:0009893)	4/113	0.00452349	0.0249747	0	0	6.36504	34.3615	IRF4;CXCR4;TSHR;JCHAIN
G3	GO (biological process) 2021	cellular component assembly (GO:0022607)	6/261	0.00455225	0.0250161	0	0	4.12332	22.2335	CD74;IL2RB;WAS;RAC2;LCP1;JCHAIN
G3	GO (biological process) 2021	positive regulation of interferon-gamma production (GO:0032729)	3/57	0.00464605	0.0254128	0	0	9.57874	51.4545	HLA-DPB1;BTN3A2;HLA-DPA1
G3	KEGG HUMAN 2021	Prolactin signaling pathway	3/70	0.00822415	0.026183	0	0	7.71512	37.0378	SOCS1;IRF1;PIK3CD
G3	KEGG HUMAN 2021	Rap1 signaling pathway	5/210	0.00817403	0.026183	0	0	4.24714	20.4151	FYB1;RAC2;PIK3CD;ITGAL;VAV1
G3	GO (biological process) 2021	positive regulation of cell adhesion mediated by integrin (GO:0033630)	2/18	0.00496458	0.0264179	0	0	21.4073	113.575	CCL5;CXCL13
G3	GO (biological process) 2021	T cell migration (GO:0072678)	2/18	0.00496458	0.0264179	0	0	21.4073	113.575	CXCL11;PIK3CD
G3	GO (biological process) 2021	regulation of B cell differentiation (GO:0045577)	2/18	0.00496458	0.0264179	0	0	21.4073	113.575	BTK;IKZF3
G3	GO (biological process) 2021	regulation of phagocytosis (GO:0050764)	3/58	0.00487863	0.0264179	0	0	9.40411	50.057	PTPRC;IL2RB;IL2RG
G3	GO (biological process) 2021	positive regulation of glial cell differentiation (GO:0045687)	2/18	0.00496458	0.0264179	0	0	21.4073	113.575	CXCR4;TNFRSF1B
G3	GO (biological process) 2021	positive regulation of lymphocyte chemotaxis (GO:0140131)	2/18	0.00496458	0.0264179	0	0	21.4073	113.575	CCL5;CXCL13
G3	KEGG HUMAN 2021	Human immunodeficiency virus 1 infection	5/212	0.0084959	0.0265072	0	0	4.20568	20.0534	RAC2;PIK3CD;CXCR4;TNFRSF1B;HLA-E
G3	GO (biological process) 2021	positive regulation of tyrosine phosphorylation of STAT protein (GO:0042531)	3/59	0.00511813	0.0271123	0	0	9.23571	48.7181	CCL5;HCLS1;IL2
G3	GO (biological process) 2021	adenylate cyclase-activating G protein-coupled receptor signaling pathway (GO:0007189)	4/118	0.00527154	0.0277997	0	0	6.08433	31.915	CXCL11;CXCL9;ADGRE5;TSHR
G3	GO (biological process) 2021	prostaglandin biosynthetic process (GO:0001516)	2/19	0.00552735	0.0287618	0	0	20.1471	104.725	CD74;PTGDS
G3	GO (biological process) 2021	negative regulation of T cell receptor signaling pathway (GO:0050860)	2/19	0.00552735	0.0287618	0	0	20.1471	104.725	SH2D1A;GBP1
G3	GO (biological process) 2021	regulation of oligodendrocyte differentiation (GO:0048713)	2/19	0.00552735	0.0287618	0	0	20.1471	104.725	CXCR4;TNFRSF1B
G3	KEGG HUMAN 2021	Regulation of actin cytoskeleton	5/218	0.00951408	0.0291019	0	0	4.08596	19.0201	RAC2;PIK3CD;CXCR4;ITGAL;VAV1
G3	GO (biological process) 2021	cellular response to organic substance (GO:0071310)	4/123	0.00609827	0.0315557	0	0	5.82722	29.7173	CCL5;HCLS1;CXCR4;CCR7
G3	GO (biological process) 2021	cortical actin cytoskeleton organization (GO:0030866)	2/20	0.00611794	0.0315557	0	0	19.0268	96.9708	PLEK;LCP1
G3	WikiPathway HUMAN 2021	Immune response to tuberculosis WP4197	2/23	0.00805319	0.0315578	0	0	16.3062	78.6236	SOCS1;IRF1
G3	WikiPathway HUMAN 2021	Glucocorticoid Receptor Pathway WP2880	3/70	0.00822415	0.0315578	0	0	7.71512	37.0378	SRGN;TNFAIP3;BIRC3
G3	KEGG HUMAN 2021	Bacterial invasion of epithelial cells	3/77	0.0106684	0.0318028	0	0	6.98284	31.7054	PIK3CD;HCLS1;SEPTIN6
G3	KEGG HUMAN 2021	Human cytomegalovirus infection	5/225	0.0108048	0.0318028	0	0	3.95455	17.9053	CCL5;RAC2;PIK3CD;CXCR4;HLA-E
G3	GO (biological process) 2021	defense response to symbiont (GO:0140546)	4/124	0.00627336	0.032076	0	0	5.77836	29.3046	PTPRC;IRF1;PRF1;NLRC5
G3	GO (biological process) 2021	regulation of tumor necrosis factor production (GO:0032680)	4/124	0.00627336	0.032076	0	0	5.77836	29.3046	PTPRC;TNFAIP3;CCL19;HLA-E
G3	GO (biological process) 2021	antimicrobial humoral immune response mediated by antimicrobial peptide (GO:0061844)	3/64	0.00642132	0.0326904	0	0	8.47655	42.7907	CXCL9;CXCL11;CXCL13
G3	WikiPathway HUMAN 2021	Peptide GPCRs WP24	3/74	0.00957519	0.035907	0	0	7.279	33.837	CXCR4;CCR7;TSHR
G3	GO (biological process) 2021	positive regulation of macromolecule biosynthetic process (GO:0010557)	4/129	0.00719904	0.0364917	0	0	5.54582	27.362	CIITA;CD28;NLRC5;CCL19
G3	GO (biological process) 2021	negative regulation of B cell activation (GO:0050869)	2/22	0.00738119	0.0368466	0	0	17.1224	84.0508	TNFAIP3;CTLA4
G3	GO (biological process) 2021	negative regulation of lymphocyte activation (GO:0051250)	2/22	0.00738119	0.0368466	0	0	17.1224	84.0508	TNFAIP3;JAK3
G3	GO (biological process) 2021	natural killer cell mediated cytotoxicity (GO:0042267)	2/22	0.00738119	0.0368466	0	0	17.1224	84.0508	SLAMF7;CORO1A
G3	GO (biological process) 2021	regulation of response to external stimulus (GO:0032101)	4/130	0.00739439	0.0368466	0	0	5.50153	26.9962	AKNA;IRF1;CXCR4;BIRC3
G3	WikiPathway HUMAN 2021	Prolactin Signaling Pathway WP2037	3/76	0.0102963	0.0369325	0	0	7.07886	32.3926	SOCS1;IRF1;VAV1
G3	WikiPathway HUMAN 2021	EPO Receptor Signaling WP581	2/26	0.0102266	0.0369325	0	0	14.2658	65.3767	SOCS1;PTPRC
G3	GO (biological process) 2021	negative regulation of G protein-coupled receptor signaling pathway (GO:0045744)	2/23	0.00805319	0.0392969	0	0	16.3062	78.6236	CCL5;PLEK
G3	GO (biological process) 2021	regulation of cell motility (GO:2000145)	4/133	0.00800137	0.0392969	0	0	5.37277	25.9405	SPOCK2;WAS;CCR7;CCL19
G3	GO (biological process) 2021	regulation of cell adhesion (GO:0030155)	4/133	0.00800137	0.0392969	0	0	5.37277	25.9405	CCL5;RAC2;CXCR4;CCR7
G3	GO (biological process) 2021	regulation of interferon-gamma-mediated signaling pathway (GO:0060334)	2/23	0.00805319	0.0392969	0	0	16.3062	78.6236	SOCS1;NLRC5
G3	GO (biological process) 2021	defense response to virus (GO:0051607)	4/133	0.00800137	0.0392969	0	0	5.37277	25.9405	PTPRC;IRF1;PRF1;NLRC5
G3	GO (biological process) 2021	regulation of cell size (GO:0008361)	2/24	0.00875165	0.0421801	0	0	15.5643	73.7515	PLEK;VAV1
G3	GO (biological process) 2021	regulation of cytokine production involved in immune response (GO:0002718)	2/24	0.00875165	0.0421801	0	0	15.5643	73.7515	BTK;TNFRSF1B
G3	GO (biological process) 2021	lymphocyte activation involved in immune response (GO:0002285)	2/24	0.00875165	0.0421801	0	0	15.5643	73.7515	CD74;LCP1
G3	WikiPathway HUMAN 2021	Regulation of Actin Cytoskeleton WP51	4/150	0.0120614	0.0423431	0	0	4.74309	20.9538	WAS;RAC2;PIK3CD;VAV1
G3	KEGG HUMAN 2021	Necroptosis	4/159	0.0146622	0.0423574	0	0	4.46565	18.8561	STAT4;TNFAIP3;JAK3;BIRC3
G3	KEGG HUMAN 2021	Shigellosis	5/246	0.0153852	0.0436379	0	0	3.6061	15.0531	FNBP1;CCL5;SEPTIN6;HCLS1;PIK3CD
G3	GO (biological process) 2021	MAPK cascade (GO:0000165)	6/303	0.00921582	0.0442359	0	0	3.53265	16.5569	CCL5;IL2RB;CSF2RB;IL2RG;JAK3;IL2
G3	GO (molecular function) 2021	protease binding (GO:0002020)	4/118	0.00527154	0.0444366	0	0	6.08433	31.915	SELL;DERL3;CD28;TNFAIP3
G3	GO (molecular function) 2021	GTP binding (GO:0005525)	5/189	0.00529007	0.0444366	0	0	4.73692	24.8306	GBP5;RAC2;SEPTIN6;GBP1;GBP4
G3	GO (biological process) 2021	positive regulation of response to external stimulus (GO:0032103)	4/139	0.0093116	0.044514	0	0	5.13242	24.0018	GBP5;CCL5;CCL19;IL2
G3	GO (biological process) 2021	negative regulation of antigen receptor-mediated signaling pathway (GO:0050858)	2/25	0.00947624	0.0449357	0	0	14.8868	69.3571	SH2D1A;GBP1
G3	GO (biological process) 2021	positive regulation of T cell migration (GO:2000406)	2/25	0.00947624	0.0449357	0	0	14.8868	69.3571	CCL5;CXCL13
G3	GO (biological process) 2021	Fc receptor mediated stimulatory signaling pathway (GO:0002431)	3/74	0.00957519	0.0452226	0	0	7.279	33.837	NR4A3;WAS;VAV1
G3	GO (biological process) 2021	positive regulation of cell motility (GO:2000147)	5/221	0.0100534	0.0472914	0	0	4.0286	18.5309	SPOCK2;CCL5;PIK3CD;CCR7;CCL19
G3	GO (biological process) 2021	regulation of actin filament bundle assembly (GO:0032231)	2/26	0.0102266	0.0477244	0	0	14.2658	65.3767	PLEK;WAS
G3	GO (biological process) 2021	mononuclear cell differentiation (GO:1903131)	2/26	0.0102266	0.0477244	0	0	14.2658	65.3767	IRF8;IKZF1
G3	GO (cellular component) 2021	specific granule (GO:0042581)	4/160	0.0149713	0.0484012	0	0	4.4368	18.6417	CHIT1;LYZ;TNFRSF1B;ITGAL
G3	GO (cellular component) 2021	vacuolar lumen (GO:0005775)	4/161	0.0152846	0.0484012	0	0	4.40831	18.4308	CD74;ADA2;LYZ;CTSS
G3	GO (biological process) 2021	positive regulation of tumor necrosis factor production (GO:0032760)	3/77	0.0106684	0.049394	0	0	6.98284	31.7054	PTPRC;CCL19;HLA-E
G3	GO (biological process) 2021	positive regulation of phosphatidylinositol 3-kinase signaling (GO:0014068)	3/77	0.0106684	0.049394	0	0	6.98284	31.7054	CCL5;PIK3CD;HCLS1
G4	MSigDB Hallmark 2020	Estrogen Response Early	24/200	2.1718e-12	1.06418e-10	0	0	7.04449	189.183	TFAP2C;B4GALT1;CANT1;ZNF185;HSPB8;AMFR;ENDOD1;RHOBTB3;FHL2;TPD52L1;AQP3;CELSR2;TSKU;TMEM164;PAPSS2;PDLIM3;ABLIM1;BAG1;RBBP8;FKBP4;CD44;PTGES;TGM2;FKBP5
G4	MSigDB Hallmark 2020	Estrogen Response Late	20/200	3.92294e-09	9.61119e-08	0	0	5.67836	109.913	UNC13B;TFAP2C;SERPINA1;IGSF1;HSPB8;AMFR;TFPI2;COX6C;TPD52L1;CELSR2;PAPSS2;PDLIM3;PRKAR2B;PERP;BAG1;RBBP8;FKBP4;CD44;PTGES;FKBP5
G4	MSigDB Hallmark 2020	Hypoxia	18/200	1.2015e-07	1.47184e-06	0	0	5.02739	80.109	TES;BTG1;CDKN1B;PFKFB3;SDC4;SDC3;STC1;ENO2;CP;HK2;PNRC1;EFNA3;DDIT4;ALDOC;KDELR3;INHA;PAM;TGM2
G4	MSigDB Hallmark 2020	Epithelial Mesenchymal Transition	18/200	1.2015e-07	1.47184e-06	0	0	5.02739	80.109	FBN2;SDC4;CADM1;TNFRSF12A;TPM4;APLP1;TFPI2;TNC;ENO2;BASP1;ANPEP;SERPINH1;SDC1;FLNA;FAS;PMEPA1;CD44;TGM2
G4	GO (cellular component) 2021	focal adhesion (GO:0005925)	26/387	8.18357e-08	1.29372e-05	0	0	3.7049	60.4587	TES;FBLIM1;STX16;TNC;FHL2;ICAM1;CNN3;CNN2;PDLIM1;EFS;MPRIP;CAPN2;FLNA;ITGB6;TGM2;FZD1;TPM4;MME;ANXA5;RRAS2;ENAH;MARCKS;PTK7;FAT1;CD44;ARF6
G4	GO (cellular component) 2021	cell-substrate junction (GO:0030055)	26/394	1.16551e-07	1.29372e-05	0	0	3.63311	58.0023	TES;FBLIM1;STX16;TNC;FHL2;ICAM1;CNN3;CNN2;PDLIM1;EFS;MPRIP;CAPN2;FLNA;ITGB6;TGM2;FZD1;TPM4;MME;ANXA5;RRAS2;ENAH;MARCKS;PTK7;FAT1;CD44;ARF6
G4	MSigDB Hallmark 2020	TNF-alpha Signaling via NF-kB	16/200	2.88645e-06	2.35727e-05	0	0	4.39674	56.0825	BTG1;PFKFB3;B4GALT1;SDC4;IFNGR2;TNC;LITAF;PNRC1;ICAM1;MARCKS;BCL6;PDE4B;PMEPA1;CD44;MCL1;B4GALT5
G4	MSigDB Hallmark 2020	IL-2/STAT5 Signaling	16/199	2.70417e-06	2.35727e-05	0	0	4.42099	56.6803	IL4R;IFNGR1;ANXA4;SWAP70;PTCH1;APLP1;EMP1;AHR;IKZF2;HK2;CDCP1;MAPKAPK2;NFKBIZ;SLC39A8;CD44;TGM2
G4	MSigDB Hallmark 2020	Interferon Gamma Response	15/200	1.28249e-05	8.97744e-05	0	0	4.0888	46.0568	PTPN1;BTG1;IL4R;AUTS2;C1S;C1R;ARID5B;NOD1;SRI;HIF1A;ICAM1;ISOC1;PDE4B;SERPING1;FAS
G4	MSigDB Hallmark 2020	Apoptosis	13/161	2.22235e-05	0.000136119	0	0	4.41504	47.3044	TGFB2;CDKN1B;TNFRSF12A;IFNGR1;EMP1;NEDD9;ENO2;LGALS3;PEA15;PPT1;FAS;CD44;MCL1
G4	KEGG HUMAN 2021	Proteoglycans in cancer	17/205	8.59477e-07	0.000233778	0	0	4.58313	64.0124	FZD1;TGFB2;CAMK2D;SDC4;PTCH1;RRAS2;ITPR2;ANK1;HIF1A;SMO;MDM2;SDC1;FLNA;FAS;PLCG1;PRKACB;CD44
G4	MSigDB Hallmark 2020	Glycolysis	14/200	5.31387e-05	0.000289311	0	0	3.78567	37.2609	B4GALT1;SDC3;GOT2;STC1;ENO2;HK2;EFNA3;PC;DDIT4;SDC1;KDELR3;FKBP4;PAM;CD44
G4	MSigDB Hallmark 2020	p53 Pathway	13/200	0.000204547	0.00100228	0	0	3.48725	29.6232	CYFIP2;BTG1;CD82;TPD52L1;ZFP36L1;H2AJ;PERP;DDIT4;MDM2;SDC1;FAS;TAX1BP3;CTSD
G4	MSigDB Hallmark 2020	IL-6/JAK/STAT3 Signaling	8/87	0.000351789	0.00156706	0	0	5.04288	40.1034	PTPN1;IL4R;TNFRSF12A;IFNGR1;IFNGR2;FAS;CD44;TNFRSF1A
G4	MSigDB Hallmark 2020	Notch Signaling	5/32	0.000402686	0.0016443	0	0	9.17628	71.7342	FZD1;NOTCH3;TCF7L2;DTX1;DTX4
G4	GO (biological process) 2021	glomerular visceral epithelial cell differentiation (GO:0072112)	5/12	2.20172e-06	0.00188727	0	0	35.4304	461.526	BASP1;WT1;MAGI2;CD24;PROM1
G4	GO (biological process) 2021	renal filtration cell differentiation (GO:0061318)	4/6	2.29037e-06	0.00188727	0	0	98.9798	1285.43	BASP1;WT1;CD24;PROM1
G4	GO (biological process) 2021	glomerular epithelial cell differentiation (GO:0072311)	4/6	2.29037e-06	0.00188727	0	0	98.9798	1285.43	BASP1;WT1;CD24;PROM1
G4	MSigDB Hallmark 2020	heme Metabolism	12/200	0.000728389	0.00223069	0	0	3.19346	23.0717	C3;HEBP1;PC;IGSF3;SLC6A9;RNF19A;UCP2;ENDOD1;PDZK1IP1;AQP3;ANK1;ELL2
G4	MSigDB Hallmark 2020	Complement	12/200	0.000728389	0.00223069	0	0	3.19346	23.0717	C3;PDP1;LGALS3;SERPINA1;C1S;ERAP2;C1R;ANXA5;TFPI2;SERPING1;CP;CTSD
G4	MSigDB Hallmark 2020	Myogenesis	12/200	0.000728389	0.00223069	0	0	3.19346	23.0717	EIF4A2;ABLIM1;EFS;PC;ATP6AP1;FLII;DENND2B;HSPB8;BAG1;PDE4DIP;TPD52L1;CNN3
G4	MSigDB Hallmark 2020	Adipogenesis	12/200	0.000728389	0.00223069	0	0	3.19346	23.0717	C3;SLC66A3;PFKFB3;BCL6;ALDH2;IFNGR1;GPAT4;APLP2;HSPB8;UCP2;GPHN;AGPAT3
G4	GO (cellular component) 2021	bounding membrane of organelle (GO:0098588)	33/767	3.28207e-05	0.00242873	0	0	2.31117	23.8615	GRIA1;NOTCH3;GRIA2;CAMK2D;SERPINA1;B4GALT1;FLT3;STX16;GCNT1;ITPR2;HS6ST1;AGPAT3;GGA2;LGALS3;ANPEP;PMEPA1;CTSD;ST6GAL1;PTPRN2;ATP6AP1;MME;GALNT3;GALNT2;PTCH1;WIPI1;POMGNT1;TNFRSF1A;SMO;MDM2;KDELR3;PAM;CD44;B4GALT5
G4	MSigDB Hallmark 2020	Androgen Response	8/100	0.000895037	0.00257981	0	0	4.32742	30.3726	ALDH1A3;B4GALT1;INSIG1;ARID5B;PMEPA1;TMPRSS2;ELL2;FKBP5
G4	GO (cellular component) 2021	cytoplasmic vesicle membrane (GO:0030659)	20/380	8.87489e-05	0.00492556	0	0	2.81287	26.2432	GRIA1;GRIA2;CAMK2D;PTPRN2;B4GALT1;MME;ATP6AP1;FLT3;PTCH1;ITPR2;WIPI1;GGA2;LGALS3;SMO;ANPEP;MDM2;PMEPA1;PAM;CTSD;CD44
G4	GO (cellular component) 2021	cell-cell junction (GO:0005911)	16/271	0.000121453	0.00539251	0	0	3.16095	28.4991	B4GALT1;CADM1;MAGI2;PTPRK;AQP3;CNN3;RAP2C;CNN2;PDLIM1;PDLIM3;PTK7;PERP;FAT1;FLNA;FGFR4;AJUBA
G4	GO (molecular function) 2021	calcium ion binding (GO:0005509)	20/348	2.60896e-05	0.00566144	0	0	3.09243	32.6374	CANT1;TPM4;GALNT3;ANXA3;C1R;ANXA4;ANXA5;ITPR2;SRI;SYT13;SYT7;LETM1;RCN1;SCIN;ASPH;SLIT1;S100P;PAM;NUCB2;TGM2
G4	GO (molecular function) 2021	transcription regulatory region nucleic acid binding (GO:0001067)	15/212	2.5526e-05	0.00566144	0	0	3.83737	40.5833	YAP1;TFAP2A;TCF7L2;GATA6;ARID5B;SIX1;HNF1A;HOXC13;AHR;HMGB1;GRHL1;WT1;BASP1;TAF7;SOX4
G4	MSigDB Hallmark 2020	UV Response Dn	9/144	0.00248607	0.00641143	0	0	3.31884	19.9033	CDKN1B;PRKAR2B;INSIG1;ANXA4;MAGI2;GCNT1;FHL2;SRI;LTBP1
G4	MSigDB Hallmark 2020	Xenobiotic Metabolism	11/200	0.00238814	0.00641143	0	0	2.90422	17.5335	CYFIP2;CYP27A1;CBR1;PGRMC1;TGFB2;PC;ALDH2;FAS;PAPSS2;PTGES;TNFRSF1A
G4	KEGG HUMAN 2021	HIF-1 signaling pathway	10/109	6.71244e-05	0.00912891	0	0	5.05076	48.5326	CAMK2D;PFKFB3;CDKN1B;IFNGR1;IFNGR2;ALDOC;PLCG1;ENO2;HIF1A;HK2
G4	MSigDB Hallmark 2020	Hedgehog Signaling	4/36	0.0056	0.01372	0	0	6.17677	32.0265	TLE1;PTCH1;SLIT1;NRCAM
G4	GO (biological process) 2021	epithelial cell differentiation (GO:0030855)	10/101	3.48444e-05	0.0143559	0	0	5.49704	56.425	LGALS3;CBR1;EHF;BASP1;WT1;ANXA4;GATA6;SIX1;ALDOC;CNN3
G4	GO (biological process) 2021	epithelium development (GO:0060429)	11/122	3.43714e-05	0.0143559	0	0	4.96489	51.0306	LGALS3;CBR1;EHF;SMO;WT1;PTCH1;ANXA4;GATA6;SIX1;ALDOC;CNN3
G4	GO (biological process) 2021	positive regulation of cysteine-type endopeptidase activity (GO:2001056)	8/62	3.14066e-05	0.0143559	0	0	7.387	76.592	CYFIP2;SYK;ASPH;PERP;NLRP2;NOD1;HMGB1;CTSD
G4	MSigDB Hallmark 2020	Apical Junction	10/200	0.00717079	0.0152769	0	0	2.61943	12.9341	CNN2;B4GALT1;SYK;PPP2R2C;CLDN8;INSIG1;SDC3;PLCG1;ICAM1;MPZL2
G4	MSigDB Hallmark 2020	Coagulation	8/138	0.00664956	0.0152769	0	0	3.05651	15.3229	C3;SERPINA1;C1S;C1R;USP11;TFPI2;CAPN2;SERPING1
G4	MSigDB Hallmark 2020	Allograft Rejection	10/200	0.00717079	0.0152769	0	0	2.61943	12.9341	TGFB2;IL4R;IFNGR1;IFNGR2;GCNT1;LY75;FLNA;FAS;HIF1A;ICAM1
G4	MSigDB Hallmark 2020	Unfolded Protein Response	7/113	0.00765892	0.015637	0	0	3.27567	15.9587	EIF4A2;SERP1;BAG3;DNAJA4;DDIT4;WIPI1;KDELR3
G4	MSigDB Hallmark 2020	Pancreas Beta Cells	4/40	0.00816244	0.0159984	0	0	5.48934	26.3939	MAFB;SYT13;HNF1A;INSM1
G4	MSigDB Hallmark 2020	Apical Surface	4/44	0.0113928	0.021471	0	0	4.93939	22.1027	B4GALT1;CRYBG1;EFNA5;EPHB4
G4	GO (cellular component) 2021	collagen-containing extracellular matrix (GO:0062023)	18/380	0.000694272	0.0256881	0	0	2.50415	18.2118	FBN2;TGFB2;SERPINA1;ATRNL1;ANXA4;SDC3;ANXA5;APLP1;TNC;LTBP1;ICAM1;ADAMTS4;LGALS3;SERPINH1;SERPING1;COL9A2;CTSD;TGM2
G4	KEGG HUMAN 2021	Axon guidance	12/182	0.000312696	0.0283511	0	0	3.53487	28.5274	ENAH;EFNA3;CAMK2D;ABLIM1;SMO;PTCH1;LIMK2;SLIT1;PLCG1;EFNA5;EPHB4;PLXNA3
G4	KEGG HUMAN 2021	Kaposi sarcoma-associated herpesvirus infection	12/193	0.000531265	0.0289008	0	0	3.31816	25.0198	C3;TCF7L2;SYK;IFNGR1;GNG4;MAPKAPK2;FAS;ITPR2;PLCG1;HIF1A;ICAM1;TNFRSF1A
G4	KEGG HUMAN 2021	Vibrio cholerae infection	6/50	0.000465687	0.0289008	0	0	6.76834	51.9267	ATP6AP1;KDELR3;PLCG1;ATP6V1E1;PRKACB;ATP6V1B1
G4	MSigDB Hallmark 2020	Cholesterol Homeostasis	5/74	0.0163007	0.0295827	0	0	3.58301	14.7496	LGALS3;TNFRSF12A;ANXA5;ALDOC;PNRC1
G4	MSigDB Hallmark 2020	KRAS Signaling Dn	9/200	0.0196012	0.0331193	0	0	2.33903	9.19744	TGFB2;MFSD6;CPB1;CLDN8;HNF1A;PRODH;CELSR2;SPTBN2;ATP6V1B1
G4	MSigDB Hallmark 2020	Inflammatory Response	9/200	0.0196012	0.0331193	0	0	2.33903	9.19744	RNF144B;IL4R;CD82;IFNGR2;PDE4B;AHR;SRI;HIF1A;ICAM1
G4	GO (cellular component) 2021	cytoskeleton (GO:0005856)	24/600	0.00108276	0.034339	0	0	2.10816	14.395	NOTCH3;KRT80;TPM4;AUTS2;FLII;SWAP70;RHOBTB3;ANK1;PPL;CNN3;CNN2;PDLIM1;NEURL1B;MARCKS;ABLIM1;TEC;SCIN;MPRIP;BASP1;FLNA;TAX1BP3;ALDOC;RELL1;MPZL2
G4	WikiPathway HUMAN 2021	Ectoderm Differentiation WP2858	11/138	0.000106018	0.0394388	0	0	4.33583	39.6811	TFAP2A;TFAP2C;MAFB;STX16;CCDC88C;GATA6;FHL2;STC1;NR2F2;CELSR2;TSKU
G4	GO (biological process) 2021	regulation of cellular response to stress (GO:0080135)	10/118	0.000130892	0.0462235	0	0	4.62773	41.3772	CAMK2D;BAG3;HSBP1;HSPB8;AMFR;MAPKAPK2;BAG1;FKBP4;AJUBA;MCL1
G4	GO (cellular component) 2021	lysosomal lumen (GO:0043202)	7/86	0.00168173	0.0466681	0	0	4.40129	28.1152	SDC4;NPC2;SDC3;NEU1;PPT1;SDC1;CTSD
G5	MSigDB Hallmark 2020	Estrogen Response Early	24/200	2.1718e-12	9.99029e-11	0	0	7.04449	189.183	KCNK5;XBP1;MAST4;ELOVL5;MYOF;HR;SLC1A4;CELSR1;TOB1;SLC7A2;THSD4;MED13L;IGF1R;CALB2;UGCG;KRT18;DEPTOR;CCND1;FASN;BHLHE40;NRIP1;LRIG1;SLC27A2;SLC19A2
G5	MSigDB Hallmark 2020	Estrogen Response Late	22/200	1.02408e-10	2.35539e-09	0	0	6.35045	146.073	KCNK5;XBP1;DUSP2;ELOVL5;MYOF;SORD;CACNA2D2;EMP2;HR;SLC1A4;LSR;PRLR;TOB1;UGDH;RABEP1;TSPAN13;CCND1;IMPA2;DLG5;NRIP1;CKB;SLC27A2
G5	MSigDB Hallmark 2020	Androgen Response	13/100	9.9411e-08	1.5243e-06	0	0	7.5342	121.481	ELOVL5;STK39;SORD;DHCR24;ACSL3;SAT1;INPP4B;CCND3;CCND1;ZMIZ1;MAP7;GPD1L;SPDEF
G5	GO (cellular component) 2021	intracellular membrane-bounded organelle (GO:0043231)	149/5192	3.46601e-07	7.7292e-05	0	0	1.71354	25.4891	CHIC2;ZMYND8;MSI2;IGF1R;PPP1CB;GOLGA2;ZNF609;CCND3;DACH1;GOLGA5;SCP2;CCND1;ZMIZ1;CREB3L4;CHP1;ZNF689;MTREX;SKP1;MAP2K1;SLC30A9;TSPYL1;RPS7;FBXW7;IFRD1;MRTFB;ATP11A;EID1;MSH2;MSH3;KAT6B;S100A6;S100A4;MATR3;PFN1;OPTN;HDGFL3;ZNF552;RAB5B;CASZ1;PDXDC1;CUL3;COPB1;STK39;ZNF24;IRAK1;MYO6;PATZ1;ZNF664;SRPK2;XBP1;UBE2H;PHF12;RAB3IP;HMGA1;DHCR24;SUPT5H;PBX1;HNRNPK;HNRNPF;GOLGB1;BHLHE40;BCL3;MAN2B1;CPEB2;ZN…
G5	GO (molecular function) 2021	cadherin binding (GO:0045296)	22/322	6.21723e-07	0.000266719	0	0	3.74427	53.5085	PDXDC1;MRTFB;TWF1;BZW1;GIGYF2;VASN;CD2AP;KTN1;GOLGA2;SHTN1;HNRNPK;GPRC5A;KRT18;FASN;MICALL1;ABI1;CTNNA1;ARFIP2;SNX9;DHX29;FXYD5;PFN1
G5	MSigDB Hallmark 2020	mTORC1 Signaling	14/200	5.31387e-05	0.000488876	0	0	3.78567	37.2609	MAP2K3;XBP1;ELOVL5;IFRD1;SORD;SLC1A4;DHCR24;ACSL3;TUBA4A;SYTL2;CCNG1;BHLHE40;PHGDH;PGM1
G5	MSigDB Hallmark 2020	p53 Pathway	14/200	5.31387e-05	0.000488876	0	0	3.78567	37.2609	CEBPA;CDKN2A;FBXW7;SPHK1;WWP1;ACVR1B;SAT1;TOB1;LDHB;CCND3;IRAK1;CCNG1;S100A4;SLC19A2
G5	KEGG HUMAN 2021	Salmonella infection	18/249	2.97942e-06	0.000759751	0	0	3.95098	50.2714	MAP2K3;DYNC1I2;MAP2K1;RAB5B;ARPC1B;DCTN4;WASL;TUBA4A;FYCO1;TUBB2A;IRAK1;KIF5C;MYO6;ABI1;SNX9;CD14;PFN1;SKP1
G5	MSigDB Hallmark 2020	Pperoxisome	9/104	0.000241096	0.0018484	0	0	4.72594	39.3686	ABCD3;SCP2;MSH2;ELOVL5;CRABP1;LONP2;HSD17B4;DHCR24;SLC27A2
G5	MSigDB Hallmark 2020	TNF-alpha Signaling via NF-kB	12/200	0.000728389	0.00478655	0	0	3.19346	23.0717	MAP2K3;DUSP2;CEBPB;TUBB2A;CCND1;SPHK1;BHLHE40;BCL3;SLC16A6;TNFAIP2;NFKBIE;SAT1
G5	GO (biological process) 2021	negative regulation of apoptotic process (GO:0043066)	25/485	1.69334e-05	0.00648265	0	0	2.77391	30.4748	LTK;GSTP1;ZFAND6;XIAP;SH3RF1;IGF1R;PRDX3;IRAK1;ERBB3;USP47;XBP1;SPHK1;DHCR24;PRLR;CAPN13;TOX3;GOLPH3;HNRNPK;KRT18;MSH2;CEACAM5;RASA1;BCL3;TMBIM6;ANGPTL4
G5	GO (biological process) 2021	negative regulation of cellular macromolecule biosynthetic process (GO:2000113)	27/547	1.68928e-05	0.00648265	0	0	2.65601	29.1859	CEBPA;MIDEAS;CHD8;YBX1;ZNF24;TOB1;GIGYF2;DACH1;SIN3A;ENPP1;BTRC;PATZ1;USP47;SMARCC2;CDKN2A;ATP8B1;PHF12;HMGA1;WWP1;GATAD2A;EID1;KAT6B;BHLHE40;BCL3;ZNF217;ZMYND11;VGLL4
G5	GO (biological process) 2021	endomembrane system organization (GO:0010256)	15/199	1.20795e-05	0.00648265	0	0	4.11124	46.5556	SUN1;CSNK1A1;ATP8B1;SEC16A;MYOF;ATL2;GOLGA2;SEC23IP;GOLPH3;GOLGA5;REEP5;FAM174B;GOLGB1;TMED7;OPTN
G5	GO (biological process) 2021	Golgi organization (GO:0007030)	12/130	1.1982e-05	0.00648265	0	0	5.10624	57.8644	GOLGA2;GOLPH3;SEC23IP;GOLGA5;FAM174B;ATP8B1;CSNK1A1;SEC16A;GOLGB1;ATL2;TMED7;OPTN
G5	GO (biological process) 2021	negative regulation of programmed cell death (GO:0043069)	22/381	9.62201e-06	0.00648265	0	0	3.11935	36.033	USP47;XBP1;LTK;SPHK1;GSTP1;ZFAND6;XIAP;DHCR24;PRLR;SH3RF1;IGF1R;PRDX3;CAPN13;GOLPH3;HNRNPK;KRT18;IRAK1;CEACAM5;RASA1;BCL3;TMBIM6;ANGPTL4
G5	GO (biological process) 2021	organelle organization (GO:0006996)	24/420	4.52958e-06	0.00648265	0	0	3.09542	38.0888	PDCD6IP;ABCD3;MAST4;CSNK1A1;ATP8B1;SEC16A;ATL2;WASL;PRDX3;GOLGA2;SEC23IP;GOLPH3;GOLGA5;PCLO;REEP5;RAB14;KRT16;KIF5C;FAM174B;GOLGB1;RAB18;LONP2;TMED7;OPTN
G5	GO (biological process) 2021	mitotic cell cycle phase transition (GO:0044772)	15/209	2.15997e-05	0.00708777	0	0	3.89731	41.8681	DYNC1I2;CDKN2A;CUL3;ACVR1B;ARPP19;TUBA4A;PPP1CB;PPP6C;CCND3;CCND1;CCNG2;CCNG1;BTRC;OPTN;SKP1
G5	GO (biological process) 2021	negative regulation of nucleic acid-templated transcription (GO:1903507)	23/464	6.68435e-05	0.0191924	0	0	2.65046	25.4793	CEBPA;USP47;SMARCC2;CDKN2A;ATP8B1;PHF12;MIDEAS;CHD8;HMGA1;WWP1;ZNF24;GATAD2A;EID1;DACH1;KAT6B;SIN3A;BHLHE40;BCL3;ZNF217;BTRC;PATZ1;ZMYND11;VGLL4
G5	GO (molecular function) 2021	protein kinase binding (GO:0019901)	24/506	9.23079e-05	0.0198	0	0	2.53174	23.5208	MAP2K3;DUSP2;RPS7;CDKN2A;LRBA;GSTP1;EMP2;ACSL3;DUSP9;DUSP16;TUBA4A;RND1;PRDX3;TOM1L1;PPP1CB;GOLGA2;SPRED2;IBTK;CCND3;MSH2;CCND1;IRAK1;CSK;PTPN2
G5	MSigDB Hallmark 2020	Cholesterol Homeostasis	6/74	0.00363611	0.0209076	0	0	4.37414	24.5689	ATXN2;ALCAM;FASN;TP53INP1;CPEB2;CXCL16
G5	GO (biological process) 2021	negative regulation of transcription, DNA-templated (GO:0045892)	37/948	8.53748e-05	0.0217896	0	0	2.09104	19.5898	CEBPA;CEBPB;MIDEAS;CHD8;CTR9;NEDD4L;RTF1;ZNF24;BMI1;DACH1;CCND1;SIN3A;TRPS1;NRIP1;BTRC;PATZ1;SPDEF;USP47;SMARCC2;CDKN2A;ATP8B1;PHF12;HMGA1;EN1;WWP1;SUPT5H;POU5F1;GATAD2A;EID1;PPM1A;KAT6B;BHLHE40;BCL3;ZNF217;ZMYND11;MDFI;VGLL4
G5	GO (molecular function) 2021	kinase binding (GO:0019900)	22/461	0.000165066	0.0236044	0	0	2.5403	22.1239	MAP2K3;CEBPA;RPS7;CDKN2A;LRBA;EMP2;ACSL3;TUBA4A;RND1;PRDX3;TOM1L1;PPP1CB;GOLGA2;SPRED2;IBTK;CCND3;MSH2;CCND1;DLG3;IRAK1;CHP1;PTPN2
G5	GO (cellular component) 2021	coated vesicle (GO:0030135)	8/84	0.00027644	0.0256439	0	0	5.24275	42.9566	GOLGA2;SEC23IP;HIP1;SNX9;TMED7;SCAMP1;ERGIC1;ECPAS
G5	GO (cellular component) 2021	trans-Golgi network (GO:0005802)	14/239	0.000344985	0.0256439	0	0	3.1232	24.8982	SCOC;ATP8B1;ATP11A;SCAMP1;RAB11A;ELAPOR1;ECPAS;AFTPH;ATXN2;GOLPH3;MICALL1;ARFIP2;SNX9;OPTN
G5	GO (biological process) 2021	regulation of ion transmembrane transporter activity (GO:0032412)	6/39	0.000115038	0.0264242	0	0	9.02953	81.9001	AHCYL1;STK39;NEDD4L;CACNA1D;FXYD5;GPD1L
G5	GO (molecular function) 2021	aminophospholipid flippase activity (GO:0015247)	3/7	0.000261771	0.028075	0	0	37.0202	305.344	TMEM30B;ATP8B1;ATP11A
G5	GO (cellular component) 2021	nucleus (GO:0005634)	118/4484	0.00053053	0.029577	0	0	1.46003	11.011	ZMYND8;PPP1CB;ZNF609;CCND3;DACH1;CCND1;ZMIZ1;CREB3L4;CHP1;ZNF689;MTREX;SKP1;MAP2K1;SLC30A9;TSPYL1;RPS7;FBXW7;IFRD1;MRTFB;EID1;MSH2;MSH3;KAT6B;S100A6;S100A4;MATR3;PFN1;OPTN;HDGFL3;ZNF552;CASZ1;CUL3;ZNF24;IRAK1;MYO6;PATZ1;ZNF664;SRPK2;XBP1;UBE2H;PHF12;RAB3IP;HMGA1;DHCR24;SUPT5H;PBX1;HNRNPK;HNRNPF;BHLHE40;BCL3;CPEB2;ZNF652;HIP1;FBH1;CHD8;WASL;YBX1;BMI1;DUSP16;CALB2;SIN3A;TRPS1;SPIN1;IKBKE;USP47;DUSP…
G5	GO (cellular component) 2021	serine/threonine protein kinase complex (GO:1902554)	5/37	0.000803126	0.0358194	0	0	7.74051	55.1666	CCND3;CCND1;CCNG2;CCNG1;ACVR1B
G5	WikiPathway HUMAN 2021	Pathogenic Escherichia coli infection WP2272	7/55	0.000107775	0.0368591	0	0	7.2553	66.2805	TUBB2A;KRT18;ARPC1B;NCK2;WASL;CD14;TUBA4A
G5	MSigDB Hallmark 2020	Bile Acid Metabolism	7/112	0.00730637	0.0373437	0	0	3.30704	16.2674	ABCD3;SCP2;LONP2;HSD17B4;DHCR24;SLC27A2;OPTN
G5	GO (cellular component) 2021	SCF ubiquitin ligase complex (GO:0019005)	6/58	0.00103737	0.0385556	0	0	5.72472	39.3349	USP47;FBH1;FBXW7;BTRC;FBXL5;SKP1
G5	GO (biological process) 2021	actin filament organization (GO:0007015)	11/152	0.000248812	0.0439631	0	0	3.90251	32.3862	HIP1;NEBL;MYO5B;MYO6;MYO5C;ABI1;SHROOM3;EMP2;WASL;CD2AP;RND1
G5	GO (biological process) 2021	positive regulation of protein ubiquitination (GO:0031398)	8/82	0.000233968	0.0439631	0	0	5.385	45.0203	FKBP1A;NDFIP1;FBXW7;SPHK1;CUL3;XIAP;UBE3A;BMI1
G5	GO (biological process) 2021	regulation of apoptotic process (GO:0042981)	30/742	0.000222681	0.0439631	0	0	2.15093	18.0888	LTK;HIP1;GSTP1;ZFAND6;XIAP;SH3RF1;IGF1R;PRDX3;IRAK1;TP53INP1;SPDEF;VAV3;USP47;XBP1;SPHK1;LANCL1;DHCR24;DUSP9;PRLR;CAPN13;TOX3;GOLPH3;HNRNPK;KRT18;SHQ1;CEACAM5;RASA1;BCL3;TMBIM6;ANGPTL4
G5	WikiPathway HUMAN 2021	Sphingolipid pathway WP1422	5/30	0.000294469	0.0459062	0	0	9.91139	80.583	UGCG;SGPL1;CERS6;SPHK1;SERINC1
G5	WikiPathway HUMAN 2021	Mammary gland development pathway - Pregnancy and lactation (Stage 3 of 4) WP2817	5/32	0.000402686	0.0459062	0	0	9.17628	71.7342	CEBPA;CEBPB;CCND1;ERBB3;PRLR
G5	WikiPathway HUMAN 2021	Endoderm differentiation WP2853	10/141	0.000553098	0.0472898	0	0	3.81073	28.5804	MAP2K3;VAV3;TOX3;DUSP2;DDAH1;CTR9;RGS10;RTF1;PBX1;POU5F1
G6	MSigDB Hallmark 2020	Epithelial Mesenchymal Transition	58/200	5.01432e-66	0	0	0	46.6109	7008.33	ECM1;SERPINE2;WIPF1;SERPINE1;MYLK;GJA1;BASP1;DPYSL3;PMEPA1;CCN2;PDGFRB;POSTN;IGFBP3;MMP2;WNT5A;BGN;DCN;GREM1;SFRP4;VCAN;LOX;COL6A2;ADAM12;CDH11;GAS1;COL6A3;ITGA5;MXRA5;SCG2;FBN2;NNMT;LRP1;HTRA1;FBLN1;THY1;FSTL1;FBLN2;FBLN5;PTHLH;CALD1;SPOCK1;SLIT3;CTHRC1;VCAM1;TGFB1;CADM1;PRRX1;LUM;MFAP5;COL3A1;DAB2;COL1A2;CXCL12;FAP;PMP22;FAS;FMOD;FERMT2
G6	GO (cellular component) 2021	collagen-containing extracellular matrix (GO:0062023)	49/380	3.3834e-37	5.04127e-35	0	0	15.8988	1335.13	SPON1;ECM1;SERPINE2;SERPINE1;F13A1;EFEMP1;TIMP2;EMILIN1;HMCN1;CCN2;POSTN;ANXA1;SERPINF1;MMP2;WNT5A;BGN;HSPG2;DCN;GREM1;VCAN;COL6A2;COL6A1;SERPING1;ANGPTL2;COL6A3;MXRA7;MXRA5;FBN2;COL15A1;LAMA4;HTRA1;DPT;FBLN1;LTBP2;PRELP;NID1;FBLN2;FBLN5;CTHRC1;TGFB1;LUM;RARRES2;LAMB1;MFAP5;COL3A1;COL1A2;CXCL12;FMOD;FGF10
G6	GO (biological process) 2021	extracellular matrix organization (GO:0030198)	32/300	8.76461e-22	1.67492e-18	0	0	11.7606	570.226	FBN2;COL15A1;LAMA4;SERPINE1;HTRA1;LOXL4;DPT;NID1;FBLN5;CTSK;TIMP2;CYP1B1;POSTN;TGFB1;VCAM1;LUM;MMP2;BGN;LAMB1;HSPG2;DCN;MFAP5;GREM1;COL3A1;VCAN;COL1A2;LOX;COL6A2;ADAM12;COL6A1;COL6A3;ITGA5
G6	GO (biological process) 2021	extracellular structure organization (GO:0043062)	24/216	5.60315e-17	3.97309e-14	0	0	11.8799	444.551	FBN2;POSTN;COL15A1;VCAM1;LUM;MMP2;LAMA4;SERPINE1;BGN;LAMB1;NID1;HSPG2;FBLN5;DCN;MFAP5;COL3A1;VCAN;COL1A2;LOX;COL6A2;ADAM12;COL6A1;COL6A3;ITGA5
G6	GO (biological process) 2021	external encapsulating structure organization (GO:0045229)	24/217	6.2372e-17	3.97309e-14	0	0	11.8177	440.959	FBN2;POSTN;COL15A1;VCAM1;LUM;MMP2;LAMA4;SERPINE1;BGN;LAMB1;NID1;HSPG2;FBLN5;DCN;MFAP5;COL3A1;VCAN;COL1A2;LOX;COL6A2;ADAM12;COL6A1;COL6A3;ITGA5
G6	MSigDB Hallmark 2020	KRAS Signaling Up	18/200	1.85915e-11	3.99718e-10	0	0	9.13809	225.787	SPON1;CFH;PRRX1;SATB1;IGFBP3;RGS16;EMP1;F13A1;ETV1;PRDM1;CCND2;MAFB;ANKH;GPNMB;EPB41L3;SCG5;ITGBL1;CPE
G6	MSigDB Hallmark 2020	Apoptosis	15/161	5.76583e-10	8.26436e-09	0	0	9.37751	199.496	PDGFRB;ANXA1;SATB1;LUM;HGF;MMP2;LEF1;BGN;EMP1;DCN;CCND2;ANKH;PEA15;TIMP2;FAS
G6	GO (cellular component) 2021	endoplasmic reticulum lumen (GO:0005788)	20/285	1.26384e-10	9.41558e-09	0	0	7.00988	159.767	SPON1;COL15A1;CSF1;IGFBP5;ERAP2;IGFBP3;WNT5A;GPX8;LAMB1;FSTL1;PRSS23;COL3A1;VCAN;COL1A2;COL6A2;COL6A1;SERPING1;COL6A3;SCG2;CES1
G6	MSigDB Hallmark 2020	UV Response Dn	14/144	1.25093e-09	1.34475e-08	0	0	9.79202	200.73	PDGFRB;IGFBP5;SERPINE1;FBLN5;ACVR2A;SYNE1;GJA1;DAB2;COL3A1;EFEMP1;COL1A2;AKT3;PMP22;MGLL
G6	GO (cellular component) 2021	intracellular organelle lumen (GO:0070013)	32/848	3.33985e-09	1.65879e-07	0	0	3.75401	73.2683	SPON1;COL15A1;CSF1;PRELP;FSTL1;PRSS23;ATP5F1A;TIMP2;TGFB1;IGFBP5;ERAP2;LUM;IGFBP3;OMD;WNT5A;BGN;GPX8;LAMB1;HSPG2;DCN;COL3A1;VCAN;COL1A2;CRISPLD2;QPCT;COL6A2;COL6A1;SERPING1;COL6A3;FMOD;SCG2;CES1
G6	GO (biological process) 2021	collagen fibril organization (GO:0030199)	12/89	4.36751e-10	2.08658e-07	0	0	14.0782	303.408	GREM1;COL15A1;COL3A1;COL1A2;LOX;LUM;COL6A2;COL6A1;LOXL4;CYP1B1;COL6A3;DPT
G6	GO (biological process) 2021	positive regulation of cell differentiation (GO:0045597)	18/258	1.21185e-09	4.63171e-07	0	0	6.9092	141.854	FBN2;TGFB1;CSF1;RARRES2;IGFBP3;HGF;LEF1;RUNX2;ACVR2A;SLC6A6;GJA1;DAB2;TMEM119;TCF4;CCN2;PRKD1;FERMT2;FGFR1
G6	MSigDB Hallmark 2020	Coagulation	12/138	6.82967e-08	5.87352e-07	0	0	8.58191	141.596	ANXA1;CFH;WDR1;C1S;LRP1;C1R;CTSK;MMP2;SERPINE1;HTRA1;SERPING1;PRSS23
G6	GO (biological process) 2021	regulation of cell migration (GO:0030334)	22/408	2.17169e-09	6.91682e-07	0	0	5.31148	105.952	PDGFRB;PDGFRA;ANXA1;TGFB1;SERPINE2;PLXND1;CSF1;IGFBP5;HGF;LEF1;SERPINE1;MITF;LAMB1;THY1;MYLK;DAB2;CXCL12;GPNMB;DPYSL3;CYP1B1;FERMT2;FGF10
G6	GO (cellular component) 2021	focal adhesion (GO:0005925)	20/387	2.45432e-08	9.14236e-07	0	0	5.03516	88.2303	FZD1;PDGFRB;YWHAE;ANXA1;LRP1;MME;PXN;THY1;HSPG2;MRC2;GJA1;DAB2;FAP;PALLD;ITGBL1;MYH9;ITGA5;PHLDB2;FERMT2;CD99
G6	GO (cellular component) 2021	cell-substrate junction (GO:0030055)	20/394	3.30176e-08	9.83926e-07	0	0	4.93914	85.0827	FZD1;PDGFRB;YWHAE;ANXA1;LRP1;MME;PXN;THY1;HSPG2;MRC2;GJA1;DAB2;FAP;PALLD;ITGBL1;MYH9;ITGA5;PHLDB2;FERMT2;CD99
G6	MSigDB Hallmark 2020	Angiogenesis	7/36	1.52581e-07	1.0935e-06	0	0	21.368	335.383	POSTN;VCAN;COL3A1;CCND2;LUM;FSTL1;FGFR1
G6	GO (cellular component) 2021	lysosomal lumen (GO:0043202)	10/86	5.48877e-08	1.36304e-06	0	0	11.7787	196.916	VCAN;LUM;CTSK;OMD;BGN;PRELP;TPP1;FMOD;HSPG2;DCN
G6	GO (cellular component) 2021	cell-cell junction (GO:0005911)	16/271	1.07074e-07	2.27915e-06	0	0	5.72183	91.8338	ANXA1;CADM1;WDR1;HEG1;PXN;TMEM47;MYO1E;GJA1;PDLIM3;EPB41L3;CDH11;DCHS1;HMCN1;ITGA5;FERMT2;JCAD
G6	GO (biological process) 2021	glycosaminoglycan catabolic process (GO:0006027)	9/56	1.42487e-08	3.88989e-06	0	0	17.0893	308.746	VCAN;TGFB1;LUM;OMD;BGN;PRELP;FMOD;HSPG2;DCN
G6	GO (cellular component) 2021	Golgi lumen (GO:0005796)	10/100	2.33218e-07	4.34369e-06	0	0	9.93939	151.787	VCAN;TGFB1;LUM;OMD;WNT5A;BGN;PRELP;FMOD;HSPG2;DCN
G6	KEGG HUMAN 2021	PI3K-Akt signaling pathway	18/354	1.60755e-07	1.00204e-05	0	0	4.91088	76.8228	PDGFRB;YWHAE;PDGFRA;IL4R;CSF1;HGF;LAMA4;LAMB1;COL1A2;CCND2;CDK6;COL6A2;AKT3;COL6A1;COL6A3;ITGA5;FGF10;FGFR1
G6	KEGG HUMAN 2021	Proteoglycans in cancer	14/205	1.1551e-07	1.00204e-05	0	0	6.64403	106.131	FZD1;TGFB1;LUM;HGF;MMP2;WNT5A;PXN;HSPG2;DCN;COL1A2;AKT3;FAS;ITGA5;FGFR1
G6	KEGG HUMAN 2021	Focal adhesion	14/201	9.04456e-08	1.00204e-05	0	0	6.78753	110.084	PDGFRB;PDGFRA;HGF;LAMA4;PXN;LAMB1;MYLK;COL1A2;CCND2;COL6A2;AKT3;COL6A1;COL6A3;ITGA5
G6	KEGG HUMAN 2021	Pathways in cancer	22/531	2.35857e-07	1.10263e-05	0	0	4.0024	61.0768	FZD1;PDGFRB;PDGFRA;CDKN2B;TGFB1;IL4R;HDAC1;HGF;MMP2;LAMA4;LEF1;WNT5A;MITF;LAMB1;FOXO1;CXCL12;CCND2;CDK6;AKT3;FAS;FGF10;FGFR1
G6	KEGG HUMAN 2021	Human papillomavirus infection	17/331	3.11736e-07	1.16589e-05	0	0	4.94531	74.0862	FZD1;PDGFRB;HDAC1;LAMA4;WNT5A;PXN;LAMB1;FOXO1;COL1A2;CCND2;CDK6;COL6A2;AKT3;COL6A1;FAS;COL6A3;ITGA5
G6	WikiPathway HUMAN 2021	PI3K-Akt signaling pathway WP4172	18/340	8.79873e-08	1.31161e-05	0	0	5.12809	83.3113	PDGFRB;PDGFRA;IL4R;CSF1;HGF;LAMA4;LAMB1;COL1A2;CCND2;FGF14;CDK6;COL6A2;AKT3;COL6A1;COL6A3;ITGA5;FGF10;FGFR1
G6	WikiPathway HUMAN 2021	Focal Adhesion-PI3K-Akt-mTOR-signaling pathway WP3932	17/303	8.86223e-08	1.31161e-05	0	0	5.43728	88.2953	PDGFRB;PDGFRA;IL4R;CSF1;HGF;LAMA4;SLC2A3;LAMB1;FOXO1;COL3A1;COL1A2;FGF14;COL6A2;AKT3;ITGA5;FGF10;FGFR1
G6	WikiPathway HUMAN 2021	miRNA targets in ECM and membrane receptors WP2911	6/22	1.38597e-07	1.36749e-05	0	0	33.0703	522.236	COL3A1;COL1A2;LAMA4;COL6A2;COL6A1;COL6A3
G6	GO (molecular function) 2021	platelet-derived growth factor binding (GO:0048407)	5/11	8.40911e-08	2.24523e-05	0	0	73.2	1192.53	PDGFRB;PDGFRA;COL3A1;COL1A2;COL6A1
G6	GO (biological process) 2021	glycosaminoglycan biosynthetic process (GO:0006024)	10/97	1.74608e-07	4.15069e-05	0	0	10.2837	160.022	VCAN;LUM;DSEL;OMD;BGN;XYLT1;PRELP;FMOD;HSPG2;DCN
G6	GO (biological process) 2021	integrin-mediated signaling pathway (GO:0007229)	9/75	1.9548e-07	4.15069e-05	0	0	12.158	187.814	COL3A1;DAB2;MYH9;ITGBL1;FBLN1;ITGA5;PRKD1;THY1;FERMT2
G6	GO (biological process) 2021	endothelial cell migration (GO:0043542)	7/39	2.73015e-07	5.21732e-05	0	0	19.3618	292.63	PLXND1;FAP;PXN;CYP1B1;MYH9;FSTL1;SCG2
G6	KEGG HUMAN 2021	Melanoma	8/72	1.72099e-06	5.36375e-05	0	0	11.0957	147.269	PDGFRB;PDGFRA;CDK6;HGF;AKT3;MITF;FGF10;FGFR1
G6	GO (biological process) 2021	sulfur compound catabolic process (GO:0044273)	7/40	3.27711e-07	5.69323e-05	0	0	18.7742	280.319	VCAN;LUM;OMD;BGN;PRELP;FMOD;DCN
G6	KEGG HUMAN 2021	Transcriptional misregulation in cancer	12/192	2.40067e-06	6.41322e-05	0	0	5.99083	77.5199	HOXA9;CCND2;MAF;SLC45A3;HDAC1;IGFBP3;PBX3;PAX3;MITF;ETV1;RUNX2;FOXO1
G6	GO (biological process) 2021	regulation of osteoblast differentiation (GO:0045667)	9/83	4.72426e-07	6.94467e-05	0	0	10.8392	157.877	GREM1;FBN2;CDK6;HGF;TMEM119;PRKD1;RUNX2;ACVR2A;FERMT2
G6	GO (biological process) 2021	skeletal system morphogenesis (GO:0048705)	7/42	4.65044e-07	6.94467e-05	0	0	17.6996	258.08	FBN2;PDGFRA;SFRP4;HOXA9;HOXA3;HOXB3;FGFR1
G6	GO (biological process) 2021	negative regulation of peptidase activity (GO:0010466)	8/63	6.08587e-07	7.73696e-05	0	0	12.9173	184.874	ECM1;SERPINE2;LRP1;SERPINF1;SERPINE1;TIMP2;SERPING1;SPOCK1
G6	GO (biological process) 2021	embryonic organ morphogenesis (GO:0048562)	7/44	6.47783e-07	7.73696e-05	0	0	16.7411	238.556	FBN2;MFAP5;PDGFRA;HOXA9;EFEMP1;HOXA3;HOXB3
G6	GO (biological process) 2021	positive regulation of osteoblast differentiation (GO:0045669)	7/44	6.47783e-07	7.73696e-05	0	0	16.7411	238.556	FBN2;HGF;TMEM119;PRKD1;ACVR2A;RUNX2;FERMT2
G6	WikiPathway HUMAN 2021	Regulation of Wnt/B-catenin Signaling by Small Molecule Compounds WP3664	5/17	1.06456e-06	7.87777e-05	0	0	36.5889	503.205	FZD1;SFRP4;LRP1;LEF1;TCF4
G6	GO (biological process) 2021	supramolecular fiber organization (GO:0097435)	17/351	7.06801e-07	7.94528e-05	0	0	4.6444	65.7764	COL15A1;LUM;LOXL4;DPT;LTBP2;HSPG2;FBLN5;GREM1;MYO1E;COL3A1;COL1A2;LOX;COL6A2;COL6A1;CYP1B1;COL6A3;EMILIN1
G6	WikiPathway HUMAN 2021	Hair Follicle Development: Organogenesis - Part 2 of 3 WP2839	6/32	1.529e-06	9.05168e-05	0	0	20.3407	272.38	FZD1;PDGFRA;CCND2;LEF1;WNT5A;RUNX2
G6	GO (biological process) 2021	negative regulation of cell migration (GO:0030336)	11/144	8.95882e-07	9.51128e-05	0	0	7.41604	103.272	GJA1;COL3A1;IGFBP5;LRP1;IGFBP3;SERPINE1;DPYSL3;CYP1B1;MITF;THY1;PHLDB2
G6	GO (biological process) 2021	positive regulation of blood vessel endothelial cell migration (GO:0043536)	7/48	1.19699e-06	0.000120392	0	0	15.1048	205.964	ATP5F1A;ANXA1;TGFB1;AKT3;PRKD1;JCAD;FGFR1
G6	MSigDB Hallmark 2020	Hypoxia	11/200	2.11821e-05	0.000130119	0	0	5.20381	56.0053	SLC6A6;LOX;IGFBP3;SERPINE1;CCN5;BGN;MYH9;ACKR3;SLC2A3;CCN2;DCN
G6	GO (biological process) 2021	positive regulation of phosphorylation (GO:0042327)	14/253	1.47496e-06	0.000140933	0	0	5.29664	71.1174	PDGFRB;PDGFRA;TGFB1;RARRES2;HGF;ACVR2A;DAB2;CCND2;GPNMB;AXL;TMEM119;FAS;FGF10;FGFR1
G6	WikiPathway HUMAN 2021	Focal Adhesion WP306	12/198	3.30488e-06	0.000163041	0	0	5.7958	73.1436	PDGFRB;PDGFRA;COL1A2;CCND2;HGF;COL6A2;LAMA4;AKT3;PXN;LAMB1;ITGA5;MYLK
G6	GO (biological process) 2021	regulation of cell differentiation (GO:0045595)	11/156	1.97544e-06	0.000179765	0	0	6.79814	89.2917	GREM1;SLC6A6;TGFB1;CDK6;MAFB;CSF1;CCN2;PHLDB2;RUNX2;PTHLH;FGFR1
G6	KEGG HUMAN 2021	ECM-receptor interaction	8/88	7.89385e-06	0.000184519	0	0	8.86937	104.21	COL1A2;COL6A2;LAMA4;COL6A1;COL6A3;LAMB1;ITGA5;HSPG2
G6	MSigDB Hallmark 2020	TGF-beta Signaling	6/54	3.52896e-05	0.000189681	0	0	11.0056	112.828	RAB31;TGFB1;HDAC1;SERPINE1;PMEPA1;LTBP2
G6	GO (biological process) 2021	skeletal system development (GO:0001501)	11/158	2.23783e-06	0.000194386	0	0	6.70497	87.2317	GJA1;VCAN;COL1A2;ANKH;WNT5A;CDH11;XYLT1;PLS3;PRELP;PTHLH;FGFR1
G6	WikiPathway HUMAN 2021	Glioblastoma signaling pathways WP2261	8/82	4.64365e-06	0.00019636	0	0	9.59143	117.783	PDGFRB;PDGFRA;CDKN2B;CCND2;CDK6;AKT3;FOXO1;FGFR1
G6	GO (biological process) 2021	regulation of smooth muscle cell migration (GO:0014910)	5/20	2.59317e-06	0.000211878	0	0	29.2667	376.446	PDGFRB;IGFBP5;LRP1;IGFBP3;SERPINE1
G6	GO (biological process) 2021	embryonic skeletal system development (GO:0048706)	6/35	2.66094e-06	0.000211878	0	0	18.2337	234.063	PDGFRA;HOXA9;WNT5A;HOXA3;XYLT1;HOXB3
G6	GO (biological process) 2021	positive regulation of endothelial cell proliferation (GO:0001938)	8/77	2.88002e-06	0.000220148	0	0	10.2891	131.265	ECM1;NRP2;AKT3;WNT5A;PRKD1;SCG2;JCAD;FGFR1
G6	MSigDB Hallmark 2020	Hedgehog Signaling	5/36	5.42766e-05	0.000259321	0	0	14.1498	138.971	NRP2;CDK6;MYH9;THY1;SCG2
G6	GO (cellular component) 2021	vacuolar lumen (GO:0005775)	10/161	1.77526e-05	0.00028138	0	0	5.90578	64.6032	VCAN;LUM;CTSK;OMD;BGN;TPP1;PRELP;FMOD;HSPG2;DCN
G6	GO (cellular component) 2021	actin cytoskeleton (GO:0015629)	14/316	1.88846e-05	0.00028138	0	0	4.17819	45.4469	ANXA1;VCAM1;WDR1;WIPF1;BARX2;MYLK;NEURL1B;MYO1E;AXL;CALD1;PALLD;PLS3;MYH9;GAS7
G6	GO (biological process) 2021	regulation of bone mineralization (GO:0030500)	7/57	3.93693e-06	0.000289364	0	0	12.3803	154.074	GREM1;FBN2;ECM1;TGFB1;ANKH;TMEM119;ACVR2A
G6	GO (biological process) 2021	regulation of angiogenesis (GO:0045765)	12/203	4.27523e-06	0.000302591	0	0	5.64263	69.758	ECM1;GPNMB;PLXND1;SERPINF1;SERPINE1;WNT5A;ADAM12;CYP1B1;EMILIN1;PRKD1;HSPG2;DCN
G6	WikiPathway HUMAN 2021	Hypothesized Pathways in Pathogenesis of Cardiovascular Disease WP3668	5/25	8.47922e-06	0.000313731	0	0	21.9444	256.265	FBN2;POSTN;SERPINE1;LTBP2;RUNX2
G6	KEGG HUMAN 2021	Hippo signaling pathway	10/163	1.97589e-05	0.000379752	0	0	5.82799	63.1282	FZD1;YWHAE;CCND2;TGFB1;LATS2;SERPINE1;WNT5A;LEF1;DCHS1;CCN2
G6	KEGG HUMAN 2021	AGE-RAGE signaling pathway in diabetic complications	8/100	2.03076e-05	0.000379752	0	0	7.70779	83.279	COL3A1;TGFB1;VCAM1;COL1A2;MMP2;SERPINE1;AKT3;FOXO1
G6	MSigDB Hallmark 2020	Apical Junction	10/200	0.000111438	0.000435622	0	0	4.68421	42.6359	VCAN;VCAM1;NEGR1;MMP2;AKT3;AMIGO2;CDH11;MYH9;THY1;CD99
G6	MSigDB Hallmark 2020	IL-2/STAT5 Signaling	10/199	0.000106925	0.000435622	0	0	4.70924	43.0583	MYO1E;ECM1;CCND2;IL4R;CSF1;RGS16;COL6A1;EMP1;SLC2A3;WLS
G6	GO (biological process) 2021	epithelial cell migration (GO:0010631)	6/41	6.95873e-06	0.000474933	0	0	15.1033	179.36	PLXND1;FAP;PXN;CYP1B1;FSTL1;SCG2
G6	GO (biological process) 2021	negative regulation of endopeptidase activity (GO:0010951)	7/63	7.7708e-06	0.0004802	0	0	11.0504	130.01	SERPINE2;IFI16;SERPINF1;SERPINE1;TIMP2;SERPING1;SPOCK1
G6	GO (biological process) 2021	dermatan sulfate biosynthetic process (GO:0030208)	4/12	7.84496e-06	0.0004802	0	0	43.7212	513.971	VCAN;DSEL;BGN;DCN
G6	GO (biological process) 2021	keratan sulfate catabolic process (GO:0042340)	4/12	7.84496e-06	0.0004802	0	0	43.7212	513.971	LUM;OMD;PRELP;FMOD
G6	GO (biological process) 2021	heterophilic cell-cell adhesion via plasma membrane cell adhesion molecules (GO:0007157)	6/42	8.04102e-06	0.0004802	0	0	14.683	172.246	PTPRD;VCAM1;CADM1;AMIGO2;DCHS1;HMCN1
G6	GO (biological process) 2021	transforming growth factor beta receptor signaling pathway (GO:0007179)	8/89	8.5885e-06	0.000497352	0	0	8.75943	102.179	COL3A1;TGFB1;COL1A2;PXN;LTBP2;LRRC32;FMOD;FERMT2
G6	GO (biological process) 2021	positive regulation of cell motility (GO:2000147)	12/221	1.01609e-05	0.000571102	0	0	5.15192	59.2315	PDGFRB;PDGFRA;DAB2;TGFB1;CXCL12;GPNMB;CSF1;HGF;LEF1;LAMB1;FERMT2;MYLK
G6	GO (cellular component) 2021	extracellular membrane-bounded organelle (GO:0065010)	6/56	4.3523e-05	0.000589539	0	0	10.5643	106.089	SERPINE2;OLFML3;COL6A2;COL6A3;PRELP;FBLN2
G6	GO (biological process) 2021	dermatan sulfate metabolic process (GO:0030205)	4/13	1.12295e-05	0.000613129	0	0	38.8614	442.902	VCAN;DSEL;BGN;DCN
G6	GO (biological process) 2021	cellular response to organic substance (GO:0071310)	9/123	1.27101e-05	0.000659296	0	0	7.02167	79.1561	ROBO2;TGFB1;IGFBP5;MME;DPYSL3;LEF1;CYP1B1;SLIT3;ACVR2A
G6	GO (biological process) 2021	cellular response to cytokine stimulus (GO:0071345)	18/482	1.2765e-05	0.000659296	0	0	3.53273	39.8097	ANXA1;TGFB1;IL4R;VCAM1;MME;CSF1;IL1R1;HGF;MMP2;LEF1;WNT5A;F13A1;FOXO1;COL1A2;CXCL12;IFI16;AXL;DPYSL3
G6	GO (cellular component) 2021	extracellular vesicle (GO:1903561)	6/59	5.86898e-05	0.000672675	0	0	9.96479	97.0894	SERPINE2;OLFML3;COL6A2;COL6A3;PRELP;FBLN2
G6	GO (cellular component) 2021	supramolecular fiber (GO:0099512)	4/19	5.76594e-05	0.000672675	0	0	23.3097	227.525	FBN2;MFAP5;FBLN1;FBLN5
G6	GO (biological process) 2021	negative regulation of smooth muscle cell migration (GO:0014912)	4/14	1.55796e-05	0.000751394	0	0	34.9735	387.14	IGFBP5;LRP1;IGFBP3;SERPINE1
G6	GO (biological process) 2021	positive regulation of cell migration (GO:0030335)	13/269	1.51534e-05	0.000751394	0	0	4.56657	50.6765	PDGFRB;PDGFRA;TGFB1;CSF1;HGF;LEF1;LAMB1;MYLK;DAB2;CXCL12;GPNMB;FERMT2;FGF10
G6	GO (biological process) 2021	wound healing (GO:0042060)	7/70	1.57278e-05	0.000751394	0	0	9.81913	108.6	PDGFRA;COL3A1;WNT5A;AHNAK2;MYH9;NRG1;FGF10
G6	GO (biological process) 2021	regulation of endopeptidase activity (GO:0052548)	7/71	1.7279e-05	0.000786196	0	0	9.66522	105.989	SERPINE2;HDAC1;SERPINF1;SERPINE1;TIMP2;SERPING1;SPOCK1
G6	GO (biological process) 2021	regulation of G1/S transition of mitotic cell cycle (GO:2000045)	7/71	1.7279e-05	0.000786196	0	0	9.66522	105.989	CDKN2B;CCND2;ANXA1;SLFN11;CDK6;GPNMB;FGF10
G6	GO (biological process) 2021	dermatan sulfate proteoglycan biosynthetic process (GO:0050651)	4/15	2.10536e-05	0.000935659	0	0	31.7924	342.355	VCAN;DSEL;BGN;DCN
G6	GO (biological process) 2021	epithelial cell differentiation (GO:0030855)	8/101	2.18386e-05	0.00094849	0	0	7.62453	81.8251	DAB2;MAF;ANXA1;BASP1;HDAC1;TPP1;FSTL1;CES1
G6	GO (biological process) 2021	transmembrane receptor protein serine/threonine kinase signaling pathway (GO:0007178)	9/133	2.3801e-05	0.00101075	0	0	6.45212	68.6879	COL3A1;TGFB1;COL1A2;PXN;LTBP2;LRRC32;RUNX2;FERMT2;ACVR2A
G6	WikiPathway HUMAN 2021	Endoderm differentiation WP2853	9/141	3.77941e-05	0.00111871	0	0	6.05862	61.6971	DAB2;TGFB1;ATP8B2;LEF1;PBX3;PAX3;TCF4;FOXO1;PTHLH
G6	WikiPathway HUMAN 2021	Canonical and non-canonical TGF-B signaling WP3874	4/17	3.60507e-05	0.00111871	0	0	26.8986	275.188	GREM1;TGFB1;LOX;LOXL4
G6	WikiPathway HUMAN 2021	VEGFA-VEGFR2 Signaling Pathway WP3888	16/432	4.31338e-05	0.00116069	0	0	3.47843	34.9624	YWHAE;NRP2;ANXA1;HDAC1;IGFBP3;MMP2;PXN;HTRA1;FOXO1;GJA1;FGD5;FAS;MYH9;ACKR3;TPP1;PRKD1
G6	GO (biological process) 2021	cell-cell adhesion via plasma-membrane adhesion molecules (GO:0098742)	10/170	2.8391e-05	0.00117946	0	0	5.57102	58.3255	PTPRD;ROBO2;VCAM1;CADM1;PALLD;CDH11;AMIGO2;DCHS1;HMCN1;EMB
G6	WikiPathway HUMAN 2021	Vitamin D Receptor Pathway WP2877	10/182	5.07353e-05	0.00125147	0	0	5.17918	51.2163	SLC37A2;CDKN2B;TGFB1;IGFBP5;SATB1;IGFBP3;TIMP2;PRDM1;FOXO1;PTHLH
G6	GO (biological process) 2021	negative regulation of cellular process (GO:0048523)	19/566	3.19621e-05	0.00129956	0	0	3.1645	32.7556	CDKN2B;TGFB1;PLXND1;IGFBP3;FBLN1;PTHLH;SFRP4;GJA1;CDK6;GPNMB;CCN5;CYP1B1;MYH9;ZNF503;SLIT3;EMILIN1;CCN2;PRKD1;FERMT2
G6	WikiPathway HUMAN 2021	ESC Pluripotency Pathways WP3931	8/116	5.92413e-05	0.00134888	0	0	6.56056	63.8598	PDGFRB;FZD1;PDGFRA;FGF14;AKT3;WNT5A;FGFR1;FGF10
G6	GO (biological process) 2021	negative regulation of cell population proliferation (GO:0008285)	15/379	3.53848e-05	0.00140876	0	0	3.71952	38.1223	CDKN2B;TGFB1;IGFBP5;IGFBP3;WNT5A;FBLN1;PTHLH;GREM1;SFRP4;MN1;CDK6;GPNMB;FAP;CYP1B1;ZNF503
G6	GO (biological process) 2021	positive regulation of cell population proliferation (GO:0008284)	17/474	3.71676e-05	0.00144954	0	0	3.3729	34.4038	PDGFRB;PDGFRA;TGFB1;CSF1;HDAC1;LEF1;WNT5A;NRG1;LAMB1;PTHLH;GREM1;GJA1;CCND2;CDK6;TMEM119;FGF10;FGFR1
G6	GO (molecular function) 2021	platelet-derived growth factor receptor binding (GO:0005161)	4/13	1.12295e-05	0.00149913	0	0	38.8614	442.902	PDGFRB;PDGFRA;IL1R1;ITGA5
G6	GO (biological process) 2021	positive regulation of protein modification process (GO:0031401)	11/214	3.94777e-05	0.00150884	0	0	4.84146	49.0914	DAB2;CCND2;NNMT;TGFB1;GPNMB;HGF;RARRES2;TMEM119;FAS;ACVR2A;FGF10
G6	GO (cellular component) 2021	adherens junction (GO:0005912)	8/132	0.000146764	0.00156199	0	0	5.70939	50.3949	MYO1E;PDLIM3;ANXA1;CDH11;DCHS1;HMCN1;JCAD;FERMT2
G6	GO (biological process) 2021	regulated exocytosis (GO:0045055)	10/180	4.62107e-05	0.00173154	0	0	5.24064	52.3137	ECM1;RAB31;TGFB1;WDR1;HGF;RARRES2;SERPINE1;F13A1;SERPING1;MYH9
G6	MSigDB Hallmark 2020	Myogenesis	9/200	0.000530105	0.00175342	0	0	4.17453	31.4861	COL3A1;COL15A1;TGFB1;IGFBP3;COL6A2;ADAM12;COL6A3;MYH9;MYLK
G6	MSigDB Hallmark 2020	Estrogen Response Early	9/200	0.000530105	0.00175342	0	0	4.17453	31.4861	GJA1;PDLIM3;SLC16A1;RAB31;CXCL12;OLFML3;CCN5;SH3BP5;PRSS23
G6	GO (biological process) 2021	sulfur compound biosynthetic process (GO:0044272)	8/113	4.91444e-05	0.00180606	0	0	6.74903	66.9555	VCAN;LUM;DSEL;OMD;BGN;PRELP;FMOD;DCN
G6	GO (biological process) 2021	bleb assembly (GO:0032060)	3/7	5.07785e-05	0.0018309	0	0	65.3062	645.75	PMP22;EMP1;MYLK
G6	GO (biological process) 2021	cellular response to transforming growth factor beta stimulus (GO:0071560)	8/114	5.23368e-05	0.00184943	0	0	6.68502	65.8997	COL3A1;TGFB1;COL1A2;WNT5A;PXN;LTBP2;LRRC32;FERMT2
G6	GO (biological process) 2021	regulation of pathway-restricted SMAD protein phosphorylation (GO:0060393)	6/58	5.32279e-05	0.00184943	0	0	10.1569	99.9537	GREM1;DAB2;TGFB1;PMEPA1;EMILIN1;ACVR2A
G6	WikiPathway HUMAN 2021	Nuclear Receptors Meta-Pathway WP2882	13/319	8.79801e-05	0.00186015	0	0	3.81061	35.585	TGFB1;HGF;AMIGO2;SLC2A3;NRG1;SMARCA1;FOXO1;SLC6A6;SLCO2B1;STOM;CYP1B1;ACKR3;CES1
G6	GO (biological process) 2021	positive regulation of endothelial cell migration (GO:0010595)	7/86	6.03409e-05	0.00205913	0	0	7.82409	76.015	NRP2;ATP5F1A;TGFB1;AKT3;WNT5A;PRKD1;FGFR1
G6	WikiPathway HUMAN 2021	LncRNA involvement in canonical Wnt signaling and colorectal cancer WP4258	7/94	0.000106361	0.00209886	0	0	7.10175	64.9715	FZD1;SFRP4;CCND2;CDK6;SERPINF1;WNT5A;LEF1
G6	GO (biological process) 2021	regulation of protein phosphorylation (GO:0001932)	12/266	6.29368e-05	0.00211004	0	0	4.22943	40.9129	DAB2;TGFB1;CCND2;GPNMB;RARRES2;IGFBP3;HGF;TMEM119;FAS;FBLN1;ACVR2A;FGF10
G6	GO (biological process) 2021	homophilic cell adhesion via plasma membrane adhesion molecules (GO:0007156)	6/60	6.45903e-05	0.00212814	0	0	9.77976	94.3497	ROBO2;CADM1;PALLD;AMIGO2;EMB;HMCN1
G6	GO (biological process) 2021	transmembrane receptor protein tyrosine kinase signaling pathway (GO:0007169)	15/404	7.2896e-05	0.00236109	0	0	3.476	33.114	PDGFRB;PDGFRA;NRP2;CSF1;RARRES2;HGF;MMP2;PXN;NRG1;FOXO1;AXL;CHN1;PRKD1;FGF10;FGFR1
G6	WikiPathway HUMAN 2021	Complement system WP2806	7/97	0.000129658	0.00239867	0	0	6.86398	61.4368	CFH;C1S;C1R;F13A1;SERPING1;LAMB1;DCN
G6	GO (biological process) 2021	positive regulation of epithelial cell proliferation (GO:0050679)	8/123	8.96577e-05	0.00281538	0	0	6.15903	57.3991	ECM1;NRP2;AKT3;WNT5A;LAMB1;PRKD1;SCG2;FGF10
G6	GO (biological process) 2021	positive regulation of ossification (GO:0045778)	5/40	9.12585e-05	0.00281538	0	0	12.5302	116.553	FBN2;TGFB1;WNT5A;TMEM119;ACVR2A
G6	GO (biological process) 2021	regulation of endothelial cell proliferation (GO:0001936)	7/92	9.28146e-05	0.00281538	0	0	7.26959	67.4974	ECM1;NRP2;ATP5F1A;AKT3;WNT5A;PRKD1;SCG2
G6	GO (biological process) 2021	Wnt signaling pathway (GO:0016055)	7/92	9.28146e-05	0.00281538	0	0	7.26959	67.4974	FZD1;SFRP4;WNT5A;LEF1;CPE;FERMT2;WLS
G6	GO (cellular component) 2021	vesicle (GO:0031982)	10/226	0.000299996	0.00297996	0	0	4.1149	33.379	MYO1E;ANXA1;SERPINE2;OLFML3;BASP1;COL6A2;COL6A3;STOM;PRELP;FBLN2
G6	GO (biological process) 2021	platelet degranulation (GO:0002576)	8/125	0.000100405	0.00299802	0	0	6.05313	55.7269	ECM1;TGFB1;WDR1;HGF;RARRES2;SERPINE1;F13A1;SERPING1
G6	GO (biological process) 2021	positive regulation of protein kinase B signaling (GO:0051897)	9/161	0.000105733	0.00307964	0	0	5.25607	48.1172	PDGFRB;PDGFRA;TGFB1;AXL;HGF;NRG1;FERMT2;FGF10;FGFR1
G6	GO (biological process) 2021	negative regulation of cell death (GO:0060548)	7/94	0.000106361	0.00307964	0	0	7.10175	64.9715	CSF1;GPNMB;AMIGO2;CCN5;CCN2;PRKD1;FERMT2
G6	KEGG HUMAN 2021	Protein digestion and absorption	7/103	0.000188682	0.00320759	0	0	6.43302	55.166	COL15A1;COL3A1;COL1A2;MME;COL6A2;COL6A1;COL6A3
G6	GO (biological process) 2021	positive regulation of extracellular matrix assembly (GO:1901203)	3/9	0.000119808	0.00331816	0	0	43.533	393.087	TGFB1;EMILIN1;PHLDB2
G6	GO (biological process) 2021	negative regulation of pathway-restricted SMAD protein phosphorylation (GO:0060394)	3/9	0.000119808	0.00331816	0	0	43.533	393.087	GREM1;PMEPA1;EMILIN1
G6	GO (biological process) 2021	positive regulation of cellular process (GO:0048522)	19/625	0.00011893	0.00331816	0	0	2.84764	25.734	PDGFRB;COLEC12;PDGFRA;TGFB1;LRP1;CSF1;HDAC1;LEF1;WNT5A;NRG1;PTHLH;GREM1;SLC6A6;SLFN11;CXCL12;CCND2;CCN2;FGF10;FGFR1
G6	GO (biological process) 2021	proteolysis (GO:0006508)	12/287	0.000129245	0.00352838	0	0	3.90225	34.94	MME;FAP;ERAP2;CPXM2;CTSK;HGF;HTRA3;MMP2;HTRA1;CPE;TPP1;CPXM1
G6	GO (biological process) 2021	cell chemotaxis (GO:0060326)	6/69	0.00014192	0.00381984	0	0	8.37883	74.2385	PDGFRB;PDGFRA;CXCL12;HGF;LEF1;ACKR3
G6	WikiPathway HUMAN 2021	Differentiation Pathway WP2848	5/48	0.000220391	0.0038374	0	0	10.1948	85.8416	TGFB1;CSF1;HGF;WNT5A;FGF10
G6	GO (biological process) 2021	extracellular matrix assembly (GO:0085029)	4/24	0.000151096	0.00401034	0	0	17.4779	153.763	TGFB1;LAMB1;EMILIN1;FBLN5
G6	GO (biological process) 2021	regulation of transforming growth factor beta receptor signaling pathway (GO:0017015)	7/100	0.000156934	0.00405272	0	0	6.64154	58.1778	DAB2;CDKN2B;TGFB1;LATS2;HTRA3;PMEPA1;EMILIN1
G6	GO (biological process) 2021	cell-matrix adhesion (GO:0007160)	7/100	0.000156934	0.00405272	0	0	6.64154	58.1778	COL3A1;VCAM1;ITGBL1;EMILIN1;THY1;FBLN5;FERMT2
G6	GO (biological process) 2021	negative regulation of extracellular matrix organization (GO:1903054)	3/10	0.000169702	0.00432401	0	0	37.3121	323.924	TGFB1;FAP;EMILIN1
G6	GO (cellular component) 2021	cytoplasmic vesicle membrane (GO:0030659)	13/380	0.000482128	0.00448981	0	0	3.16728	24.1895	COLEC12;LRP1;MME;AHNAK2;WNT5A;SLC2A3;WIPI1;ANTXR1;GJA1;RAB31;SH3BP5;PMEPA1;WLS
G6	GO (biological process) 2021	positive regulation of multicellular organismal process (GO:0051240)	13/345	0.000191098	0.00480511	0	0	3.5075	30.0337	TGFB1;IL4R;CADM1;LRP1;LEF1;SERPINE1;WNT5A;DIO2;GJA1;DAB2;IFI16;TMEM119;FERMT2
G6	GO (biological process) 2021	negative regulation of cell adhesion (GO:0007162)	6/73	0.000193985	0.00481435	0	0	7.877	67.3305	TGFB1;PLXND1;SERPINE1;CYP1B1;SPOCK1;FBLN1
G6	GO (biological process) 2021	epithelial to mesenchymal transition (GO:0001837)	5/47	0.000199284	0.00488245	0	0	10.4381	88.9407	TGFB1;HGF;LEF1;WNT5A;FGFR1
G6	GO (biological process) 2021	positive regulation of developmental process (GO:0051094)	9/177	0.00021624	0.00523081	0	0	4.75162	40.0995	SLC6A6;GJA1;BASP1;WNT5A;TMEM119;CCN2;PHLDB2;DCN;FGFR1
G6	KEGG HUMAN 2021	Gastric cancer	8/149	0.000335828	0.00523332	0	0	5.01668	40.1279	FZD1;CDKN2B;TGFB1;HGF;AKT3;WNT5A;LEF1;FGF10
G6	GO (biological process) 2021	positive regulation of endocytosis (GO:0045807)	5/48	0.000220391	0.00526459	0	0	10.1948	85.8416	DAB2;RAB31;LRP1;AXL;SERPINE1
G6	GO (cellular component) 2021	platelet alpha granule (GO:0031091)	6/90	0.000603458	0.00528913	0	0	6.27742	46.5335	TGFB1;SERPINE2;HGF;SERPINE1;F13A1;SERPING1
G6	WikiPathway HUMAN 2021	Spinal Cord Injury WP2431	7/118	0.000434233	0.00535555	0	0	5.55945	43.0408	GJA1;VCAN;TGFB1;ANXA1;IL1R1;XYLT1;SLIT3
G6	WikiPathway HUMAN 2021	The Overlap Between Signal Transduction Pathways that Contribute to a Range of LMNA Laminopathies WP4879	5/55	0.000419485	0.00535555	0	0	8.76444	68.1565	TGFB1;HDAC1;CTSK;LEF1;RUNX2
G6	WikiPathway HUMAN 2021	Inflammatory Response Pathway WP453	4/30	0.000369176	0.00535555	0	0	13.4404	106.236	COL3A1;IL4R;COL1A2;LAMB1
G6	WikiPathway HUMAN 2021	Breast cancer pathway WP4262	8/154	0.000419077	0.00535555	0	0	4.84364	37.6712	FZD1;SFRP4;CDK6;AKT3;WNT5A;LEF1;FGFR1;FGF10
G6	WikiPathway HUMAN 2021	EGFR Tyrosine Kinase Inhibitor Resistance WP4806	6/84	0.000417114	0.00535555	0	0	6.76236	52.6257	PDGFRB;PDGFRA;AXL;HGF;AKT3;NRG1
G6	WikiPathway HUMAN 2021	Development of pulmonary dendritic cells and macrophage subsets WP3892	3/13	0.00039426	0.00535555	0	0	26.1145	204.699	CSF1;TCF4;RUNX2
G6	WikiPathway HUMAN 2021	Wnt signaling WP428	7/115	0.000371481	0.00535555	0	0	5.71475	45.1352	FZD1;SFRP4;CCND2;SERPINF1;WNT5A;LEF1;PRICKLE1
G6	WikiPathway HUMAN 2021	Myometrial relaxation and contraction pathways WP289	8/156	0.000456751	0.005389	0	0	4.7777	36.747	YWHAE;GJA1;IGFBP5;CALD1;IGFBP3;RGS16;ACKR3;PRKD1
G6	WikiPathway HUMAN 2021	ncRNAs involved in Wnt signaling in hepatocellular carcinoma WP4336	6/86	0.000473358	0.005389	0	0	6.59263	50.471	FZD1;SFRP4;CCND2;SERPINF1;WNT5A;LEF1
G6	GO (biological process) 2021	embryonic eye morphogenesis (GO:0048048)	3/11	0.000231362	0.00545842	0	0	32.6465	273.301	FBN2;MFAP5;EFEMP1
G6	WikiPathway HUMAN 2021	Type I collagen synthesis in the context of Osteogenesis imperfecta WP4786	4/33	0.00053656	0.00551532	0	0	12.0482	90.7271	FZD1;COL1A2;LOX;SERPINF1
G6	WikiPathway HUMAN 2021	Complement and Coagulation Cascades WP558	5/58	0.000537324	0.00551532	0	0	8.26709	62.2421	C1S;CFH;C1R;SERPINE1;SERPING1
G6	WikiPathway HUMAN 2021	Epithelial to mesenchymal transition in colorectal cancer WP4239	8/160	0.000540353	0.00551532	0	0	4.65102	34.991	FZD1;NRP2;TGFB1;LATS2;MMP2;AKT3;WNT5A;ITGA5
G6	GO (biological process) 2021	chondroitin sulfate proteoglycan biosynthetic process (GO:0050650)	4/27	0.000242893	0.00559238	0	0	15.1958	126.473	VCAN;BGN;XYLT1;DCN
G6	GO (biological process) 2021	regulation of epithelial to mesenchymal transition (GO:0010717)	6/76	0.0002421	0.00559238	0	0	7.53827	62.7648	GREM1;DAB2;TGFB1;LEF1;PHLDB2;FERMT2
G6	GO (molecular function) 2021	transmembrane receptor protein tyrosine kinase activity (GO:0004714)	6/60	6.45903e-05	0.00574854	0	0	9.77976	94.3497	PDGFRB;PDGFRA;NRP2;EFEMP1;AXL;FGFR1
G6	MSigDB Hallmark 2020	Interferon Gamma Response	8/200	0.00226092	0.00607623	0	0	3.67455	22.3853	IL4R;VCAM1;LATS2;CFH;C1S;C1R;SERPING1;FAS
G6	MSigDB Hallmark 2020	Inflammatory Response	8/200	0.00226092	0.00607623	0	0	3.67455	22.3853	IL4R;CSF1;IL1R1;AXL;RGS16;SERPINE1;ITGA5;ACVR2A
G6	MSigDB Hallmark 2020	Complement	8/200	0.00226092	0.00607623	0	0	3.67455	22.3853	CFH;C1S;LRP1;ERAP2;C1R;SERPINE1;TIMP2;SERPING1
G6	KEGG HUMAN 2021	Cellular senescence	8/156	0.000456751	0.00610089	0	0	4.7777	36.747	CDKN2B;CCND2;TGFB1;CDK6;IGFBP3;SERPINE1;AKT3;FOXO1
G6	KEGG HUMAN 2021	Complement and coagulation cascades	6/85	0.000444543	0.00610089	0	0	6.67642	51.5317	C1S;CFH;C1R;SERPINE1;F13A1;SERPING1
G6	GO (biological process) 2021	keratan sulfate biosynthetic process (GO:0018146)	4/28	0.000280833	0.00631379	0	0	14.5619	119.084	LUM;OMD;PRELP;FMOD
G6	GO (biological process) 2021	positive regulation of phosphatidylinositol 3-kinase activity (GO:0043552)	4/28	0.000280833	0.00631379	0	0	14.5619	119.084	PDGFRB;PDGFRA;TGFB1;PRKD1
G6	GO (biological process) 2021	mesenchymal cell differentiation (GO:0048762)	5/51	0.000294011	0.0065332	0	0	9.5285	77.4848	TGFB1;HGF;WNT5A;LEF1;FGFR1
G6	GO (molecular function) 2021	serine-type peptidase activity (GO:0008236)	8/125	0.000100405	0.006702	0	0	6.05313	55.7269	C1S;FAP;C1R;HGF;HTRA3;MMP2;HTRA1;TPP1
G6	GO (biological process) 2021	positive regulation of transcription by RNA polymerase II (GO:0045944)	23/908	0.000339336	0.00745369	0	0	2.371	18.9408	CDKN2B;TGFB1;PLXND1;HDAC1;HGF;LEF1;SERPINE1;WNT5A;PAX3;MITF;ETV1;SMARCA1;BARX2;RUNX2;FOXO1;ACVR2A;DCN;GREM1;DAB2;IFI16;HOXB3;TCF4;PRKD1
G6	WikiPathway HUMAN 2021	Adipogenesis WP236	7/130	0.00077485	0.00764519	0	0	5.014	35.9145	FZD1;SFRP4;TGFB1;SERPINE1;SPOCK1;FAS;FOXO1
G6	GO (biological process) 2021	negative regulation of cell motility (GO:2000146)	7/114	0.000352259	0.00764963	0	0	5.76845	45.8658	IGFBP5;SERPINE1;DPYSL3;CYP1B1;MITF;FBLN1;THY1
G6	GO (biological process) 2021	positive regulation of lipid kinase activity (GO:0090218)	4/30	0.000369176	0.00783884	0	0	13.4404	106.236	PDGFRB;PDGFRA;TGFB1;PRKD1
G6	GO (biological process) 2021	chondroitin sulfate metabolic process (GO:0030204)	4/30	0.000369176	0.00783884	0	0	13.4404	106.236	VCAN;DSEL;BGN;DCN
G6	GO (biological process) 2021	negative regulation of Wnt signaling pathway (GO:0030178)	9/191	0.000379437	0.00784824	0	0	4.38297	34.5239	GREM1;SFRP4;DAB2;LATS2;LRP1;HDAC1;WNT5A;PRICKLE1;APCDD1
G6	GO (biological process) 2021	positive regulation of protein phosphorylation (GO:0001934)	13/371	0.000384519	0.00784824	0	0	3.24841	25.5439	TGFB1;CSF1;RARRES2;HGF;ACVR2A;DAB2;CCND2;GPNMB;TMEM119;FAS;PRKD1;ITGA5;FGF10
G6	GO (biological process) 2021	peptide metabolic process (GO:0006518)	6/83	0.000391024	0.00784824	0	0	6.85053	53.7544	MME;ERAP2;CPXM2;CPE;CPXM1;TPP1
G6	GO (biological process) 2021	positive regulation of angiogenesis (GO:0045766)	7/116	0.000391533	0.00784824	0	0	5.66203	44.4211	ECM1;SERPINE1;WNT5A;ADAM12;CYP1B1;PRKD1;ITGA5
G6	GO (biological process) 2021	chondroitin sulfate catabolic process (GO:0030207)	3/13	0.00039426	0.00784824	0	0	26.1145	204.699	VCAN;BGN;DCN
G6	GO (biological process) 2021	negative regulation of cell differentiation (GO:0045596)	9/191	0.000379437	0.00784824	0	0	4.38297	34.5239	GREM1;HOXA9;EFEMP1;TGFB1;CDK6;WNT5A;FOXO1;FERMT2;PTHLH
G6	WikiPathway HUMAN 2021	Photodynamic therapy-induced HIF-1 survival signaling WP3614	4/37	0.00083544	0.0079771	0	0	10.5857	75.0266	SLC16A1;IGFBP3;SERPINE1;SLC2A3
G6	GO (biological process) 2021	positive regulation of cell projection organization (GO:0031346)	7/117	0.000412442	0.00802757	0	0	5.61027	43.7232	FZD1;PTPRD;ROBO2;PLXND1;DPYSL3;WNT5A;PRKD1
G6	GO (biological process) 2021	regulation of blood vessel endothelial cell migration (GO:0043535)	5/55	0.000419485	0.00802757	0	0	8.76444	68.1565	ATP5F1A;TGFB1;AKT3;PRKD1;FGFR1
G6	GO (biological process) 2021	embryonic skeletal system morphogenesis (GO:0048704)	4/31	0.000420071	0.00802757	0	0	12.942	100.625	PDGFRA;HOXA9;HOXA3;HOXB3
G6	GO (biological process) 2021	regulation of transmembrane receptor protein serine/threonine kinase signaling pathway (GO:0090092)	4/31	0.000420071	0.00802757	0	0	12.942	100.625	SFRP4;TGFB1;LATS2;FSTL1
G6	GO (cellular component) 2021	early endosome (GO:0005769)	10/266	0.00106139	0.00832353	0	0	3.46484	23.7279	NEURL1B;ANXA1;VCAM1;RAB31;PARM1;LRP1;MME;CLTCL1;PMEPA1;WLS
G6	GO (cellular component) 2021	platelet alpha granule lumen (GO:0031093)	5/67	0.00104168	0.00832353	0	0	7.0638	48.5066	TGFB1;HGF;SERPINE1;F13A1;SERPING1
G6	MSigDB Hallmark 2020	IL-6/JAK/STAT3 Signaling	5/87	0.0033121	0.00837767	0	0	5.3355	30.4666	IL4R;TGFB1;CSF1;IL1R1;FAS
G6	WikiPathway HUMAN 2021	Amplification and Expansion of Oncogenic Pathways as Metastatic Traits WP3678	3/17	0.000906082	0.00838126	0	0	18.6495	130.665	POSTN;VCAM1;LEF1
G6	WikiPathway HUMAN 2021	Pathways Regulating Hippo Signaling WP4540	6/98	0.000945575	0.00848152	0	0	5.72923	39.8967	PDGFRB;PDGFRA;LATS2;CDH11;LEF1;FGFR1
G6	GO (biological process) 2021	regulation of ERK1 and ERK2 cascade (GO:0070372)	10/238	0.000451366	0.00854021	0	0	3.89593	30.0113	PDGFRB;PDGFRA;TGFB1;GPNMB;ACKR3;FBLN1;EMILIN1;CCN2;FERMT2;FGF10
G6	GO (biological process) 2021	regulation of chemotaxis (GO:0050920)	4/32	0.000475782	0.00864358	0	0	12.4791	95.4723	PDGFRB;PDGFRA;TGFB1;RARRES2
G6	GO (biological process) 2021	endodermal cell differentiation (GO:0035987)	4/32	0.000475782	0.00864358	0	0	12.4791	95.4723	MMP2;COL6A1;LAMB1;ITGA5
G6	GO (biological process) 2021	cellular response to growth factor stimulus (GO:0071363)	8/158	0.000497129	0.00864358	0	0	4.71351	35.8541	TGFB1;ANXA1;HGF;WNT5A;GAS1;PRKD1;RUNX2;ACVR2A
G6	GO (biological process) 2021	aorta development (GO:0035904)	3/14	0.000497537	0.00864358	0	0	23.7393	180.557	PDGFRB;ROBO2;LRP1
G6	GO (biological process) 2021	secondary palate development (GO:0062009)	3/14	0.000497537	0.00864358	0	0	23.7393	180.557	LEF1;WNT5A;LRRC32
G6	GO (biological process) 2021	sequestering of extracellular ligand from receptor (GO:0035581)	3/14	0.000497537	0.00864358	0	0	23.7393	180.557	FBN2;GREM1;FSTL1
G6	GO (biological process) 2021	negative regulation of cartilage development (GO:0061037)	3/14	0.000497537	0.00864358	0	0	23.7393	180.557	GREM1;EFEMP1;PTHLH
G6	GO (biological process) 2021	aortic valve morphogenesis (GO:0003180)	4/32	0.000475782	0.00864358	0	0	12.4791	95.4723	ROBO2;TGFB1;EMILIN1;SLIT3
G6	GO (biological process) 2021	negative regulation of programmed cell death (GO:0043069)	13/381	0.000494167	0.00864358	0	0	3.15851	24.0446	ANXA1;HDAC1;HGF;LEF1;AMIGO2;WNT5A;FSTL1;FOXO1;GREM1;DAB2;CCND2;AXL;FAS
G6	GO (biological process) 2021	keratan sulfate metabolic process (GO:0042339)	4/33	0.00053656	0.00923754	0	0	12.0482	90.7271	LUM;OMD;PRELP;FMOD
G6	WikiPathway HUMAN 2021	Neural Crest Differentiation WP2064	6/101	0.00110651	0.00935793	0	0	5.54746	37.759	HDAC1;PMP22;PAX3;MITF;TCF4;FGFR1
G6	WikiPathway HUMAN 2021	MFAP5 effect on permeability and motility of endothelial cells via cytoskeleton rearrangement WP4560	3/18	0.00107811	0.00935793	0	0	17.4053	118.922	MFAP5;PXN;MYLK
G6	KEGG HUMAN 2021	TGF-beta signaling pathway	6/94	0.000759731	0.00947131	0	0	5.99087	43.0297	GREM1;CDKN2B;TGFB1;FMOD;DCN;ACVR2A
G6	GO (cellular component) 2021	elastic fiber (GO:0071953)	2/5	0.00128702	0.00958827	0	0	57.7982	384.672	FBLN1;FBLN5
G6	GO (biological process) 2021	generation of neurons (GO:0048699)	9/202	0.000569496	0.00971702	0	0	4.13085	30.8606	FZD1;PTPRD;CDK6;WNT5A;SPOCK1;NAV1;SMARCA1;RUNX2;FGFR1
G6	GO (biological process) 2021	regulation of secretion (GO:0051046)	3/15	0.000616659	0.00990282	0	0	21.7599	160.832	NRG1;CES1;FGF10
G6	GO (biological process) 2021	negative regulation of chondrocyte differentiation (GO:0032331)	3/15	0.000616659	0.00990282	0	0	21.7599	160.832	GREM1;EFEMP1;PTHLH
G6	GO (biological process) 2021	negative regulation of protein processing (GO:0010955)	3/15	0.000616659	0.00990282	0	0	21.7599	160.832	SERPINE2;SERPINE1;GAS1
G6	GO (biological process) 2021	regulation of extracellular matrix disassembly (GO:0010715)	3/15	0.000616659	0.00990282	0	0	21.7599	160.832	TGFB1;LRP1;FAP
G6	GO (biological process) 2021	positive regulation of intracellular signal transduction (GO:1902533)	16/546	0.000611782	0.00990282	0	0	2.71416	20.0824	PDGFRB;PDGFRA;ECM1;TGFB1;HGF;WNT5A;NRG1;DCN;GJA1;AXL;PRKD1;FERMT2;JCAD;WLS;FGF10;FGFR1
G6	GO (biological process) 2021	axon guidance (GO:0007411)	9/203	0.000590072	0.00990282	0	0	4.10934	30.5541	ROBO2;NRP2;CXCL12;PLXND1;PALLD;CHN1;WNT5A;SLIT3;EMB
G6	GO (biological process) 2021	regulation of phospholipase C activity (GO:1900274)	3/15	0.000616659	0.00990282	0	0	21.7599	160.832	PDGFRB;PDGFRA;FGFR1
G6	GO (cellular component) 2021	actin filament (GO:0005884)	5/72	0.00144076	0.0102226	0	0	6.53499	42.7557	ANXA1;WIPF1;PALLD;PLS3;GAS7
G6	KEGG HUMAN 2021	Prostate cancer	6/97	0.000896149	0.0104737	0	0	5.79248	40.6482	PDGFRB;PDGFRA;AKT3;LEF1;FOXO1;FGFR1
G6	GO (biological process) 2021	negative regulation of cell cycle G1/S phase transition (GO:1902807)	4/35	0.000674335	0.0105426	0	0	11.2698	82.2894	CDKN2B;CDK6;SLFN11;GPNMB
G6	GO (biological process) 2021	regulation of protein kinase B signaling (GO:0051896)	9/207	0.000678564	0.0105426	0	0	4.0255	29.3682	PDGFRB;PDGFRA;TGFB1;AXL;HGF;NRG1;FERMT2;FGF10;FGFR1
G6	GO (biological process) 2021	negative regulation of response to stimulus (GO:0048585)	5/61	0.000678441	0.0105426	0	0	7.82302	57.0745	COL3A1;CDK6;IGFBP3;AKT3;THY1
G6	GO (biological process) 2021	regulation of phosphatidylinositol 3-kinase activity (GO:0043551)	4/35	0.000674335	0.0105426	0	0	11.2698	82.2894	PDGFRB;PDGFRA;TGFB1;PRKD1
G6	WikiPathway HUMAN 2021	Sulindac Metabolic Pathway WP2542	2/5	0.00128702	0.0105821	0	0	57.7982	384.672	CYP1B1;MSRB3
G6	KEGG HUMAN 2021	Regulation of actin cytoskeleton	9/218	0.000979163	0.0107708	0	0	3.81149	26.4091	PDGFRB;PDGFRA;CXCL12;PXN;MYH9;ITGA5;MYLK;FGF10;FGFR1
G6	WikiPathway HUMAN 2021	Senescence and Autophagy in Cancer WP615	6/105	0.00135282	0.0108226	0	0	5.32224	35.1564	COL3A1;TGFB1;IGFBP5;IFI16;IGFBP3;SERPINE1
G6	GO (biological process) 2021	regulation of epithelial cell proliferation (GO:0050678)	6/93	0.000718026	0.0110657	0	0	6.06004	43.8686	CDKN2B;TGFB1;CDK6;LAMB1;PRKD1;FGF10
G6	GO (biological process) 2021	regulation of canonical Wnt signaling pathway (GO:0060828)	10/253	0.000725	0.0110838	0	0	3.65264	26.4062	GREM1;SFRP4;DAB2;LATS2;TGFB1;HDAC1;WNT5A;PRICKLE1;WLS;FGF10
G6	GO (biological process) 2021	positive regulation of bone mineralization (GO:0030501)	4/36	0.000751843	0.0111378	0	0	10.917	78.526	FBN2;TGFB1;TMEM119;ACVR2A
G6	GO (biological process) 2021	negative regulation of fat cell differentiation (GO:0045599)	4/36	0.000751843	0.0111378	0	0	10.917	78.526	TGFB1;WNT5A;FOXO1;FERMT2
G6	GO (biological process) 2021	endoderm formation (GO:0001706)	4/36	0.000751843	0.0111378	0	0	10.917	78.526	MMP2;COL6A1;LAMB1;ITGA5
G6	GO (biological process) 2021	aortic valve development (GO:0003176)	4/36	0.000751843	0.0111378	0	0	10.917	78.526	ROBO2;TGFB1;EMILIN1;SLIT3
G6	GO (biological process) 2021	anterior/posterior pattern specification (GO:0009952)	5/63	0.000786813	0.0115662	0	0	7.55249	53.9816	HOXA9;BASP1;HOXA3;HOXB3;WLS
G6	GO (biological process) 2021	MAPK cascade (GO:0000165)	11/303	0.000803871	0.0117267	0	0	3.3505	23.8759	PDGFRB;YWHAE;PDGFRA;TGFB1;RASGEF1A;HGF;PEA15;NRG1;SCG2;FGF10;FGFR1
G6	GO (biological process) 2021	negative regulation of G1/S transition of mitotic cell cycle (GO:2000134)	4/37	0.00083544	0.0120949	0	0	10.5857	75.0266	CDKN2B;CDK6;SLFN11;GPNMB
G6	KEGG HUMAN 2021	Amoebiasis	6/102	0.00116457	0.0120986	0	0	5.4894	37.0831	COL3A1;TGFB1;COL1A2;IL1R1;LAMA4;LAMB1
G6	GO (biological process) 2021	positive regulation of ERK1 and ERK2 cascade (GO:0070374)	8/172	0.000868018	0.0124721	0	0	4.30806	30.3688	PDGFRB;PDGFRA;TGFB1;GPNMB;ACKR3;CCN2;FERMT2;FGF10
G6	GO (biological process) 2021	regulation of cell motility (GO:2000145)	7/133	0.000886431	0.0126416	0	0	4.89387	34.3956	TGFB1;CDK6;PLXND1;SERPINE2;FBLN1;NRG1;FGF10
G6	GO (biological process) 2021	aorta morphogenesis (GO:0035909)	3/17	0.000906082	0.0127318	0	0	18.6495	130.665	PDGFRB;LRP1;MYLK
G6	GO (biological process) 2021	regulation of osteoblast proliferation (GO:0033688)	3/17	0.000906082	0.0127318	0	0	18.6495	130.665	GREM1;MN1;TMEM119
G6	GO (biological process) 2021	cellular component assembly (GO:0022607)	10/261	0.000919457	0.0128254	0	0	3.53477	24.7141	FZD1;TGFB1;CALD1;WIPF1;DPYSL3;WNT5A;FAS;PLS3;MITF;FERMT2
G6	GO (biological process) 2021	cell-cell junction assembly (GO:0007043)	5/66	0.000972925	0.0134729	0	0	7.17996	49.7945	GJA1;WDR1;CDH11;EPB41L3;DCHS1
G6	WikiPathway HUMAN 2021	Regulation of Actin Cytoskeleton WP51	7/150	0.00177925	0.0138594	0	0	4.30835	27.2786	PDGFRB;PDGFRA;FGF14;PXN;MYLK;FGFR1;FGF10
G6	GO (biological process) 2021	positive chemotaxis (GO:0050918)	3/18	0.00107811	0.0146119	0	0	17.4053	118.922	GPNMB;SCG2;FGF10
G6	GO (biological process) 2021	positive regulation of cell migration involved in sprouting angiogenesis (GO:0090050)	3/18	0.00107811	0.0146119	0	0	17.4053	118.922	ANXA1;AKT3;JCAD
G6	GO (biological process) 2021	presynapse assembly (GO:0099054)	3/18	0.00107811	0.0146119	0	0	17.4053	118.922	FZD1;PTPRD;WNT5A
G6	KEGG HUMAN 2021	Breast cancer	7/147	0.00158517	0.0148213	0	0	4.40135	28.3758	FZD1;CDK6;AKT3;WNT5A;LEF1;FGF10;FGFR1
G6	KEGG HUMAN 2021	p53 signaling pathway	5/73	0.00153244	0.0148213	0	0	6.43856	41.7276	CCND2;CDK6;IGFBP3;SERPINE1;FAS
G6	GO (biological process) 2021	positive regulation of wound healing (GO:0090303)	4/40	0.00112534	0.0149342	0	0	9.70206	65.8738	ANXA1;SERPINE1;FERMT2;MYLK
G6	GO (biological process) 2021	negative regulation of transforming growth factor beta receptor signaling pathway (GO:0030512)	5/68	0.00111397	0.0149342	0	0	6.95132	47.2678	FBN2;TGFB1;HTRA3;PMEPA1;EMILIN1
G6	GO (biological process) 2021	negative regulation of blood coagulation (GO:0030195)	4/40	0.00112534	0.0149342	0	0	9.70206	65.8738	PDGFRA;SERPINE2;SERPINE1;SERPING1
G6	GO (biological process) 2021	cellular protein metabolic process (GO:0044267)	13/417	0.00113356	0.0149395	0	0	2.87172	19.4771	CSF1;IGFBP5;IGFBP3;MMP2;LAMB1;FSTL1;PRSS23;VCAN;LOX;QPCT;MSRB3;CPE;SCG2
G6	GO (biological process) 2021	positive regulation of vasculature development (GO:1904018)	6/102	0.00116457	0.0151394	0	0	5.4894	37.0831	ECM1;SERPINE1;WNT5A;ADAM12;CYP1B1;PRKD1
G6	GO (biological process) 2021	regulation of cell death (GO:0010941)	6/102	0.00116457	0.0151394	0	0	5.4894	37.0831	SLFN11;LRP1;CCN5;CCN2;PRKD1;FERMT2
G6	GO (biological process) 2021	enzyme linked receptor protein signaling pathway (GO:0007167)	7/140	0.00119624	0.0154461	0	0	4.63465	31.1845	PDGFRB;PTPRD;PDGFRA;CSF1;AXL;ACVR2A;FGFR1
G6	GO (biological process) 2021	positive regulation of mononuclear cell proliferation (GO:0032946)	2/5	0.00128702	0.015766	0	0	57.7982	384.672	CSF1;FGF10
G6	GO (biological process) 2021	peptidyl-lysine oxidation (GO:0018057)	2/5	0.00128702	0.015766	0	0	57.7982	384.672	LOX;LOXL4
G6	GO (biological process) 2021	negative regulation of plasminogen activation (GO:0010757)	2/5	0.00128702	0.015766	0	0	57.7982	384.672	SERPINE2;SERPINE1
G6	GO (biological process) 2021	negative regulation of metallopeptidase activity (GO:1905049)	2/5	0.00128702	0.015766	0	0	57.7982	384.672	LRP1;TIMP2
G6	GO (biological process) 2021	salivary gland development (GO:0007431)	2/5	0.00128702	0.015766	0	0	57.7982	384.672	TGFB1;FGF10
G6	GO (biological process) 2021	retina vasculature development in camera-type eye (GO:0061298)	2/5	0.00128702	0.015766	0	0	57.7982	384.672	PDGFRB;PDGFRA
G6	GO (biological process) 2021	regulation of natural killer cell differentiation (GO:0032823)	2/5	0.00128702	0.015766	0	0	57.7982	384.672	AXL;PRDM1
G6	GO (biological process) 2021	positive regulation of biomineral tissue development (GO:0070169)	4/41	0.00123587	0.015766	0	0	9.43937	63.2059	FBN2;TGFB1;TMEM119;ACVR2A
G6	GO (biological process) 2021	positive regulation of MAPK cascade (GO:0043410)	10/274	0.00132545	0.0161334	0	0	3.35847	22.2532	PDGFRB;PDGFRA;TGFB1;GPNMB;ACKR3;CCN2;FERMT2;JCAD;FGF10;FGFR1
G6	GO (biological process) 2021	positive regulation of epithelial to mesenchymal transition (GO:0010718)	4/42	0.00135377	0.0162708	0	0	9.1905	60.702	DAB2;TGFB1;LEF1;FERMT2
G6	GO (biological process) 2021	receptor-mediated endocytosis (GO:0006898)	7/143	0.0013525	0.0162708	0	0	4.53172	29.9356	COLEC12;DAB2;RAB31;LRP1;CLTCL1;ACKR3;HSPG2
G6	GO (biological process) 2021	regulation of cell population proliferation (GO:0042127)	19/764	0.00138552	0.0165483	0	0	2.29953	15.1348	PDGFRB;PDGFRA;CDKN2B;TGFB1;CSF1;HDAC1;IGFBP3;LEF1;NRG1;PTHLH;GREM1;SFRP4;CCND2;CDK6;GPNMB;CYP1B1;ZNF503;FGF10;FGFR1
G6	GO (biological process) 2021	positive regulation of protein serine/threonine kinase activity (GO:0071902)	6/106	0.00142047	0.0168603	0	0	5.26875	34.546	PDGFRB;CCND2;TGFB1;WNT5A;FERMT2;FGFR1
G6	GO (biological process) 2021	positive regulation of neurogenesis (GO:0050769)	5/72	0.00144076	0.0168914	0	0	6.53499	42.7557	ROBO2;PTPRD;PLXND1;MME;SERPINF1
G6	GO (biological process) 2021	negative regulation of epithelial cell proliferation (GO:0050680)	5/72	0.00144076	0.0168914	0	0	6.53499	42.7557	ATP5F1A;CDKN2B;TGFB1;CDK6;SCG2
G6	GO (biological process) 2021	negative regulation of proteolysis (GO:0045861)	4/43	0.0014793	0.0171511	0	0	8.95439	58.3485	ECM1;SERPINE2;TIMP2;GAS1
G6	GO (biological process) 2021	eye morphogenesis (GO:0048592)	3/20	0.00148087	0.0171511	0	0	15.3561	100.047	FBN2;MFAP5;EFEMP1
G6	GO (biological process) 2021	negative regulation of apoptotic process (GO:0043066)	14/485	0.00153184	0.0176347	0	0	2.65576	17.2127	YWHAE;ANXA1;HDAC1;HGF;LEF1;WNT5A;FSTL1;FOXO1;GREM1;DAB2;CCND2;AXL;FAS;ITGA5
G6	GO (biological process) 2021	cellular protein localization (GO:0034613)	11/329	0.0015575	0.0177844	0	0	3.07246	19.8624	GJA1;RAB31;EPB41L3;WNT5A;SCG5;CPE;WIPI1;FERMT2;FBLN5;WLS;FGF10
G6	GO (biological process) 2021	negative regulation of transmembrane receptor protein serine/threonine kinase signaling pathway (GO:0090101)	6/108	0.00156346	0.0177844	0	0	5.16492	33.3698	GREM1;TGFB1;HTRA3;PMEPA1;EMILIN1;ACVR2A
G6	GO (biological process) 2021	response to amyloid-beta (GO:1904645)	4/44	0.00161272	0.0179181	0	0	8.73009	56.133	GJA1;VCAM1;LRP1;MMP2
G6	GO (biological process) 2021	neurogenesis (GO:0022008)	4/44	0.00161272	0.0179181	0	0	8.73009	56.133	ANXA1;CDK6;SPOCK1;DCHS1
G6	GO (biological process) 2021	positive regulation of cell-matrix adhesion (GO:0001954)	4/44	0.00161272	0.0179181	0	0	8.73009	56.133	CDK6;CSF1;THY1;FERMT2
G6	GO (biological process) 2021	positive regulation of receptor-mediated endocytosis (GO:0048260)	4/44	0.00161272	0.0179181	0	0	8.73009	56.133	GREM1;SFRP4;DAB2;SERPINE1
G6	GO (biological process) 2021	positive regulation of transferase activity (GO:0051347)	7/148	0.00164793	0.0182034	0	0	4.36991	28.0034	PDGFRB;GREM1;PDGFRA;PARM1;TGFB1;AXL;FGFR1
G6	KEGG HUMAN 2021	Leukocyte transendothelial migration	6/114	0.0020587	0.0183322	0	0	4.87649	30.1644	VCAM1;CXCL12;MMP2;PXN;THY1;CD99
G6	MSigDB Hallmark 2020	Estrogen Response Late	7/200	0.00855962	0.0184032	0	0	3.18407	15.1584	PDLIM3;SLC16A1;RAB31;CXCL12;CCN5;CPE;PRSS23
G6	MSigDB Hallmark 2020	Xenobiotic Metabolism	7/200	0.00855962	0.0184032	0	0	3.18407	15.1584	SLC6A6;IL1R1;SERPINE1;FAS;FBLN1;FMO3;CES1
G6	MSigDB Hallmark 2020	Allograft Rejection	7/200	0.00855962	0.0184032	0	0	3.18407	15.1584	CCND2;IL4R;TGFB1;CSF1;FAS;THY1;ACVR2A
G6	WikiPathway HUMAN 2021	Osteoblast differentiation WP4787	6/118	0.00244923	0.018589	0	0	4.70137	28.2646	FZD1;WNT5A;PRKD1;RUNX2;FGFR1;FGF10
G6	GO (biological process) 2021	positive regulation of vascular associated smooth muscle cell proliferation (GO:1904707)	3/21	0.0017131	0.0187071	0	0	14.5022	92.371	GJA1;IGFBP5;MMP2
G6	GO (biological process) 2021	chondroitin sulfate biosynthetic process (GO:0030206)	3/21	0.0017131	0.0187071	0	0	14.5022	92.371	VCAN;BGN;DCN
G6	WikiPathway HUMAN 2021	Cell cycle WP179	6/120	0.00266419	0.0187762	0	0	4.61842	27.3773	YWHAE;CDKN2B;CCND2;TGFB1;CDK6;HDAC1
G6	WikiPathway HUMAN 2021	EV release from cardiac cells and their functional effects WP3297	2/7	0.00266195	0.0187762	0	0	34.6754	205.58	CXCL12;RGS16
G6	WikiPathway HUMAN 2021	Hippo-Merlin Signaling Dysregulation WP4541	6/120	0.00266419	0.0187762	0	0	4.61842	27.3773	PDGFRB;PDGFRA;LATS2;CDH11;ITGA5;FGFR1
G6	GO (biological process) 2021	cellular protein modification process (GO:0006464)	23/1025	0.00173262	0.0188127	0	0	2.08117	13.2323	ANXA1;TGFB1;CSF1;IGFBP5;IGFBP3;F13A1;WIPI1;LAMB1;FSTL1;PRSS23;ACVR2A;PTPRD;COL3A1;VCAN;LATS2;CDK6;LOX;QPCT;AKT3;CPE;PRKD1;SCG2;FGFR1
G6	KEGG HUMAN 2021	MAPK signaling pathway	10/294	0.00222539	0.0189158	0	0	3.11876	19.0488	PDGFRB;PDGFRA;TGFB1;CSF1;IL1R1;HGF;AKT3;FAS;FGF10;FGFR1
G6	GO (biological process) 2021	positive regulation of chemotaxis (GO:0050921)	4/45	0.00175429	0.0189403	0	0	8.51673	54.0445	PDGFRB;TGFB1;RARRES2;PRKD1
G6	GO (biological process) 2021	response to cytokine (GO:0034097)	7/150	0.00177925	0.0191019	0	0	4.30835	27.2786	COL3A1;ANXA1;MME;IL1R1;DPYSL3;LEF1;TIMP2
G6	GO (cellular component) 2021	membrane raft (GO:0045121)	7/163	0.00284223	0.0192496	0	0	3.94671	23.1402	GJA1;MME;RFTN1;STOM;FAS;TPP1;THY1
G6	GO (cellular component) 2021	basement membrane (GO:0005604)	4/52	0.0029942	0.0193972	0	0	7.27212	42.2589	LAMA4;LAMB1;NID1;HSPG2
G6	GO (biological process) 2021	regulation of BMP signaling pathway (GO:0030510)	5/76	0.00183324	0.0195717	0	0	6.16557	38.8534	GREM1;SFRP4;HTRA3;FSTL1;ACVR2A
G6	WikiPathway HUMAN 2021	MicroRNAs in cardiomyocyte hypertrophy WP1544	5/84	0.002845	0.0195842	0	0	5.53896	32.4704	FZD1;TGFB1;WNT5A;NRG1;MYLK
G6	WikiPathway HUMAN 2021	Wnt Signaling Pathway WP363	4/52	0.0029942	0.0201428	0	0	7.27212	42.2589	GJA1;CDK6;LEF1;TCF4
G6	GO (biological process) 2021	positive regulation of smooth muscle cell proliferation (GO:0048661)	4/46	0.00190424	0.0202167	0	0	8.31353	52.0732	PDGFRB;GJA1;IGFBP5;MMP2
G6	GO (biological process) 2021	negative regulation of protein phosphorylation (GO:0001933)	7/152	0.00191856	0.0202561	0	0	4.24849	26.5793	GREM1;TGFB1;IGFBP3;PMEPA1;FBLN1;EMILIN1;THY1
G6	GO (biological process) 2021	positive regulation of phosphatidylinositol 3-kinase signaling (GO:0014068)	5/77	0.00194249	0.0203962	0	0	6.07963	37.9599	PDGFRB;PDGFRA;HGF;DCN;FGFR1
G6	GO (biological process) 2021	negative regulation of biomineral tissue development (GO:0070168)	3/22	0.00196687	0.0204277	0	0	13.7382	85.6072	GREM1;ECM1;TGFB1
G6	GO (biological process) 2021	negative regulation of myeloid cell differentiation (GO:0045638)	3/22	0.00196687	0.0204277	0	0	13.7382	85.6072	HOXA9;CDK6;MAFB
G6	KEGG HUMAN 2021	Malaria	4/50	0.00259301	0.0210823	0	0	7.58907	45.1924	TGFB1;VCAM1;LRP1;HGF
G6	WikiPathway HUMAN 2021	Cardiac Progenitor Differentiation WP2406	4/53	0.00320985	0.0211137	0	0	7.12335	40.899	PDGFRA;TGFB1;NRG1;THY1
G6	GO (cellular component) 2021	extrinsic component of external side of plasma membrane (GO:0031232)	2/8	0.00352242	0.0213524	0	0	28.8947	163.215	ANXA1;SERPINE2
G6	GO (cellular component) 2021	lysosome (GO:0005764)	13/477	0.00365386	0.0213524	0	0	2.49263	13.9886	LRP1;LUM;OMD;BGN;PRELP;HSPG2;DCN;VCAN;DAB2;CTSK;COL6A1;TPP1;FMOD
G6	GO (cellular component) 2021	secretory granule lumen (GO:0034774)	10/316	0.00372592	0.0213524	0	0	2.89127	16.1692	ECM1;TGFB1;CRISPLD2;QPCT;RARRES2;HGF;SERPINE1;TIMP2;SERPING1;F13A1
G6	GO (biological process) 2021	regulation of signal transduction (GO:0009966)	8/198	0.00212413	0.0219417	0	0	3.71361	22.855	TGFB1;IGFBP5;IGFBP3;RGS16;PXN;GAS1;PRKD1;MGLL
G6	WikiPathway HUMAN 2021	TGF-beta Receptor Signaling WP560	4/54	0.00343584	0.0221089	0	0	6.98053	39.604	TGFB1;SERPINE1;LEF1;RUNX2
G6	MSigDB Hallmark 2020	Pancreas Beta Cells	3/40	0.010844	0.0222044	0	0	7.04834	31.8877	MAFB;AKT3;FOXO1
G6	KEGG HUMAN 2021	Rap1 signaling pathway	8/210	0.00305196	0.0226208	0	0	3.49086	20.219	PDGFRB;PDGFRA;CSF1;HGF;AKT3;PRKD1;FGF10;FGFR1
G6	KEGG HUMAN 2021	Cell cycle	6/124	0.00313623	0.0226208	0	0	4.46096	25.7162	YWHAE;CDKN2B;CCND2;TGFB1;CDK6;HDAC1
G6	KEGG HUMAN 2021	Wnt signaling pathway	7/166	0.00314514	0.0226208	0	0	3.87165	22.308	FZD1;SFRP4;CCND2;SERPINF1;WNT5A;LEF1;PRICKLE1
G6	GO (biological process) 2021	substrate adhesion-dependent cell spreading (GO:0034446)	4/48	0.00223034	0.022915	0	0	7.93484	48.4469	PXN;LAMB1;ANTXR1;FERMT2
G6	GO (cellular component) 2021	microvillus (GO:0005902)	4/57	0.00417824	0.0230577	0	0	6.5844	36.0685	MYO1E;SLC6A6;TGFB1;VCAM1
G6	KEGG HUMAN 2021	Hepatocellular carcinoma	7/168	0.0033604	0.0232739	0	0	3.82316	21.7756	FZD1;TGFB1;CDK6;HGF;AKT3;WNT5A;LEF1
G6	GO (biological process) 2021	regulation of fat cell differentiation (GO:0045598)	5/80	0.00229882	0.0234922	0	0	5.83556	35.4531	TGFB1;RARRES2;WNT5A;FOXO1;FERMT2
G6	KEGG HUMAN 2021	Osteoclast differentiation	6/127	0.00352927	0.0235705	0	0	4.34969	24.5612	TGFB1;CSF1;IL1R1;CTSK;AKT3;MITF
G6	GO (molecular function) 2021	transmembrane receptor protein kinase activity (GO:0019199)	5/60	0.000628647	0.0239784	0	0	7.96566	58.7224	PDGFRB;PDGFRA;AXL;ACVR2A;FGFR1
G6	GO (molecular function) 2021	serine-type endopeptidase inhibitor activity (GO:0004867)	5/60	0.000628647	0.0239784	0	0	7.96566	58.7224	SERPINE2;SERPINF1;SERPINE1;SERPING1;SPOCK1
G6	GO (molecular function) 2021	chemoattractant activity (GO:0042056)	4/32	0.000475782	0.0239784	0	0	12.4791	95.4723	GPNMB;HGF;SCG2;FGF10
G6	MSigDB Hallmark 2020	Wnt-beta Catenin Signaling	3/42	0.0123909	0.0242186	0	0	6.68621	29.3577	FZD1;CCND2;LEF1
G6	GO (biological process) 2021	adherens junction organization (GO:0034332)	4/49	0.00240698	0.0244667	0	0	7.75811	46.7766	CADM1;CDH11;DCHS1;FERMT2
G6	GO (biological process) 2021	positive regulation of phospholipase activity (GO:0010518)	3/24	0.00254167	0.0256991	0	0	12.4286	74.2599	PDGFRB;PDGFRA;FGFR1
G6	GO (biological process) 2021	regulation of complement activation (GO:0030449)	4/50	0.00259301	0.0260802	0	0	7.58907	45.1924	C1S;CFH;C1R;SERPING1
G6	GO (biological process) 2021	regulation of extracellular matrix assembly (GO:1901201)	2/7	0.00266195	0.0262216	0	0	34.6754	205.58	TGFB1;EMILIN1
G6	GO (biological process) 2021	regulation of metallopeptidase activity (GO:1905048)	2/7	0.00266195	0.0262216	0	0	34.6754	205.58	LRP1;TIMP2
G6	GO (biological process) 2021	negative regulation of dendritic cell apoptotic process (GO:2000669)	2/7	0.00266195	0.0262216	0	0	34.6754	205.58	CXCL12;AXL
G6	GO (biological process) 2021	positive regulation of cardiac muscle cell differentiation (GO:2000727)	2/7	0.00266195	0.0262216	0	0	34.6754	205.58	GREM1;TGFB1
G6	WikiPathway HUMAN 2021	TGF-beta Signaling Pathway WP366	6/132	0.00426414	0.026855	0	0	4.17602	22.7907	DAB2;CDKN2B;TGFB1;COL1A2;HDAC1;RUNX2
G6	KEGG HUMAN 2021	Small cell lung cancer	5/92	0.00420951	0.0271441	0	0	5.02759	27.503	CDKN2B;CDK6;LAMA4;AKT3;LAMB1
G6	GO (biological process) 2021	regulation of axonogenesis (GO:0050770)	4/51	0.00278867	0.0273289	0	0	7.42723	43.6884	ROBO2;PLXND1;CHN1;THY1
G6	WikiPathway HUMAN 2021	TGF-beta receptor signaling in skeletal dysplasias WP4816	4/58	0.00444794	0.027429	0	0	6.46214	34.9945	TGFB1;SERPINE1;LEF1;RUNX2
G6	GO (biological process) 2021	vascular transport (GO:0010232)	5/84	0.002845	0.0277388	0	0	5.53896	32.4704	SLC6A6;SLC16A1;LRP1;SLCO2B1;SLC2A3
G6	WikiPathway HUMAN 2021	Extracellular vesicle-mediated signaling in recipient cells WP2870	3/30	0.00484667	0.0281297	0	0	9.66373	51.5025	TGFB1;HGF;WNT5A
G6	WikiPathway HUMAN 2021	Cell migration and invasion through p75NTR WP4561	3/30	0.00484667	0.0281297	0	0	9.66373	51.5025	MMP2;AKT3;CDH11
G6	WikiPathway HUMAN 2021	Thyroid hormones production and their peripheral downstream signaling effects WP4746	5/95	0.00482449	0.0281297	0	0	4.85926	25.9195	AKT3;DIO2;MGLL;FOXO1;FGFR1
G6	WikiPathway HUMAN 2021	Small cell lung cancer WP4658	5/96	0.00504294	0.0287059	0	0	4.80562	25.4206	CDKN2B;CDK6;LAMA4;AKT3;LAMB1
G6	GO (biological process) 2021	negative regulation of BMP signaling pathway (GO:0030514)	4/52	0.0029942	0.0290453	0	0	7.27212	42.2589	GREM1;HTRA3;FSTL1;ACVR2A
G6	GO (biological process) 2021	regulation of anatomical structure morphogenesis (GO:0022603)	6/123	0.00301279	0.029078	0	0	4.49931	26.118	TGFB1;PLXND1;GPNMB;CHN1;PHLDB2;FERMT2
G6	GO (biological process) 2021	negative regulation of canonical Wnt signaling pathway (GO:0090090)	7/165	0.00304155	0.0292081	0	0	3.89635	22.5809	GREM1;SFRP4;DAB2;LATS2;HDAC1;WNT5A;PRICKLE1
G6	GO (biological process) 2021	transport across blood-brain barrier (GO:0150104)	5/86	0.00315069	0.0294945	0	0	5.40165	31.1142	SLC6A6;SLC16A1;LRP1;SLCO2B1;SLC2A3
G6	GO (biological process) 2021	regulation of immune effector process (GO:0002697)	4/53	0.00320985	0.0294945	0	0	7.12335	40.899	C1S;CFH;C1R;SERPING1
G6	GO (biological process) 2021	regulation of biomineral tissue development (GO:0070167)	3/26	0.00321028	0.0294945	0	0	11.3467	65.1458	ECM1;TGFB1;ANKH
G6	GO (biological process) 2021	regulation of chondrocyte differentiation (GO:0032330)	3/26	0.00321028	0.0294945	0	0	11.3467	65.1458	GREM1;EFEMP1;PTHLH
G6	GO (biological process) 2021	regulation of monocyte chemotaxis (GO:0090025)	3/26	0.00321028	0.0294945	0	0	11.3467	65.1458	GREM1;CXCL12;SERPINE1
G6	GO (biological process) 2021	hippo signaling (GO:0035329)	3/26	0.00321028	0.0294945	0	0	11.3467	65.1458	YWHAE;LATS2;DCHS1
G6	GO (biological process) 2021	mononuclear cell differentiation (GO:1903131)	3/26	0.00321028	0.0294945	0	0	11.3467	65.1458	IFI16;AXL;MYH9
G6	GO (biological process) 2021	positive regulation of G1/S transition of mitotic cell cycle (GO:1900087)	3/26	0.00321028	0.0294945	0	0	11.3467	65.1458	CCND2;ANXA1;FGF10
G6	GO (biological process) 2021	metanephros development (GO:0001656)	3/26	0.00321028	0.0294945	0	0	11.3467	65.1458	ROBO2;BASP1;FGF10
G6	GO (biological process) 2021	negative regulation of angiogenesis (GO:0016525)	5/87	0.0033121	0.0302843	0	0	5.3355	30.4666	SERPINF1;SERPINE1;EMILIN1;HSPG2;DCN
G6	GO (biological process) 2021	negative regulation of osteoblast proliferation (GO:0033689)	2/8	0.00352242	0.0304585	0	0	28.8947	163.215	GREM1;MN1
G6	GO (biological process) 2021	regulation of wound healing, spreading of epidermal cells (GO:1903689)	2/8	0.00352242	0.0304585	0	0	28.8947	163.215	PHLDB2;FERMT2
G6	GO (biological process) 2021	neuron projection extension involved in neuron projection guidance (GO:1902284)	2/8	0.00352242	0.0304585	0	0	28.8947	163.215	NRP2;SLIT3
G6	GO (biological process) 2021	sequestering of BMP from receptor via BMP binding (GO:0038098)	2/8	0.00352242	0.0304585	0	0	28.8947	163.215	GREM1;FSTL1
G6	GO (biological process) 2021	integrin activation (GO:0033622)	2/8	0.00352242	0.0304585	0	0	28.8947	163.215	CXCL12;FERMT2
G6	GO (biological process) 2021	forebrain neuron development (GO:0021884)	2/8	0.00352242	0.0304585	0	0	28.8947	163.215	ROBO2;WNT5A
G6	GO (biological process) 2021	elastic fiber assembly (GO:0048251)	2/8	0.00352242	0.0304585	0	0	28.8947	163.215	EMILIN1;FBLN5
G6	GO (biological process) 2021	regulation of phospholipase A2 activity (GO:0032429)	2/8	0.00352242	0.0304585	0	0	28.8947	163.215	ANXA1;LRP1
G6	GO (biological process) 2021	cell migration involved in heart development (GO:0060973)	2/8	0.00352242	0.0304585	0	0	28.8947	163.215	PDGFRB;DCHS1
G6	GO (biological process) 2021	regulation of humoral immune response (GO:0002920)	4/54	0.00343584	0.0304585	0	0	6.98053	39.604	C1S;CFH;C1R;SERPING1
G6	GO (biological process) 2021	positive regulation of leukocyte chemotaxis (GO:0002690)	4/54	0.00343584	0.0304585	0	0	6.98053	39.604	CXCL12;CSF1;RARRES2;SERPINE1
G6	GO (biological process) 2021	axon extension involved in axon guidance (GO:0048846)	2/8	0.00352242	0.0304585	0	0	28.8947	163.215	NRP2;SLIT3
G6	GO (biological process) 2021	camera-type eye development (GO:0043010)	3/27	0.00358121	0.0305522	0	0	10.8733	61.2393	FBN2;EFEMP1;CYP1B1
G6	GO (biological process) 2021	regulation of blood coagulation (GO:0030193)	3/27	0.00358121	0.0305522	0	0	10.8733	61.2393	SERPINE2;FAP;SERPINE1
G6	GO (biological process) 2021	positive regulation of striated muscle cell differentiation (GO:0051155)	3/27	0.00358121	0.0305522	0	0	10.8733	61.2393	GREM1;TGFB1;NRG1
G6	GO (cellular component) 2021	endocytic vesicle (GO:0030139)	7/189	0.00635848	0.0325084	0	0	3.37841	17.0879	COLEC12;MYO1E;RAB31;LRP1;WNT5A;CLTCL1;WLS
G6	GO (cellular component) 2021	trans-Golgi network (GO:0005802)	8/239	0.00659444	0.0325084	0	0	3.04809	15.3061	POSTN;RAB31;MME;ATP8B2;CLTCL1;WIPI1;PRKD1;WLS
G6	GO (cellular component) 2021	microfibril (GO:0001527)	2/11	0.00676349	0.0325084	0	0	19.2602	96.2283	FBN2;MFAP5
G6	GO (cellular component) 2021	Sin3 complex (GO:0016580)	2/11	0.00676349	0.0325084	0	0	19.2602	96.2283	MORF4L1;HDAC1
G6	GO (biological process) 2021	peptidyl-tyrosine modification (GO:0018212)	4/56	0.00391981	0.0332923	0	0	6.71137	37.1925	PDGFRB;PDGFRA;EFEMP1;FGFR1
G6	WikiPathway HUMAN 2021	Lung fibrosis WP3624	4/63	0.00597307	0.033359	0	0	5.913	30.2775	GREM1;TGFB1;HGF;MMP2
G6	WikiPathway HUMAN 2021	miRNA regulation of prostate cancer signaling pathways WP3981	3/33	0.00635074	0.0335682	0	0	8.69604	43.9948	PDGFRB;AKT3;FOXO1
G6	WikiPathway HUMAN 2021	Endochondral Ossification WP474	4/64	0.0063149	0.0335682	0	0	5.81416	29.4478	TGFB1;RUNX2;PTHLH;FGFR1
G6	WikiPathway HUMAN 2021	Endochondral Ossification with Skeletal Dysplasias WP4808	4/64	0.0063149	0.0335682	0	0	5.81416	29.4478	TGFB1;RUNX2;PTHLH;FGFR1
G6	GO (biological process) 2021	positive regulation of fibroblast proliferation (GO:0048146)	3/28	0.00397725	0.0336307	0	0	10.4379	57.6919	PDGFRA;CDK6;WNT5A
G6	WikiPathway HUMAN 2021	Wnt signaling pathway and pluripotency WP399	5/102	0.00650297	0.0337698	0	0	4.50699	22.6949	FZD1;CCND2;WNT5A;LEF1;PRKD1
G6	GO (biological process) 2021	neuron differentiation (GO:0030182)	7/174	0.00407398	0.0342968	0	0	3.68468	20.2773	FZD1;PTPRD;WNT5A;PBX3;SPOCK1;SMARCA1;RUNX2
G6	WikiPathway HUMAN 2021	NRF2 pathway WP2884	6/146	0.00692089	0.0352632	0	0	3.75574	18.6781	SLC6A6;TGFB1;HGF;SLC2A3;NRG1;CES1
G6	WikiPathway HUMAN 2021	7q11.23 copy number variation syndrome WP4932	5/104	0.00704926	0.0352632	0	0	4.41549	21.878	ATP5F1A;FAS;NRG1;FBLN2;FBLN5
G6	WikiPathway HUMAN 2021	Mesodermal commitment pathway WP2857	6/147	0.00714794	0.0352632	0	0	3.72891	18.4243	ATP8B2;LEF1;PBX3;TCF4;ACVR2A;FGFR1
G6	WikiPathway HUMAN 2021	The influence of laminopathies on Wnt signaling WP4844	3/35	0.00749132	0.035765	0	0	8.15171	39.8945	CDK6;LEF1;RUNX2
G6	WikiPathway HUMAN 2021	Overview of leukocyte-intrinsic Hippo pathway functions WP4542	3/35	0.00749132	0.035765	0	0	8.15171	39.8945	LATS2;PRDM1;FOXO1
G6	KEGG HUMAN 2021	Hematopoietic cell lineage	5/99	0.00574027	0.035781	0	0	4.65154	24.0031	IL4R;CSF1;MME;IL1R1;ITGA5
G6	WikiPathway HUMAN 2021	MAPK Signaling Pathway WP382	8/246	0.00779074	0.0366041	0	0	2.95738	14.3575	PDGFRB;TGFB1;FGF14;IL1R1;AKT3;FAS;FGF10;FGFR1
G6	GO (biological process) 2021	negative regulation of wound healing (GO:0061045)	3/29	0.00439892	0.0368699	0	0	10.0359	54.4589	SERPINE2;SERPINE1;PHLDB2
G6	GO (biological process) 2021	receptor metabolic process (GO:0043112)	4/58	0.00444794	0.0369566	0	0	6.46214	34.9945	RAB31;TGFB1;LRP1;ACKR3
G6	GO (biological process) 2021	chordate embryonic development (GO:0043009)	4/58	0.00444794	0.0369566	0	0	6.46214	34.9945	TGFB1;WNT5A;XYLT1;FGFR1
G6	GO (biological process) 2021	complement activation, classical pathway (GO:0006958)	2/9	0.00449459	0.0371826	0	0	24.7657	133.855	C1S;C1R
G6	GO (biological process) 2021	hemopoiesis (GO:0030097)	5/94	0.00461284	0.0379963	0	0	4.91411	26.4325	MFAP5;TGFB1;IFI16;WNT5A;RUNX2
G6	GO (cellular component) 2021	serine/threonine protein kinase complex (GO:1902554)	3/37	0.00874535	0.0407205	0	0	7.67142	36.3566	CCND2;CDK6;ACVR2A
G6	GO (biological process) 2021	response to organic cyclic compound (GO:0014070)	4/60	0.00502202	0.0410132	0	0	6.23072	32.985	ANXA1;TGFB1;IGFBP5;CYP1B1
G6	GO (biological process) 2021	positive regulation of transcription, DNA-templated (GO:0045893)	24/1183	0.005006	0.0410132	0	0	1.87081	9.90992	FZD1;CDKN2B;TGFB1;HDAC1;HGF;LEF1;SERPINE1;WNT5A;PAX3;MITF;ETV1;SMARCA1;BARX2;RUNX2;FOXO1;ACVR2A;DCN;GREM1;DAB2;MAFB;IFI16;HOXB3;TCF4;PRKD1
G6	WikiPathway HUMAN 2021	DNA damage response (only ATM dependent) WP710	5/110	0.00887932	0.0410669	0	0	4.1619	19.661	CCND2;TGFB1;AKT3;WNT5A;LEF1
G6	GO (biological process) 2021	positive regulation of macromolecule metabolic process (GO:0010604)	11/384	0.00506335	0.0411747	0	0	2.61201	13.8064	GREM1;SFRP4;GJA1;TGFB1;CSF1;LEF1;WNT5A;TMEM119;MITF;EMILIN1;FGF10
G6	GO (cellular component) 2021	neuromuscular junction (GO:0031594)	3/38	0.00941563	0.041404	0	0	7.45186	34.7658	SERPINE2;SPOCK1;PDZRN3
G6	GO (cellular component) 2021	beta-catenin-TCF complex (GO:1990907)	2/13	0.00944788	0.041404	0	0	15.7568	73.4575	LEF1;TCF4
G6	GO (cellular component) 2021	cytoskeleton (GO:0005856)	14/600	0.0098604	0.0419771	0	0	2.12186	9.80134	WIPF1;NAV1;BARX2;MYLK;NEURL1B;MYO1E;AXL;BASP1;CALD1;PALLD;EPB41L3;STOM;MYH9;PHLDB2
G6	WikiPathway HUMAN 2021	Primary focal segmental glomerulosclerosis (FSGS) WP2572	4/72	0.00952446	0.0420782	0	0	5.12806	23.8654	MYO1E;TGFB1;MME;MYH9
G6	WikiPathway HUMAN 2021	BMP2-WNT4-FOXO1 pathway in primary endometrial stromal cell differentiation WP3876	2/13	0.00944788	0.0420782	0	0	15.7568	73.4575	DCN;FOXO1
G6	WikiPathway HUMAN 2021	Control of immune tolerance by vasoactive intestinal peptide WP4484	2/13	0.00944788	0.0420782	0	0	15.7568	73.4575	TGFB1;FAS
G6	GO (biological process) 2021	peptide cross-linking (GO:0018149)	3/31	0.00532095	0.0427714	0	0	9.31812	48.7907	COL3A1;ANXA1;F13A1
G6	GO (biological process) 2021	positive regulation of locomotion (GO:0040017)	3/31	0.00532095	0.0427714	0	0	9.31812	48.7907	PDGFRB;TGFB1;RARRES2
G6	GO (biological process) 2021	positive regulation of DNA biosynthetic process (GO:2000573)	4/61	0.00532684	0.0427714	0	0	6.1211	32.0439	PDGFRB;GREM1;PARM1;HGF
G6	GO (biological process) 2021	regulation of apoptotic process (GO:0042981)	17/742	0.00557507	0.0434914	0	0	2.09658	10.8801	ANXA1;HDAC1;IGFBP3;HGF;LEF1;WNT5A;FSTL1;FOXO1;GREM1;SFRP4;DAB2;LATS2;CCND2;AXL;CYP1B1;GAS1;FAS
G6	GO (biological process) 2021	chondroitin sulfate proteoglycan metabolic process (GO:0050654)	2/10	0.00557582	0.0434914	0	0	21.6689	112.447	DSEL;XYLT1
G6	GO (biological process) 2021	regulation of organ growth (GO:0046620)	2/10	0.00557582	0.0434914	0	0	21.6689	112.447	LATS2;WWC3
G6	GO (biological process) 2021	regulation of macrophage migration (GO:1905521)	2/10	0.00557582	0.0434914	0	0	21.6689	112.447	CSF1;EMILIN1
G6	GO (biological process) 2021	myelin assembly (GO:0032288)	2/10	0.00557582	0.0434914	0	0	21.6689	112.447	EPB41L3;PMP22
G6	GO (biological process) 2021	negative regulation of cell adhesion mediated by integrin (GO:0033629)	2/10	0.00557582	0.0434914	0	0	21.6689	112.447	SERPINE1;CYP1B1
G6	GO (biological process) 2021	Wnt signaling pathway involved in midbrain dopaminergic neuron differentiation (GO:1904953)	2/10	0.00557582	0.0434914	0	0	21.6689	112.447	FZD1;WNT5A
G6	WikiPathway HUMAN 2021	Gastrin signaling pathway WP4659	5/114	0.0102672	0.0446925	0	0	4.00836	18.3535	SERPINE1;PXN;TCF4;PRKD1;FOXO1
G6	GO (molecular function) 2021	growth factor receptor binding (GO:0070851)	6/105	0.00135282	0.0451504	0	0	5.32224	35.1564	PDGFRB;PDGFRA;EFEMP1;IL1R1;ITGA5;FGF10
G6	GO (biological process) 2021	regulation of cell migration involved in sprouting angiogenesis (GO:0090049)	3/32	0.00582217	0.0452284	0	0	8.99635	46.296	ANXA1;AKT3;JCAD
G6	GO (cellular component) 2021	platelet dense granule lumen (GO:0031089)	2/14	0.0109396	0.0452778	0	0	14.443	65.2153	ECM1;RARRES2
G6	GO (biological process) 2021	actin cytoskeleton reorganization (GO:0031532)	4/63	0.00597307	0.0460264	0	0	5.913	30.2775	ANXA1;MYH9;ANTXR1;FGF10
G6	GO (biological process) 2021	cellular response to reactive oxygen species (GO:0034614)	4/63	0.00597307	0.0460264	0	0	5.913	30.2775	PDGFRA;ANXA1;PXN;CYP1B1
G6	WikiPathway HUMAN 2021	Osteoblast Signaling WP322	2/14	0.0109396	0.0462589	0	0	14.443	65.2153	PDGFRB;PDGFRA
G6	WikiPathway HUMAN 2021	Neural Crest Cell Migration during Development WP4564	3/40	0.010844	0.0462589	0	0	7.04834	31.8877	MMP2;AKT3;CDH11
G6	GO (biological process) 2021	protein secretion (GO:0009306)	4/64	0.0063149	0.0483516	0	0	5.81416	29.4478	ANXA1;LTBP2;SCG2;WLS
G6	GO (biological process) 2021	actin filament bundle assembly (GO:0051017)	3/33	0.00635074	0.0483516	0	0	8.69604	43.9948	CALD1;DPYSL3;PLS3
G6	GO (biological process) 2021	actin filament bundle organization (GO:0061572)	3/33	0.00635074	0.0483516	0	0	8.69604	43.9948	CALD1;DPYSL3;PLS3
G6	GO (biological process) 2021	protein oxidation (GO:0018158)	2/11	0.00676349	0.0485903	0	0	19.2602	96.2283	LOX;LOXL4
G6	GO (biological process) 2021	regulation of dendritic cell apoptotic process (GO:2000668)	2/11	0.00676349	0.0485903	0	0	19.2602	96.2283	CXCL12;AXL
G6	GO (biological process) 2021	positive regulation of macrophage differentiation (GO:0045651)	2/11	0.00676349	0.0485903	0	0	19.2602	96.2283	TGFB1;CSF1
G6	GO (biological process) 2021	positive regulation of cellular extravasation (GO:0002693)	2/11	0.00676349	0.0485903	0	0	19.2602	96.2283	THY1;CD99
G6	GO (biological process) 2021	negative regulation of protein maturation (GO:1903318)	2/11	0.00676349	0.0485903	0	0	19.2602	96.2283	SERPINE2;GAS1
G6	GO (biological process) 2021	regulation of cardiac muscle cell differentiation (GO:2000725)	2/11	0.00676349	0.0485903	0	0	19.2602	96.2283	GREM1;TGFB1
G6	GO (biological process) 2021	monocyte differentiation (GO:0030224)	2/11	0.00676349	0.0485903	0	0	19.2602	96.2283	IFI16;MYH9
G6	GO (biological process) 2021	midbrain dopaminergic neuron differentiation (GO:1904948)	2/11	0.00676349	0.0485903	0	0	19.2602	96.2283	FZD1;WNT5A
G6	GO (biological process) 2021	negative regulation of bone remodeling (GO:0046851)	2/11	0.00676349	0.0485903	0	0	19.2602	96.2283	GREM1;TMEM119
G6	GO (biological process) 2021	humoral immune response mediated by circulating immunoglobulin (GO:0002455)	2/11	0.00676349	0.0485903	0	0	19.2602	96.2283	C1S;C1R
G6	GO (biological process) 2021	regulation of stress-activated protein kinase signaling cascade (GO:0070302)	2/11	0.00676349	0.0485903	0	0	19.2602	96.2283	GREM1;FAS
G6	GO (biological process) 2021	regulation of phospholipase activity (GO:0010517)	2/11	0.00676349	0.0485903	0	0	19.2602	96.2283	LRP1;FGFR1
G6	GO (biological process) 2021	cellular response to UV-A (GO:0071492)	2/11	0.00676349	0.0485903	0	0	19.2602	96.2283	MME;MMP2
G6	GO (biological process) 2021	cellular response to increased oxygen levels (GO:0036295)	2/11	0.00676349	0.0485903	0	0	19.2602	96.2283	FAS;FOXO1
G6	GO (biological process) 2021	induction of positive chemotaxis (GO:0050930)	2/11	0.00676349	0.0485903	0	0	19.2602	96.2283	CXCL12;SCG2
G6	MSigDB Hallmark 2020	Adipogenesis	6/200	0.0284227	0.0488871	0	0	2.70287	9.62375	COL15A1;LAMA4;OMD;STOM;MGLL;MYLK
G6	MSigDB Hallmark 2020	Androgen Response	4/100	0.02837	0.0488871	0	0	3.62721	12.9217	MAF;CDK6;ANKH;PMEPA1
G6	MSigDB Hallmark 2020	p53 Pathway	6/200	0.0284227	0.0488871	0	0	2.70287	9.62375	CDKN2B;CCND2;TGFB1;RGS16;FAS;STOM
G6	GO (biological process) 2021	cellular response to vascular endothelial growth factor stimulus (GO:0035924)	3/34	0.00690701	0.0492511	0	0	8.41509	41.8669	ANXA1;GAS1;PRKD1
G6	GO (biological process) 2021	negative regulation of extrinsic apoptotic signaling pathway via death domain receptors (GO:1902042)	3/34	0.00690701	0.0492511	0	0	8.41509	41.8669	SERPINE1;PEA15;FAS
G6	GO (biological process) 2021	cellular component disassembly (GO:0022411)	4/66	0.007037	0.0496225	0	0	5.62603	27.8859	CTSK;MMP2;TIMP2;HTRA1
G6	GO (biological process) 2021	extracellular matrix disassembly (GO:0022617)	4/66	0.007037	0.0496225	0	0	5.62603	27.8859	CTSK;MMP2;TIMP2;HTRA1
G6	GO (biological process) 2021	positive regulation of cell death (GO:0010942)	4/66	0.007037	0.0496225	0	0	5.62603	27.8859	SLC6A6;SLFN11;LRP1;WNT5A
G7	KEGG HUMAN 2021	Protein processing in endoplasmic reticulum	24/171	1.4943e-15	3.54149e-13	0	0	10.1798	347.51	ERO1A;HSPA8;TRAM1;SSR3;TRAF2;EIF2S1;RAD23B;UBE2J1;DNAJC3;LMAN1;GANAB;MAN1A2;DNAJC10;CANX;STT3A;UBQLN1;SSR1;STT3B;SEC62;SEC24D;SEC23B;UGGT1;SEC31A;NFE2L2
G7	GO (molecular function) 2021	cadherin binding (GO:0045296)	26/322	4.65334e-11	1.71243e-08	0	0	5.46995	130.135	ITGB1;DDX6;USO1;IQGAP1;FNBP1L;H1-10;CDH1;PPP1R13L;KIF5B;EPS8L2;PDLIM5;EPS15;PAK2;SH3GLB1;SH3GLB2;HSPA8;TMOD3;RDX;PTPN11;SEPTIN7;CD2AP;RAB10;CAPZA1;ABI1;EIF4G2;PICALM
G7	MSigDB Hallmark 2020	Protein Secretion	14/96	7.82778e-10	3.5225e-08	0	0	10.3501	217.024	COPB2;COPB1;USO1;ADAM10;ARCN1;LMAN1;SCRN1;AP1G1;LAMP2;MAPK1;KIF1B;SEC22B;SEC24D;SEC31A
G7	GO (cellular component) 2021	intracellular membrane-bounded organelle (GO:0043231)	134/5192	1.64791e-08	3.88907e-06	0	0	1.90604	34.1584	ERO1A;EHF;CRTC1;NAB2;HNRNPR;STK19;PPP1CB;STK11;PPP4R2;OSBP;PSMD1;ARL6IP4;CHP1;CCNL2;CDK5RAP3;GTF2I;KPNA1;TLE2;UBE4A;ADAM10;FBXO11;DGKZ;DDX39B;RRAGC;XRN2;ERF;HDGFL2;GOLGA8A;ATP6V1A;IGSF8;DDX6;RTEL1;CTBP1;COPB1;DCUN1D1;BRCC3;IQGAP1;UBE2J1;NTHL1;MCMBP;SEC31A;BARD1;NFE2;HSPA8;XRCC5;FUS;API5;TNK2;SETD1A;SMARCA5;ASPSCR1;RFXANK;NR2F6;DIAPH1;TADA3;SP3;INTS6;SLC2A4RG;COPS9;PICALM;NFE2L2;INTS11;SETD4;GSK3B…
G7	GO (cellular component) 2021	nucleus (GO:0005634)	116/4484	2.64379e-07	3.11968e-05	0	0	1.83795	27.8373	EHF;CRTC1;NAB2;HNRNPR;STK19;PPP1CB;STK11;PPP4R2;PSMD1;ARL6IP4;CHP1;CCNL2;CDK5RAP3;GTF2I;KPNA1;TLE2;UBE4A;ADAM10;FBXO11;DGKZ;DDX39B;RRAGC;XRN2;ERF;HDGFL2;DDX6;RTEL1;CTBP1;DCUN1D1;BRCC3;IQGAP1;UBE2J1;NTHL1;MCMBP;SYMPK;BARD1;NFE2;HSPA8;XRCC5;FUS;API5;TNK2;SETD1A;SMARCA5;RFXANK;NR2F6;DIAPH1;TADA3;SP3;INTS6;SLC2A4RG;COPS9;PICALM;NFE2L2;INTS11;SETD4;GSK3B;PHF1;RSF1;H1-10;PTMS;SCRN1;SNRNP70;PPP1R13L;HMG…
G7	WikiPathway HUMAN 2021	Regulation of Actin Cytoskeleton WP51	14/150	2.5856e-07	4.77043e-05	0	0	6.22332	94.3962	NCKAP1;ROCK1;RDX;RASSF7;IQGAP1;FGF4;CDC42;DIAPH1;PIK3CA;MAPK1;ARHGEF1;KRAS;MAPK6;PAK2
G7	WikiPathway HUMAN 2021	G13 Signaling Pathway WP524	8/39	2.33393e-07	4.77043e-05	0	0	15.3992	235.153	CDC42;PPP1CB;DIAPH1;ROCK1;PIK3CA;TNK2;ARHGEF1;IQGAP1
G7	KEGG HUMAN 2021	Regulation of actin cytoskeleton	16/218	9.68702e-07	0.000114791	0	0	4.80207	66.4958	ITGB1;NCKAP1;ACTR2;ROCK1;RDX;ARAF;IQGAP1;FGF4;PPP1CB;CDC42;DIAPH1;PIK3CA;MAPK1;ARHGEF1;KRAS;PAK2
G7	GO (cellular component) 2021	vesicle coat (GO:0030120)	7/36	1.98712e-06	0.00011724	0	0	14.3613	188.548	COPB2;COPA;COPB1;SEC24D;SEC23B;SEC31A;ARCN1
G7	GO (cellular component) 2021	Golgi membrane (GO:0000139)	24/472	1.74878e-06	0.00011724	0	0	3.28874	43.5975	SCARB2;COPB2;COPA;COPB1;GALNT1;USO1;GNAI3;ATP2C1;MAPK8IP3;ARFGAP1;ARCN1;CDC42;LMAN1;ARFRP1;CLN3;CYTH2;MAN1A2;AP1G1;OSBP;CHP1;KRAS;RAB6A;SEC22B;GOLGA8A
G7	GO (molecular function) 2021	RNA binding (GO:0003723)	49/1406	9.87218e-07	0.000181648	0	0	2.29518	31.7386	HNRNPR;H1-10;SNRNP70;ZNF768;ARL6IP4;YWHAG;PELP1;DDX18;ZFR;FNDC3B;DDX54;PRPF40A;PTBP3;DDX39B;CSDE1;XRN2;CANX;ARHGEF1;ETF1;TOP1;FYTTD1;DDX6;USO1;SRRT;DDX21;DHX30;BCLAF1;GANAB;PABPN1;G3BP1;G3BP2;ASCC3;HNRNPA0;BARD1;HSPA8;XRCC5;FUS;API5;RDX;MYO5A;EIF2S1;ARCN1;NAP1L4;NUDT21;DIAPH1;EPRS1;CAPRIN1;ACIN1;EIF4G2
G7	GO (cellular component) 2021	endoplasmic reticulum membrane (GO:0005789)	30/712	4.25221e-06	0.000200704	0	0	2.71968	33.6372	ERO1A;SCARB2;COPB2;GRAMD1A;COPA;MCFD2;COPB1;GNAI3;ATP2A2;PLOD2;CDC42;LMAN1;SGPL1;SMPD4;SSR1;RAB6A;SEC31A;ACSL1;ATP13A1;GALNT1;ARCN1;RAB10;SPCS3;SOAT1;CANX;STT3A;ULK1;KRAS;SEC24D;SEC22B
G7	GO (cellular component) 2021	bounding membrane of organelle (GO:0098588)	31/767	6.76799e-06	0.000266208	0	0	2.60522	31.0107	SCARB2;ITGB1;COPB2;COPA;MCFD2;COPB1;USO1;GNAI3;ATP2A2;VPS26A;IQGAP1;TCIRG1;ATP2C1;CDC42;LMAN1;CLN3;CYTH2;MAN1A2;AP1G1;OSBP;CHP1;RAB6A;LDLR;GALNT1;MAPK8IP3;ARFGAP1;ARCN1;RAB10;DIAPH1;KRAS;SEC22B
G7	GO (biological process) 2021	protein-containing complex assembly (GO:0065003)	19/267	1.50215e-07	0.000299989	0	0	4.67748	73.4888	GSDMD;GSK3B;TLE2;MCFD2;USO1;AXIN1;ADAM10;TRAF2;CD2AP;LMAN1;EPRS1;OPA1;CAPZA1;CAPZA2;HES1;SEC22B;SEC24D;SEC31A;PICALM
G7	GO (biological process) 2021	peptidyl-asparagine modification (GO:0018196)	7/31	6.72922e-07	0.000299989	0	0	17.3577	246.681	LMAN1;MCFD2;STT3A;MAGT1;STT3B;UGGT1;UBE2J1
G7	GO (biological process) 2021	endoplasmic reticulum to Golgi vesicle-mediated transport (GO:0006888)	15/185	6.02542e-07	0.000299989	0	0	5.34152	76.5019	COPB2;COPA;MCFD2;COPB1;USO1;ARFGAP1;ARCN1;LMAN1;DYNC1LI2;CAPZA1;CAPZA2;SEC22B;SEC24D;TMED5;SEC31A
G7	GO (biological process) 2021	protein N-linked glycosylation via asparagine (GO:0018279)	7/30	5.2857e-07	0.000299989	0	0	18.1133	261.793	LMAN1;MCFD2;STT3A;MAGT1;STT3B;UGGT1;UBE2J1
G7	GO (biological process) 2021	regulation of macroautophagy (GO:0016241)	12/112	4.21265e-07	0.000299989	0	0	7.22326	106.038	SH3GLB1;ATP6V1A;CLN3;PRKAA1;RRAGC;PIK3CA;GNAI3;UBQLN1;ULK1;VPS26A;LAMTOR4;PAFAH1B2
G7	GO (cellular component) 2021	focal adhesion (GO:0005925)	20/387	1.01937e-05	0.000343674	0	0	3.3172	38.1271	SCARB2;ITGB1;ACTR2;HSPA8;NCKAP1;TLE2;RDX;ADAM10;IQGAP1;LPP;PPP1CB;CDC42;RAB10;G3BP1;PPFIA1;ADAM9;CHP1;MAPK1;KRAS;YWHAG
G7	GO (biological process) 2021	regulation of organelle organization (GO:0033043)	10/80	9.35061e-07	0.000347375	0	0	8.55963	118.83	SCARB2;CAMSAP3;CLN3;LMAN1;DIAPH1;RHOT2;RDX;MAPK1;MYO5A;PAK2
G7	GO (cellular component) 2021	cell-substrate junction (GO:0030055)	20/394	1.32329e-05	0.000390371	0	0	3.25393	36.5508	SCARB2;ITGB1;ACTR2;HSPA8;NCKAP1;TLE2;RDX;ADAM10;IQGAP1;LPP;PPP1CB;CDC42;RAB10;G3BP1;PPFIA1;ADAM9;CHP1;MAPK1;KRAS;YWHAG
G7	KEGG HUMAN 2021	Pathogenic Escherichia coli infection	14/197	6.72409e-06	0.000531203	0	0	4.61385	54.9501	ITGB1;NCKAP1;ACTR2;ROCK1;MYO5A;TRAF2;PTPN11;CDC42;CYTH2;ABI1;MAPK1;ARHGEF1;SEC24D;PAK2
G7	KEGG HUMAN 2021	Pathways in cancer	24/531	1.28399e-05	0.00060861	0	0	2.8971	32.6299	ITGB1;GSK3B;EGLN2;ROCK1;CTBP1;NCOA4;ARAF;GNAI3;AXIN1;TRAF2;EPOR;BBC3;FGF4;CDC42;PIK3CA;CDH1;DVL1;CCDC6;MAPK1;HES1;ARHGEF1;KRAS;IFNAR1;NFE2L2
G7	KEGG HUMAN 2021	mTOR signaling pathway	12/154	1.21476e-05	0.00060861	0	0	5.07588	57.4508	ATP6V1A;GSK3B;STK11;PRKAA1;RRAGC;PIK3CA;CAB39;DVL1;MAPK1;ULK1;KRAS;LAMTOR4
G7	WikiPathway HUMAN 2021	MET in type 1 papillary renal cell carcinoma WP4205	8/59	6.27641e-06	0.000771998	0	0	9.35074	112.01	CDC42;PIK3CA;ARAF;MAPK1;PTPN11;KRAS;STRN;PAK2
G7	KEGG HUMAN 2021	Renal cell carcinoma	8/69	2.04501e-05	0.000807778	0	0	7.81384	84.3702	CDC42;EGLN2;PIK3CA;ARAF;MAPK1;PTPN11;KRAS;PAK2
G7	GO (cellular component) 2021	ER to Golgi transport vesicle membrane (GO:0012507)	7/54	3.25107e-05	0.000852504	0	0	8.85313	91.4877	LMAN1;MCFD2;USO1;SEC22B;SEC24D;SEC23B;SEC31A
G7	GO (cellular component) 2021	coated vesicle membrane (GO:0030662)	7/55	3.67191e-05	0.00086657	0	0	8.66824	88.522	LMAN1;MCFD2;AP1G1;USO1;SEC22B;SEC24D;SEC31A
G7	KEGG HUMAN 2021	Endocytosis	15/252	2.63989e-05	0.000893791	0	0	3.8183	40.2533	SH3GLB1;SH3GLB2;HSPA8;ACTR2;VPS26A;ARFGAP1;CDC42;RAB10;CYTH2;CAPZA1;KIF5B;CAPZA2;CHMP3;EPS15;LDLR
G7	GO (molecular function) 2021	GTPase binding (GO:0051020)	14/201	8.46846e-06	0.0010388	0	0	4.51423	52.7224	RANBP2;NCKAP1;MYO5A;STK19;IQGAP1;FNBP1L;RRAGC;EPRS1;AP1G1;SGSM2;ULK1;LZTR1;PAK2;PICALM
G7	GO (cellular component) 2021	COPI vesicle coat (GO:0030126)	4/13	5.02046e-05	0.00107712	0	0	26.2316	259.677	COPB2;COPA;COPB1;ARCN1
G7	MSigDB Hallmark 2020	Androgen Response	9/100	4.87335e-05	0.0010965	0	0	5.9015	58.5968	LMAN1;SPCS3;XRCC5;NCOA4;GSR;GNAI3;PDLIM5;SEC24D;UBE2J1
G7	KEGG HUMAN 2021	mRNA surveillance pathway	9/98	4.15196e-05	0.00123002	0	0	6.03474	60.8865	PPP1CB;NUDT21;DDX39B;PABPN1;FUS;SYMPK;ACIN1;ETF1;PPP2R5C
G7	WikiPathway HUMAN 2021	VEGFA-VEGFR2 Signaling Pathway WP3888	21/432	1.54442e-05	0.00125847	0	0	3.11291	34.4857	ITGB1;GSK3B;PRKAA1;ROCK1;TMOD3;SSR3;ADAM10;PTPN11;IQGAP1;HDAC7;CDC42;PPP3CA;LMAN1;PIK3CA;CALU;ADAM9;MAPK1;ASCC3;EPS15;PAK2;EIF4G2
G7	WikiPathway HUMAN 2021	DNA damage response (only ATM dependent) WP710	10/110	1.70525e-05	0.00125847	0	0	5.98257	65.6839	CDC42;GSK3B;PIK3CA;DVL1;AXIN1;MAPK1;KRAS;PPP2R5C;LDLR;BBC3
G7	GO (biological process) 2021	protein-containing complex disassembly (GO:0032984)	8/56	4.20093e-06	0.0013377	0	0	9.93668	123.018	GSK3B;CLN3;HSPA8;LAMP2;DVL1;AXIN1;UBQLN1;CHMP3
G7	KEGG HUMAN 2021	Endometrial cancer	7/58	5.21056e-05	0.00137211	0	0	8.1571	80.4473	GSK3B;PIK3CA;CDH1;ARAF;AXIN1;MAPK1;KRAS
G7	MSigDB Hallmark 2020	Mitotic Spindle	12/199	0.0001486	0.00140167	0	0	3.84553	33.8955	CDC42;CYTH2;RHOT2;PPP4R2;ROCK1;KIF5B;ABI1;KIF1B;KIF22;SMC3;PDLIM5;CD2AP
G7	MSigDB Hallmark 2020	mTORC1 Signaling	12/200	0.000155741	0.00140167	0	0	3.82488	33.5339	ERO1A;GSK3B;ACTR2;EPRS1;CANX;USO1;GSR;SSR1;ATP2A2;PLOD2;ETF1;LDLR
G7	MSigDB Hallmark 2020	Unfolded Protein Response	9/113	0.000126353	0.00140167	0	0	5.16038	46.3218	ERO1A;DNAJC3;SPCS3;FUS;KIF5B;SSR1;EIF2S1;ARFGAP1;SEC31A
G7	GO (biological process) 2021	protein transport (GO:0015031)	20/369	5.04603e-06	0.00140595	0	0	3.49154	42.586	ATP6V1A;COPB2;COPA;ARRDC1;TMEM167A;STXBP2;USO1;CMTM6;VPS26A;TCIRG1;ARCN1;RAB10;ARFRP1;SGSM2;CANX;LAMP2;CHMP3;RAB6A;TMED5;SEC31A
G7	WikiPathway HUMAN 2021	Gastrin signaling pathway WP4659	10/114	2.33211e-05	0.0014304	0	0	5.75129	61.3442	ITGB1;CDC42;GSK3B;PIK3CA;ROCK1;CDH1;MAPK1;PTPN11;KRAS;HDAC7
G7	WikiPathway HUMAN 2021	ESC Pluripotency Pathways WP3931	10/116	2.7135e-05	0.0014304	0	0	5.6422	59.326	GSK3B;ACTR2;DVL1;ARAF;AXIN1;MAPK1;PTPN11;MAPK6;FGF4;BMPR1A
G7	KEGG HUMAN 2021	Lipid and atherosclerosis	13/215	7.7212e-05	0.00170736	0	0	3.86556	36.6028	ERO1A;HSPA8;GSK3B;TRAF2;EIF2S1;CDC42;PPP3CA;PIK3CA;MAPK1;ARHGEF1;KRAS;LDLR;NFE2L2
G7	KEGG HUMAN 2021	Shigellosis	14/246	7.92448e-05	0.00170736	0	0	3.63022	34.28	ITGB1;GSK3B;ACTR2;ROCK1;TRAF2;FNBP1L;SEPTIN7;CDC42;DIAPH1;CYTH2;RRAGC;PIK3CA;MAPK1;RBCK1
G7	GO (biological process) 2021	neutrophil activation involved in immune response (GO:0002283)	23/485	9.06112e-06	0.00185895	0	0	3.04425	35.3483	GSDMD;ACTR2;HSPA8;TMEM30A;CAB39;ROCK1;XRCC5;COPB1;STXBP2;CMTM6;ADAM10;IQGAP1;MAGT1;TCIRG1;ARHGAP45;DNAJC3;RAB10;DIAPH1;LAMP2;PSMD1;MAPK1;RAB6A;PAFAH1B2
G7	GO (biological process) 2021	neutrophil degranulation (GO:0043312)	23/481	7.92528e-06	0.00185895	0	0	3.07148	36.0759	GSDMD;ACTR2;HSPA8;TMEM30A;CAB39;ROCK1;XRCC5;COPB1;STXBP2;CMTM6;ADAM10;IQGAP1;MAGT1;TCIRG1;ARHGAP45;DNAJC3;RAB10;DIAPH1;LAMP2;PSMD1;MAPK1;RAB6A;PAFAH1B2
G7	GO (biological process) 2021	ubiquitin-dependent protein catabolic process (GO:0006511)	19/354	9.99822e-06	0.00185895	0	0	3.44722	39.6882	RNF11;ANKIB1;UBE3C;ARRDC1;USP9X;UBE4A;PPP2R5C;FBXO11;RAD23B;SPSB3;RMND5A;PSMD5;RLIM;UBQLN1;PSMD1;TRIP12;RBCK1;ARIH1;NFE2L2
G7	GO (biological process) 2021	neutrophil mediated immunity (GO:0002446)	23/488	1.00078e-05	0.00185895	0	0	3.02414	34.8143	GSDMD;ACTR2;HSPA8;TMEM30A;CAB39;ROCK1;XRCC5;COPB1;STXBP2;CMTM6;ADAM10;IQGAP1;MAGT1;TCIRG1;ARHGAP45;DNAJC3;RAB10;DIAPH1;LAMP2;PSMD1;MAPK1;RAB6A;PAFAH1B2
G7	KEGG HUMAN 2021	Autophagy	10/137	0.000111762	0.00220731	0	0	4.70418	42.804	SH3GLB1;STK11;PRKAA1;RRAGC;PIK3CA;LAMP2;MAPK1;ULK1;KRAS;EIF2S1
G7	GO (biological process) 2021	response to endoplasmic reticulum stress (GO:0034976)	10/110	1.70525e-05	0.00237563	0	0	5.98257	65.6839	ERO1A;GSK3B;TMEM259;DNAJC10;UBQLN1;ATP2A2;TRAF2;EIF2S1;CDK5RAP3;BBC3
G7	GO (biological process) 2021	phosphorylation (GO:0016310)	20/400	1.64625e-05	0.00237563	0	0	3.20156	35.2633	GSK3B;PRKAA1;ROCK1;CTBP1;TNK2;ADAM10;STK19;DGKZ;STK11;PIK3CA;STK25;FASTK;COPS2;MAPK1;ULK1;TOP1;MAPK6;PAK2;CILK1;BMPR1A
G7	GO (biological process) 2021	protein N-linked glycosylation (GO:0006487)	8/67	1.64247e-05	0.00237563	0	0	8.07954	89.0101	LMAN1;MCFD2;GFPT1;STT3A;MAGT1;STT3B;UGGT1;UBE2J1
G7	GO (biological process) 2021	cellular response to starvation (GO:0009267)	12/158	1.57412e-05	0.00237563	0	0	4.93581	54.5862	SH3GLB1;ATP6V1A;KLF10;HSPA8;PRKAA1;RRAGC;LAMP2;MAPK1;TCIRG1;LAMTOR4;EIF2S1;XPR1
G7	GO (cellular component) 2021	lysosomal membrane (GO:0005765)	16/330	0.000163916	0.00276316	0	0	3.07145	26.7713	SCARB2;ATP6V1A;SPAG9;HSPA8;TMEM30A;CMTM6;GNAI3;MAGT1;TCIRG1;CLCN7;CLN3;BLOC1S1;AP1G1;LAMP2;LAMTOR4;LDLR
G7	GO (cellular component) 2021	autophagosome (GO:0005776)	7/69	0.000159619	0.00276316	0	0	6.70611	58.6296	SH3GLB1;CLN3;HSPA8;LAMP2;NCOA4;UBQLN1;ULK1
G7	GO (cellular component) 2021	COPI-coated vesicle membrane (GO:0030663)	4/17	0.000158434	0.00276316	0	0	18.1566	158.874	COPB2;COPA;COPB1;ARCN1
G7	GO (biological process) 2021	regulation of cellular component organization (GO:0051128)	11/139	2.42245e-05	0.00317627	0	0	5.14966	54.7313	CAMSAP3;OGFR;HSPA8;STK11;EGLN2;ROCK1;SETD1A;TRAF2;PTPN11;ARFGAP1;PICALM
G7	GO (biological process) 2021	cellular protein modification process (GO:0006464)	36/1025	2.62502e-05	0.00325065	0	0	2.25828	23.8199	ERO1A;GSK3B;PRKAA1;ROCK1;CTBP1;ARAF;DCUN1D1;PLOD2;STK19;PTPRK;PPP1CB;PPP3CA;STK11;PPP4R2;PSMD5;FASTK;PSMD1;MAPK1;MAPK6;PAK2;PARP4;ADAM10;PPP2R5C;FBXO11;SPSB3;DNAJC3;STK25;COPS2;CALU;STT3A;ULK1;STT3B;OBSL1;CILK1;CUL4B;BMPR1A
G7	KEGG HUMAN 2021	Alzheimer disease	17/369	0.000189564	0.00331831	0	0	2.91448	24.9794	GSK3B;ARAF;AXIN1;ADAM10;ATP2A2;TRAF2;EIF2S1;PPP3CA;KLC4;PIK3CA;KIF5B;DVL1;PSMD1;MAPK1;ULK1;KRAS;NDUFV1
G7	KEGG HUMAN 2021	Proteoglycans in cancer	12/205	0.000196019	0.00331831	0	0	3.72483	31.8	PPP1CB;ITGB1;CDC42;PIK3CA;ROCK1;RDX;ARAF;MAPK1;ARHGEF1;PTPN11;KRAS;IQGAP1
G7	GO (molecular function) 2021	kinase binding (GO:0019900)	21/461	4.00986e-05	0.00368907	0	0	2.90336	29.3941	BARD1;PFKFB2;GSK3B;CAB39;AXIN1;ADAM10;TRAF2;PTPN11;IQGAP1;PTPRK;HDAC7;PPP1CB;DNAJC3;CDC42;DVL1;TAX1BP1;UBQLN1;CHP1;PAK2;CDK5RAP3;HNRNPA0
G7	GO (molecular function) 2021	protein kinase binding (GO:0019901)	22/506	5.27696e-05	0.00388384	0	0	2.76753	27.259	PFKFB2;SPAG9;ITGB1;GSK3B;AXIN1;ADAM10;TRAF2;PTPN11;IQGAP1;PTPRK;MAPK8IP3;HDAC7;PPP1CB;DNAJC3;CDC42;DVL1;ADAM9;PDLIM5;PAK2;CDK5RAP3;YWHAG;HNRNPA0
G7	WikiPathway HUMAN 2021	Endometrial cancer WP4155	7/63	8.92246e-05	0.00403032	0	0	7.42689	69.251	GSK3B;PIK3CA;CDH1;ARAF;AXIN1;MAPK1;KRAS
G7	WikiPathway HUMAN 2021	EGF/EGFR signaling pathway WP437	11/162	9.83005e-05	0.00403032	0	0	4.36013	40.2331	CDC42;JUND;ROCK1;TNK2;ABI1;MAPK1;ARHGEF1;PTPN11;KRAS;IQGAP1;EPS15
G7	WikiPathway HUMAN 2021	Regulation of Microtubule Cytoskeleton WP2038	6/46	0.00011617	0.00428669	0	0	8.8926	80.571	CDC42;GSK3B;DIAPH1;ROCK1;PIK3CA;DVL1
G7	KEGG HUMAN 2021	Axon guidance	11/182	0.00027319	0.0043164	0	0	3.84623	31.5596	ITGB1;CDC42;GSK3B;PPP3CA;PIK3CA;ROCK1;GNAI3;MAPK1;PTPN11;KRAS;PAK2
G7	MSigDB Hallmark 2020	Myc Targets V1	11/200	0.000607189	0.00455392	0	0	3.47671	25.7508	DDX18;EPRS1;CANX;G3BP1;PSMD1;DDX21;HNRNPR;ETF1;EIF2S1;RAD23B;EIF4G2
G7	KEGG HUMAN 2021	Hepatitis C	10/157	0.000339455	0.00473241	0	0	4.06	32.4319	GSK3B;PIK3CA;ARAF;MAPK1;TRAF2;KRAS;EIF2S1;LDLR;YWHAG;IFNAR1
G7	KEGG HUMAN 2021	Salmonella infection	13/249	0.000329242	0.00473241	0	0	3.30287	26.4848	GSDMD;NCKAP1;ACTR2;TRAF2;CDC42;KLC4;CYTH2;DYNC1LI2;PIK3CA;KIF5B;ABI1;MAPK1;KPNA1
G7	GO (cellular component) 2021	azurophil granule (GO:0042582)	10/155	0.000306368	0.00482019	0	0	4.11642	33.3048	DNAJC3;ACTR2;TMEM30A;LAMP2;STXBP2;CMTM6;PSMD1;MAPK1;MAGT1;ARHGAP45
G7	KEGG HUMAN 2021	Thyroid cancer	5/37	0.000369082	0.00485958	0	0	9.23899	73.0295	CDH1;NCOA4;CCDC6;MAPK1;KRAS
G7	WikiPathway HUMAN 2021	MAP3K1 role in promoting and blocking gonadal determination WP4872	4/17	0.000158434	0.00531475	0	0	18.1566	158.874	GSK3B;ROCK1;AXIN1;MAPK1
G7	GO (cellular component) 2021	COPII-coated ER to Golgi transport vesicle (GO:0030134)	7/79	0.00037156	0.0054805	0	0	5.77176	45.5842	LMAN1;MCFD2;USO1;SEC22B;SEC24D;TMED5;SEC31A
G7	GO (cellular component) 2021	lysosome (GO:0005764)	19/477	0.000506682	0.00614909	0	0	2.50539	19.01	ATP6V1A;SPAG9;SCARB2;HSPA8;STXBP2;GNAI3;MYO5A;VPS26A;TCIRG1;BBC3;CLCN7;CLN3;RRAGC;BLOC1S1;AP1G1;LAMP2;MFSD1;LAMTOR4;LDLR
G7	GO (cellular component) 2021	transport vesicle membrane (GO:0030658)	6/60	0.000509641	0.00614909	0	0	6.58241	49.9065	LMAN1;MCFD2;USO1;SEC22B;SEC24D;SEC31A
G7	GO (cellular component) 2021	autolysosome (GO:0044754)	3/10	0.000521109	0.00614909	0	0	25.2216	190.664	CLN3;LAMP2;NCOA4
G7	GO (cellular component) 2021	ISWI-type complex (GO:0031010)	3/10	0.000521109	0.00614909	0	0	25.2216	190.664	SMARCA5;RSF1;BAZ1A
G7	KEGG HUMAN 2021	Yersinia infection	9/137	0.000533401	0.0063208	0	0	4.18767	31.5593	ITGB1;CDC42;GSK3B;ACTR2;PIK3CA;ROCK1;MAPK1;TRAF2;ARHGEF1
G7	KEGG HUMAN 2021	Human papillomavirus infection	15/331	0.000531052	0.0063208	0	0	2.85208	21.5065	ATP6V1A;ITGB1;GSK3B;AXIN1;TCIRG1;PPP2R5C;CDC42;PIK3CA;DVL1;TADA3;MAPK1;HES1;KRAS;COL9A2;IFNAR1
G7	WikiPathway HUMAN 2021	Focal Adhesion-PI3K-Akt-mTOR-signaling pathway WP3932	15/303	0.000208642	0.00641573	0	0	3.1339	26.5594	PFKFB2;ITGB1;GSK3B;PRKAA1;CAB39;PPP2R5C;EPOR;FGF4;RAB10;STK11;PIK3CA;MAPK1;ULK1;KRAS;IFNAR1
G7	KEGG HUMAN 2021	Colorectal cancer	7/86	0.000623072	0.00703182	0	0	5.25846	38.8119	GSK3B;PIK3CA;ARAF;AXIN1;MAPK1;KRAS;BBC3
G7	WikiPathway HUMAN 2021	16p11.2 proximal deletion syndrome WP4949	7/74	0.000247807	0.0070339	0	0	6.20407	51.5115	PARP4;PPP4R2;CCDC6;TRAF2;PPP4R3B;KIF22;YPEL3
G7	GO (biological process) 2021	antigen processing and presentation of exogenous peptide antigen (GO:0002478)	9/103	6.15219e-05	0.00721749	0	0	5.71228	55.3869	DYNC1LI2;MFSD6;AP1G1;CAPZA1;CANX;CAPZA2;KIF22;SEC24D;SEC31A
G7	GO (biological process) 2021	membrane organization (GO:0061024)	14/242	6.64813e-05	0.00740934	0	0	3.69467	35.5375	SCARB2;SH3GLB1;HSPA8;ACTR2;USO1;FNBP1L;ATP2C1;CLN3;OPA1;CHP1;CHMP3;EPS15;LDLR;PICALM
G7	WikiPathway HUMAN 2021	The influence of laminopathies on Wnt signaling WP4844	5/35	0.000282548	0.00744715	0	0	9.85592	80.5393	GSK3B;CEBPD;AXIN1;HES1;ZMPSTE24
G7	WikiPathway HUMAN 2021	Ebola Virus Pathway on Host WP4217	9/129	0.000343022	0.00843835	0	0	4.46867	35.6498	ITGB1;CDC42;PIK3CA;MAPK1;IQGAP1;TOP1;EIF2S1;EPS15;KPNA1
G7	GO (cellular component) 2021	cytoplasmic stress granule (GO:0010494)	6/65	0.000783744	0.00880778	0	0	6.02304	43.0734	DDX6;ROCK1;CAPRIN1;G3BP1;G3BP2;EIF2S1
G7	KEGG HUMAN 2021	AMPK signaling pathway	8/120	0.000979654	0.00928712	0	0	4.24468	29.4085	PFKFB2;RAB10;STK11;PRKAA1;PIK3CA;CAB39;ULK1;PPP2R5C
G7	KEGG HUMAN 2021	Breast cancer	9/147	0.000885231	0.00928712	0	0	3.88222	27.2907	GSK3B;PIK3CA;DVL1;ARAF;AXIN1;MAPK1;HES1;KRAS;FGF4
G7	KEGG HUMAN 2021	Sphingolipid signaling pathway	8/119	0.000927658	0.00928712	0	0	4.28314	29.9085	SGPL1;PIK3CA;ROCK1;GNAI3;MAPK1;TRAF2;KRAS;PPP2R5C
G7	KEGG HUMAN 2021	Gastric cancer	9/149	0.000974279	0.00928712	0	0	3.82637	26.5313	GSK3B;PIK3CA;CDH1;DVL1;ARAF;AXIN1;MAPK1;KRAS;FGF4
G7	GO (biological process) 2021	retrograde vesicle-mediated transport, Golgi to endoplasmic reticulum (GO:0006890)	8/85	9.3219e-05	0.00989453	0	0	6.18513	57.4015	COPB2;COPA;COPB1;KIF22;SEC22B;RAB6A;ARFGAP1;ARCN1
G7	GO (molecular function) 2021	small GTPase binding (GO:0031267)	11/175	0.000194441	0.0119257	0	0	4.01184	34.2827	RANBP2;NCKAP1;AP1G1;SGSM2;MYO5A;STK19;ULK1;IQGAP1;LZTR1;PAK2;PICALM
G7	GO (biological process) 2021	regulation of cytoskeleton organization (GO:0051493)	9/112	0.000118009	0.0119565	0	0	5.21075	47.1299	CAMSAP3;DIAPH1;GSK3B;CLN3;PRKAA1;ROCK1;MAPK1;IQGAP1;PAK2
G7	KEGG HUMAN 2021	Melanoma	6/72	0.00134374	0.0122487	0	0	5.38231	35.5895	PIK3CA;CDH1;ARAF;MAPK1;KRAS;FGF4
G7	WikiPathway HUMAN 2021	MicroRNAs in cardiomyocyte hypertrophy WP1544	7/84	0.000540464	0.0124645	0	0	5.39559	40.5915	GSK3B;PPP3CA;PIK3CA;ROCK1;DVL1;MAPK1;HDAC7
G7	GO (cellular component) 2021	ficolin-1-rich granule (GO:0101002)	10/184	0.00116489	0.0124961	0	0	3.42525	23.138	GSDMD;HSPA8;DIAPH1;ACTR2;CAB39;COPB1;LAMP2;MAPK1;TCIRG1;PAFAH1B2
G7	GO (biological process) 2021	positive regulation of autophagy (GO:0010508)	8/90	0.000139617	0.0131505	0	0	5.80651	51.5421	SH3GLB1;GSK3B;STK11;PRKAA1;ROCK1;GNAI3;ULK1;PAFAH1B2
G7	GO (biological process) 2021	organelle transport along microtubule (GO:0072384)	5/31	0.000156269	0.0131505	0	0	11.3745	99.6856	CDC42;CLN3;RHOT2;KIF5B;RAB6A
G7	GO (biological process) 2021	protein catabolic process in the vacuole (GO:0007039)	3/7	0.000157822	0.0131505	0	0	44.1445	386.442	CLN3;LAMP2;TCIRG1
G7	GO (biological process) 2021	cellular protein localization (GO:0034613)	16/329	0.000158344	0.0131505	0	0	3.08142	26.9647	COPB2;COPA;STXBP2;USO1;VPS26A;PTPRK;SEPTIN7;TM9SF3;ARCN1;TM9SF2;ARFRP1;RRAGC;SGSM2;RAB6A;TMED5;SEC31A
G7	GO (biological process) 2021	receptor-mediated endocytosis (GO:0006898)	10/143	0.000159293	0.0131505	0	0	4.49058	39.2691	SCARB2;ITGB1;CLN3;AP1G1;CANX;LRP3;FNBP1L;EPS15;LDLR;PICALM
G7	GO (biological process) 2021	COPII-coated vesicle budding (GO:0090114)	7/70	0.000174826	0.0139174	0	0	6.59933	57.0955	LMAN1;MCFD2;USO1;SEC22B;SEC24D;SEC23B;SEC31A
G7	GO (biological process) 2021	intracellular estrogen receptor signaling pathway (GO:0030520)	4/18	0.000201007	0.0149398	0	0	16.8589	143.506	EGLN2;NCOA4;TADA3;DDX54
G7	GO (biological process) 2021	intracellular protein transport (GO:0006886)	16/336	0.000201074	0.0149398	0	0	3.01293	25.6456	COPB2;COPA;STXBP2;USO1;VPS26A;IPO7;ARCN1;CAMSAP3;ARFRP1;LMAN1;SGSM2;LAMP2;CHP1;RAB6A;TMED5;SEC31A
G7	KEGG HUMAN 2021	Longevity regulating pathway	7/102	0.00170425	0.0149595	0	0	4.36925	27.8524	HSPA8;STK11;PRKAA1;PIK3CA;EIF4EBP2;ULK1;KRAS
G7	KEGG HUMAN 2021	Chronic myeloid leukemia	6/76	0.00177775	0.0150474	0	0	5.07372	32.1288	PIK3CA;CTBP1;ARAF;MAPK1;PTPN11;KRAS
G7	KEGG HUMAN 2021	Bacterial invasion of epithelial cells	6/77	0.00190117	0.0150529	0	0	5.002	31.339	ITGB1;CDC42;ACTR2;PIK3CA;CDH1;CD2AP
G7	KEGG HUMAN 2021	T cell receptor signaling pathway	7/104	0.00190543	0.0150529	0	0	4.27873	26.7979	CDC42;GSK3B;PPP3CA;PIK3CA;MAPK1;KRAS;PAK2
G7	GO (biological process) 2021	autophagosome maturation (GO:0097352)	5/34	0.000245544	0.0169095	0	0	10.1963	84.752	CLN3;LAMP2;UBQLN1;ATP2A2;CHMP3
G7	GO (biological process) 2021	cellular response to amino acid starvation (GO:0034198)	7/74	0.000247807	0.0169095	0	0	6.20407	51.5115	SH3GLB1;ATP6V1A;RRAGC;MAPK1;TCIRG1;LAMTOR4;EIF2S1
G7	GO (biological process) 2021	IRE1-mediated unfolded protein response (GO:0036498)	6/53	0.000257929	0.0169095	0	0	7.56547	62.5121	DNAJC3;ACADVL;GFPT1;SSR1;ARFGAP1;SEC31A
G7	GO (biological process) 2021	antigen processing and presentation of exogenous peptide antigen via MHC class II (GO:0019886)	8/98	0.000252338	0.0169095	0	0	5.28821	43.8115	DYNC1LI2;AP1G1;CAPZA1;CANX;CAPZA2;KIF22;SEC24D;SEC31A
G7	KEGG HUMAN 2021	Focal adhesion	10/201	0.00224387	0.0171547	0	0	3.11766	19.0164	PPP1CB;ITGB1;CDC42;DIAPH1;GSK3B;PIK3CA;ROCK1;MAPK1;COL9A2;PAK2
G7	GO (biological process) 2021	response to amino acid starvation (GO:1990928)	7/75	0.000269425	0.0171585	0	0	6.11252	50.2402	SH3GLB1;ATP6V1A;RRAGC;MAPK1;TCIRG1;LAMTOR4;EIF2S1
G7	GO (biological process) 2021	antigen processing and presentation of peptide antigen via MHC class II (GO:0002495)	8/100	0.000289855	0.0179469	0	0	5.17272	42.1377	DYNC1LI2;AP1G1;CAPZA1;CANX;CAPZA2;KIF22;SEC24D;SEC31A
G7	GO (biological process) 2021	protein polyubiquitination (GO:0000209)	15/314	0.000305597	0.0181782	0	0	3.01689	24.4164	BARD1;ANKIB1;UBE3C;UBE4A;ZFP91;TRAF2;FBXO11;UBE2J1;RMND5A;PSMD5;RLIM;PSMD1;TRIP12;RBCK1;ARIH1
G7	GO (biological process) 2021	protein targeting to lysosome (GO:0006622)	4/20	0.000309902	0.0181782	0	0	14.75	119.169	SCARB2;HSPA8;NCOA4;LAMP2
G7	GO (biological process) 2021	regulation of microtubule-based process (GO:0032886)	5/36	0.000323631	0.0184968	0	0	9.5375	76.6425	CAMSAP3;GSK3B;DIAPH1;PRKAA1;ROCK1
G7	GO (cellular component) 2021	COPII vesicle coat (GO:0030127)	3/15	0.00185606	0.0190448	0	0	14.7088	92.5083	SEC24D;SEC23B;SEC31A
G7	GO (cellular component) 2021	lytic vacuole membrane (GO:0098852)	12/267	0.0020054	0.0197197	0	0	2.81021	17.4568	SCARB2;ATP6V1A;SPAG9;CLCN7;HSPA8;CLN3;BLOC1S1;AP1G1;LAMP2;GNAI3;TCIRG1;LAMTOR4
G7	GO (biological process) 2021	stress granule assembly (GO:0034063)	4/21	0.000377765	0.0210509	0	0	13.8816	109.405	DDX6;CSDE1;G3BP1;EIF2S1
G7	KEGG HUMAN 2021	Pathways of neurodegeneration	17/475	0.00304454	0.0212345	0	0	2.22765	12.9079	GSK3B;FUS;ARAF;AXIN1;ATP2A2;TRAF2;EIF2S1;UBE2J1;PPP3CA;KLC4;KIF5B;DVL1;PSMD1;MAPK1;ULK1;KRAS;NDUFV1
G7	KEGG HUMAN 2021	Notch signaling pathway	5/59	0.0031357	0.0212345	0	0	5.46882	31.5272	TLE2;KAT2A;CTBP1;DVL1;HES1
G7	KEGG HUMAN 2021	VEGF signaling pathway	5/59	0.0031357	0.0212345	0	0	5.46882	31.5272	CDC42;PPP3CA;PIK3CA;MAPK1;KRAS
G7	KEGG HUMAN 2021	ErbB signaling pathway	6/85	0.0031359	0.0212345	0	0	4.49363	25.9051	GSK3B;PIK3CA;ARAF;MAPK1;KRAS;PAK2
G7	GO (cellular component) 2021	secondary lysosome (GO:0005767)	3/16	0.00225605	0.0212971	0	0	13.5767	82.7383	CLN3;NCOA4;LAMP2
G7	WikiPathway HUMAN 2021	Prolactin Signaling Pathway WP2037	6/76	0.00177775	0.0214902	0	0	5.07372	32.1288	ITGB1;GSK3B;PIK3CA;MAPK1;PTPN11;YWHAG
G7	WikiPathway HUMAN 2021	Wnt Signaling Pathway WP363	5/52	0.00179117	0.0214902	0	0	6.28557	39.7555	GSK3B;CTBP1;DVL1;AXIN1;MAPK1
G7	WikiPathway HUMAN 2021	Copper homeostasis WP3286	5/52	0.00179117	0.0214902	0	0	6.28557	39.7555	GSK3B;PIK3CA;SLC31A1;ADAM10;ADAM9
G7	WikiPathway HUMAN 2021	Leptin signaling pathway WP2034	6/76	0.00177775	0.0214902	0	0	5.07372	32.1288	CDC42;GSK3B;PRKAA1;ROCK1;MAPK1;PTPN11
G7	WikiPathway HUMAN 2021	TGF-beta Signaling Pathway WP366	8/132	0.00180541	0.0214902	0	0	3.83155	24.2038	ITGB1;KLF10;CDC42;JUND;ROCK1;AXIN1;MAPK1;PAK2
G7	WikiPathway HUMAN 2021	Integrin-mediated Cell Adhesion WP185	7/101	0.00161006	0.0214902	0	0	4.41596	28.4012	ITGB1;CDC42;ROCK1;ARAF;MAPK1;MAPK6;PAK2
G7	WikiPathway HUMAN 2021	Melanoma WP4685	6/68	0.000995698	0.0214902	0	0	5.73073	39.6112	PIK3CA;CDH1;ARAF;MAPK1;STK19;KRAS
G7	WikiPathway HUMAN 2021	Sterol regulatory element-binding proteins (SREBP) signaling WP1982	6/69	0.00107533	0.0214902	0	0	5.63948	38.5466	PRKAA1;PIK3CA;SEC24D;LDLR;SEC23B;SEC31A
G7	WikiPathway HUMAN 2021	Neural Crest Differentiation WP2064	7/101	0.00161006	0.0214902	0	0	4.41596	28.4012	ITGB1;GSK3B;CDH1;DVL1;AXIN1;HES1;HDAC7
G7	WikiPathway HUMAN 2021	Breast cancer pathway WP4262	9/154	0.00122901	0.0214902	0	0	3.69348	24.752	GSK3B;PIK3CA;DVL1;ARAF;AXIN1;MAPK1;HES1;KRAS;FGF4
G7	WikiPathway HUMAN 2021	Exercise-induced Circadian Regulation WP410	5/48	0.00124653	0.0214902	0	0	6.87167	45.9535	NCKAP1;HSPA8;NCOA4;ZFR;EIF4G2
G7	WikiPathway HUMAN 2021	Integrated breast cancer pathway WP1984	9/152	0.00112135	0.0214902	0	0	3.74552	25.4442	BARD1;CDC42;STK11;CDH1;ARAF;MAPK1;KRAS;PPP4R3B;BMPR1A
G7	WikiPathway HUMAN 2021	PI3K-AKT-mTOR signaling pathway and therapeutic opportunities WP3844	4/30	0.0015352	0.0214902	0	0	9.0723	58.7803	GSK3B;PIK3CA;ULK1;KRAS
G7	WikiPathway HUMAN 2021	Synaptic signaling pathways associated with autism spectrum disorder WP4539	5/50	0.00150074	0.0214902	0	0	6.5656	42.6881	GSK3B;PRKAA1;PIK3CA;MAPK1;KRAS
G7	WikiPathway HUMAN 2021	Chromosomal and microsatellite instability in colorectal cancer WP4216	6/73	0.00144369	0.0214902	0	0	5.30171	34.6761	GSK3B;ARAF;AXIN1;MAPK1;KRAS;BBC3
G7	GO (biological process) 2021	negative regulation of cellular component organization (GO:0051129)	7/80	0.000401398	0.0218223	0	0	5.6924	44.5178	CDC42;GSK3B;HSPA8;RTEL1;XRCC5;RDX;ULK1
G7	WikiPathway HUMAN 2021	IL17 signaling pathway WP2112	4/32	0.00196189	0.0224792	0	0	8.42342	52.5103	GSK3B;CEBPD;PIK3CA;MAPK1
G7	WikiPathway HUMAN 2021	Focal Adhesion WP306	10/198	0.00201034	0.0224792	0	0	3.1679	19.6709	PPP1CB;ITGB1;CDC42;DIAPH1;GSK3B;PIK3CA;ROCK1;TNK2;MAPK1;PAK2
G7	WikiPathway HUMAN 2021	miRNA regulation of prostate cancer signaling pathways WP3981	4/33	0.00220321	0.0239113	0	0	8.13255	49.7536	GSK3B;PIK3CA;MAPK1;KRAS
G7	WikiPathway HUMAN 2021	The Overlap Between Signal Transduction Pathways that Contribute to a Range of LMNA Laminopathies WP4879	5/55	0.00230117	0.0242609	0	0	5.90753	35.8843	GSK3B;CEBPD;AXIN1;HES1;ZMPSTE24
G7	GO (molecular function) 2021	signaling receptor complex adaptor activity (GO:0030159)	5/39	0.00047427	0.0249331	0	0	8.69463	66.5464	SPAG9;G3BP2;AXIN1;PTPN11;MAPK8IP3
G7	GO (molecular function) 2021	pyrophosphate hydrolysis-driven proton transmembrane transporter activity (GO:0009678)	4/23	0.000544261	0.025036	0	0	12.4192	93.3434	ATP6V1A;ATP2A2;TCIRG1;ATP2C1
G7	GO (biological process) 2021	regulation of cellular component biogenesis (GO:0044087)	5/39	0.00047427	0.0251702	0	0	8.69463	66.5464	HSPA8;ROCK1;RDX;PTPN11;TRAF2
G7	WikiPathway HUMAN 2021	Signaling of Hepatocyte Growth Factor Receptor WP313	4/34	0.00246423	0.0252583	0	0	7.86106	47.2126	ITGB1;PIK3CA;MAPK1;PTPN11
G7	GO (cellular component) 2021	coated vesicle (GO:0030135)	6/84	0.00295553	0.0268271	0	0	4.55148	26.5082	LMAN1;AP1G1;TNK2;TMED5;SEC31A;PICALM
G7	WikiPathway HUMAN 2021	Alzheimer's disease WP2059	6/83	0.00278302	0.027755	0	0	4.61082	27.1311	GSK3B;PPP3CA;ATP2A2;CHP1;ADAM10;MAPK1
G7	GO (biological process) 2021	transmembrane receptor protein tyrosine kinase signaling pathway (GO:0007169)	17/404	0.000538371	0.0279076	0	0	2.64609	19.917	ATP6V1A;ACTR2;GSK3B;NCKAP1;ROCK1;TNK2;MST1;PTPN11;PILRB;TCIRG1;FGF4;CDC42;GIGYF1;PIK3CA;ABI1;MAPK1;PAK2
G7	GO (cellular component) 2021	recycling endosome (GO:0055037)	8/145	0.00323755	0.0282985	0	0	3.46567	19.8685	RAB10;CLN3;AP1G1;CMTM6;MYO5A;ULK1;ATP13A3;LZTR1
G7	GO (biological process) 2021	positive regulation of protein catabolic process (GO:0045732)	7/85	0.000580602	0.0287592	0	0	5.32615	39.6875	BARD1;GSK3B;EGLN2;RDX;AXIN1;ADAM9;SEC22B
G7	GO (biological process) 2021	regulation of autophagy (GO:0010506)	12/231	0.00057881	0.0287592	0	0	3.27823	24.4377	SH3GLB1;ATP6V1A;GSK3B;STK11;PRKAA1;RRAGC;ROCK1;UBQLN1;ULK1;VPS26A;LAMTOR4;EIF4G2
G7	GO (biological process) 2021	vesicle targeting, rough ER to cis-Golgi (GO:0048207)	6/63	0.000663088	0.0288233	0	0	6.23501	45.6316	LMAN1;MCFD2;USO1;SEC22B;SEC24D;SEC31A
G7	GO (biological process) 2021	regulation of double-strand break repair (GO:2000779)	5/42	0.000672414	0.0288233	0	0	7.98844	58.3526	ACTR2;RTEL1;RNF169;PPP4R2;TRIP12
G7	GO (biological process) 2021	positive regulation of cellular catabolic process (GO:0031331)	9/141	0.000656933	0.0288233	0	0	4.05994	29.7509	SH3GLB1;PFKFB2;GSK3B;STK11;PRKAA1;ROCK1;RDX;ADAM9;ULK1
G7	GO (biological process) 2021	positive regulation of lamellipodium assembly (GO:0010592)	4/24	0.000644501	0.0288233	0	0	11.7976	86.6773	CDC42;ACTR2;NCKAP1;PIK3CA
G7	GO (biological process) 2021	protein ubiquitination (GO:0016567)	20/525	0.000635942	0.0288233	0	0	2.39348	17.617	BARD1;RNF11;ANKIB1;UBE3C;ARRDC1;USP9X;UBE4A;TRAF2;FBXO11;UBE2J1;RMND5A;PSMD5;RLIM;PSMD1;TRIP12;RBCK1;ARIH1;LZTR1;CUL4B;NFE2L2
G7	GO (biological process) 2021	vesicle coating (GO:0006901)	6/63	0.000663088	0.0288233	0	0	6.23501	45.6316	LMAN1;MCFD2;USO1;SEC22B;SEC24D;SEC31A
G7	GO (biological process) 2021	COPII vesicle coating (GO:0048208)	6/63	0.000663088	0.0288233	0	0	6.23501	45.6316	LMAN1;MCFD2;USO1;SEC22B;SEC24D;SEC31A
G7	GO (molecular function) 2021	MAP-kinase scaffold activity (GO:0005078)	3/11	0.000707602	0.0289331	0	0	22.0677	160.071	SPAG9;IQGAP1;MAPK8IP3
G7	KEGG HUMAN 2021	Thyroid hormone signaling pathway	7/121	0.00444861	0.0292867	0	0	3.63751	19.6977	PFKFB2;GSK3B;KAT2A;PIK3CA;ATP2A2;MAPK1;KRAS
G7	WikiPathway HUMAN 2021	Target Of Rapamycin (TOR) Signaling WP1471	4/36	0.0030485	0.0295794	0	0	7.36899	42.6894	CDC42;PRKAA1;RRAGC;ULK1
G7	WikiPathway HUMAN 2021	MAPK Signaling Pathway WP382	11/246	0.00316368	0.0295794	0	0	2.78956	16.0568	CDC42;PPP3CA;HSPA8;JUND;ARAF;MAPK1;TRAF2;KRAS;MAPK8IP3;PAK2;FGF4
G7	WikiPathway HUMAN 2021	Inhibition of exosome biogenesis and secretion by Manumycin A in CRPC cells WP4301	3/18	0.00320644	0.0295794	0	0	11.7653	67.5632	ARAF;MAPK1;KRAS
G7	KEGG HUMAN 2021	Bladder cancer	4/41	0.00490728	0.0314331	0	0	6.37156	33.8778	CDH1;ARAF;MAPK1;KRAS
G7	WikiPathway HUMAN 2021	Mesodermal commitment pathway WP2857	8/147	0.00351972	0.0316775	0	0	3.41545	19.2952	CRTC1;AXIN1;CCDC6;ASCC3;EMSY;BMPR1A;NFE2L2;CUL4B
G7	KEGG HUMAN 2021	Platelet activation	7/124	0.00508296	0.0317016	0	0	3.54369	18.7173	PPP1CB;ITGB1;PIK3CA;ROCK1;GNAI3;MAPK1;ARHGEF1
G7	KEGG HUMAN 2021	Long-term potentiation	5/67	0.00542471	0.0329656	0	0	4.76122	24.8383	PPP1CB;PPP3CA;ARAF;MAPK1;KRAS
G7	GO (biological process) 2021	protein phosphorylation (GO:0006468)	19/496	0.000809156	0.0340303	0	0	2.40321	17.1097	GSK3B;PRKAA1;CAB39;ROCK1;CTBP1;ADAM10;STK19;STK11;STK25;FASTK;COPS2;ABI1;MAPK1;ULK1;TOP1;MAPK6;PAK2;CILK1;BMPR1A
G7	WikiPathway HUMAN 2021	Pancreatic adenocarcinoma pathway WP4263	6/89	0.00394048	0.0346199	0	0	4.2762	23.675	CDC42;PIK3CA;ARAF;MAPK1;KRAS;PAK2
G7	WikiPathway HUMAN 2021	mir-124 predicted interactions with cell cycle and differentiation WP3595	2/6	0.00406019	0.0348421	0	0	29.3418	161.571	PRKAA1;STK11
G7	GO (cellular component) 2021	lytic vacuole (GO:0000323)	10/219	0.00414282	0.0349181	0	0	2.84652	15.6171	HSPA8;CLN3;RRAGC;LAMP2;MYO5A;MFSD1;VPS26A;LAMTOR4;LDLR;BBC3
G7	GO (biological process) 2021	cellular response to nutrient levels (GO:0031669)	6/66	0.000850089	0.0350898	0	0	5.92236	41.8721	KLF10;HSPA8;PRKAA1;RRAGC;LAMP2;ULK1
G7	WikiPathway HUMAN 2021	Bladder cancer WP2828	4/40	0.00448711	0.0359944	0	0	6.54888	35.4068	CDH1;ARAF;MAPK1;KRAS
G7	WikiPathway HUMAN 2021	ErbB signaling pathway WP673	6/91	0.00439571	0.0359944	0	0	4.17516	22.6591	GSK3B;PIK3CA;ARAF;MAPK1;KRAS;PAK2
G7	WikiPathway HUMAN 2021	IL-5 signaling pathway WP127	4/40	0.00448711	0.0359944	0	0	6.54888	35.4068	GSK3B;MAPK1;PTPN11;KRAS
G7	KEGG HUMAN 2021	Adipocytokine signaling pathway	5/69	0.00614348	0.0364001	0	0	4.61196	23.4858	STK11;PRKAA1;ACSL1;TRAF2;PTPN11
G7	KEGG HUMAN 2021	Epithelial cell signaling in Helicobacter pylori infection	5/70	0.00652684	0.03683	0	0	4.54078	22.8484	ATP6V1A;CDC42;ADAM10;PTPN11;TCIRG1
G7	KEGG HUMAN 2021	Hippo signaling pathway	8/163	0.00651924	0.03683	0	0	3.06038	15.4029	PPP1CB;GSK3B;CDH1;DVL1;AXIN1;YWHAG;BMPR1A;BBC3
G7	GO (biological process) 2021	vascular endothelial growth factor receptor signaling pathway (GO:0048010)	6/67	0.00092068	0.0370861	0	0	5.82497	40.7189	CDC42;NCKAP1;PIK3CA;ROCK1;ABI1;PAK2
G7	GO (biological process) 2021	Golgi localization (GO:0051645)	3/12	0.000931729	0.0370861	0	0	19.6148	136.881	CDC42;STK25;ARCN1
G7	WikiPathway HUMAN 2021	Oncostatin M Signaling Pathway WP2374	5/65	0.00476749	0.0372345	0	0	4.92043	26.3043	JUND;MAPK1;PTPN11;KRAS;LDLR
G7	WikiPathway HUMAN 2021	Nonalcoholic fatty liver disease WP4396	8/155	0.00484351	0.0372345	0	0	3.22825	17.207	CDC42;GSK3B;PRKAA1;PIK3CA;TRAF2;NDUFV1;EIF2S1;BBC3
G7	KEGG HUMAN 2021	Natural killer cell mediated cytotoxicity	7/131	0.00682558	0.03736	0	0	3.34245	16.6691	PPP3CA;PIK3CA;ARAF;MAPK1;PTPN11;KRAS;IFNAR1
G7	KEGG HUMAN 2021	Progesterone-mediated oocyte maturation	6/100	0.00693603	0.03736	0	0	3.77367	18.759	PIK3CA;ARAF;GNAI3;MAPK1;KRAS;KIF22
G7	KEGG HUMAN 2021	Non-small cell lung cancer	5/72	0.00734331	0.0378498	0	0	4.40478	21.645	PIK3CA;KIF5B;ARAF;MAPK1;KRAS
G7	KEGG HUMAN 2021	PI3K-Akt signaling pathway	13/354	0.00734637	0.0378498	0	0	2.27351	11.171	ITGB1;GSK3B;PRKAA1;PPP2R5C;EPOR;FGF4;STK11;PIK3CA;MAPK1;KRAS;COL9A2;YWHAG;IFNAR1
G7	WikiPathway HUMAN 2021	Association Between Physico-Chemical Features and Toxicity Associated Pathways WP3680	5/66	0.00508859	0.0383202	0	0	4.83952	25.5563	GSK3B;ACTR2;DVL1;AXIN1;MAPK1
G7	GO (molecular function) 2021	ubiquitin-like protein ligase binding (GO:0044389)	13/282	0.00105274	0.0387408	0	0	2.89277	19.8339	HSPA8;GSK3B;ARRDC1;XRCC5;TNK2;AXIN1;TRAF2;UBE2J1;PSMD1;TNFRSF14;ARIH1;CDK5RAP3;CUL4B
G7	KEGG HUMAN 2021	Hepatocellular carcinoma	8/168	0.00776949	0.0391781	0	0	2.96398	14.3977	GSK3B;PIK3CA;DVL1;ARAF;AXIN1;MAPK1;KRAS;NFE2L2
G7	KEGG HUMAN 2021	Tight junction	8/169	0.00803978	0.0396964	0	0	2.94542	14.2068	ITGB1;CDC42;ACTR2;STK11;PRKAA1;ROCK1;RDX;SYMPK
G7	GO (molecular function) 2021	GTPase inhibitor activity (GO:0005095)	3/13	0.00119619	0.0400179	0	0	17.6524	118.776	TNK2;GPS2;IQGAP1
G7	WikiPathway HUMAN 2021	RAC1/PAK1/p38/MMP2 Pathway WP3303	5/68	0.00577622	0.0407026	0	0	4.68541	24.1486	ITGB1;PIK3CA;MAPK1;PTPN11;KRAS
G7	WikiPathway HUMAN 2021	Insulin Signaling WP481	8/160	0.00584617	0.0407026	0	0	3.12126	16.0494	GSK3B;PRKAA1;PIK3CA;KIF5B;STXBP2;MAPK1;PTPN11;MAPK6
G7	WikiPathway HUMAN 2021	IL-6 signaling pathway WP364	4/43	0.00582511	0.0407026	0	0	6.0442	31.1009	GSK3B;MAPK1;PTPN11;NR2F6
G7	WikiPathway HUMAN 2021	mRNA Processing WP411	7/126	0.00554212	0.0407026	0	0	3.48378	18.0995	NUDT21;PABPN1;FUS;SNRNP70;XRN2;HNRNPR;PRPF40A
G7	GO (molecular function) 2021	kinesin binding (GO:0019894)	4/29	0.00134822	0.0413455	0	0	9.43568	62.3601	SPAG9;AP1G1;KIF1B;MAPK8IP3
G7	KEGG HUMAN 2021	Insulin signaling pathway	7/137	0.00864278	0.0418029	0	0	3.1872	15.1425	PPP1CB;GSK3B;PRKAA1;PIK3CA;ARAF;MAPK1;KRAS
G7	WikiPathway HUMAN 2021	AMP-activated protein kinase (AMPK) signaling WP1403	5/69	0.00614348	0.0419804	0	0	4.61196	23.4858	STK11;PRKAA1;PIK3CA;CAB39;SLC2A4RG
G7	KEGG HUMAN 2021	Pancreatic cancer	5/76	0.00918485	0.0435362	0	0	4.15578	19.4914	CDC42;PIK3CA;ARAF;MAPK1;KRAS
G7	WikiPathway HUMAN 2021	NRF2-ARE regulation WP4357	3/23	0.00653984	0.0438764	0	0	8.82171	44.3718	GSK3B;PIK3CA;NFE2L2
G7	GO (biological process) 2021	positive regulation of ERAD pathway (GO:1904294)	3/13	0.00119619	0.0444384	0	0	17.6524	118.776	TMEM259;UBQLN1;NFE2L2
G7	GO (biological process) 2021	RNA splicing, via transesterification reactions with bulged adenosine as nucleophile (GO:0000377)	12/251	0.00119199	0.0444384	0	0	3.00081	20.2019	NUDT21;XAB2;HSPA8;DDX39B;PABPN1;FUS;SNRNP70;SRRT;SYMPK;HNRNPR;PRPF40A;HNRNPA0
G7	GO (biological process) 2021	protein localization to lysosome (GO:0061462)	4/28	0.00117775	0.0444384	0	0	9.82933	66.2905	SCARB2;NCOA4;MFSD1;LAMTOR4
G7	GO (biological process) 2021	proteasome-mediated ubiquitin-dependent protein catabolic process (GO:0043161)	14/321	0.00116548	0.0444384	0	0	2.73277	18.4588	UBE4A;PPP2R5C;RAD23B;UBE2J1;SPSB3;RMND5A;PSMD5;DNAJC10;UBQLN1;PSMD1;RBCK1;STT3B;NFE2L2;CUL4B
G7	KEGG HUMAN 2021	N-Glycan biosynthesis	4/50	0.00991827	0.0449529	0	0	5.1226	23.6325	GANAB;MAN1A2;STT3A;STT3B
G7	KEGG HUMAN 2021	Insulin resistance	6/108	0.00996492	0.0449529	0	0	3.47628	16.0211	PPP1CB;GSK3B;PRKAA1;PIK3CA;GFPT1;PTPN11
G7	KEGG HUMAN 2021	Human immunodeficiency virus 1 infection	9/212	0.0100528	0.0449529	0	0	2.63036	12.0994	PPP3CA;PIK3CA;AP1G1;GNAI3;MAPK1;TRAF2;KRAS;PAK2;CUL4B
G7	WikiPathway HUMAN 2021	Notch Signaling WP268	4/45	0.00685067	0.0451411	0	0	5.74877	28.6485	KAT2A;CTBP1;DVL1;HES1
G7	WikiPathway HUMAN 2021	MECP2 and Associated Rett Syndrome WP3584	5/72	0.00734331	0.0453995	0	0	4.40478	21.645	CEBPD;FUS;SP3;SMC3;FGF4
G7	WikiPathway HUMAN 2021	Circadian rhythm related genes WP3594	9/201	0.00722497	0.0453995	0	0	2.78263	13.719	PPP1CB;KLF10;GSK3B;PRKAA1;JUND;CRTC1;GFPT1;TOP1;NR2F6
G7	WikiPathway HUMAN 2021	Unfolded protein response WP4925	3/24	0.00738203	0.0453995	0	0	8.4012	41.239	EIF2S1;BBC3;NFE2L2
G7	WikiPathway HUMAN 2021	Kallmann's Syndrome WP5074	3/24	0.00738203	0.0453995	0	0	8.4012	41.239	PIK3CA;MAPK1;PTPN11
G7	GO (biological process) 2021	Fc-gamma receptor signaling pathway involved in phagocytosis (GO:0038096)	6/71	0.00124915	0.0456453	0	0	5.4654	36.5378	CDC42;NCKAP1;ACTR2;PIK3CA;ABI1;MAPK1
G7	KEGG HUMAN 2021	Apoptosis	7/142	0.0104099	0.0456878	0	0	3.06837	14.0071	PARP4;PIK3CA;MAPK1;TRAF2;KRAS;EIF2S1;BBC3
G7	WikiPathway HUMAN 2021	Wnt signaling pathway and pluripotency WP399	6/102	0.00762042	0.0460973	0	0	3.69468	18.0186	GSK3B;CTBP1;DVL1;AXIN1;PPP2R5C;LDLR
G7	WikiPathway HUMAN 2021	Head and Neck Squamous Cell Carcinoma WP4674	5/73	0.0077771	0.0462863	0	0	4.33979	21.0765	STK11;PRKAA1;PIK3CA;KRAS;NFE2L2
G7	GO (molecular function) 2021	polyubiquitin modification-dependent protein binding (GO:0031593)	5/51	0.00164125	0.0464599	0	0	6.42254	41.1832	RNF169;UBQLN1;BRCC3;RAD23B;EPS15
G7	KEGG HUMAN 2021	Signaling pathways regulating pluripotency of stem cells	7/143	0.0107926	0.0465065	0	0	3.04566	13.7934	GSK3B;PIK3CA;DVL1;AXIN1;MAPK1;KRAS;BMPR1A
G7	WikiPathway HUMAN 2021	Mechanoregulation and pathology of YAP/TAZ via Hippo and non-Hippo mechanisms WP4534	4/47	0.00798901	0.0467928	0	0	5.48083	26.4707	ITGB1;CDH1;MST1;PAK2
G7	WikiPathway HUMAN 2021	Relationship between inflammation, COX-2 and EGFR WP4483	3/25	0.00828542	0.0470357	0	0	8.01892	38.4367	PIK3CA;MAPK1;KRAS
G7	WikiPathway HUMAN 2021	Signal Transduction of S1P Receptor WP26	3/25	0.00828542	0.0470357	0	0	8.01892	38.4367	GNAI3;MAPK1;MAPK6
G7	GO (biological process) 2021	intrinsic apoptotic signaling pathway in response to endoplasmic reticulum stress (GO:0070059)	4/29	0.00134822	0.0477014	0	0	9.43568	62.3601	ERO1A;DNAJC10;TRAF2;BBC3
G7	GO (biological process) 2021	Fc-gamma receptor signaling pathway (GO:0038094)	6/72	0.00134374	0.0477014	0	0	5.38231	35.5895	CDC42;NCKAP1;ACTR2;PIK3CA;ABI1;MAPK1
G7	KEGG HUMAN 2021	MAPK signaling pathway	11/294	0.0115352	0.0488188	0	0	2.31069	10.3111	CDC42;PPP3CA;HSPA8;JUND;ARAF;MAPK1;TRAF2;KRAS;MAPK8IP3;PAK2;FGF4
G7	GO (cellular component) 2021	vacuolar lumen (GO:0005775)	8/161	0.00606436	0.0493513	0	0	3.1007	15.8301	SCARB2;DNAJC3;HSPA8;ACTR2;LAMP2;PSMD1;MAPK1;ARHGAP45
G7	KEGG HUMAN 2021	B cell receptor signaling pathway	5/81	0.0119053	0.049501	0	0	3.88138	17.1975	GSK3B;PPP3CA;PIK3CA;MAPK1;KRAS
G7	GO (molecular function) 2021	ubiquitin protein ligase binding (GO:0031625)	12/265	0.00188394	0.0495208	0	0	2.83272	17.7736	HSPA8;GSK3B;ARRDC1;XRCC5;TNK2;AXIN1;PSMD1;TNFRSF14;TRAF2;ARIH1;UBE2J1;CUL4B
G8	KEGG HUMAN 2021	Parkinson disease	47/249	1.11122e-40	2.26688e-38	0	0	20.9449	1926.89	COX7B;NDUFB8;UQCRB;NDUFB11;PSMD13;NDUFB4;ATP5MC2;NDUFB2;ATP5MC3;UQCR11;COX7A2;TXN;UQCR10;PARK7;COX5B;COX6A1;COX7C;COX5A;UBE2L3;ATP5MC1;PSMB7;UBB;PSMB3;PSMB1;UBC;NDUFV2;NDUFA9;ATP5PF;ATP5PD;ATP5PB;NDUFA4;NDUFA3;NDUFA1;TUBB4B;SDHB;ATP5F1E;COX6B1;PSMA3;PSMA4;PSMA2;UQCRQ;NDUFS5;UQCRC1;ATP5PO;GNAS;NDUFS3;VDAC2
G8	KEGG HUMAN 2021	Oxidative phosphorylation	37/133	7.87754e-39	8.0351e-37	0	0	33.3462	2925.69	COX7B;NDUFB8;UQCRB;NDUFB11;NDUFB4;ATP5MC2;NDUFB2;ATP5MC3;COX7A2;UQCR11;UQCR10;COX6A1;COX5B;COX7C;COX5A;ATP5MC1;NDUFV2;ATP5MG;ATP5MF;ATP5ME;ATP6V1F;NDUFA9;ATP5PF;ATP6V0E1;ATP5PD;ATP5PB;NDUFA4;NDUFA3;NDUFA1;SDHB;ATP5F1E;COX6B1;UQCRQ;NDUFS5;UQCRC1;NDUFS3;ATP5PO
G8	WikiPathway HUMAN 2021	Electron Transport Chain (OXPHOS system in mitochondria) WP111	34/103	1.25932e-38	3.28684e-36	0	0	42.1347	3677	COX7B;NDUFB8;UQCRB;NDUFB4;ATP5MC2;NDUFB2;ATP5MC3;COX7A2;UQCR11;UQCR10;COX6A1;COX5B;COX7C;COX5A;ATP5MC1;NDUFV2;ATP5MG;ATP5MF;ATP5ME;NDUFA9;ATP5PF;ATP5PD;ATP5PB;NDUFA4;NDUFA3;NDUFA1;SDHB;ATP5F1E;COX6B1;UQCRQ;NDUFS5;UQCRC1;NDUFS3;ATP5PO
G8	KEGG HUMAN 2021	Huntington disease	47/306	2.41355e-36	1.64121e-34	0	0	16.2877	1335.79	COX7B;NDUFB8;UQCRB;DCTN2;NDUFB11;PSMD13;NDUFB4;ATP5MC2;NDUFB2;ATP5MC3;UQCR11;COX7A2;UQCR10;COX5B;COX6A1;COX7C;COX5A;ATP5MC1;PSMB7;ACTR1A;PSMB3;PSMB1;AP2S1;NDUFV2;POLR2J;NDUFA9;ATP5PF;CREBBP;ATP5PD;ATP5PB;NDUFA4;NDUFA3;NDUFA1;TUBB4B;SDHB;ATP5F1E;COX6B1;SOD1;PSMA3;PSMA4;PSMA2;UQCRQ;NDUFS5;UQCRC1;ATP5PO;NDUFS3;VDAC2
G8	KEGG HUMAN 2021	Prion disease	44/273	5.83987e-35	2.97833e-33	0	0	17.0367	1342.93	COX7B;NDUFB8;UQCRB;NDUFB11;PSMD13;NDUFB4;ATP5MC2;NDUFB2;ATP5MC3;UQCR11;COX7A2;UQCR10;COX5B;COX6A1;COX7C;COX5A;ATP5MC1;PSMB7;PSMB3;PSMB1;RAC1;NDUFV2;NDUFA9;ATP5PF;ATP5PD;ATP5PB;NDUFA4;NDUFA3;NDUFA1;TUBB4B;SDHB;ATP5F1E;COX6B1;SOD1;PSMA3;PSMA4;PSMA2;UQCRQ;NDUFS5;CSNK2B;UQCRC1;ATP5PO;NDUFS3;VDAC2
G8	MSigDB Hallmark 2020	Oxidative Phosphorylation	39/200	2.32258e-34	9.52259e-33	0	0	21.0745	1632.12	COX7B;MRPS15;NDUFB8;ECHS1;UQCRB;MGST3;NDUFB4;ATP5MC2;NDUFB2;ATP5MC3;UQCR11;COX7A2;UQCR10;COX5B;COX6A1;COX7C;COX5A;ATP5MC1;NDUFV2;ATP5MG;ATP5MF;ATP6V1F;ATP5ME;NDUFA9;ATP5PF;ATP6V0E1;ATP5PD;ATP5PB;NDUFA4;NDUFA3;NDUFA1;SDHB;ATP5F1E;COX6B1;UQCRQ;UQCRC1;ATP5PO;NDUFS3;VDAC2
G8	KEGG HUMAN 2021	Amyotrophic lateral sclerosis	47/364	8.36724e-33	3.41383e-31	0	0	13.268	979.988	POM121;COX7B;NDUFB8;UQCRB;DCTN2;NDUFB11;PSMD13;NDUFB4;ATP5MC2;NDUFB2;ATP5MC3;UQCR11;COX7A2;UQCR10;COX5B;COX6A1;COX7C;COX5A;GABARAP;ATP5MC1;PSMB7;ACTR1A;PSMB3;PSMB1;RAC1;NDUFV2;RAB8A;NDUFA9;ATP5PF;ATP5PD;ATP5PB;NDUFA4;NDUFA3;NDUFA1;TUBB4B;SDHB;ATP5F1E;COX6B1;SOD1;PSMA3;PSMA4;PSMA2;UQCRQ;NDUFS5;UQCRC1;ATP5PO;NDUFS3
G8	KEGG HUMAN 2021	Pathways of neurodegeneration	52/475	1.08911e-32	3.70297e-31	0	0	11.1989	824.212	COX7B;PARK7;COX6A1;COX7C;UBE2L3;ACTR1A;RAC1;RAB8A;SDHB;COX6B1;PSMA3;PSMA4;PSMA2;NDUFS5;CSNK2B;UQCRC1;NDUFS3;VDAC2;NDUFB8;UQCRB;DCTN2;NDUFB11;PSMD13;NDUFB4;ATP5MC2;NDUFB2;ATP5MC3;UQCR11;COX7A2;UQCR10;COX5B;COX5A;GABARAP;ATP5MC1;PSMB7;UBB;PSMB3;PSMB1;UBC;NDUFV2;NDUFA9;ATP5PF;ATP5PD;ATP5PB;NDUFA4;NDUFA3;NDUFA1;TUBB4B;ATP5F1E;SOD1;UQCRQ;ATP5PO
G8	KEGG HUMAN 2021	Thermogenesis	37/232	2.78478e-29	8.11564e-28	0	0	16.3338	1073.96	COX7B;NDUFB8;UQCRB;NDUFB11;NDUFB4;ATP5MC2;NDUFB2;ATP5MC3;UQCR11;COX7A2;UQCR10;COX5B;COX6A1;COX7C;COX5A;ATP5MC1;NDUFV2;ATP5MG;ATP5MF;ATP5ME;COA4;NDUFA9;ATP5PF;ATP5PD;ATP5PB;NDUFA4;NDUFA3;NDUFA1;SDHB;ATP5F1E;COX6B1;UQCRQ;NDUFS5;UQCRC1;ATP5PO;GNAS;NDUFS3
G8	KEGG HUMAN 2021	Alzheimer disease	43/369	3.75465e-28	9.57436e-27	0	0	11.5847	731.566	COX7B;NDUFB8;UQCRB;NDUFB11;PSMD13;NDUFB4;ATP5MC2;NDUFB2;ATP5MC3;UQCR11;COX7A2;UQCR10;COX5B;COX6A1;COX7C;COX5A;ATP5MC1;PSMB7;PSMB3;PSMB1;NDUFV2;PSENEN;NDUFA9;ATP5PF;ATP5PD;ATP5PB;NDUFA4;NDUFA3;NDUFA1;TUBB4B;SDHB;ATP5F1E;COX6B1;PSMA3;PSMA4;PSMA2;UQCRQ;NDUFS5;CSNK2B;UQCRC1;ATP5PO;NDUFS3;VDAC2
G8	KEGG HUMAN 2021	Diabetic cardiomyopathy	34/203	1.07162e-27	2.429e-26	0	0	17.1155	1062.88	COX7B;NDUFB8;UQCRB;NDUFB11;NDUFB4;ATP5MC2;NDUFB2;ATP5MC3;UQCR11;COX7A2;UQCR10;COX5B;COX6A1;COX7C;COX5A;ATP5MC1;RAC1;NDUFV2;NDUFA9;ATP5PF;ATP5PD;ATP5PB;NDUFA4;NDUFA3;NDUFA1;SDHB;ATP5F1E;COX6B1;UQCRQ;NDUFS5;UQCRC1;ATP5PO;NDUFS3;VDAC2
G8	GO (biological process) 2021	aerobic electron transport chain (GO:0019646)	23/70	2.3182e-26	2.67422e-23	0	0	39.9794	2359.84	NDUFA9;COX7B;NDUFB8;UQCRB;NDUFB11;NDUFA4;NDUFB4;NDUFA3;NDUFB2;NDUFA1;UQCR11;UQCR10;COX6A1;COX5B;COX7C;COX5A;COX6B1;SDHAF2;UQCRQ;NDUFS5;NDUFS3;UQCRC1;NDUFV2
G8	GO (biological process) 2021	mitochondrial ATP synthesis coupled electron transport (GO:0042775)	23/71	3.38938e-26	2.67422e-23	0	0	39.1445	2295.69	NDUFA9;COX7B;NDUFB8;UQCRB;NDUFB11;NDUFA4;NDUFB4;NDUFA3;NDUFB2;NDUFA1;UQCR11;UQCR10;COX6A1;COX5B;COX7C;COX5A;COX6B1;SDHAF2;UQCRQ;NDUFS5;NDUFS3;UQCRC1;NDUFV2
G8	GO (cellular component) 2021	mitochondrial membrane (GO:0031966)	43/469	6.55049e-24	8.87864e-22	0	0	8.8196	470.812	COX7B;MRPS15;NDUFB8;MRPS16;UQCRB;NDUFB11;NDUFB4;ATP5MC2;NDUFB2;ATP5MC3;UQCR11;UQCR10;COX5B;COX6A1;COX7C;COX5A;ATP5MC1;UBB;UBC;NDUFV2;ATP5MG;ATP5MF;ATP5ME;TMEM14C;NDUFA9;ATP5PF;ATP5PD;ATP5PB;NDUFA4;NDUFA3;MRPL27;NDUFA1;MRPL24;SDHB;ATP5F1E;COX6B1;MRPL51;UQCRQ;NDUFS5;UQCRC1;ATP5PO;NDUFS3;VDAC2
G8	GO (cellular component) 2021	mitochondrial inner membrane (GO:0005743)	37/328	8.74743e-24	8.87864e-22	0	0	10.8916	578.27	COX7B;MRPS15;NDUFB8;MRPS16;UQCRB;NDUFB11;NDUFB4;NDUFB2;UQCR11;UQCR10;COX5B;COX6A1;COX7C;COX5A;ATP5MC1;NDUFV2;ATP5MG;ATP5MF;ATP5ME;TMEM14C;ATP5PF;ATP5PD;ATP5PB;NDUFA4;NDUFA3;MRPL27;NDUFA1;MRPL24;SDHB;ATP5F1E;COX6B1;MRPL51;UQCRQ;NDUFS5;UQCRC1;ATP5PO;NDUFS3
G8	GO (cellular component) 2021	organelle inner membrane (GO:0019866)	37/346	5.77815e-23	3.90988e-21	0	0	10.2476	524.733	COX7B;MRPS15;NDUFB8;MRPS16;UQCRB;NDUFB11;NDUFB4;NDUFB2;UQCR11;UQCR10;COX5B;COX6A1;COX7C;COX5A;ATP5MC1;NDUFV2;ATP5MG;ATP5MF;ATP5ME;TMEM14C;ATP5PF;ATP5PD;ATP5PB;NDUFA4;NDUFA3;MRPL27;NDUFA1;MRPL24;SDHB;ATP5F1E;COX6B1;MRPL51;UQCRQ;NDUFS5;UQCRC1;ATP5PO;NDUFS3
G8	WikiPathway HUMAN 2021	Oxidative phosphorylation WP623	20/60	3.26278e-23	4.25793e-21	0	0	40.3607	2089.75	NDUFA9;ATP5PF;NDUFB8;ATP5PD;ATP5PB;NDUFA4;NDUFB4;NDUFA3;ATP5MC2;NDUFB2;ATP5MC3;ATP5F1E;ATP5MC1;NDUFS5;NDUFS3;ATP5PO;NDUFV2;ATP5MG;ATP5MF;ATP5ME
G8	KEGG HUMAN 2021	Non-alcoholic fatty liver disease	25/155	3.42958e-20	6.99634e-19	0	0	15.7757	707.054	COX7B;NDUFB8;UQCRB;NDUFB11;NDUFB4;NDUFB2;COX7A2;UQCR11;UQCR10;COX6A1;COX5B;COX7C;COX5A;RAC1;NDUFV2;NDUFA9;NDUFA4;NDUFA3;NDUFA1;SDHB;COX6B1;UQCRQ;NDUFS5;UQCRC1;NDUFS3
G8	WikiPathway HUMAN 2021	Nonalcoholic fatty liver disease WP4396	25/155	3.42958e-20	2.98373e-18	0	0	15.7757	707.054	COX7B;NDUFB8;UQCRB;NDUFB11;NDUFB4;NDUFB2;COX7A2;UQCR11;UQCR10;COX6A1;COX5B;COX7C;COX5A;RAC1;NDUFV2;NDUFA9;NDUFA4;NDUFA3;NDUFA1;SDHB;COX6B1;UQCRQ;NDUFS5;UQCRC1;NDUFS3
G8	GO (molecular function) 2021	oxidoreduction-driven active transmembrane transporter activity (GO:0015453)	18/58	2.31798e-20	6.00358e-18	0	0	36.0293	1628.92	NDUFA9;NDUFB8;NDUFA4;NDUFB4;NDUFA3;NDUFB2;NDUFA1;UQCR11;UQCR10;COX6A1;COX5B;COX5A;COX6B1;UQCRQ;NDUFS5;NDUFS3;UQCRC1;NDUFV2
G8	GO (cellular component) 2021	mitochondrial proton-transporting ATP synthase complex (GO:0005753)	12/18	3.76645e-19	1.91147e-17	0	0	156.587	6642.9	ATP5PF;ATP5PD;ATP5PB;ATP5MC2;ATP5PO;ATP5MC3;ATP5MJ;ATP5MG;ATP5F1E;ATP5MF;ATP5MC1;ATP5ME
G8	GO (biological process) 2021	mitochondrial ATP synthesis coupled proton transport (GO:0042776)	11/17	1.9846e-17	1.0439e-14	0	0	142.971	5498.46	ATP5PF;ATP5PD;ATP5PB;ATP5MC2;ATP5PO;ATP5MC3;ATP5MG;ATP5F1E;ATP5MF;ATP5MC1;ATP5ME
G8	GO (cellular component) 2021	proton-transporting ATP synthase complex (GO:0045259)	10/15	3.83577e-16	1.55732e-14	0	0	155.362	5514.89	ATP5PF;ATP5PD;ATP5PB;ATP5PO;ATP5MJ;ATP5MG;ATP5F1E;ATP5MF;ATP5MC1;ATP5ME
G8	GO (biological process) 2021	ATP synthesis coupled proton transport (GO:0015986)	11/19	1.18414e-16	4.67144e-14	0	0	107.217	3931.91	ATP5PF;ATP5PD;ATP5PB;ATP5MC2;ATP5PO;ATP5MC3;ATP5MG;ATP5F1E;ATP5MF;ATP5MC1;ATP5ME
G8	GO (biological process) 2021	cristae formation (GO:0042407)	11/28	3.0296e-14	9.56143e-12	0	0	50.4322	1569.84	ATP5PF;ATP5PD;ATP5PB;ATP5MC2;ATP5PO;ATP5MC3;ATP5MG;ATP5MF;ATP5F1E;ATP5MC1;ATP5ME
G8	GO (biological process) 2021	inner mitochondrial membrane organization (GO:0007007)	13/49	4.72627e-14	1.24301e-11	0	0	28.3422	869.625	ATP5PF;ATP5PD;ATP5PB;ATP5MC2;ATP5MC3;MICOS10;ATP5F1E;ATP5MC1;TMEM11;ATP5PO;ATP5MG;ATP5MF;ATP5ME
G8	GO (cellular component) 2021	mitochondrial proton-transporting ATP synthase complex, coupling factor F(o) (GO:0000276)	7/8	5.10096e-13	1.72582e-11	0	0	537.529	15214.3	ATP5PD;ATP5PB;ATP5MC2;ATP5PO;ATP5MC3;ATP5MG;ATP5MC1
G8	GO (molecular function) 2021	RNA binding (GO:0003723)	54/1406	7.86753e-13	1.01885e-10	0	0	3.49653	97.4514	DIDO1;MRPS15;CELF1;POP4;BCCIP;PEBP1;PARK7;CHD2;UBE2L3;SNRPD2;SUMO1;ZC3H7B;MYO18A;SNRPD3;SEC61B;BUD23;HMGN2;SRRM2;RBFOX2;NBPF10;RPL24;ERH;SNRPF;PPIB;PPIA;FKBP3;SRSF9;MACF1;KMT2C;TXN;PCBP1;UBC;SAP18;ZNF106;MYH10;SPTBN1;SRSF11;GCN1;RTRAF;SPEN;STAT3;MRPL27;TBCA;PA2G4;HSPE1;PUM1;TUBB4B;HNRNPAB;PRRC2B;HNRNPL;EIF3I;UBE2N;HNRNPC;EIF3A
G8	GO (cellular component) 2021	respiratory chain complex I (GO:0045271)	11/42	5.13025e-12	1.3018e-10	0	0	27.6367	718.441	NDUFA9;NDUFB8;NDUFB11;NDUFA4;NDUFB4;NDUFA3;NDUFS5;NDUFB2;NDUFA1;NDUFS3;NDUFV2
G8	GO (cellular component) 2021	mitochondrial respiratory chain complex I (GO:0005747)	11/42	5.13025e-12	1.3018e-10	0	0	27.6367	718.441	NDUFA9;NDUFB8;NDUFB11;NDUFA4;NDUFB4;NDUFA3;NDUFS5;NDUFB2;NDUFA1;NDUFS3;NDUFV2
G8	GO (biological process) 2021	mitochondrial electron transport, NADH to ubiquinone (GO:0006120)	11/39	2.08019e-12	4.68935e-10	0	0	30.6025	823.163	NDUFA9;NDUFB8;NDUFB11;NDUFA4;NDUFB4;NDUFA3;NDUFS5;NDUFB2;NDUFA1;NDUFS3;NDUFV2
G8	GO (molecular function) 2021	NADH dehydrogenase (quinone) activity (GO:0050136)	10/35	1.85958e-11	1.20408e-09	0	0	31.0409	766.962	NDUFA9;NDUFB8;NDUFA4;NDUFB4;NDUFA3;NDUFS5;NDUFB2;NDUFA1;NDUFS3;NDUFV2
G8	GO (molecular function) 2021	NADH dehydrogenase (ubiquinone) activity (GO:0008137)	10/35	1.85958e-11	1.20408e-09	0	0	31.0409	766.962	NDUFA9;NDUFB8;NDUFA4;NDUFB4;NDUFA3;NDUFS5;NDUFB2;NDUFA1;NDUFS3;NDUFV2
G8	GO (biological process) 2021	regulation of transcription from RNA polymerase II promoter in response to stress (GO:0043618)	14/87	7.91484e-12	1.5612e-09	0	0	15.0839	385.58	CREBBP;PSMD13;PSMB7;PSMA3;PSMA4;UBB;PSMA2;PSMB3;PSMB1;UBC;PSME2;PSMF1;VHL;GCN1
G8	GO (biological process) 2021	regulation of transcription from RNA polymerase II promoter in response to hypoxia (GO:0061418)	13/75	1.68031e-11	2.94614e-09	0	0	16.435	407.744	CREBBP;PSMD13;PSMB7;PSMA3;PSMA4;UBB;PSMA2;PSMB3;PSMB1;UBC;PSME2;PSMF1;VHL
G8	GO (molecular function) 2021	proton transmembrane transporter activity (GO:0015078)	10/40	8.10282e-11	4.19726e-09	0	0	25.8609	600.909	NDUFA4;UQCRQ;UQCRC1;UQCR11;UQCR10;COX5B;COX6A1;COX5A;ATP6V1F;COX6B1
G8	KEGG HUMAN 2021	Proteasome	10/46	3.63478e-10	6.74087e-09	0	0	21.5442	468.269	PSMB7;PSMA3;PSMA4;PSMD13;PSMB3;PSMA2;POMP;PSMB1;PSME2;PSMF1
G8	GO (biological process) 2021	energy coupled proton transport, down electrochemical gradient (GO:0015985)	7/12	4.82717e-11	7.61727e-09	0	0	107.484	2553.19	ATP5PD;ATP5PB;ATP5MC2;ATP5PO;ATP5MC3;ATP5MG;ATP5MC1
G8	KEGG HUMAN 2021	Cardiac muscle contraction	12/87	1.60697e-09	2.73185e-08	0	0	12.4832	252.771	COX7B;UQCRB;UQCRQ;UQCRC1;COX7A2;UQCR11;UQCR10;COX6A1;COX5B;COX7C;COX5A;COX6B1
G8	GO (biological process) 2021	interleukin-1-mediated signaling pathway (GO:0070498)	13/94	3.20033e-10	4.59103e-08	0	0	12.5678	274.764	PSMD13;PSMB7;PSMA3;PSMA4;UBB;PSMA2;PSMB3;PSMB1;UBC;UBE2N;PSME2;UBE2V1;PSMF1
G8	GO (biological process) 2021	regulation of mitotic cell cycle phase transition (GO:1901990)	17/188	5.4608e-10	7.18095e-08	0	0	7.87473	167.954	DCTN2;PSMD13;CETN2;DYNLL1;TUBB4B;PSMB7;ACTR1A;PSMA3;PSMA4;UBB;PSMA2;PSMB3;UBC;CNTRL;PSMB1;PSME2;PSMF1
G8	GO (biological process) 2021	pre-replicative complex assembly (GO:0036388)	11/64	6.89766e-10	8.3727e-08	0	0	16.1468	340.612	PSMB7;PSMA3;PSMA4;UBB;PSMA2;PSMD13;PSMB3;PSMB1;UBC;PSME2;PSMF1
G8	GO (biological process) 2021	mitochondrial electron transport, cytochrome c to oxygen (GO:0006123)	7/17	1.12029e-09	1.26273e-07	0	0	53.7284	1107.32	COX7B;NDUFA4;COX5B;COX6A1;COX5A;COX7C;COX6B1
G8	GO (biological process) 2021	regulation of G2/M transition of mitotic cell cycle (GO:0010389)	15/149	1.30608e-09	1.374e-07	0	0	8.81226	180.266	DCTN2;PSMD13;CETN2;DYNLL1;TUBB4B;PSMB7;ACTR1A;PSMA3;PSMA4;PSMA2;PSMB3;CNTRL;PSMB1;PSME2;PSMF1
G8	GO (molecular function) 2021	active ion transmembrane transporter activity (GO:0022853)	9/42	3.23552e-09	1.39666e-07	0	0	21.0727	411.952	NDUFA4;UQCRQ;UQCRC1;UQCR11;UQCR10;COX5B;COX6A1;COX5A;COX6B1
G8	GO (biological process) 2021	cellular response to hypoxia (GO:0071456)	14/131	2.13784e-09	2.03221e-07	0	0	9.39029	187.463	CREBBP;PSMD13;PSMB7;PSMA3;PSMA4;UBB;FAM162A;PSMA2;PSMB3;UBC;PSMB1;PSME2;PSMF1;VHL
G8	GO (biological process) 2021	regulation of hematopoietic stem cell differentiation (GO:1902036)	11/71	2.18932e-09	2.03221e-07	0	0	14.258	284.299	PSMB7;PSMA3;PSMA4;KMT2A;PSMA2;PSMD13;PSMB3;PSMB1;ABL1;PSME2;PSMF1
G8	GO (biological process) 2021	regulation of hematopoietic progenitor cell differentiation (GO:1901532)	11/75	3.9976e-09	3.19443e-07	0	0	13.3641	258.43	PSMB7;PSMA3;PSMA4;KMT2A;PSMA2;PSMD13;PSMB3;PSMB1;ABL1;PSME2;PSMF1
G8	GO (biological process) 2021	mitochondrial respiratory chain complex I assembly (GO:0032981)	10/58	4.04871e-09	3.19443e-07	0	0	16.1483	312.064	NDUFA9;NDUFB8;NDUFB11;NDUFS5;NDUFB4;NDUFA3;NDUFS3;NDUFB2;NDUFA1;NDUFV2
G8	GO (biological process) 2021	NADH dehydrogenase complex assembly (GO:0010257)	10/58	4.04871e-09	3.19443e-07	0	0	16.1483	312.064	NDUFA9;NDUFB8;NDUFB11;NDUFS5;NDUFB4;NDUFA3;NDUFS3;NDUFB2;NDUFA1;NDUFV2
G8	WikiPathway HUMAN 2021	Proteasome Degradation WP183	10/62	7.9649e-09	5.19709e-07	0	0	14.9031	277.916	PSMB7;PSMA3;PSMA4;UBB;PSMA2;PSMD13;PSMB3;UBC;PSMB1;PSME2
G8	WikiPathway HUMAN 2021	Mitochondrial CIV Assembly WP4922	8/35	1.43318e-08	7.48119e-07	0	0	22.8113	411.991	COX7B;NDUFA4;COX7A2;COX6A1;COX5B;COX5A;COX7C;COX6B1
G8	GO (cellular component) 2021	nucleus (GO:0005634)	98/4484	3.785e-08	8.53729e-07	0	0	2.06613	35.3094	TRRAP;PDCD6;BCCIP;PEBP1;PARK7;UBE2L3;CHCHD2;HERC2;SNRPD2;RPL36AL;BANF1;SNRPD3;HMGN2;GTF2I;HMGN1;SRRM2;RBFOX2;GTF3A;TALDO1;HCFC1;INPP4A;CSNK2B;VDAC2;SNRPE;ERH;UBE2V1;SNRPF;PPIB;PPIA;KMT2D;KMT2A;PSMD13;KMT2C;MYCBP2;TXN;UBB;PCBP1;UBC;ABL1;MYH10;SERF2;MDN1;CREBBP;NFATC2;SNF8;PA2G4;FOSL2;HNRNPL;ARPC3;REL;UBE2N;HNRNPC;OGT;SETD5;CELF1;CHD2;SYNE2;MED12;UBL5;FUNDC2;HINT1;SUMO1;CLIC1;CTNNBL1;KDM6A;BUD31;DY…
G8	GO (biological process) 2021	anaphase-promoting complex-dependent catabolic process (GO:0031145)	11/84	1.36519e-08	1.02584e-06	0	0	11.7111	212.082	PSMB7;PSMA3;PSMA4;UBB;PSMA2;PSMD13;PSMB3;PSMB1;UBC;PSME2;PSMF1
G8	GO (biological process) 2021	Wnt signaling pathway, planar cell polarity pathway (GO:0060071)	11/85	1.54999e-08	1.11176e-06	0	0	11.5523	207.738	PSMB7;PSMA3;PSMA4;PSMA2;PSMD13;PSMB3;PSMB1;AP2S1;PSME2;RAC1;PSMF1
G8	GO (biological process) 2021	regulation of cellular amine metabolic process (GO:0033238)	9/51	1.99034e-08	1.36555e-06	0	0	16.5496	293.463	PSMB7;PSMA3;PSMA4;PSMA2;PSMD13;PSMB3;PSMB1;PSME2;PSMF1
G8	GO (biological process) 2021	regulation of establishment of planar polarity (GO:0090175)	11/88	2.24547e-08	1.4764e-06	0	0	11.1005	195.5	PSMB7;PSMA3;PSMA4;PSMA2;PSMD13;PSMB3;PSMB1;AP2S1;PSME2;RAC1;PSMF1
G8	GO (biological process) 2021	Fc-epsilon receptor signaling pathway (GO:0038095)	12/111	2.69993e-08	1.7042e-06	0	0	9.44541	164.609	PSMB7;PSMA3;PSMA4;PSMD13;PSMA2;PSMB3;PSMB1;PSME2;NFATC2;PSMF1;RAC1;GAB2
G8	GO (biological process) 2021	mitochondrial respiratory chain complex assembly (GO:0033108)	11/90	2.85179e-08	1.73081e-06	0	0	10.8184	187.945	NDUFA9;NDUFB8;SDHAF2;NDUFB11;NDUFS5;NDUFB4;NDUFA3;NDUFS3;NDUFB2;NDUFA1;NDUFV2
G8	GO (biological process) 2021	Fc receptor signaling pathway (GO:0038093)	12/112	2.98884e-08	1.74681e-06	0	0	9.35048	162.004	PSMB7;PSMA3;PSMA4;PSMD13;PSMA2;PSMB3;PSMB1;PSME2;NFATC2;PSMF1;RAC1;GAB2
G8	GO (biological process) 2021	regulation of stem cell differentiation (GO:2000736)	11/91	3.2064e-08	1.80704e-06	0	0	10.6826	184.334	PSMB7;PSMA3;PSMA4;KMT2A;PSMA2;PSMD13;PSMB3;PSMB1;ABL1;PSME2;PSMF1
G8	GO (biological process) 2021	regulation of cellular amino acid metabolic process (GO:0006521)	9/54	3.36107e-08	1.82888e-06	0	0	15.4439	265.766	PSMB7;PSMA3;PSMA4;PSMA2;PSMD13;PSMB3;PSMB1;PSME2;PSMF1
G8	WikiPathway HUMAN 2021	Mitochondrial complex I assembly model OXPHOS system WP4324	9/56	4.6793e-08	2.03549e-06	0	0	14.7852	249.538	NDUFB8;NDUFB11;NDUFS5;NDUFB4;NDUFA3;NDUFS3;NDUFB2;NDUFA1;NDUFV2
G8	GO (cellular component) 2021	U2-type catalytic step 2 spliceosome (GO:0071007)	7/30	1.01276e-07	2.05591e-06	0	0	23.3448	375.977	SRRM2;SNRPD2;BUD31;SNRPB2;SNRPE;SNRPD3;SNRPF
G8	GO (biological process) 2021	antigen processing and presentation of exogenous peptide antigen via MHC class I, TAP-dependent (GO:0002479)	10/73	4.05231e-08	2.13151e-06	0	0	12.2941	209.263	VAMP8;PSMB7;PSMA3;PSMA4;PSMA2;PSMD13;PSMB3;PSMB1;PSME2;PSMF1
G8	GO (biological process) 2021	NIK/NF-kappaB signaling (GO:0038061)	10/74	4.63156e-08	2.35761e-06	0	0	12.1014	204.365	PSMB7;PSMA3;PSMA4;PSMA2;PSMD13;PSMB3;PSMB1;REL;PSME2;PSMF1
G8	GO (biological process) 2021	negative regulation of cell cycle G2/M phase transition (GO:1902750)	9/57	5.49312e-08	2.7088e-06	0	0	14.4765	242.006	PSMB7;PSMA3;PSMA4;PSMA2;PSMD13;PSMB3;PSMB1;PSME2;PSMF1
G8	GO (biological process) 2021	regulation of mRNA stability (GO:0043488)	13/146	7.33457e-08	3.50726e-06	0	0	7.6338	125.409	PSMD13;CELF1;PUM1;PSMB7;PSMA3;PSMA4;UBB;PSMA2;PSMB3;UBC;PSMB1;PSME2;PSMF1
G8	GO (biological process) 2021	antigen processing and presentation of exogenous peptide antigen via MHC class I (GO:0042590)	10/78	7.74539e-08	3.52401e-06	0	0	11.3872	186.45	VAMP8;PSMB7;PSMA3;PSMA4;PSMA2;PSMD13;PSMB3;PSMB1;PSME2;PSMF1
G8	GO (biological process) 2021	regulation of mRNA catabolic process (GO:0061013)	12/122	7.81624e-08	3.52401e-06	0	0	8.4961	139.034	PSMB7;PSMA3;PSMA4;UBB;PSMD13;PSMA2;PSMB3;UBC;PSMB1;PSME2;PSMF1;PUM1
G8	MSigDB Hallmark 2020	Adipogenesis	14/200	4.58988e-07	6.27283e-06	0	0	5.88602	85.902	COX7B;ECHS1;MGST3;TALDO1;UQCR11;UQCR10;COX6A1;SDHB;SOD1;UQCRQ;UBC;UQCRC1;ATP5PO;NDUFS3
G8	MSigDB Hallmark 2020	Myc Targets V1	14/200	4.58988e-07	6.27283e-06	0	0	5.88602	85.902	PA2G4;HSPE1;COX5A;UBE2L3;PSMA4;SNRPD2;PSMA2;PSMB3;PCBP1;ERH;SNRPB2;SNRPD3;HNRNPC;PPIA
G8	GO (biological process) 2021	cellular response to interleukin-1 (GO:0071347)	13/155	1.48476e-07	6.50821e-06	0	0	7.14668	112.366	PSMD13;PSMB7;PSMA3;PSMA4;UBB;PSMA2;PSMB3;UBC;PSMB1;UBE2N;PSME2;UBE2V1;PSMF1
G8	GO (biological process) 2021	regulation of cellular ketone metabolic process (GO:0010565)	9/64	1.55155e-07	6.61714e-06	0	0	12.6295	198.016	PSMB7;PSMA3;PSMA4;PSMA2;PSMD13;PSMB3;PSMB1;PSME2;PSMF1
G8	GO (biological process) 2021	protein modification by small protein removal (GO:0070646)	17/276	1.6912e-07	7.02293e-06	0	0	5.17576	80.7039	TRRAP;PSMD13;NEDD8;HCFC1;ASXL1;PSMB7;PSMA3;COPS6;PSMA4;UBB;PSMA2;PSMB3;PSMB1;UBC;PSME2;PSMF1;OGT
G8	GO (biological process) 2021	negative regulation of G2/M transition of mitotic cell cycle (GO:0010972)	9/66	2.03787e-07	8.24553e-06	0	0	12.1851	187.727	PSMB7;PSMA3;PSMA4;PSMA2;PSMD13;PSMB3;PSMB1;PSME2;PSMF1
G8	GO (biological process) 2021	RNA splicing, via transesterification reactions with bulged adenosine as nucleophile (GO:0000377)	16/251	2.47287e-07	9.75546e-06	0	0	5.35374	81.4449	SRRM2;SPEN;BUD31;HNRNPL;UBL5;SNRPD2;PCBP1;SNRPE;SNRPB2;SNRPD3;HNRNPC;SNRPF;POLR2J;SRSF11;CTNNBL1;SRSF9
G8	KEGG HUMAN 2021	Retrograde endocannabinoid signaling	12/148	6.48586e-07	1.01778e-05	0	0	6.86275	97.7836	NDUFA9;NDUFB8;GNG5;NDUFB11;NDUFA4;NDUFS5;NDUFB4;NDUFA3;NDUFS3;NDUFB2;NDUFA1;NDUFV2
G8	GO (cellular component) 2021	intracellular membrane-bounded organelle (GO:0043231)	105/5192	5.53686e-07	1.0218e-05	0	0	1.90168	27.3969	KDELR1;TRRAP;PDCD6;BCCIP;PEBP1;PARK7;UBE2L3;CHCHD2;HERC2;SNRPD2;RPL36AL;BANF1;SNRPD3;HMGN2;GTF2I;HMGN1;SRRM2;RBFOX2;GTF3A;TALDO1;HCFC1;INPP4A;CSNK2B;VDAC2;SNRPE;ERH;UBE2V1;SNRPF;PPIB;PPIA;KMT2D;KMT2A;PSMD13;MGST3;KMT2C;MYCBP2;TXN;UBB;PCBP1;UBC;ABL1;MYH10;SERF2;MDN1;CREBBP;IQSEC1;NFATC2;SNF8;PA2G4;FOSL2;HNRNPL;ARPC3;REL;UBE2N;HNRNPC;OGT;SETD5;CELF1;CHD2;SYNE2;MED12;UBL5;FUNDC2;HINT1;SUMO1;RAC1;CLI…
G8	GO (biological process) 2021	mitochondrial electron transport, ubiquinol to cytochrome c (GO:0006122)	5/12	2.83304e-07	1.09037e-05	0	0	54.4098	820.323	UQCRB;UQCRQ;UQCRC1;UQCR11;UQCR10
G8	GO (biological process) 2021	proteasomal ubiquitin-independent protein catabolic process (GO:0010499)	6/22	3.12259e-07	1.1732e-05	0	0	28.6628	429.352	PSMB7;PSMA3;PSMA4;PSMA2;PSMB3;PSMB1
G8	GO (biological process) 2021	negative regulation of mitotic cell cycle phase transition (GO:1901991)	10/92	3.77492e-07	1.38531e-05	0	0	9.43634	139.561	PSMB7;PSMA3;PSMA4;PSMA2;PSMD13;PSMB3;PSMB1;CDK2AP2;PSME2;PSMF1
G8	GO (biological process) 2021	protein-DNA complex assembly (GO:0065004)	12/143	4.4773e-07	1.60572e-05	0	0	7.1265	104.183	PSMB7;PSMA3;PSMA4;UBB;PSMD13;PSMA2;PSMB3;CETN2;UBC;PSMB1;PSME2;PSMF1
G8	GO (molecular function) 2021	ubiquinol-cytochrome-c reductase activity (GO:0008121)	4/6	4.35991e-07	1.61317e-05	0	0	151.8	2223.21	UQCRQ;UQCRC1;UQCR11;UQCR10
G8	GO (biological process) 2021	regulation of cell cycle phase transition (GO:1901987)	10/95	5.10981e-07	1.79184e-05	0	0	9.1019	131.859	PSMB7;PSMA3;PSMA4;PSMA2;PSMD13;PSMB3;PSMB1;PSME2;PSMF1;TAF1
G8	GO (biological process) 2021	mRNA processing (GO:0006397)	17/300	5.48411e-07	1.88129e-05	0	0	4.73099	68.2031	SRRM2;SPEN;CELF1;BUD31;HNRNPL;UBL5;SNRPD2;PCBP1;SNRPE;SNRPB2;HNRNPC;SNRPD3;SNRPF;POLR2J;SRSF11;CTNNBL1;SRSF9
G8	GO (biological process) 2021	protein deubiquitination (GO:0016579)	16/267	5.67493e-07	1.90533e-05	0	0	5.00835	72.0303	TRRAP;PSMD13;NEDD8;HCFC1;ASXL1;PSMB7;PSMA3;PSMA4;UBB;PSMA2;PSMB3;PSMB1;UBC;PSME2;PSMF1;OGT
G8	GO (biological process) 2021	non-canonical Wnt signaling pathway (GO:0035567)	11/124	7.80844e-07	2.56702e-05	0	0	7.55021	106.178	PSMB7;PSMA3;PSMA4;PSMD13;PSMA2;PSMB3;PSMB1;AP2S1;PSME2;PSMF1;RAC1
G8	GO (biological process) 2021	mRNA splicing, via spliceosome (GO:0000398)	16/274	8.00346e-07	2.57744e-05	0	0	4.87072	68.3762	SRRM2;SPEN;BUD31;HNRNPL;UBL5;SNRPD2;PCBP1;SNRPE;SNRPB2;HNRNPC;SNRPD3;SNRPF;POLR2J;SRSF11;CTNNBL1;SRSF9
G8	GO (molecular function) 2021	cytochrome-c oxidase activity (GO:0004129)	5/15	1.03987e-06	3.36659e-05	0	0	38.0811	524.621	NDUFA4;COX5B;COX6A1;COX5A;COX6B1
G8	GO (biological process) 2021	DNA-dependent DNA replication (GO:0006261)	11/129	1.15908e-06	3.65804e-05	0	0	7.22845	98.7976	PSMB7;PSMA3;PSMA4;UBB;PSMD13;PSMA2;PSMB3;UBC;PSMB1;PSME2;PSMF1
G8	GO (biological process) 2021	regulation of primary metabolic process (GO:0080090)	11/130	1.25161e-06	3.87261e-05	0	0	7.16734	97.4119	PSMB7;CREBBP;PSMA3;PSMA4;PSMD13;CHD9;PSMA2;PSMB3;PSMB1;PSME2;PSMF1
G8	GO (cellular component) 2021	U1 snRNP (GO:0005685)	5/18	2.87219e-06	4.85879e-05	0	0	29.2887	373.736	SNRPD2;SNRPB2;SNRPE;SNRPD3;SNRPF
G8	GO (cellular component) 2021	U4 snRNP (GO:0005687)	4/9	3.54945e-06	5.54261e-05	0	0	60.7108	761.842	SNRPD2;SNRPE;SNRPD3;SNRPF
G8	WikiPathway HUMAN 2021	Mitochondrial complex III assembly WP4921	5/16	1.49627e-06	5.57895e-05	0	0	34.6174	464.307	UQCRB;UQCRQ;UQCRC1;UQCR11;UQCR10
G8	GO (biological process) 2021	aggrephagy (GO:0035973)	6/29	1.83965e-06	5.58265e-05	0	0	19.9323	263.224	UBB;UBC;UBE2N;PARK7;UBE2V1;DYNLL1
G8	GO (biological process) 2021	SCF-dependent proteasomal ubiquitin-dependent protein catabolic process (GO:0031146)	9/89	2.68733e-06	8.00114e-05	0	0	8.67176	111.232	PSMB7;PSMA3;PSMA4;PSMA2;PSMD13;PSMB3;PSMB1;PSME2;PSMF1
G8	GO (cellular component) 2021	mitochondrial respiratory chain complex IV (GO:0005751)	4/10	5.85437e-06	8.48884e-05	0	0	50.5897	609.521	NDUFA4;COX6A1;COX5A;COX7C
G8	GO (biological process) 2021	cellular response to lectin (GO:1990858)	10/115	2.99183e-06	8.58383e-05	0	0	7.3607	93.6254	PSMB7;CREBBP;PSMA3;PSMA4;PSMD13;PSMA2;PSMB3;PSMB1;PSME2;PSMF1
G8	GO (biological process) 2021	stimulatory C-type lectin receptor signaling pathway (GO:0002223)	10/115	2.99183e-06	8.58383e-05	0	0	7.3607	93.6254	PSMB7;CREBBP;PSMA3;PSMA4;PSMD13;PSMA2;PSMB3;PSMB1;PSME2;PSMF1
G8	GO (biological process) 2021	tumor necrosis factor-mediated signaling pathway (GO:0033209)	10/116	3.2365e-06	9.12e-05	0	0	7.29089	92.1643	PSMB7;PSMA3;PSMA4;PSMD13;PSMA2;PSMB3;PSMB1;PSME2;PSMF1;COMMD7
G8	GO (cellular component) 2021	mitochondrial envelope (GO:0005740)	10/127	7.30838e-06	9.89067e-05	0	0	6.60172	78.0752	COA4;NDUFA9;CHCHD2;PRELID1;NDUFS3;NDUFA1;VDAC2;SDHB;TMEM14C;SOD1
G8	GO (biological process) 2021	innate immune response activating cell surface receptor signaling pathway (GO:0002220)	10/119	4.07776e-06	0.000112889	0	0	7.08914	87.976	PSMB7;CREBBP;PSMA3;PSMA4;PSMD13;PSMA2;PSMB3;PSMB1;PSME2;PSMF1
G8	GO (biological process) 2021	protein polyubiquitination (GO:0000209)	16/314	4.69179e-06	0.000127649	0	0	4.20827	51.6342	WSB1;PSMD13;UBE2L3;PSMB7;PSMA3;PSMA4;UBB;PSMA2;PSMB3;PSMB1;UBC;UBE2N;PSME2;PSMF1;UBE2V1;TAF1
G8	GO (biological process) 2021	protein ubiquitination (GO:0016567)	21/525	7.12605e-06	0.000190592	0	0	3.29767	39.0832	WSB1;PSMD13;MYCBP2;NEDD8;UBE2L3;PSMB7;PSMA3;HERC2;PSMA4;UBB;PSMA2;PSMB3;PSMB1;UBC;UBE2N;PSME2;RNF181;PSMF1;UBE2V1;VHL;TAF1
G8	WikiPathway HUMAN 2021	mRNA Processing WP411	10/126	6.81101e-06	0.000197519	0	0	6.65897	79.2216	HNRNPL;SNRPD2;CELF1;SNRPE;SNRPB2;SNRPD3;SNRPF;HNRNPC;HNRNPAB;SRSF9
G8	WikiPathway HUMAN 2021	Ciliary landscape WP4352	13/216	6.31665e-06	0.000197519	0	0	4.98359	59.6652	NDUFA9;POM121;CREBBP;ECHS1;DYNLT1;PSMD13;DYNLL1;MYL6;COPS6;SNRPB2;RAC1;DYNLRB1;RAB8A
G8	GO (biological process) 2021	regulation of mitochondrial membrane potential (GO:0051881)	6/41	1.52497e-05	0.000401068	0	0	13.0904	145.185	HEBP2;PRELID1;UBB;ABL1;PARK7;SOD1
G8	KEGG HUMAN 2021	Spliceosome	10/150	3.13579e-05	0.000456929	0	0	5.51069	57.1461	SNRPD2;PCBP1;BUD31;SNRPE;SNRPB2;SNRPD3;SNRPF;HNRNPC;CTNNBL1;SRSF9
G8	GO (cellular component) 2021	U2-type precatalytic spliceosome (GO:0071005)	6/50	4.87995e-05	0.000619143	0	0	10.408	103.329	SRRM2;SNRPD2;SNRPE;SNRPB2;SNRPD3;SNRPF
G8	KEGG HUMAN 2021	Vibrio cholerae infection	6/50	4.87995e-05	0.000663673	0	0	10.408	103.329	ATP6V0E1;KDELR1;SEC61G;GNAS;SEC61B;ATP6V1F
G8	GO (cellular component) 2021	precatalytic spliceosome (GO:0071011)	6/52	6.11569e-05	0.000730286	0	0	9.9545	96.5792	SRRM2;SNRPD2;SNRPE;SNRPB2;SNRPD3;SNRPF
G8	GO (cellular component) 2021	U7 snRNP (GO:0005683)	3/7	7.65266e-05	0.00086305	0	0	56.7011	537.406	SNRPE;SNRPD3;SNRPF
G8	GO (biological process) 2021	antigen receptor-mediated signaling pathway (GO:0050851)	11/185	3.65979e-05	0.000945659	0	0	4.88806	49.934	PSMB7;PSMA3;PSMA4;PSMD13;PSMA2;PSMB3;PSMB1;UBE2N;PSME2;NFATC2;PSMF1
G8	GO (biological process) 2021	positive regulation of Wnt signaling pathway (GO:0030177)	10/153	3.71552e-05	0.000945659	0	0	5.39425	55.0236	MACF1;PSMB7;PSMA3;PSMA4;PSMD13;PSMA2;PSMB3;PSMB1;PSME2;PSMF1
G8	GO (biological process) 2021	histone H3-K4 methylation (GO:0051568)	5/30	4.1967e-05	0.00105117	0	0	15.2208	153.405	KMT2D;KMT2A;KMT2C;OGT;KDM6A
G8	GO (biological process) 2021	T cell receptor signaling pathway (GO:0050852)	10/158	4.88545e-05	0.00120457	0	0	5.21068	51.7247	PSMB7;PSMA3;PSMA4;PSMD13;PSMA2;PSMB3;PSMB1;UBE2N;PSME2;PSMF1
G8	GO (cellular component) 2021	U2 snRNP (GO:0005686)	4/20	0.000121716	0.00130044	0	0	18.9615	170.916	SNRPD2;SNRPB2;SNRPE;SNRPD3
G8	GO (biological process) 2021	MAPK cascade (GO:0000165)	14/303	5.42236e-05	0.00131638	0	0	3.76828	37.0135	PSMD13;PEBP1;PSMB7;PSMA3;PSMA4;UBB;PSMA2;PSMB3;PSMB1;UBC;PSME2;PSMF1;SPTAN1;SPTBN1
G8	GO (biological process) 2021	positive regulation of canonical Wnt signaling pathway (GO:0090263)	9/130	5.82136e-05	0.00138634	0	0	5.72144	55.792	PSMB7;PSMA3;PSMA4;PSMD13;PSMA2;PSMB3;PSMB1;PSME2;PSMF1
G8	GO (biological process) 2021	post-translational protein modification (GO:0043687)	15/345	5.88623e-05	0.00138634	0	0	3.54253	34.5054	WSB1;PSMD13;NEDD8;TGOLN2;PSMB7;PSMA3;COPS6;PSMA4;PSMA2;PSMB3;PSMB1;PSME2;PSMF1;VHL;RAB8A
G8	GO (cellular component) 2021	cytoplasmic vesicle lumen (GO:0060205)	8/115	0.000145135	0.00147313	0	0	5.73277	50.6653	CYFIP1;PSMB7;DYNLT1;PSMD13;PSMA2;CSNK2B;PSMB1;PPIA
G8	KEGG HUMAN 2021	Spinocerebellar ataxia	9/143	0.000121482	0.00149415	0	0	5.16295	46.5478	PSMB7;PSMA3;PSMA4;PSMD13;PSMA2;PSMB3;PSMB1;VDAC2;PUM1
G8	KEGG HUMAN 2021	Salmonella infection	12/249	0.000124512	0.00149415	0	0	3.91782	35.2256	CYFIP1;ACTR1A;DYNLT1;DCTN2;ARPC3;BRK1;TXN;RAC1;DYNLRB1;DYNLL1;TUBB4B;MYL12B
G8	GO (cellular component) 2021	ficolin-1-rich granule (GO:0101002)	10/184	0.000173346	0.00158955	0	0	4.42619	38.3318	PSMB7;DYNLT1;PSMD13;PSMA2;CSNK2B;PSMB1;UBR4;RAC1;DYNLL1;PPIA
G8	GO (cellular component) 2021	mitochondrial respiratory chain complex III (GO:0005750)	3/9	0.000180097	0.00158955	0	0	37.7969	325.886	UQCRB;UQCRQ;UQCR10
G8	GO (cellular component) 2021	U2-type spliceosomal complex (GO:0005684)	7/89	0.000176786	0.00158955	0	0	6.52833	56.4085	SRRM2;SNRPD2;BUD31;SNRPE;SNRPB2;SNRPD3;SNRPF
G8	GO (biological process) 2021	negative regulation of canonical Wnt signaling pathway (GO:0090090)	10/165	7.04163e-05	0.00163407	0	0	4.97358	47.5529	PSMB7;PSMA3;PSMA4;SDHAF2;PSMD13;PSMA2;PSMB3;PSMB1;PSME2;PSMF1
G8	WikiPathway HUMAN 2021	7q11.23 copy number variation syndrome WP4932	8/104	7.15782e-05	0.00186819	0	0	6.39323	61.0216	ATP5PB;ATP5MC2;ATP5PO;ATP5MC3;BUD23;ATP5F1E;GTF2I;ATP5MC1
G8	GO (biological process) 2021	cytokine-mediated signaling pathway (GO:0019221)	21/621	8.34304e-05	0.00188076	0	0	2.75621	25.885	PSMD13;STAT3;TALDO1;GAB2;COMMD7;SOD1;PSMB7;PSMA3;PSMA4;UBB;PSMA2;PSMB3;CSNK2B;PSMB1;UBC;UBE2N;PSME2;PSMF1;PLP2;UBE2V1;PPIA
G8	GO (biological process) 2021	ribonucleoprotein complex assembly (GO:0022618)	9/136	8.26356e-05	0.00188076	0	0	5.44947	51.2308	SNRPD2;CELF1;RPL24;SNRPE;SNRPD3;SNRPF;MDN1;EIF3A;SRSF9
G8	GO (biological process) 2021	histone H3-K4 monomethylation (GO:0097692)	3/8	0.000121247	0.00269477	0	0	45.3586	409.029	KMT2D;KMT2A;KMT2C
G8	GO (biological process) 2021	selective autophagy (GO:0061912)	6/59	0.000125313	0.00274643	0	0	8.63668	77.598	UBB;UBC;UBE2N;PARK7;UBE2V1;DYNLL1
G8	GO (cellular component) 2021	MLL3/4 complex (GO:0044666)	3/11	0.000346899	0.00293419	0	0	28.3448	225.808	KMT2D;KMT2C;KDM6A
G8	GO (cellular component) 2021	intracellular organelle lumen (GO:0070013)	24/848	0.000386181	0.00313579	0	0	2.29515	18.038	NDUFA9;CYFIP1;CD63;NDUFB8;ECHS1;DYNLT1;ATP5PB;PSMD13;DBI;HSPE1;ATP5F1E;SYNE2;SOD1;TGOLN2;PSMB7;MYDGF;PSMA2;CSNK2B;PSMB1;ERP29;NDUFS3;PPIB;SPTAN1;PPIA
G8	GO (biological process) 2021	aerobic respiration (GO:0009060)	4/21	0.000148802	0.00321656	0	0	17.8452	157.268	UQCRB;UQCRC1;UQCR10;SDHB
G8	GO (cellular component) 2021	U12-type spliceosomal complex (GO:0005689)	4/28	0.000473416	0.00369628	0	0	12.6359	96.7346	SNRPD2;SNRPE;SNRPD3;SNRPF
G8	GO (biological process) 2021	endoplasmic reticulum to Golgi vesicle-mediated transport (GO:0006888)	10/185	0.00018116	0.00386312	0	0	4.40067	37.9168	BCAP31;ACTR1A;DCTN2;KDELR1;PDCD6;TMED3;DYNLL1;ERGIC3;SPTAN1;SPTBN1
G8	GO (cellular component) 2021	spliceosomal snRNP complex (GO:0097525)	5/51	0.000552052	0.00415061	0	0	8.26339	61.9908	SNRPD2;SNRPE;SNRPB2;SNRPD3;SNRPF
G8	GO (biological process) 2021	nucleotide-excision repair, DNA damage recognition (GO:0000715)	4/23	0.000215633	0.00453692	0	0	15.9652	134.777	COPS6;UBB;CETN2;UBC
G8	MSigDB Hallmark 2020	Reactive Oxygen Species Pathway	5/49	0.000457842	0.00469288	0	0	8.63987	66.4319	PRDX2;NDUFB4;TXN;ATOX1;SOD1
G8	GO (biological process) 2021	negative regulation of Wnt signaling pathway (GO:0030178)	10/191	0.000234539	0.00486978	0	0	4.25349	35.5502	PSMB7;PSMA3;PSMA4;SDHAF2;PSMD13;PSMA2;PSMB3;PSMB1;PSME2;PSMF1
G8	GO (biological process) 2021	neutrophil degranulation (GO:0043312)	17/481	0.000238783	0.0048935	0	0	2.85865	23.841	CYFIP1;CD63;DYNLT1;PSMD13;UBR4;PA2G4;DYNLL1;TUBB4B;VAMP8;PSMB7;HEBP2;PSMA2;CSNK2B;PSMB1;RAC1;SPTAN1;PPIA
G8	GO (biological process) 2021	substantia nigra development (GO:0021762)	5/43	0.000246484	0.00498655	0	0	10.0071	83.1412	ATP5PF;ATP5PB;NDUFS3;DYNLL1;COX6B1
G8	GO (biological process) 2021	modification-dependent macromolecule catabolic process (GO:0043632)	3/10	0.000254773	0.00505136	0	0	32.3957	268.079	UBB;UBC;NEDD8
G8	GO (biological process) 2021	nucleotide-binding domain, leucine rich repeat containing receptor signaling pathway (GO:0035872)	4/24	0.000256089	0.00505136	0	0	15.1662	125.424	UBB;UBC;UBE2N;UBE2V1
G8	GO (biological process) 2021	cellular response to tumor necrosis factor (GO:0071356)	10/194	0.000265823	0.00511547	0	0	4.1835	34.4414	PSMB7;PSMA3;PSMA4;PSMA2;PSMB3;PSMD13;PSMB1;PSME2;PSMF1;COMMD7
G8	GO (biological process) 2021	neutrophil activation involved in immune response (GO:0002283)	17/485	0.000262918	0.00511547	0	0	2.83363	23.3595	CYFIP1;CD63;DYNLT1;PSMD13;UBR4;PA2G4;DYNLL1;TUBB4B;VAMP8;PSMB7;HEBP2;PSMA2;CSNK2B;PSMB1;RAC1;SPTAN1;PPIA
G8	GO (biological process) 2021	neutrophil mediated immunity (GO:0002446)	17/488	0.000282385	0.00536872	0	0	2.81514	23.006	CYFIP1;CD63;DYNLT1;PSMD13;UBR4;PA2G4;DYNLL1;TUBB4B;VAMP8;PSMB7;HEBP2;PSMA2;CSNK2B;PSMB1;RAC1;SPTAN1;PPIA
G8	GO (cellular component) 2021	U4/U6 x U5 tri-snRNP complex (GO:0046540)	4/32	0.000797748	0.00558424	0	0	10.8286	77.248	SNRPD2;SNRPE;SNRPD3;SNRPF
G8	GO (cellular component) 2021	spliceosomal tri-snRNP complex (GO:0097526)	4/32	0.000797748	0.00558424	0	0	10.8286	77.248	SNRPD2;SNRPE;SNRPD3;SNRPF
G8	GO (biological process) 2021	proteasome-mediated ubiquitin-dependent protein catabolic process (GO:0043161)	13/321	0.000362405	0.00680803	0	0	3.26698	25.8835	PSMD13;PSMB7;PSMA3;PSMA4;UBB;PSMA2;PSMB3;PSMB1;UBC;PSME2;PSMF1;SEC61B;TAF1
G8	GO (cellular component) 2021	secretory granule lumen (GO:0034774)	12/316	0.00106044	0.00717566	0	0	3.04386	20.8476	CYFIP1;PSMB7;HEBP2;DYNLT1;PSMA2;PSMD13;CSNK2B;PSMB1;PA2G4;TUBB4B;SPTAN1;PPIA
G8	GO (biological process) 2021	cytoplasmic pattern recognition receptor signaling pathway (GO:0002753)	4/27	0.000410009	0.0076117	0	0	13.186	102.842	UBB;UBC;UBE2N;UBE2V1
G8	GO (biological process) 2021	histone H4 acetylation (GO:0043967)	5/48	0.000415554	0.00762494	0	0	8.84125	68.8371	KMT2A;TRRAP;EP400;OGT;HCFC1
G8	GO (cellular component) 2021	ficolin-1-rich granule lumen (GO:1904813)	7/123	0.00124797	0.00817222	0	0	4.60687	30.8026	PSMB7;DYNLT1;PSMD13;PSMA2;CSNK2B;PSMB1;PPIA
G8	GO (cellular component) 2021	U5 snRNP (GO:0005682)	3/17	0.00134824	0.00855292	0	0	16.1921	107.013	SNRPD2;SNRPE;SNRPD3
G8	GO (biological process) 2021	nucleotide-binding oligomerization domain containing signaling pathway (GO:0070423)	4/28	0.000473416	0.00858678	0	0	12.6359	96.7346	UBB;UBC;UBE2N;UBE2V1
G8	GO (biological process) 2021	chromosome organization (GO:0051276)	7/106	0.000517286	0.00927587	0	0	5.40263	40.8812	COPS6;UBB;CETN2;UBC;ABL1;HMGN2;HMGN1
G8	GO (biological process) 2021	import into nucleus (GO:0051170)	6/77	0.00054115	0.00952948	0	0	6.44121	48.4496	POM121;SNRPD2;STAT3;SNRPE;SNRPD3;SNRPF
G8	GO (biological process) 2021	regulation of ubiquitin-protein transferase activity (GO:0051438)	4/29	0.000543506	0.00952948	0	0	12.1298	91.1857	ABL1;UBE2N;PARK7;UBE2L3
G8	GO (biological process) 2021	regulation of histone modification (GO:0031056)	3/13	0.000589642	0.0102248	0	0	22.6736	168.601	SETD5;UBE2N;PARK7
G8	GO (cellular component) 2021	Sec61 translocon complex (GO:0005784)	2/5	0.00169081	0.0104011	0	0	50.2112	320.475	SSR4;SEC61B
G8	GO (biological process) 2021	regulation of mitotic cell cycle (GO:0007346)	9/178	0.000615866	0.0104193	0	0	4.08639	30.2086	PSMB7;PSMA3;PSMA4;PSMD13;PSMA2;PSMB3;PSMB1;PSME2;PSMF1
G8	GO (biological process) 2021	peptidyl-lysine trimethylation (GO:0018023)	4/30	0.000620667	0.0104193	0	0	11.6627	86.1259	KMT2D;SETD5;KMT2A;OGT
G8	GO (biological process) 2021	positive regulation of endopeptidase activity (GO:0010950)	4/30	0.000620667	0.0104193	0	0	11.6627	86.1259	PSENEN;PRELID1;STAT3;PSME2
G8	GO (cellular component) 2021	cytoplasmic dynein complex (GO:0005868)	3/19	0.00188416	0.0112496	0	0	14.1667	88.8855	DYNLT1;DYNLRB1;DYNLL1
G8	GO (biological process) 2021	histone H3-K4 trimethylation (GO:0080182)	3/14	0.000743154	0.0122156	0	0	20.6113	148.496	KMT2D;KMT2A;OGT
G8	GO (biological process) 2021	covalent chromatin modification (GO:0016569)	3/14	0.000743154	0.0122156	0	0	20.6113	148.496	SETD5;MBD2;PARK7
G8	GO (biological process) 2021	ubiquitin-dependent protein catabolic process (GO:0006511)	13/354	0.000902521	0.0146823	0	0	2.94581	20.6511	PSMD13;UBR4;NEDD8;UBE2L3;PSMB7;PSMA3;PSMA4;PSMA2;PSMB3;PSMB1;PSME2;PSMF1;TAF1
G8	GO (biological process) 2021	regulation of cell cycle G2/M phase transition (GO:1902749)	6/85	0.000914528	0.0147258	0	0	5.78658	40.4893	ACTR1A;DCTN2;CETN2;CNTRL;DYNLL1;TUBB4B
G8	GO (biological process) 2021	histone lysine methylation (GO:0034968)	4/34	0.00100778	0.0160634	0	0	10.1056	69.729	KMT2D;TRMT112;KMT2A;KDM6A
G8	GO (cellular component) 2021	vesicle (GO:0031982)	9/226	0.00320417	0.0185842	0	0	3.17468	18.2332	VAMP8;MYL6;UBB;DCTN2;UBC;TUBB4B;CLIC1;SPTAN1;PPIA
G8	GO (molecular function) 2021	ubiquitin protein ligase binding (GO:0031625)	11/265	0.000831359	0.0215322	0	0	3.33482	23.652	PSMA3;HERC2;UBB;SUMO1;UBC;UQCRC1;UBE2N;NEDD8;PA2G4;GABARAP;UBE2L3
G8	GO (molecular function) 2021	mRNA binding (GO:0003729)	11/263	0.000781415	0.0215322	0	0	3.36163	24.0505	SRRM2;HNRNPL;RBFOX2;CELF1;PCBP1;HNRNPC;PARK7;PUM1;MYH10;HNRNPAB;EIF3A
G8	GO (biological process) 2021	proton transmembrane transport (GO:1902600)	4/37	0.00139144	0.0219569	0	0	9.18555	60.4172	ATP6V0E1;ATP5PO;ATP5MF;ATP6V1F
G8	GO (biological process) 2021	spliceosomal snRNP assembly (GO:0000387)	4/38	0.00153918	0.0240478	0	0	8.91493	57.7376	SNRPD2;SNRPE;SNRPD3;SNRPF
G8	GO (biological process) 2021	ciliary basal body-plasma membrane docking (GO:0097711)	6/95	0.00162929	0.0249614	0	0	5.13379	32.9569	ACTR1A;DCTN2;CETN2;CNTRL;DYNLL1;TUBB4B
G8	GO (biological process) 2021	mRNA metabolic process (GO:0016071)	6/95	0.00162929	0.0249614	0	0	5.13379	32.9569	CELF1;SNRPE;SNRPD3;SNRPF;SRSF11;SRSF9
G8	GO (biological process) 2021	regulation of protein monoubiquitination (GO:1902525)	2/5	0.00169081	0.0250342	0	0	50.2112	320.475	UBB;PDCD6
G8	GO (biological process) 2021	proteasomal protein catabolic process (GO:0010498)	9/205	0.00166108	0.0250342	0	0	3.51861	22.5201	PSMB7;PSMA3;PSMA4;PSMA2;PSMB3;PSMD13;PSMB1;PSME2;PSMF1
G8	GO (biological process) 2021	positive regulation of protein monoubiquitination (GO:1902527)	2/5	0.00169081	0.0250342	0	0	50.2112	320.475	UBB;PDCD6
G8	GO (biological process) 2021	regulation of T cell differentiation (GO:0045580)	4/39	0.0016975	0.0250342	0	0	8.65978	55.2373	PRELID1;ABL1;NFATC2;SOD1
G8	GO (biological process) 2021	translational termination (GO:0006415)	6/96	0.00171906	0.0251174	0	0	5.07649	32.3168	TRMT112;MRPS15;MRPS16;MRPL51;MRPL27;MRPL24
G8	GO (cellular component) 2021	MLL1/2 complex (GO:0044665)	3/26	0.00472308	0.0259131	0	0	9.85157	52.7581	KMT2A;HCFC1;TAF1
G8	GO (cellular component) 2021	MLL1 complex (GO:0071339)	3/26	0.00472308	0.0259131	0	0	9.85157	52.7581	KMT2A;HCFC1;TAF1
G8	GO (molecular function) 2021	histone methyltransferase activity (H3-K4 specific) (GO:0042800)	3/16	0.0011212	0.0263992	0	0	17.4385	118.466	KMT2D;KMT2A;KMT2C
G8	GO (biological process) 2021	Rac protein signal transduction (GO:0016601)	3/19	0.00188416	0.0265465	0	0	14.1667	88.8855	CYFIP1;BRK1;RAC1
G8	GO (biological process) 2021	bone development (GO:0060348)	4/40	0.00186678	0.0265465	0	0	8.4188	52.8999	VKORC1;AKAP13;GNAS;PPIB
G8	GO (biological process) 2021	nucleocytoplasmic transport (GO:0006913)	4/40	0.00186678	0.0265465	0	0	8.4188	52.8999	SNRPD2;SNRPE;SNRPD3;SNRPF
G8	GO (biological process) 2021	histone H4-K16 acetylation (GO:0043984)	3/19	0.00188416	0.0265465	0	0	14.1667	88.8855	KMT2A;OGT;HCFC1
G8	GO (biological process) 2021	protein N-linked glycosylation (GO:0006487)	5/67	0.00191302	0.0267146	0	0	6.12592	38.3426	OST4;KRTCAP2;TMEM258;DAD1;OSTC
G8	GO (biological process) 2021	regulation of canonical Wnt signaling pathway (GO:0060828)	10/253	0.00203697	0.0280938	0	0	3.15819	19.5691	PSMB7;PSMA3;PSMA4;SDHAF2;PSMA2;PSMB3;PSMD13;PSMB1;PSME2;PSMF1
G8	GO (biological process) 2021	JNK cascade (GO:0007254)	4/41	0.0020474	0.0280938	0	0	8.19085	50.7111	UBB;UBC;UBE2N;UBE2V1
G8	KEGG HUMAN 2021	Ubiquitin mediated proteolysis	7/140	0.00261374	0.0296224	0	0	4.01454	23.8744	HERC2;HERC1;UBB;UBC;UBE2N;VHL;UBE2L3
G8	GO (molecular function) 2021	ubiquitin-like protein ligase binding (GO:0044389)	11/282	0.00137268	0.0296269	0	0	3.12289	20.583	PSMA3;HERC2;UBB;SUMO1;UBC;UQCRC1;UBE2N;NEDD8;PA2G4;GABARAP;UBE2L3
G8	GO (biological process) 2021	cellular respiration (GO:0045333)	4/42	0.00223974	0.0302077	0	0	7.9749	48.658	UQCRB;UQCRC1;UQCR10;SDHB
G8	GO (biological process) 2021	cellular response to chemical stress (GO:0062197)	6/101	0.00222542	0.0302077	0	0	4.80808	29.3668	PRDX2;CHCHD2;ABL1;PARK7;PPIA;SOD1
G8	GO (biological process) 2021	regulation of gene expression (GO:0010468)	26/1079	0.00230119	0.0307736	0	0	1.93827	11.7737	KMT2D;TRRAP;CELF1;PARK7;ATRAID;UBE2L3;HINT1;ZC3H7B;PCBP1;ABL1;VHL;KDM6A;CREBBP;STAT3;NFATC2;CNPY2;SNF8;PUM1;HNRNPAB;HCFC1;HNRNPL;PTRH2;REL;ERP29;UBE2V1;TAF1
G8	WikiPathway HUMAN 2021	3q29 copy number variation syndrome WP4906	5/63	0.00145297	0.0316021	0	0	6.54973	42.7969	DYNLT1;MYCBP2;UBE2N;DYNLRB1;DYNLL1
G8	WikiPathway HUMAN 2021	EGF/EGFR signaling pathway WP437	8/162	0.00142624	0.0316021	0	0	3.97362	26.038	IQSEC1;STAT3;ABL1;AP2S1;PEBP1;NEDD8;RAC1;GAB2
G8	GO (biological process) 2021	glutathione metabolic process (GO:0006749)	4/43	0.00244417	0.0322313	0	0	7.77002	46.7293	GGCT;GSS;PARK7;SOD1
G8	GO (biological process) 2021	Fc-gamma receptor signaling pathway involved in phagocytosis (GO:0038096)	5/71	0.00247148	0.0322313	0	0	5.75348	34.5378	CYFIP1;ARPC3;ABL1;BRK1;RAC1
G8	GO (biological process) 2021	nucleic acid metabolic process (GO:0090304)	5/71	0.00247148	0.0322313	0	0	5.75348	34.5378	HNRNPL;RBFOX2;PCBP1;HNRNPC;POLR2J
G8	GO (biological process) 2021	peptidyl-glutamine methylation (GO:0018364)	2/6	0.00251414	0.032519	0	0	37.6565	225.405	TRMT112;CREBBP
G8	GO (molecular function) 2021	small protein activating enzyme binding (GO:0044388)	2/5	0.00169081	0.0336862	0	0	50.2112	320.475	SUMO1;PARK7
G8	GO (cellular component) 2021	cytoskeleton (GO:0005856)	16/600	0.00630609	0.0336878	0	0	2.11578	10.719	MACF1;TBCA;TUBB4B;LYST;SYNE2;WDR11;AKAP13;ACTR1A;HINT1;ARPC3;ABL1;HNRNPC;RAC1;SPTAN1;SPTBN1;MDN1
G8	GO (biological process) 2021	Fc-gamma receptor signaling pathway (GO:0038094)	5/72	0.0026278	0.0337128	0	0	5.66732	33.673	CYFIP1;ARPC3;ABL1;BRK1;RAC1
G8	GO (biological process) 2021	RNA processing (GO:0006396)	8/179	0.00266353	0.0338955	0	0	3.57548	21.1958	HNRNPL;SNRPD2;CELF1;SNRPD3;SNRPF;HNRNPC;SRSF11;SRSF9
G8	GO (biological process) 2021	nucleotide-excision repair (GO:0006289)	6/105	0.00270553	0.0341546	0	0	4.61287	27.2734	COPS6;UBB;CETN2;UBC;POLR2J;HMGN1
G8	GO (biological process) 2021	transcription-coupled nucleotide-excision repair (GO:0006283)	5/73	0.00279118	0.0349562	0	0	5.58369	32.8393	COPS6;UBB;UBC;POLR2J;HMGN1
G8	GO (biological process) 2021	chromatin organization (GO:0006325)	7/142	0.00282959	0.0350327	0	0	3.95466	23.2045	SETD5;MCM3AP;KDM4C;HMGN2;HMGN1;HCFC1;KDM6A
G8	GO (biological process) 2021	gene expression (GO:0010467)	12/356	0.00286309	0.0350327	0	0	2.68439	15.7194	HNRNPL;POM121;MRPS15;MCM3AP;MRPS16;MRPL51;MRPL27;RPL24;MRPL24;POLR2J;SRSF11;SRSF9
G8	GO (biological process) 2021	positive regulation of apoptotic process (GO:0043065)	11/310	0.00287211	0.0350327	0	0	2.82638	16.542	PSENEN;AKAP13;TRIO;UBB;FAM162A;PTRH2;UBC;ABL1;SAP18;CTNNBL1;SOD1
G8	GO (biological process) 2021	nucleotide-excision repair, DNA duplex unwinding (GO:0000717)	3/22	0.00290829	0.0350327	0	0	11.928	69.6618	UBB;CETN2;UBC
G8	GO (biological process) 2021	positive regulation of peptidase activity (GO:0010952)	3/22	0.00290829	0.0350327	0	0	11.928	69.6618	PSENEN;PRELID1;PSME2
G8	GO (biological process) 2021	Fc receptor mediated stimulatory signaling pathway (GO:0002431)	5/74	0.00296177	0.0354066	0	0	5.50249	32.0353	CYFIP1;ARPC3;ABL1;BRK1;RAC1
G8	GO (biological process) 2021	spliceosomal complex assembly (GO:0000245)	4/46	0.00313377	0.0366303	0	0	7.21392	41.592	SNRPD2;CELF1;SNRPE;SRSF9
G8	GO (biological process) 2021	interleukin-12-mediated signaling pathway (GO:0035722)	4/46	0.00313377	0.0366303	0	0	7.21392	41.592	TALDO1;PSME2;PPIA;SOD1
G8	GO (biological process) 2021	postreplication repair (GO:0006301)	4/46	0.00313377	0.0366303	0	0	7.21392	41.592	UBB;UBC;UBE2N;UBE2V1
G8	GO (cellular component) 2021	mitochondrial intermembrane space (GO:0005758)	4/58	0.00720502	0.037503	0	0	5.60741	27.6612	COA4;CHCHD2;PRELID1;SOD1
G8	GO (biological process) 2021	regulation of protein ubiquitination (GO:0031396)	6/109	0.00325941	0.0378187	0	0	4.43283	25.3833	UBB;MYCBP2;UBE2N;PARK7;OGT;UBE2L3
G8	WikiPathway HUMAN 2021	Extracellular vesicles in the crosstalk of cardiac cells WP4300	3/19	0.00188416	0.0378282	0	0	14.1667	88.8855	CD63;STAT3;SOD1
G8	GO (biological process) 2021	regulation of supramolecular fiber organization (GO:1902903)	3/23	0.00331219	0.0381506	0	0	11.331	64.7019	AKAP13;ABL1;PARK7
G8	GO (biological process) 2021	response to host defenses (GO:0052200)	2/7	0.00348919	0.0387743	0	0	30.1237	170.442	UBB;UBC
G8	GO (biological process) 2021	posttranslational protein targeting to membrane, translocation (GO:0031204)	2/7	0.00348919	0.0387743	0	0	30.1237	170.442	SEC61G;SEC61B
G8	GO (biological process) 2021	modulation by symbiont of host defense response (GO:0052031)	2/7	0.00348919	0.0387743	0	0	30.1237	170.442	UBB;UBC
G8	GO (biological process) 2021	regulation of phospholipid transport (GO:2001138)	2/7	0.00348919	0.0387743	0	0	30.1237	170.442	PRELID1;DBI
G8	GO (biological process) 2021	histone H3-K4 dimethylation (GO:0044648)	2/7	0.00348919	0.0387743	0	0	30.1237	170.442	KMT2D;KMT2A
G8	GO (biological process) 2021	cellular response to interleukin-12 (GO:0071349)	4/48	0.00366072	0.0403959	0	0	6.88531	38.6273	TALDO1;PSME2;PPIA;SOD1
G8	GO (biological process) 2021	positive regulation of lamellipodium assembly (GO:0010592)	3/24	0.00374878	0.040797	0	0	10.7909	60.2816	CYFIP1;BRK1;RAC1
G8	GO (biological process) 2021	positive regulation of cell-substrate junction organization (GO:0150117)	3/24	0.00374878	0.040797	0	0	10.7909	60.2816	IQSEC1;ABL1;RAC1
G8	MSigDB Hallmark 2020	Mitotic Spindle	8/199	0.00505096	0.0414179	0	0	3.19781	16.9106	AKAP13;TRIO;CNTRL;ABL1;SSH2;SPTAN1;MYH10;SPTBN1
G8	GO (cellular component) 2021	cell cortex region (GO:0099738)	2/11	0.00882546	0.0447892	0	0	16.732	79.1442	ACTR1A;MYL12B
G8	KEGG HUMAN 2021	Kaposi sarcoma-associated herpesvirus infection	8/193	0.00420875	0.0451887	0	0	3.30253	18.0668	CREBBP;UBB;GNG5;STAT3;UBC;NFATC2;RAC1;GABARAP
G8	GO (cellular component) 2021	heterotrimeric G-protein complex (GO:0005834)	3/33	0.00926236	0.04586	0	0	7.55019	35.3485	GNG5;GNA11;GNAS
G8	GO (biological process) 2021	negative regulation of macromolecule metabolic process (GO:0010605)	8/194	0.00434101	0.0469186	0	0	3.28461	17.8671	CELF1;PTRH2;REL;ERP29;CNPY2;PARK7;VHL;TAF1
G8	GO (biological process) 2021	negative regulation of protein ubiquitination (GO:0031397)	4/51	0.00455901	0.0478783	0	0	6.44484	34.7419	ABL1;PARK7;OGT;TAF1
G8	GO (biological process) 2021	positive regulation of protein ubiquitination (GO:0031398)	5/82	0.00460817	0.0478783	0	0	4.9288	26.5166	UBB;PDCD6;MYCBP2;UBE2N;UBE2L3
[truncated: 19,835 more rows]

## Sheet: Association with Survival
Gene Group	TCGA-BRCA				METABRIC (Independent Test Set)			Lists Multiple-hypothesis test corrected p-value
	PFI	DFI	OS	DSS	RFS/DFI	OS
G0	0.470653	0.400417	0.965917	0.385763	0.005625	0.00218501
G1	0.950379	0.783529	0.601843	0.955779	0.151184	0.124497
G2	0.809814	0.786087	0.706552	0.955779	0.869819	0.524816
G3	0.197374	0.552394	0.0856748	0.299556	0.300493	0.386805
G4	0.976543	0.813728	0.638321	0.955779	0.458842	0.828908
G5	0.328476	0.255627	0.884185	0.652994	0.0113869	0.00218501
G6	0.624407	0.802747	0.884185	0.434272	0.0259901	0.0166495
G7	0.998261	0.82126	0.804782	0.76159	0.926967	0.436952
G8	0.973418	0.998863	0.95513	0.570519	0.0674738	0.220662
G9	0.584949	0.336729	0.928409	0.88784	0.194401	0.100191
G10	0.109167	0.252314	0.0856748	0.0235557	1.78092e-08	2.05557e-09
G11	0.398667	0.255627	0.865885	0.549584	4.37783e-12	3.64306e-14
G12	0.95569	0.813728	0.452526	0.955779	0.97534	0.683013
G13	0.53419	0.344457	0.706552	0.63222	1.22034e-05	2.00336e-05
G14	0.707111	0.837455	0.539289	0.45442	0.216113	0.363439
G15	0.299441	0.649499	0.383068	0.312869	0.0088382	0.0116506
G16	0.120768	0.398589	0.140915	0.193576	0.300493	0.492031
G17	0.478452	0.82126	0.5632	0.255137	0.938225	0.906682
G18	0.752052	0.411186	0.626623	0.86198	0.0171333	0.00965873
G19	0.973418	0.679307	0.539289	0.76159	6.15638e-05	1.4837e-05
G20	0.387976	0.373585	0.322008	0.467919	0.572687	0.178994
G21	0.973418	0.411186	0.383068	0.92654	0.000977189	0.000845017
G22	0.756759	0.590677	0.95513	0.605942	0.000741081	0.000401593
G23	0.811931	0.905275	0.843733	0.699576	0.726886	0.828908
G24	0.584949	0.841543	0.956301	0.45442	0.684153	0.582563
G25	0.191802	0.311959	0.0856748	0.0346095	6.10501e-07	1.84815e-07
G26	0.785097	0.813728	0.296257	0.737983	0.158724	0.00350375
G27	0.600834	0.631035	0.60642	0.365867	0.244672	0.00126802
G28	0.244963	0.252314	0.770627	0.29799	1.4281e-06	8.46861e-06
G29	0.622648	0.942543	0.0856748	0.436012	0.88165	0.174271
G30	0.574549	0.575193	0.426914	0.605942	0.117491	0.0160678
G31	0.6642	0.591152	0.95513	0.639758	0.458384	0.334001
G32	0.998366	0.813728	0.999854	0.86198	0.939115	0.858646
G33	0.564633	0.336729	0.95513	0.381336	1.5074e-07	0.000376774
G34	0.208972	0.273734	0.539289	0.245981	1.03759e-15	1.75968e-13
G35	0.622921	0.679307	0.510628	0.605942	7.67091e-12	3.88083e-10
G36	0.976543	0.82126	0.864772	0.955779	0.160995	0.0143511
G37	0.792173	0.590677	0.69964	0.950176	0.0125684	0.00607556
G38	0.847352	0.590677	0.626623	0.955779	0.12521	0.216563
G39	0.263745	0.255627	0.383068	0.194966	1.25137e-14	1.05459e-14
G40	0.92478	0.411186	0.238528	0.92909	0.531379	0.0339836
G41	0.584949	0.82126	0.0856748	0.348059	0.123062	0.00208493
G42	0.854445	0.802747	0.804782	0.955779	0.901959	0.933345
G43	0.917619	0.590677	0.89012	0.955779	0.25934	0.120977
G44	0.692899	0.839038	0.865885	0.877939	0.572687	0.505892
G45	0.666611	0.998863	0.261277	0.548912	0.470852	0.599312
G46	0.987858	0.552394	0.238528	0.955779	0.606513	0.114003
G47	0.917619	0.929397	0.195527	0.550432	0.0254871	0.0744057
G48	0.624669	0.588336	0.125003	0.255137	0.0148418	0.0323797
G49	0.95569	0.813728	0.999854	0.8305	0.938225	0.827572
G50	0.618136	0.850015	0.864772	0.481264	0.279706	0.0774356
G51	0.584949	0.552394	0.770627	0.29799	1.03759e-15	5.24139e-15
G52	0.579281	0.892709	0.706552	0.639758	0.00201455	0.372885
G53	0.191802	0.336729	0.261277	0.0338643	2.27188e-15	2.11002e-13
G54	0.854445	0.86845	0.685825	0.455283	0.058429	0.0663817
G55	0.761478	0.892709	0.843733	0.8305	0.270254	0.0854077
G56	0.575159	0.333547	0.884061	0.639758	2.65394e-08	6.2572e-08
G57	0.973418	0.862235	0.706552	0.955779	0.785842	0.141961
G58	0.531589	0.239891	0.865885	0.737983	0.00199591	0.000749986
G59	0.624407	0.946155	0.732809	0.747248	1.03819e-11	2.01426e-09
G60	0.607862	0.754181	0.965917	0.652994	7.86494e-09	1.216e-06
G61	0.161609	0.252314	0.111197	0.0399709	2.65687e-13	1.64756e-11
G62	0.917619	0.82126	0.706552	0.877404	0.0024603	0.00221931
G63	0.95569	0.663597	0.770627	0.877939	0.108434	0.0144959
G64	0.584949	0.325073	0.702423	0.955779	8.82903e-05	0.00033946
G65	0.998261	0.679307	0.932706	0.699664	1.78092e-08	3.03613e-07
G66	0.600834	0.669265	0.843733	0.699664	0.0125684	0.0801268
G67	0.863	0.336729	0.69964	0.955779	0.624574	0.79564
G68	0.756759	0.255627	0.706552	0.76159	0.0708766	0.0127885
G69	0.618136	0.590677	0.974259	0.930977	0.606513	0.127661
G70	0.811931	0.669265	0.999854	0.8305	0.0903267	0.00541414
G71	0.811931	0.783529	0.330212	0.605942	0.00101918	0.000446069
G72	0.0325821	0.129795	0.0234458	0.00273487	6.97009e-09	1.78616e-09
G73	0.191802	0.336729	0.261277	0.184668	0.000221826	9.06386e-07
G74	0.78036	0.657338	0.884185	0.658921	0.0147946	0.0132129
G75	0.622648	0.647982	0.383068	0.29799	0.279805	0.108029
G76	0.244963	0.255627	0.106553	0.0237259	5.18824e-09	3.43628e-07
G77	0.280632	0.255627	0.95513	0.436012	0.0448877	0.0903764
G78	0.579281	0.82126	0.956301	0.86198	0.224197	0.764244
G79	0.618136	0.552394	0.884185	0.667353	0.00809242	0.0255163
G80	0.115942	0.255627	0.0856748	0.013661	6.67475e-13	4.92808e-13
G81	0.531806	0.336729	0.893582	0.609101	2.27188e-15	4.98303e-14
G82	0.229057	0.324888	0.0856748	0.022979	2.27188e-15	1.49468e-15
G83	0.780681	0.884839	0.89012	0.8305	0.00060765	0.000390515
G84	0.973418	0.411186	0.603452	0.965352	0.710886	0.16009
G85	0.896751	0.979195	0.383068	0.466779	0.788834	0.239296
G86	0.809814	0.845849	0.60642	0.563931	0.000858294	0.0266714
G87	0.579281	0.657338	0.590295	0.609101	0.0107755	0.00022659
G88	0.953908	0.82126	0.69964	0.621968	0.385062	0.372885
G89	0.992141	0.802747	0.884185	0.481264	0.67585	0.334001
G90	0.470653	0.813728	0.601843	0.930977	0.363245	0.207124
G91	0.907104	0.465786	0.307871	0.29799	6.97009e-09	1.51574e-06
G92	0.805155	0.629492	0.95513	0.890455	0.19133	0.683013
G93	0.470653	0.373585	0.383068	0.29799	0.000977189	0.00234916
G94	0.785097	0.820841	0.757402	0.726467	8.06279e-09	4.04531e-06
G95	0.756759	0.336729	0.539289	0.747248	0.00439523	0.0468923
G96	0.584949	0.767191	0.330212	0.51146	0.00181722	0.00538918
G97	0.992141	0.911752	0.292192	0.955779	0.00209549	0.00887888
G98	0.280632	0.532554	0.0818168	0.254957	0.194401	0.128688
G99	0.615604	0.82126	0.539289	0.955779	0.938225	0.69274
G100	0.120768	0.252314	0.0558235	0.0103835	1.03759e-15	6.42124e-18
G101	0.756759	0.679307	0.751221	0.503143	0.000256505	0.0144659
G102	0.907104	0.679307	0.448771	0.699664	0.279805	0.0411903
G103	0.973418	0.911752	0.539289	0.955779	0.00138324	2.04983e-05
G104	0.922466	0.705824	0.539289	0.605942	1.49879e-08	3.26042e-07
G105	0.600194	0.336729	0.696167	0.658921	0.0576273	0.00229502
G106	0.600834	0.590677	0.452526	0.86198	0.0791912	0.379492
G107	0.793815	0.590677	0.89012	0.76159	6.78772e-05	2.47452e-05
G108	0.520096	0.813728	0.539289	0.373394	0.980205	0.912691
G109	0.792173	0.503434	0.864772	0.63222	0.00659804	0.0255163
G110	0.584949	0.813728	0.091893	0.134827	0.0698031	0.0143511
G111	0.200891	0.252314	0.601843	0.193576	0.0393567	0.0207109
G112	0.615324	0.669265	0.681489	0.604299	2.19334e-08	3.43035e-07
G113	0.115942	0.252314	0.0856748	0.0452696	0.0492343	0.0342474
G114	0.244963	0.450419	0.312036	0.29799	2.09797e-11	2.01426e-09
G115	0.197374	0.237336	0.539289	0.33474	0.0155295	0.000422893
G116	0.976543	0.590677	0.706552	0.255137	1.04062e-06	2.85778e-06
G117	0.208972	0.50227	0.330212	0.29799	0.221774	0.0854077
G118	0.935402	0.777456	0.865885	0.955779	7.46199e-11	2.23171e-09
G119	0.584949	0.813728	0.238528	0.49372	0.000153927	6.86587e-07
G120	0.167738	0.255627	0.69964	0.0338643	3.79421e-05	2.96891e-06
G121	0.792173	0.813728	0.549211	0.436012	0.100622	0.0821961
G122	0.756759	0.86369	0.292192	0.29799	0.106717	0.124497
G123	0.213129	0.255627	0.0558235	0.013661	0.000977189	0.0277025
G124	0.95569	0.702558	0.69964	0.997599	0.00809242	0.00387775
G125	0.912734	0.85583	0.339964	0.605942	2.17774e-08	3.36721e-08
G126	0.365428	0.252314	0.865885	0.436012	2.27188e-15	1.12606e-11
G127	0.584949	0.830385	0.238528	0.466779	0.572687	0.120977
G128	0.600834	0.663597	0.817139	0.955779	0.000197554	0.00153388
G129	0.600194	0.371913	0.932706	0.930977	0.0677479	0.0384639
G130	0.470653	0.324888	0.965917	0.955779	0.00699321	7.7629e-06
G131	0.615604	0.911752	0.238528	0.446158	0.131629	0.0374736
G132	0.756759	0.552394	0.865885	0.609101	0.0617467	0.42072
G133	0.584949	0.325073	0.782512	0.737983	0.00120865	0.0143511
G134	0.387335	0.590677	0.383068	0.29799	3.40282e-08	6.88554e-08
G135	0.387976	0.813728	0.0856748	0.158214	0.000221826	4.09956e-07
G136	0.299441	0.336729	0.383068	0.181055	1.61516e-07	1.0515e-07
G137	0.811931	0.820841	0.702423	0.685147	0.879103	0.984076
G138	0.720915	0.813728	0.818359	0.230454	1.00615e-05	5.0016e-06
G139	0.295437	0.252314	0.238528	0.100632	0.0148418	0.0384765
G140	0.809814	0.49725	0.991957	0.955779	0.00311562	0.0108643
G141	0.295437	0.575193	0.601843	0.158214	0.057387	0.0208633
G142	0.23059	0.311959	0.330212	0.0346095	2.57771e-07	4.69377e-09
G143	0.139464	0.255627	0.463374	0.134827	8.45822e-12	1.54793e-08
G144	0.219724	0.324888	0.133253	0.0346095	8.05997e-07	1.51574e-06
G145	0.669261	0.679307	0.999854	0.965352	0.0679271	0.0983776
G146	0.387976	0.752876	0.383068	0.393198	0.0132026	0.000401593
G147	0.520096	0.588349	0.539289	0.194966	1.14391e-15	3.74276e-16
G148	0.805155	0.702558	0.804782	0.549584	0.158724	0.0174552
G149	0.197374	0.588097	0.0856748	0.158214	0.00942603	1.90616e-07
G150	0.564633	0.657338	0.2475	0.0452696	6.10932e-17	5.65106e-16
G151	0.197374	0.633132	0.125003	0.0452696	3.43666e-11	3.14888e-12
G152	0.600834	0.591152	0.539289	0.385763	0.000392358	0.00290203
G153	0.752052	0.669265	0.601843	0.526884	0.000178215	0.00081986
G154	0.780681	0.839038	0.865885	0.986178	0.284701	0.124143
G155	0.584949	0.82126	0.88	0.255137	0.00627741	0.0374827
G156	0.208972	0.588097	0.0856748	0.0338643	2.70558e-12	2.39024e-15
G157	0.86351	0.679307	0.510628	0.699576	0.677695	0.124143
G158	0.280632	0.252314	0.386936	0.048507	2.09797e-11	9.99556e-11
G159	0.120768	0.324888	0.0856748	0.0132588	5.41349e-14	3.13239e-15
G160	0.615604	0.552394	0.423647	0.29799	4.38503e-09	1.09941e-08
G161	0.244963	0.340263	0.427798	0.0946397	0.0211819	0.000810278
G162	0.191802	0.255627	0.246921	0.141394	5.59755e-06	0.000187411
G163	0.115942	0.252314	0.0460241	0.00891807	7.26721e-09	3.84666e-07
G164	0.747922	0.657338	0.748196	0.393198	8.20311e-06	5.78115e-10
G165	0.165897	0.255627	0.383068	0.0338643	2.36008e-08	2.74192e-08
G166	0.624407	0.657338	0.219667	0.29799	6.66678e-08	3.49943e-07
G167	0.892379	0.55428	0.89012	0.955779	0.057387	0.0522582
G168	0.770601	0.929397	0.804782	0.605942	0.0679271	0.74401
G169	0.681932	0.590677	0.685137	0.37213	1.54722e-10	2.01426e-09
G170	0.432433	0.679307	0.601843	0.375167	0.00573321	0.00289678
G171	0.976543	0.657338	0.748196	0.33474	0.0576273	0.174094
G172	0.792173	0.398589	0.834155	0.86198	0.121457	0.120977
G173	0.86351	0.813728	0.69964	0.955779	0.886978	0.695499
G174	0.173616	0.252314	0.0635264	0.0603127	2.23626e-12	9.88037e-10
G175	0.120768	0.255627	0.0856748	0.0481625	1.47804e-13	6.04401e-14
G176	0.618136	0.373585	0.261277	0.362466	0.00263764	2.56204e-06
G177	0.773997	0.552394	0.964598	0.481264	5.75045e-09	4.78482e-06
G178	0.202173	0.255627	0.539289	0.255137	0.0279826	0.0147941
G179	0.618136	0.657338	0.383068	0.365867	0.938225	0.4192
G180	0.336321	0.340263	0.702423	0.254957	0.0270215	0.00375875
G181	0.798035	0.669265	0.706552	0.86198	0.00332752	0.000968944
G182	0.666611	0.845849	0.95513	0.803969	1.52871e-05	8.2363e-05
G183	0.689478	0.518395	0.450749	0.254957	1.57864e-07	7.7629e-06
G184	0.584949	0.802747	0.706552	0.74258	0.0212193	0.0153572
G185	0.244963	0.255627	0.0856748	0.158214	1.00198e-05	2.11758e-06
G186	0.917619	0.957245	0.69964	0.718223	1.06661e-07	1.66176e-08
G187	0.86351	0.518395	0.63733	0.965352	0.726886	0.0762646
G188	0.584949	0.552394	0.539289	0.193576	0.0107755	0.0251318
G189	0.280632	0.50227	0.084436	0.048507	9.35569e-05	0.000698319
G190	0.244963	0.371913	0.452526	0.194966	4.25947e-08	1.54793e-08
G191	0.387976	0.591152	0.748196	0.165734	0.000733319	0.000809672
G192	0.584949	0.400417	0.17771	0.254957	6.77851e-07	4.85871e-08
G193	0.792173	0.992827	0.782512	0.33474	1.14145e-05	0.000195749
G194	0.109167	0.129795	0.0342936	0.00918349	1.5074e-07	5.79068e-08
G195	0.0296912	0.0655794	0.0558235	0.00273487	1.88733e-08	1.67381e-05
G196	0.847352	0.82126	0.95513	0.877939	0.365664	0.568111
G197	0.579281	0.813728	0.685825	0.324225	0.00174144	0.00367195
G198	0.618136	0.813728	0.539289	0.255137	0.927251	0.437799
G199	0.139464	0.407867	0.227203	0.0548986	0.000977249	1.97827e-05
