# Supplementary material for: Cross-linking breast tumor transcriptomic states and tissue histology
Source: Cell Rep Med. 2023 Dec 19;4(12):101313. doi: 10.1016/j.xcrm.2023.101313 (PMC10783602; doi:10.1016/j.xcrm.2023.101313)
Supplement: Data S4: Quantitative results of SlideGraph∞ and its performance benchmark against CLAM and Attention MIL for all 200 gene groups across patients in both cross validation and independent validation cohorts, related to Figure 4) Quantitative result of SlideGraph∞ and its performance benchmark with CL [file mmc5.xlsx]

## Sheet: Note
SlideGraph^{inf} (TCGA)
	The spreadsheet list the prediction score of SlideGraph on validation cohort across all TCGA patients. Patients are shown row-wise while the true (T_{group id}) and predicted gene group status (P_{group_id}) are shown one each column. The fold_idx list the set of patients going into testing (0 to 4)
SlideGraph^{inf} (CPTAC)
	The spreadsheet list the prediction score of SlideGraph on independent test set (CPTAC) cohort. Patients are listed row wise while the prediction score for each gene group for each model is shown P_0_f0 to P_0_f4 where f0 to f4 show the prediction score from 4 ensemble models.
CLAM (TCGA) and AttMIL (TCGA)
	Show the results of training CLAM and AttMIL using same splits used for SlideGraph^{inf}. The rest of spreadsheet format as same as of SlideGraph^{inf} (TCGA) and SlideGraph^{inf} (CPTAC)

## Sheet: SlideGraph^{inf} (TCGA)
Patient ID	fold_idx	P_0	P_1	P_2	P_3	P_4	P_5	P_6	P_7	P_8	P_9	P_10	P_11	P_12	P_13	P_14	P_15	P_16	P_17	P_18	P_19	P_20	P_21	P_22	P_23	P_24	P_25	P_26	P_27	P_28	P_29	P_30	P_31	P_32	P_33	P_34	P_35	P_36	P_37	P_38	P_39	P_40	P_41	P_42	P_43	P_44	P_45	P_46	P_47
TCGA-BH-A0E2	0	-0.449188	0.0355604	0.151591	-0.0823308	0.120263	0.511417	0.413888	0.342191	-0.490077	0.0271808	-0.307951	0.00223444	-0.495815	0.0610964	-0.408541	-0.536072	0.047053	0.392136	0.19697	-0.237012	0.157479	-0.269212	-0.039686	-0.104311	-0.503109	0.432053	-0.0876966	0.00592922	-0.457676	-0.268943	0.0520646	0.568043	-0.385542	0.304853	0.122561	0.279702	-0.556545	0.53599	-0.601676	-0.227805	0.191751	0.405477	-0.502919	-0.349336	-0.284072	-0.408326	-0.06144	0.629188
TCGA-AR-A0TZ	0	-0.685615	-0.878279	0.285934	-0.389526	0.208938	0.694112	-0.0508159	0.404468	1.56539	-0.716108	-0.842309	-0.679263	0.724407	0.847966	-0.0979485	0.112935	0.372034	0.0213651	0.253201	0.54519	0.192738	1.14135	-0.793376	0.492111	-0.0711365	0.651949	-0.209316	-0.916747	0.342751	0.459125	0.645146	-0.277424	0.648199	-0.920918	0.396576	-0.0739308	-0.435697	-0.822991	0.874581	-0.0850174	-0.309343	-0.455355	0.232875	-0.302965	0.266148	0.78356	-0.116854	-0.0746487
TCGA-GM-A4E0	0	-1.2917	0.0919974	-0.988806	0.821603	0.688828	0.313374	0.877713	-0.99489	0.947597	1.39478	-1.28847	-0.831989	-0.975378	0.846699	0.158977	-0.128622	-1.24661	0.410326	-0.168201	-0.418985	-1.09343	0.40634	-0.325496	-0.329894	-0.108711	1.8961	0.193813	0.8364	-0.632227	-0.96488	-0.11736	0.785692	-0.0285472	-1.04368	-1.83144	-1.35406	-1.28498	0.51655	-1.1091	1.79757	0.0666314	1.07194	-0.559098	-0.454303	-1.32123	-1.11837	0.187765	1.70881
TCGA-E2-A155	0	0.0597468	-0.0857071	0.741958	1.37818	0.963329	-0.403099	0.219501	0.798354	-0.270747	-0.948014	0.723511	0.472399	-0.326091	-0.465766	0.385516	1.36499	-0.731228	-0.195882	0.313898	0.320213	-1.53384	-0.130199	0.0316099	0.570918	-0.191045	-0.782386	-0.109433	0.855204	0.684252	0.248595	-1.32898	-0.580223	0.434715	0.0229853	1.44514	0.856283	0.17469	-0.589603	0.387273	-0.987098	0.169709	-0.401396	-0.172406	-0.0478547	-0.562836	0.0669415	-0.328001	0.0130533
TCGA-A2-A4S3	0	0.644125	0.316473	-0.18455	0.991762	-0.181226	-0.940391	0.0830258	-0.0294447	-0.179998	-0.0128359	0.914203	1.05273	-0.23683	-0.778172	0.496065	1.66274	-0.939398	-0.336719	-0.797792	0.339236	-1.52659	-0.501055	0.411466	0.505326	0.0246707	-1.27862	-1.18916	1.21311	-0.437687	-0.305557	-1.36958	-0.425265	0.291388	0.534504	1.06536	0.701399	0.305544	-0.26305	0.0973763	-1.42338	-1.1447	0.576489	-0.310006	-0.0177531	-0.949684	-0.107042	-0.655553	-0.810023
TCGA-E2-A1LH	0	0.857502	-0.563696	0.960927	0.588408	1.04998	-0.223491	0.35336	1.46062	-0.0423381	-0.744857	0.878573	0.275015	-0.670573	-0.342472	-0.117346	1.06237	-0.265045	0.0568375	0.290329	0.692451	-0.708238	-0.0280039	-0.200777	0.752267	-0.934858	-0.902922	-0.199845	0.122833	0.846376	-0.129422	-0.595434	-0.313096	0.960311	-0.291164	1.06001	0.0984051	0.248657	-1.07905	0.910122	-0.61985	-0.0431385	0.27949	-0.541344	-0.49926	-0.28844	-0.0802827	-0.582211	-0.566975
TCGA-LD-A74U	0	-1.20152	0.887362	-1.58801	1.82887	1.73544	-0.715224	1.28431	-1.79859	0.817271	2.109	-1.04419	-0.520196	-1.45067	0.163597	0.673569	0.14307	-1.64994	0.61317	-1.48185	-0.947954	-1.24794	0.136186	0.457189	-0.525586	-0.312581	1.73688	0.930259	0.645873	-1.43489	-1.72707	-0.655264	1.36358	-0.103843	-0.555638	-1.77077	-0.975194	-1.89645	1.31591	-0.58076	1.33621	0.749793	1.75458	-0.958931	-0.416427	-1.51595	-1.6693	1.14016	2.142
TCGA-D8-A27H	0	-0.0882051	-0.65478	0.500887	-1.04295	-0.608613	0.407496	0.154277	0.292293	0.885934	-0.512394	-0.0548117	-0.323603	0.430908	0.301401	-0.270606	-0.474238	0.832717	-0.0765774	0.267039	0.59104	0.429595	0.461378	-0.636981	0.360823	0.0173581	-0.0621123	-0.807953	0.240201	0.166326	0.533819	0.70357	-0.414224	0.687284	-0.412434	-0.490467	-0.356607	0.0749395	-0.608748	0.0903858	0.532185	-0.99011	-0.757202	-0.143719	-0.130324	0.227922	0.978721	-0.636626	-0.892796
TCGA-A2-A0YT	0	-0.356727	-2.42931	2.23987	1.24212	1.31662	1.10792	1.7448	2.00066	2.21719	-1.62308	-0.400941	-1.64839	-1.97009	1.47084	-1.29671	0.404194	-1.22892	0.417291	1.41672	2.34604	-1.45737	1.78942	-2.00992	1.88822	-2.27294	-0.0764774	-0.983797	0.580337	1.44799	-1.71579	-0.118299	0.375597	2.37733	-1.8162	-0.0178906	-0.106631	-2.25935	-2.22977	1.44968	0.613126	-0.77705	1.32917	-2.41662	-2.53454	-2.26795	-1.03217	-1.47079	1.02577
TCGA-EW-A6SB	0	3.03733	0.660832	-0.287148	1.22671	0.00196421	-2.62659	-1.44487	-0.242849	-0.43934	0.311471	2.57997	2.18249	-0.979821	-2.43435	2.06298	1.21176	-0.973349	-2.21565	-2.2792	0.479149	-1.38367	-1.67423	1.22527	0.7953	0.30901	-3.12242	-0.332299	1.40125	-1.17567	-1.97625	-1.70341	-1.692	0.870642	1.07097	1.41068	-0.566399	2.2566	-0.235192	0.0323945	-1.81981	0.0400643	1.1268	-1.02857	1.05601	-1.06267	-2.03709	0.104654	-1.21088
TCGA-AN-A0AR	0	1.55594	0.274008	0.175572	1.08292	1.23976	-1.36567	0.512386	0.410487	-0.350219	-0.063032	1.54614	1.39987	-1.49055	-1.40932	0.11682	1.15419	-0.812201	0.225814	-1.22672	0.13092	-1.25672	-0.998296	0.826681	0.895096	-1.09657	-1.36516	0.151028	0.942559	-0.460071	-1.17733	-1.1826	0.378641	0.550022	0.712953	1.0372	-0.073476	-0.168768	0.0907034	0.3917	-1.20358	0.350139	0.988426	-1.37952	-0.375865	-0.78267	-1.34193	0.286493	0.240665
TCGA-EW-A1J5	0	-0.61198	0.320476	-0.26922	1.21901	0.0175757	0.219404	0.52657	0.213115	-0.377155	-0.0305837	-0.605361	-0.146803	-0.353101	0.178868	0.146695	1.48809	-1.34283	0.676179	-0.101387	-0.0127821	-1.49738	0.220605	0.0415589	-0.0422198	-0.109016	0.500585	-0.427008	1.4901	-0.492948	0.713592	-1.0639	0.342154	-0.299665	-0.22616	0.681751	0.723226	-0.540248	0.237175	-0.365797	-0.63116	-0.647663	-0.100819	-0.0372691	-0.0688997	-1.19847	0.130512	-0.219841	0.101032
TCGA-C8-A1HN	0	-0.768712	0.631446	-0.174861	-0.886336	-1.55298	0.84052	-0.918991	0.0767112	-1.25364	-0.865637	-0.512662	0.381504	1.79906	0.0441449	0.21504	0.00695393	1.61093	-0.0361286	0.444899	-0.433099	1.10497	-0.214885	0.356602	-0.800428	1.08518	0.309208	-0.839213	-1.0637	0.167035	2.34144	0.642271	-0.243905	-1.30362	0.933492	1.527	1.86551	0.595406	0.40343	-0.318796	-1.47861	-0.700034	-1.55643	1.74247	1.03683	1.30365	1.91654	-0.475337	-0.432882
TCGA-LL-A6FP	0	-0.69928	0.535834	-0.580273	-0.096804	0.693184	0.236465	0.135982	-0.649496	0.25917	0.539621	-0.325571	-0.169802	0.128662	0.343797	0.428375	-0.461256	-0.285323	-0.14912	-0.400548	-0.177166	-0.0421144	-0.162697	0.209451	-0.791834	0.714598	1.0373	0.612716	-0.014244	-0.173969	0.53847	0.222522	0.0893815	-0.263205	0.245897	-1.15635	-1.01362	-0.122254	0.279846	-0.625267	0.863685	0.336294	-0.484606	0.332324	0.157746	-0.201234	0.0206503	0.212748	0.39826
TCGA-E2-A14T	0	-1.63037	-0.375008	0.495899	-1.63385	-1.2807	1.84505	-0.620118	1.03871	-0.307928	-0.512733	-1.30452	-0.985353	1.6387	1.21757	0.062131	0.319156	1.64887	-0.295982	2.05282	-0.0200575	1.19801	1.10523	-1.01386	-0.587456	0.892026	1.06596	-0.83491	-0.622383	0.685091	2.7659	1.00133	-1.08282	-0.971207	-0.497954	-0.203762	1.23699	0.844752	-0.368459	0.132813	0.505874	-1.44014	-1.82302	2.03075	0.529505	1.35049	2.32383	-1.46496	-0.628464
TCGA-EW-A1IX	0	-0.118913	0.243072	-0.191829	0.361732	0.756213	0.0424099	0.437112	-0.0710931	0.0251068	0.411369	0.334729	0.0452957	-0.578583	-0.0466362	-0.184328	-0.0143418	-0.626557	-0.0663169	-0.346904	0.0402644	-0.497625	-0.492104	0.173638	-0.121922	-0.116042	0.120283	0.114773	0.503879	-0.150836	-0.078818	-0.222358	-0.0590848	0.193343	0.307395	-0.519783	-0.99827	-0.0999679	0.122854	-0.0731717	0.448338	0.412145	0.36606	-0.295295	-0.180301	-0.652275	-0.203043	0.164744	-0.264847
TCGA-C8-A138	0	-0.0393131	-0.175941	0.715245	0.242892	0.746468	0.0675629	1.12105	1.63638	-1.13176	-0.798461	1.0052	0.26044	-0.312559	0.122453	-1.74631	0.490048	0.156415	1.28169	1.16445	0.237307	0.0744781	-0.705102	-0.15601	0.650652	-1.02298	-0.865514	-1.12062	0.0243596	0.618547	1.1614	-0.297302	0.599397	-0.518493	0.428758	1.87254	1.90205	-0.255167	-0.252974	0.0686003	-1.70956	-0.739836	-0.287896	-0.035594	-0.50956	0.0429451	0.648334	-0.915442	-0.563496
TCGA-D8-A1XY	0	-1.13366	-1.17137	1.11775	-1.74498	-0.0318965	1.56545	1.33545	1.41355	0.997223	-0.962296	-0.522505	-1.44951	0.616612	1.35149	-1.92861	-0.0897512	1.17029	1.55892	1.94885	0.838623	0.630137	1.13144	-1.52055	0.376658	-0.749023	0.958752	-1.46047	0.256508	1.58312	2.28227	1.06036	0.532439	0.792522	-1.33005	-1.12323	-0.290603	-0.514305	-1.26735	0.907846	1.74978	-1.71341	-1.27918	0.426241	-1.12205	0.386902	2.27086	-1.56005	-0.986971
TCGA-BH-A0BR	0	-0.33161	-0.970145	0.992408	0.311802	0.865082	0.71234	0.832854	1.38472	0.697682	-0.474928	-0.139155	-0.680265	-0.892151	0.830628	-0.733315	0.139728	-0.492959	0.565364	0.974671	0.942482	-0.769898	0.585081	-1.03881	0.92104	-1.12616	0.348317	-0.441388	0.542639	1.01462	-0.0884008	0.0143193	0.378294	0.868756	-1.09978	-0.615129	-0.526244	-0.537944	-1.09813	-0.00109223	0.857627	-0.410232	0.16619	-0.791124	-1.008	-0.917914	0.0108815	-1.11194	0.415568
TCGA-A8-A096	0	-1.35587	-1.4884	0.811312	-0.562877	0.0189517	1.52772	0.182932	0.874031	0.839245	-0.687197	-0.919717	-0.897446	0.333429	1.46292	-0.45067	0.0477296	-0.287258	-0.0358957	1.39018	1.23993	-0.186322	1.17965	-1.44487	0.161765	0.22179	0.917272	-0.743133	0.690878	0.535404	1.14023	-0.673567	-0.839776	0.0939486	-1.13132	-0.544804	-0.116831	0.155089	-0.458307	0.857139	0.669995	-0.884664	-1.02375	0.18583	-0.532011	-0.631296	1.05951	-1.31188	-0.863951
TCGA-A2-A0CR	0	-1.10257	0.331125	-0.463083	1.27232	0.747794	0.461192	1.18424	-0.288712	-0.104523	0.377032	-0.971539	-0.632625	-1.10133	0.380433	0.0116097	-0.0285576	-1.6147	0.866042	0.171511	-0.752578	-1.49737	-0.229106	0.139322	-0.582155	-0.248175	1.38131	0.918476	1.2735	0.0901177	-0.383741	-0.280816	1.0663	-0.370866	-0.0524585	-0.708608	-0.680519	-1.13451	0.30736	-1.14594	0.673219	1.00864	0.595837	-0.28725	-0.524635	-1.24731	-0.99474	0.637027	1.42029
TCGA-EW-A3U0	0	-0.0239794	-0.574522	0.370145	0.78011	1.01384	-0.0709329	1.46687	0.227559	0.646309	-0.270424	-0.0764281	-0.55019	-1.18669	0.288151	-1.16527	0.454337	-0.881861	1.21378	-0.0116241	0.516179	-0.986401	0.300762	-0.514936	0.541341	-1.36922	0.293144	-0.721821	0.837221	0.0574611	-0.487163	-0.420438	0.975968	0.838873	-0.725605	0.283074	-0.473205	-1.30471	-0.28476	0.055066	0.279564	-0.491957	0.881004	-1.26406	-1.0741	-1.26776	-0.848395	-0.13542	0.649131
TCGA-GM-A2DD	0	0.198573	0.350248	-0.222668	0.334867	0.966479	-0.285172	0.331138	-0.152252	0.386237	0.67064	0.489044	0.208076	-0.554501	-0.143382	0.0169449	-0.23795	-0.300594	0.22704	-0.600906	0.0677114	-0.178521	-0.573832	0.315229	-0.161905	-0.28579	-0.0936301	0.538597	0.214455	-0.398481	-0.439088	0.371298	0.298904	0.392937	0.155413	-0.205914	-0.750838	-0.032095	0.149336	-0.113592	0.351637	0.708019	0.771242	-0.151012	-0.0167883	-0.108215	-0.25616	0.290992	0.157108
TCGA-LL-A5YL	0	-1.43998	0.485788	-1.06742	-0.251274	0.620992	0.481904	0.642815	-1.06997	0.294279	1.36912	-1.46515	-0.616158	-0.263808	0.376259	0.171093	-0.644063	-0.173683	0.586489	-0.548327	-1.04642	0.640745	0.256333	0.0956782	-0.584952	-0.0162492	1.82142	0.793398	-0.484992	-1.10511	-0.693058	-0.0144747	0.724526	-0.441211	-0.376316	-1.77086	-0.953415	-0.940808	1.30778	-0.30896	1.33351	0.442687	0.818617	-0.171756	-0.100671	0.176641	-0.680574	0.814025	0.996863
TCGA-A2-A0EM	0	-0.444632	-0.29197	-0.263581	-0.989887	-1.1643	1.19298	-1.6247	-0.130797	0.0287733	-0.149564	-0.805214	-0.239567	1.4004	0.403962	0.933166	-0.736665	0.95539	-1.30924	0.440268	-0.0821253	0.728806	0.506206	-0.51849	-0.32794	1.23151	0.802593	-0.413292	-0.412937	0.348427	0.867889	0.669564	-1.34594	-0.577257	-0.498268	-0.508725	-0.790618	1.52074	-0.248251	-0.176857	0.869745	-0.547878	-1.12274	1.53902	1.15558	1.17065	0.715295	-0.514083	-0.334244
TCGA-B6-A0RS	0	1.21815	1.72694	-1.08453	0.717767	0.0248212	-1.78512	-1.09516	-1.71189	-1.41988	0.996763	1.25025	2.16799	-0.0361929	-2.26986	1.35472	0.270815	-0.362402	-0.337476	-2.45667	-1.13025	0.120061	-2.30169	2.09681	-0.950083	0.560462	-1.32976	1.60032	0.122069	-2.14768	-0.36712	-0.748035	0.207017	-0.469758	2.54042	2.16632	-0.0775827	1.43988	1.93282	-0.190571	-2.56765	2.05181	0.734677	0.130236	1.55135	0.540419	-0.455895	1.99309	-0.782012
TCGA-JL-A3YW	0	0.649565	0.912107	-0.308376	-0.23278	0.576132	-0.449947	0.019249	0.0998808	-1.05138	0.354044	1.41038	1.18923	-0.417647	-0.866862	-0.0361848	-0.0861001	0.41469	0.29921	-0.590586	-0.265649	0.126491	-1.48622	0.79893	0.119411	-0.463858	-0.613006	0.149261	0.0692716	-0.774002	-0.160997	-0.490021	0.50374	-0.295368	1.14635	0.904438	-0.193055	0.153291	0.610497	-0.363871	-0.937838	1.05301	-0.0342512	-0.161711	0.189264	0.362452	-0.312595	0.431659	0.668679
TCGA-E9-A1N4	0	-0.186604	-0.361322	0.857648	0.0775429	0.767878	0.427663	0.21003	0.622239	0.700399	-0.0158871	-0.583936	-0.654577	-0.91286	0.493805	-0.0274299	-0.0923725	-0.710868	-0.314212	0.201932	0.302287	-0.408566	0.0302257	-0.572666	0.27769	-0.931076	0.00663614	0.38053	0.118664	-0.255833	-0.705595	-0.430957	-0.409754	0.651191	0.185253	0.871003	-0.723324	-0.214871	-0.692331	-0.189249	-0.542742	0.493105	0.00297273	-1.0951	-0.653403	-0.775009	-0.55366	0.379865	-0.449274
TCGA-BH-A0BL	0	0.843821	0.98167	-0.751414	1.06669	1.60607	-0.987881	1.59036	-0.604306	-0.379384	0.908936	1.06813	0.8826	-2.54441	-0.605524	-0.127391	0.294543	-1.39502	1.21087	-1.12388	-0.540385	-1.07896	-1.57825	1.29821	-0.00128949	-1.14973	-0.0721749	1.2982	0.928062	-0.69712	-1.38932	-0.569123	1.98996	-0.100285	0.771153	-1.22894	-1.66183	-1.07578	0.895258	-1.40785	0.629463	1.19958	1.28752	-1.5218	-0.682904	-1.59301	-2.21813	0.993161	2.0309
TCGA-A8-A08P	0	-0.6551	-0.924613	1.05223	0.453038	0.0227666	0.536517	-0.167089	0.828403	0.139613	-1.06356	0.0276196	0.374959	0.0469395	0.498701	-0.180988	0.174834	-0.630861	-0.704458	0.679945	1.14064	-1.29795	0.476543	-0.605663	-0.158364	0.285898	-0.221784	-0.563435	1.34783	0.148799	0.568694	-0.872706	-0.707697	0.193791	0.128697	1.2851	0.676113	0.297556	-0.527848	0.400512	-1.05146	-0.586393	-0.41274	0.0415954	-0.142468	-1.02956	0.709879	-1.05419	-0.699789
TCGA-A2-A3KC	0	-1.06293	-0.262244	-0.434278	0.0867441	-0.649744	0.882918	-0.343912	-0.505029	0.978717	0.0910854	-1.2334	-0.511921	0.594512	0.788774	1.00848	0.0792735	0.0412003	-0.631489	-0.0725309	0.335964	-0.144516	1.03362	-0.592115	-0.022987	0.781223	1.07609	-0.602076	0.00555146	-0.359256	0.060471	0.202238	-0.555003	0.081961	-0.586095	-0.503368	0.0192612	-0.155088	-0.0721408	0.10594	0.460496	-0.876505	0.15701	0.540159	0.268399	-0.138408	0.189707	-0.404487	0.546441
TCGA-AO-A0JL	0	0.728477	1.47455	-1.00389	0.642441	0.595009	-1.40089	0.139306	-0.261048	-2.16343	1.12913	1.47057	1.90474	-0.480572	-1.71006	-0.137487	0.808283	-0.259909	0.542628	-0.938073	-1.35006	-0.399397	-2.1038	1.67281	-0.551282	-0.326617	-1.13175	0.635352	0.441824	-1.17483	-0.156106	-1.15896	0.815744	-1.32847	1.80964	1.30494	1.25547	0.410531	1.39243	-0.460373	-1.91039	1.11429	0.621495	0.309645	0.528985	0.261997	0.0153123	0.560328	-0.27168
TCGA-AN-A0FJ	0	3.09308	0.0318018	0.867137	0.625422	0.479785	-2.01181	-0.884561	1.57051	-0.339593	-0.429887	2.9495	2.09423	-0.981719	-2.19014	1.03564	1.11305	-0.287283	-1.41542	-1.11304	0.959885	-0.641568	-1.07906	0.752588	1.50865	-0.651427	-3.25931	-0.252998	0.915637	0.0335072	-1.56196	-1.40587	-1.74873	1.09844	0.595955	1.11695	0.139605	2.18539	-0.863027	0.683497	-1.62521	0.396095	0.56947	-1.1303	0.334319	-0.365618	-1.25413	-0.269062	-2.15429
TCGA-A7-A3RF	0	-0.706567	0.218515	-1.07305	-3.17091	-3.66624	1.42892	-2.97283	-0.246551	0.130792	0.321407	-1.40677	0.349805	3.3312	0.475054	2.57203	-0.849461	2.6835	-2.58449	0.165615	-0.466816	2.56387	0.328987	-0.195947	-0.121041	3.11304	1.01538	-1.10296	-1.73962	-0.435317	2.27981	1.63069	-3.16512	-1.91486	0.151977	-1.42153	-0.319598	2.92557	0.509462	-0.91489	0.764183	-1.23708	-2.40884	2.87716	2.24374	2.69333	2.30887	-0.964987	-2.27059
TCGA-OL-A66L	0	-0.378177	0.972055	-1.22377	-0.43332	0.104956	-0.269451	0.339629	-1.35585	-0.172013	1.07693	-0.252617	-0.201035	0.221012	0.0426237	0.245538	-1.02905	0.0987668	0.741454	-0.872953	-0.987115	0.513482	-0.500065	0.531797	-1.05423	0.300187	0.648097	1.02607	-0.0712134	-0.802312	-0.0486523	0.698443	0.690286	-0.25792	0.258007	-1.10962	-1.50784	-0.284583	0.792616	-0.877961	0.770759	1.16274	0.540086	0.507073	0.427215	0.549868	-0.660081	1.12876	0.722288
TCGA-E9-A243	0	0.238424	-0.696044	1.08745	0.591202	0.654832	0.0372413	0.194186	1.1673	0.685888	-0.817778	0.326153	0.000278021	-0.556551	0.207219	0.20068	1.11788	-0.686403	-0.464792	0.376271	0.870733	-0.74559	0.220772	-0.49628	0.848219	-0.307407	-0.674274	-0.129943	0.212577	0.512845	-0.224874	-0.911514	-0.900926	0.899363	-0.263032	0.579001	0.182761	0.346789	-0.950406	0.70913	-0.432767	-0.160737	0.396638	-0.697942	-0.308146	-0.626862	-0.0496162	-0.33953	-0.927597
TCGA-BH-A1ET	0	-1.50894	-1.22373	0.549509	-1.05894	-0.644029	2.16433	-0.0730101	0.829489	1.69791	-0.937409	-2.24042	-2.01362	0.885751	1.86455	0.261618	-0.423654	0.79862	-0.208885	1.4959	0.502032	0.836247	1.79516	-1.59233	0.851018	0.353498	1.85898	-0.323666	-1.16079	1.34708	1.01641	1.18637	-0.75364	0.433465	-1.78931	-1.39352	-0.657139	-0.227365	-1.09439	0.210647	1.82457	-0.601433	-1.2107	0.385954	-0.42944	0.601472	0.696574	-0.711584	0.42668
TCGA-BH-A0B4	0	-0.803267	0.278608	-0.12101	-0.0174181	0.199791	0.450113	0.436258	0.164009	-0.676264	0.100554	-0.592192	-0.397874	0.0510655	0.273896	-0.524932	-0.295016	-0.101464	0.859453	0.28513	-0.423289	0.0271915	-0.0732373	0.101217	-0.802498	-0.244284	0.763922	0.428772	0.0618938	-0.30269	0.667947	0.467036	0.68817	-0.678204	0.205	0.186624	0.355938	-0.453222	0.43598	-0.676926	-0.139178	0.427486	-0.0604937	0.355178	-0.106684	0.046427	0.378859	-0.0141292	0.283401
TCGA-A1-A0SE	0	0.164543	0.378425	-0.630109	0.715968	0.311526	-0.281253	0.802057	-0.730664	-0.091872	0.944893	0.0578485	0.36859	-1.13962	-0.360705	-0.465507	0.154935	-1.00933	1.11598	-0.83272	-0.489703	-0.242277	-0.9366	0.777701	-0.265897	-0.694561	0.0489568	0.838983	0.236534	-1.45284	-1.03923	-0.267217	1.80559	-0.255421	0.846558	0.263805	-0.0103996	-0.830523	1.06045	-0.254456	-0.522471	0.695763	1.96493	-0.819259	-0.239285	-0.712985	-0.876885	1.11825	0.595555
TCGA-AR-A24R	0	-0.352918	-1.11269	1.16048	-0.24979	0.126305	0.657602	0.482622	1.11606	1.04372	-1.29053	-0.194693	-0.589867	0.0928876	0.505458	-0.573943	0.419466	0.154594	0.235444	0.947247	1.19384	-0.0755422	0.980861	-1.00152	0.82308	-0.483337	0.0147343	-0.874176	-0.0573939	1.01776	0.40259	0.024439	0.00337972	1.01757	-0.807797	0.414031	0.199742	-0.474115	-1.19554	1.01554	0.0225358	-0.590333	-0.611213	-0.193211	-0.786772	-0.250188	0.451587	-0.86344	0.0394328
TCGA-A2-A04W	0	0.418631	-0.193707	0.447919	1.28026	0.918109	-0.429911	0.935918	1.10635	-0.717323	-0.202321	0.958014	0.509193	-1.23602	-0.366844	-0.788672	0.864633	-1.06302	0.603239	0.24636	0.0934338	-1.19709	-0.701285	0.225494	0.533558	-1.06052	-0.947037	0.0791216	0.774566	0.106438	-0.627176	-1.08714	0.664837	-0.0753727	0.428874	0.803167	1.11254	-0.58149	-0.171374	-0.205202	-1.04873	0.195412	0.829608	-0.750172	-0.777067	-0.87929	-0.638185	-0.320221	0.336774
TCGA-E2-A1AZ	0	0.427372	0.0719841	0.115241	0.12306	0.421249	-0.341998	-0.3792	0.290069	-0.374089	-0.166654	0.177311	0.428504	0.0454359	-0.634813	0.558844	0.495176	0.276934	-0.46351	-0.293621	-0.269363	0.0126977	-0.268548	0.147041	0.0932827	0.18227	-0.44148	0.204037	-0.301396	0.0212339	-0.243323	-0.21319	-0.737761	0.202902	0.0140086	0.538975	-0.112746	0.516068	-0.10726	0.389576	-0.396301	0.29448	0.207712	0.0929418	0.500539	0.567185	-0.261171	0.235658	-0.267683
TCGA-LL-A73Y	0	-0.931523	-0.650431	0.853091	0.417802	0.37125	1.1295	0.516484	0.762623	0.526091	-0.65933	-0.786023	-0.720406	-0.749147	0.809247	-0.502664	-0.0392777	-0.550741	0.0241846	0.938423	0.282539	-0.854212	0.431711	-0.736333	0.375005	-0.330944	0.694217	-0.379283	0.249328	0.803831	0.057202	0.143823	0.411541	0.140246	-0.251019	-0.557761	0.0289281	-0.541066	-0.690923	-0.901679	0.616328	-0.685735	-0.382675	-0.411998	-0.817882	-0.862622	-0.120976	-0.722903	0.9435
TCGA-D8-A145	0	-1.23576	-1.04635	0.612125	-0.0329899	-0.343133	1.36433	0.724483	0.558982	0.925621	-0.733759	-0.98311	-1.07867	-0.0560176	1.25258	-0.79516	0.429083	0.0176988	0.57305	1.31317	0.897338	-0.456756	1.3123	-1.40381	0.769184	-0.379339	1.03011	-1.43433	0.60236	0.644379	0.548606	-0.0128224	0.790988	0.443126	-1.14177	-0.403736	0.632842	-1.41841	-0.734476	0.140167	0.750633	-1.5412	-0.346549	-0.336116	-0.981789	-0.726917	0.366511	-1.38276	1.53436
TCGA-AO-A12G	0	-1.02231	0.116821	-0.408468	0.0799021	0.0759487	0.602553	0.431008	-0.236778	-0.512234	0.0824258	-0.750007	-0.0701129	-0.0653358	0.135026	-0.0116136	-0.0358499	0.201922	0.665611	0.292553	-0.52637	0.301732	0.39555	0.139846	-0.643357	-0.113306	0.98385	0.333502	-0.370943	-0.205823	0.379541	0.199749	0.694341	-0.795588	-0.0557636	-0.0891409	0.514516	-0.384718	0.472908	0.71087	0.227023	-0.0827445	0.0669788	0.782625	0.259748	0.52185	0.586085	0.0158075	0.361334
TCGA-AR-A1AL	0	-1.97307	-0.832698	0.121331	0.0329288	2.07115	1.07718	1.67984	0.101362	1.60582	0.51329	-1.73531	-2.16735	-0.737779	1.58668	-0.956396	-1.32037	-0.523798	1.25687	0.54783	-0.152285	0.21596	1.51792	-1.26121	0.417861	-1.31234	2.44497	1.00546	-1.02994	0.526	-1.25728	0.469322	0.820655	0.83481	-2.05849	-2.27841	-1.46295	-2.18335	-0.390106	0.612828	2.53999	0.868638	0.791466	-1.06704	-1.35054	-0.283735	-0.852447	0.211961	1.47094
TCGA-AO-A128	0	0.487981	3.76835	-3.68463	2.51195	1.35722	-2.95723	-0.123362	-2.86752	-2.85415	3.51161	1.16066	2.60457	-2.00894	-2.67212	2.48785	0.77767	-2.58588	-0.257244	-3.25634	-3.15744	-1.90979	-3.51553	3.58552	-1.74769	1.25345	0.0239736	3.29738	1.59004	-3.31048	-1.40268	-2.12932	0.649441	-2.79329	2.5903	-0.719143	-1.32906	0.714895	3.41474	-2.00558	-0.473178	3.58978	0.410186	0.493936	2.09986	-1.10635	-2.3918	3.90069	0.952816
TCGA-E2-A15M	0	-0.570097	-0.544307	0.340509	0.117459	0.272535	0.481902	0.158095	0.0775257	0.553752	-0.106047	-0.308278	-0.673324	0.0435733	0.696774	-0.278036	-0.470813	-0.0857206	-0.168259	0.651124	0.379878	-0.314966	0.518821	-0.75021	0.00936664	0.0654272	0.489884	-0.612287	0.190258	0.554306	0.083063	0.333985	-0.125389	0.516496	-0.769224	-0.440938	-0.330132	-0.164647	-0.700504	-0.0937286	0.765811	-0.383957	-0.0450003	-0.0816078	-0.136331	-0.29024	0.101965	-0.727786	0.299131
TCGA-E2-A108	0	-0.16876	-1.02624	0.835202	0.992473	1.1507	0.474184	0.810689	0.805339	0.960726	-0.322393	-0.145249	-0.720982	-0.934264	0.646652	-0.381253	0.482788	-0.82392	-0.0843753	0.712074	0.767901	-1.05073	0.600635	-0.919036	0.610703	-0.799833	0.105618	-0.4514	0.620632	0.862206	-0.394518	-0.496166	0.0572872	1.20457	-0.969441	0.000822884	-0.329269	-0.660121	-1.03603	0.406348	0.44708	-0.448967	0.592685	-0.969969	-0.863455	-1.17359	-0.475013	-0.659024	0.494139
TCGA-AN-A0AK	0	0.111919	-0.54705	1.40443	-0.18413	-1.32867	0.238642	-0.391982	1.75906	-0.66983	-1.69045	0.812852	0.991227	0.880955	-0.299615	0.149912	1.51397	0.624844	-0.746442	1.28533	0.938917	-0.458041	0.015061	-0.0970063	0.59829	0.531662	-1.38305	-1.55597	1.02106	0.521437	1.75063	-0.995623	-1.20983	-0.353445	0.726931	1.88323	2.79355	1.13586	-0.71593	0.513148	-1.8184	-1.44685	-1.67379	0.979859	0.294551	0.151212	2.00634	-1.97411	-1.7324
TCGA-A7-A3IY	0	-2.37887	0.0991339	-1.09977	-4.3979	-3.77746	2.67734	-3.43723	-0.911385	0.24334	0.488931	-2.92181	-0.236159	4.6232	1.45954	3.33923	-1.69223	3.70437	-3.04692	0.998367	-1.25738	3.98709	1.40164	-0.818107	-1.20552	3.94935	2.58241	0.212232	-2.96046	0.127032	3.36193	1.86514	-3.87351	-2.59897	-0.578364	-2.61155	-0.780095	3.4031	0.765281	-1.32421	1.86673	-1.08405	-3.41862	4.06107	2.79754	4.03388	3.54598	-0.884215	-2.79167
TCGA-E2-A15S	0	-0.354152	-1.57121	1.51645	0.812933	1.55657	0.781039	1.12791	1.35961	1.75288	-0.956895	-0.257844	-1.3101	-0.906269	1.449	-0.588323	-0.0109538	-0.720021	-0.0225861	1.15438	1.41783	-0.819136	1.19596	-1.50223	1.25726	-1.08699	0.130923	-0.460805	-0.107093	1.47286	-0.366532	-0.129539	-0.224497	1.79129	-1.59009	-0.297397	-0.318939	-1.15687	-1.76811	0.478402	0.666951	-0.48056	0.381765	-1.38578	-1.38752	-1.20442	-0.412249	-0.993698	0.72184
TCGA-A2-A0YD	0	-1.38053	-1.05214	0.389155	0.988385	1.61447	0.948425	1.90856	0.230479	1.47461	-0.00883756	-1.5962	-1.9163	-1.57619	1.23455	-0.837914	0.349179	-1.49615	1.26107	0.875927	0.437873	-1.1101	1.41486	-1.06146	0.604254	-1.44997	1.77454	0.0317018	0.644759	0.767743	-1.0287	-0.561391	1.02537	1.29526	-1.96296	-1.70104	-1.32483	-1.90676	-0.618786	0.49282	2.08882	-0.203797	0.745456	-1.48788	-1.74466	-1.53014	-1.0855	-0.355482	1.46961
TCGA-AN-A0XO	0	-1.60977	0.407725	-0.895943	-1.59081	0.672559	0.484451	1.58187	-0.764015	0.0938689	1.4206	-1.20548	-0.857956	0.246268	0.473679	-1.88909	-0.887335	0.592566	2.29684	0.486093	-1.36603	1.27764	-0.012904	0.29991	-1.25802	-0.538443	1.86791	0.545843	-0.246673	-0.719997	1.10895	1.15993	1.90251	-0.50921	-0.136232	-1.74383	-0.821053	-1.14941	1.20219	-0.835408	1.56544	0.326911	-0.892609	0.406597	-0.420887	0.932936	0.827612	0.815346	0.150166
TCGA-B6-A0RT	0	0.68273	0.157069	0.441796	1.36847	1.04822	-0.701468	0.0955339	0.741074	-0.688855	-0.566487	1.27206	1.04744	-0.80565	-0.689324	-0.041199	1.10285	-0.971988	-0.105671	-0.221869	0.345412	-1.53356	-0.898934	0.575908	0.373775	-0.196039	-1.08656	0.061954	1.06745	-0.0906054	-0.0636496	-1.32145	-0.109543	0.127534	0.673988	1.6051	0.640033	0.382701	-0.160148	0.0721216	-1.28719	0.446609	-0.0549847	-0.267172	0.115719	-0.729443	-0.118427	-0.0234709	-0.172194
TCGA-A2-A0CK	0	-0.255582	0.429862	-0.682093	0.975845	0.623548	-0.473064	0.420708	-0.427184	-0.357052	0.655369	-0.00760516	0.316422	-0.303522	-0.368435	-0.0664188	0.543322	-0.840785	0.1723	-0.314983	-0.666949	-0.909359	-0.716957	0.482185	-0.517896	0.182591	0.308889	0.406595	0.855991	-0.277202	0.26117	-0.587009	0.328403	-0.475714	0.393351	0.0138298	-0.089465	-0.074427	0.446697	-0.608766	-0.118517	0.480637	-0.178134	0.471147	0.266382	-0.284654	-0.30462	0.575684	0.563882
TCGA-C8-A1HI	0	-0.333544	-1.77554	1.89262	1.11044	2.05143	0.652893	2.12184	2.53548	1.42225	-1.48046	0.0759351	-1.38174	-1.6392	1.5544	-1.55151	0.917634	-1.10484	1.47226	1.65461	1.42477	-1.65784	1.31588	-1.6766	1.94514	-2.36097	0.0885866	-0.32233	0.914976	1.93209	-0.0715766	-0.68976	0.512578	1.67241	-1.98674	-0.146712	0.359673	-1.88205	-2.03198	0.42534	0.605777	-0.746413	0.459399	-2.02924	-2.22779	-1.8415	0.05192	-1.34816	0.599339
TCGA-A7-A6VW	0	0.888946	0.303545	-0.362702	0.394882	0.480672	-0.961508	0.358747	-0.108559	0.175626	0.281481	0.674656	0.356773	-0.653684	-0.612009	0.142071	0.681337	-0.403922	0.249439	-0.81805	-0.192453	-0.444342	-0.627404	0.423669	0.41523	-0.658585	-0.686601	0.193195	0.35427	-0.444643	-0.988922	-0.723868	0.080261	0.52141	0.0160207	0.285085	-0.720667	-0.048212	0.048943	0.0621703	-0.386236	0.252152	0.800006	-0.7402	-0.0886021	-0.373563	-0.950278	0.603012	0.0130947
TCGA-D8-A73W	0	0.158267	0.116276	0.0802991	-1.45613	-1.2584	0.549226	-1.48462	0.851017	-0.510049	-0.141506	0.292998	0.549611	1.42585	-0.141051	1.40666	-0.335272	1.50858	-1.58027	0.457878	0.11188	1.02699	-0.156579	-0.0643484	0.302472	1.19992	-0.272567	-0.23643	-0.517193	0.116826	1.01694	0.43385	-2.14256	-0.455211	0.0535792	-0.317871	-0.0566701	1.94966	-0.316154	-0.0141264	0.226323	0.040362	-1.32988	1.1801	1.25624	1.41161	1.4879	-0.912783	-1.73764
TCGA-AO-A0JE	0	0.593359	1.48901	-1.22542	1.4671	0.950304	-1.30737	-0.0988443	-0.718069	-1.67074	1.4351	1.06023	1.58527	-0.795078	-1.54107	0.372206	1.26535	-1.50927	0.402457	-1.40074	-1.24412	-1.18564	-1.87309	1.67786	-0.605027	-0.156398	-0.585096	1.24761	1.08475	-1.50732	-0.362609	-1.90331	0.7992	-0.911766	1.46137	1.23826	0.201763	0.647175	1.46306	-0.729125	-1.45409	1.69276	0.65032	0.0695879	0.779408	-0.650462	-0.40798	1.4998	-0.0788679
TCGA-B6-A1KN	0	0.194218	0.907954	-0.250016	0.0182011	-0.549708	-0.461543	-0.940397	0.0454977	-1.72383	-0.169598	0.488734	1.28791	0.701893	-1.1842	0.93391	0.713352	0.487597	-0.765646	-0.345412	-0.940075	0.143124	-1.30761	1.05716	-0.608849	0.986382	-0.790102	0.493195	-0.154555	-0.550656	0.631684	-0.830468	-0.751326	-0.804491	1.72719	1.49477	1.10595	1.02839	0.667358	-0.211525	-1.79737	0.759733	-0.202826	0.583664	1.1139	0.807091	0.773977	0.437311	-1.17197
TCGA-AN-A0FZ	0	-1.41541	0.132821	0.192556	-2.54706	-0.718425	1.05184	-0.122512	1.43015	-0.396915	0.0517946	-0.231521	-0.282098	1.77994	1.00805	-0.248228	-0.0335064	2.85558	0.113391	1.86733	-0.385392	2.276	0.744764	-0.702857	-0.0298682	0.667076	0.705168	-0.629832	-1.55655	0.518725	2.86368	1.63005	-1.03887	-1.42786	0.0114464	-1.41545	1.8388	0.897237	0.030748	0.182469	0.79708	-1.46487	-1.95867	1.81027	0.413995	2.34538	2.72563	-1.55642	-1.20006
TCGA-D8-A1JP	0	-0.839643	-1.06624	0.626035	-0.649539	-0.485577	1.09261	0.44312	0.589443	1.15946	-0.510077	-0.735863	-0.753033	0.388398	1.09164	-0.729844	-0.0932374	0.43427	0.273198	1.10227	0.778118	0.185226	1.06241	-1.20019	0.419707	-0.245307	0.792069	-1.26079	0.142798	0.570146	0.868427	0.531849	-0.0606143	0.482715	-0.896388	-0.64075	0.124035	-0.431028	-0.736425	-0.267869	0.813122	-1.5087	-0.673971	-0.116749	-0.610134	-0.219579	0.882191	-1.20517	-0.119491
TCGA-A8-A086	0	-1.90183	-2.7019	1.61364	-1.84924	-1.19483	2.91634	-0.0657025	1.58646	1.63924	-2.1958	-2.01521	-1.70216	1.6403	2.54724	-1.46651	-0.634197	1.00464	0.30351	2.43106	1.85563	0.527137	2.49133	-2.37432	0.216282	0.285089	1.63286	-2.17267	-0.231313	1.43978	2.05759	1.06425	-0.438502	0.580987	-1.90055	0.522039	0.377984	-0.526142	-1.73158	0.503103	0.216914	-2.2076	-2.05896	0.781523	-0.950139	-0.00787394	2.05545	-2.00505	-0.263071
TCGA-E2-A1LA	0	-0.0625349	-0.0171928	-0.101161	-0.140768	-0.286314	0.178119	-0.304393	0.163354	-0.243283	-0.0369522	-0.0204447	0.0362122	0.576775	0.0488182	0.191673	-0.279628	0.318705	-0.303239	-0.0998587	0.0191066	0.31736	0.0704194	-0.102641	-0.325893	0.2628	0.00253036	-0.0355826	-0.268364	-0.00795413	0.204827	0.21994	-0.228511	-0.101418	-0.0709187	0.42065	0.275582	0.0953405	-0.143875	0.154346	-0.411519	0.158083	0.00831659	0.637669	0.372855	0.447678	0.108821	-0.228997	0.0725735
TCGA-AN-A0FT	0	-1.28655	1.02442	-0.554221	-0.129377	0.115635	0.208432	1.61303	0.106599	-1.23466	1.1112	-0.304225	-0.0644041	-0.615063	-0.0623517	-0.855765	1.32681	-0.576388	1.7589	0.844491	-0.888324	-0.73578	-0.699526	0.839063	-0.951161	-0.675128	0.777823	-0.239725	1.89013	-0.785471	2.06961	-0.738363	1.64352	-1.27278	1.12631	-0.785991	0.990804	-0.587046	0.95692	-1.47687	0.192784	-0.571831	-1.50684	0.364101	-0.747958	-0.854092	1.49251	-0.767683	-0.104765
TCGA-EW-A1OY	0	-0.432369	1.24407	-0.967337	-0.514049	-0.44213	-0.181661	-0.104514	-0.978463	-0.921413	0.746977	0.0763965	0.656977	0.624967	-0.514166	-0.0819749	-0.309695	0.0909675	0.630329	-0.784692	-0.876284	0.371449	-1.06521	1.09721	-1.13748	0.604456	0.408242	0.457514	0.264879	-1.03899	1.10396	0.405575	0.656787	-1.24983	1.25206	-0.0122957	-0.0191794	0.332225	1.24865	-0.699988	-0.253747	0.755498	-0.468191	1.15844	0.824526	0.62393	1.01723	0.694537	-0.713935
TCGA-BH-A0H0	0	-0.903725	-0.208376	0.16538	-0.353733	0.411488	0.829308	0.31182	-0.00738316	0.205761	0.178361	-0.572042	-0.3463	-0.281922	0.655438	-0.157026	-0.875295	0.23512	0.00179096	0.438746	-0.230115	0.121302	0.161647	-0.393438	-0.412245	0.0281676	1.07275	0.397835	-0.177822	0.431868	-0.0554126	0.537521	0.271337	-0.188089	-0.305655	-1.52948	-1.00484	-0.219797	-0.0306246	-0.725961	1.51163	0.143626	0.05251	0.232489	-0.100545	0.0522504	-0.149097	-0.108977	0.756394
TCGA-AC-A2FO	0	-1.73771	-0.284346	-0.255336	0.787966	0.64349	1.05382	1.12719	-0.291598	0.817436	0.363794	-1.65265	-1.52061	-0.60604	1.40324	-0.389179	-0.460671	-0.865832	0.845214	0.697248	-0.473217	-0.629684	1.00976	-0.855763	0.344247	-0.572444	1.87604	0.293525	0.399594	0.348812	-0.204198	-0.00811793	0.544951	0.0185445	-1.19585	-1.6546	-0.200695	-1.62532	0.1754	-0.774062	1.4931	0.0887084	0.501984	-0.808772	-0.695059	-1.06913	-0.775492	-0.133471	1.7252
TCGA-A8-A06P	0	-2.07806	-1.62353	0.913577	-1.27769	0.163007	2.05563	1.19871	0.9374	0.92389	-0.950784	-1.71815	-1.48711	0.729369	1.88643	-2.18463	0.0377045	0.341096	1.89546	1.95068	0.719684	0.156173	1.64247	-1.43357	-0.623397	-0.701299	2.04881	-1.23264	0.342134	1.00211	1.93175	0.632277	1.09565	0.158826	-1.16602	-0.163023	0.138521	-1.29115	-0.721158	-0.0232425	0.661384	-1.5141	-1.32873	0.564463	-1.49688	-0.23681	1.58852	-1.11905	0.315383
TCGA-GI-A2C8	0	0.0196955	-1.07512	1.5656	1.62151	2.37556	-0.593976	2.6906	2.02882	1.06207	-0.420928	1.22207	-0.768948	-2.48909	0.873802	-1.73399	0.671087	-1.74958	1.47264	1.05321	0.837734	-1.83809	0.304175	-1.10411	2.14249	-2.67198	-0.694733	0.155448	1.17196	1.17491	-1.50577	-1.07287	0.700153	1.24061	-1.32321	-0.867503	0.508344	-2.01279	-1.261	-0.399171	0.716321	0.345366	1.36744	-2.51018	-2.28996	-1.93017	-1.20154	-0.704171	0.887776
TCGA-OL-A66K	0	-1.76385	1.04194	-0.638866	-0.212812	0.146309	0.868392	1.11291	-0.275877	-0.807523	0.889954	-0.846199	-0.530065	-0.142424	0.566976	-0.489863	-0.217958	-0.412749	1.63506	0.5638	-0.754853	0.0740633	-0.253711	0.35242	-1.58943	0.114665	1.37769	0.899503	0.683607	-0.648306	1.01914	0.26828	1.56717	-0.878526	0.582921	-0.991136	0.287257	-0.758068	0.854357	-0.536743	0.689489	0.709595	0.38028	0.758181	-0.160471	-0.0832186	0.65169	0.175842	0.588162
TCGA-E2-A152	0	-0.783617	-0.300053	0.698974	0.047006	0.649329	0.493571	0.862857	0.811243	-0.200943	-0.432192	0.155858	-0.340298	-0.150782	0.570677	-0.957133	-0.361993	0.0171939	0.65139	0.936264	0.279301	-0.237675	0.244009	-0.404993	-0.0252288	-0.519686	0.121054	-0.229316	0.214906	0.526607	0.484556	0.186332	0.335527	0.0522445	-0.0844971	0.151971	0.909912	-0.596478	-0.433011	0.0790864	-0.132814	-0.0199531	-0.270388	-0.0556142	-0.46321	-0.256128	0.370809	-0.745837	0.253798
TCGA-AC-A3BB	0	-0.793424	-0.277772	0.0172271	0.732492	0.888583	0.220467	1.89077	-0.144399	0.230741	0.192377	-0.323392	-0.586351	-1.18359	0.573654	-1.36946	0.0265097	-0.88235	1.73101	0.254226	-0.297887	-0.79807	0.226102	-0.211946	0.317857	-1.2328	0.748277	-0.216823	0.849623	-0.0256338	-0.46271	-0.331274	1.76425	0.146927	-0.318428	-0.855598	0.192971	-1.78436	0.415175	-0.611829	0.640219	-0.0663782	0.972064	-1.17593	-1.15697	-1.02798	-1.11217	-0.0775751	1.65086
TCGA-E2-A1B0	0	1.23299	1.22587	-0.483848	0.664722	1.46059	-1.70978	0.208004	0.346249	-1.7142	0.541968	2.11168	1.93126	-0.770095	-1.8197	-0.293695	0.742452	-0.101776	0.49491	-0.937821	-0.856701	-0.71098	-1.93854	1.52424	-0.476565	-0.609517	-1.55972	0.716065	0.577314	-0.889115	-0.257813	-0.751733	0.139798	-0.611228	1.49049	1.6478	0.55198	0.668287	0.851871	0.230638	-1.7455	0.870641	0.622661	-0.148865	0.429528	0.315948	-0.383762	0.565104	-0.696225
TCGA-AR-A24K	0	0.0810475	-0.725408	0.250386	-1.34695	-0.128774	0.515231	-0.228082	0.174379	1.51646	-0.31633	-0.335491	-0.663075	0.601331	0.544387	0.0523573	-1.59061	0.978476	0.0337333	-0.152618	0.602388	1.19305	0.803058	-0.607684	0.466602	-0.333019	0.528322	0.322806	-1.5262	0.129281	-0.517367	1.48462	-0.257948	0.735313	-0.924699	-0.323824	-1.06096	0.202761	-0.637196	0.771132	0.609681	0.498637	0.0271221	-0.0972892	-0.128681	0.660843	0.0313332	0.022848	-0.159937
TCGA-D8-A1XW	0	0.471338	-0.413698	0.957317	0.468862	0.232142	-0.132437	-0.123458	1.21313	0.292171	-0.803474	0.760038	0.0998699	-0.18426	-0.0277284	0.529452	0.545577	-0.108091	-0.690171	0.448839	0.96699	-0.551966	0.400807	-0.499093	1.09389	-0.299113	-1.03304	-0.685827	0.185529	0.867664	0.120162	-0.605971	-1.17714	0.717997	-0.596467	0.484117	0.606058	0.858557	-1.1925	0.407156	-0.336734	-0.726741	-0.426093	-0.360728	-0.0172989	-0.299556	0.0707678	-0.961313	-0.779568
TCGA-A2-A3KD	0	-0.376888	-1.17601	0.448004	-1.79303	-1.58005	1.3667	-1.34736	0.83887	1.16849	-0.173821	-1.05898	-0.600857	1.67604	0.996502	1.08075	-0.64059	1.55151	-1.79785	1.01637	0.30465	1.58763	0.775204	-1.24144	0.370472	1.17832	0.622661	0.106651	-1.11007	0.742014	0.653482	0.925068	-1.82379	-0.216177	-0.873098	-1.18124	-0.688249	1.56802	-0.886659	-0.326421	1.28559	-0.144336	-1.0136	1.29824	0.639807	1.44297	1.28142	-0.619592	-1.38959
TCGA-E9-A1NE	0	0.402091	-0.29437	0.57703	0.957747	1.1117	0.0910503	-0.0869014	0.202157	0.432281	0.00700411	-0.139064	0.00896009	-1.05627	-0.0275212	0.414211	1.46608	-1.13223	-0.98865	-0.310232	0.354988	-1.25093	-0.296651	-0.235722	0.260589	-0.697257	-0.660554	0.0294032	0.933139	-0.298623	-0.614642	-1.64337	-0.726056	0.943137	0.380846	1.62544	-0.969292	0.0206377	-0.706253	0.271419	-1.04101	-0.227965	0.167902	-0.94157	-0.20107	-1.3466	-0.689767	0.598674	-0.389655
TCGA-E9-A54Y	0	-0.638169	-0.210153	0.226382	1.2317	-0.403503	0.341525	-0.386914	0.0520845	0.46151	-0.429812	-0.695964	0.259189	0.10096	-0.0123706	1.326	2.26672	-1.29971	-1.27689	0.0740707	0.384149	-1.21457	0.478876	-0.0225597	0.0632059	1.30152	0.262166	-0.519541	1.17804	0.0919328	1.04866	-1.43702	-1.12398	0.138935	-0.0419065	0.0696268	0.214934	0.841132	-0.173613	0.121279	0.0552307	-0.817208	-0.831796	0.863689	0.654444	-0.662998	0.53021	-0.0240215	-0.778979
TCGA-E2-A1IL	0	-0.994775	-0.296425	0.232657	-0.28171	1.17243	0.688469	1.02317	0.138042	0.581708	0.213045	-0.734767	-0.992879	-0.543258	0.780724	-0.756762	-0.817481	0.385924	0.966483	0.810564	-0.247851	0.371725	0.506478	-0.545874	-0.296067	-0.764218	1.16375	0.654474	-0.343756	0.488603	-0.142138	0.817429	0.745517	0.406119	-0.72249	-1.04218	-0.691877	-0.940187	-0.17773	0.0253444	1.36704	0.497874	0.150504	-0.299824	-0.519115	0.128297	-0.201903	0.146392	1.07888
TCGA-E9-A1R3	0	-0.749706	-0.84978	0.81526	-0.270064	0.200254	0.765344	0.809933	0.226894	0.806937	-0.583559	-0.787115	-0.759375	0.179136	0.630029	-0.987523	0.41063	-0.131981	1.0255	0.707794	0.282982	0.286613	0.736837	-0.625576	-0.229134	-0.679476	0.616156	-0.183147	-0.0585692	0.922016	0.661989	0.126001	0.496178	0.853952	-0.374425	-0.227635	-0.522941	-0.510293	-0.707845	0.32037	0.529845	-0.358057	-0.0860492	-0.0293247	-0.586432	-0.0398904	0.70187	0.023205	-0.607642
TCGA-B6-A0IE	0	-0.739986	0.584125	-0.379244	0.203494	-0.130209	0.26401	-0.00464375	-0.167123	-0.768503	-0.182462	-0.42946	0.158316	0.389164	-0.0524394	0.523383	0.373829	-0.0879183	-0.049087	-0.0485464	-0.748845	0.157531	-0.381225	0.463337	-0.300285	0.867776	0.20222	0.158932	-0.168401	-0.394135	0.783873	-0.513302	-0.214899	-0.777391	0.720452	0.483138	0.807177	0.25605	0.768656	-0.131938	-0.944963	0.279764	-0.134226	0.517144	0.454116	0.451898	0.104193	0.378373	-0.0849573
TCGA-C8-A12N	0	-2.51584	-1.5407	0.994513	-1.92157	-0.156333	2.71512	1.45331	0.762764	1.5885	-0.987946	-2.92558	-2.66146	0.859517	2.4011	-1.63263	-0.180541	0.95974	1.79589	2.09313	0.424293	1.14515	2.41034	-2.09494	-0.202321	-0.90024	2.90057	-0.97207	-0.695385	1.77035	2.27493	1.20913	0.954686	0.699986	-2.0741	-1.87415	-0.63174	-1.73215	-1.296	0.141371	2.35614	-2.23517	-1.09636	0.179846	-1.63143	0.400239	1.79799	-1.37124	0.0334661
TCGA-A2-A1FX	0	0.595017	0.206419	0.197021	1.18753	0.294437	-0.426894	-0.316228	1.07875	-0.542165	-0.8368	0.919368	0.57348	-0.179212	-0.354876	0.980373	0.794305	-0.539356	-0.540829	-0.169911	0.400028	-1.33133	-0.200309	0.20384	0.316953	0.130642	-1.05198	0.0210709	0.429358	0.443956	0.179219	-0.675339	-0.912259	0.196785	0.110922	1.11517	0.947699	0.305597	-0.865358	0.106501	-1.53494	0.427377	-0.427487	-0.0978059	0.217226	-0.907394	-0.148222	-0.357815	-0.131579
TCGA-AR-A0TS	0	-0.610071	-1.61094	1.48845	1.01017	1.53509	1.19604	1.15217	1.42603	2.0207	-0.977868	-0.403745	-1.17633	-0.968278	1.26953	-0.575454	0.342467	-0.878096	0.116442	1.0766	1.58906	-0.885811	1.4054	-1.51175	1.50573	-1.30518	0.224542	-0.718441	0.0263429	1.35075	-0.440014	-0.337097	-0.107592	1.85011	-1.47365	-0.103349	-0.0815254	-1.20466	-1.58471	1.14358	0.511903	-0.711552	0.365235	-1.41546	-1.51282	-1.43987	-0.265041	-0.961567	0.561743
TCGA-EW-A1PE	0	-1.9193	-0.96024	0.78433	-0.77543	-0.453711	1.87708	0.863528	0.582843	0.737425	-0.76953	-1.46148	-1.44763	0.560954	1.60708	-0.986488	-0.0188924	0.561535	0.908725	1.86224	0.601854	0.457113	1.49905	-1.3968	-0.206024	-0.0214919	1.55478	-1.23998	-0.136046	1.08118	1.42112	0.904167	0.503682	0.138118	-0.91609	-0.741613	0.673869	-0.804983	-0.7307	0.179678	1.19457	-1.59168	-0.562435	0.510074	-0.711561	-0.0451467	0.993164	-1.47965	0.340568
TCGA-B6-A2IU	0	-1.80716	-0.432596	0.29067	0.928289	1.08417	0.85475	1.34984	0.0117998	0.864795	-0.34336	-1.7999	-1.49427	-0.857501	1.1881	-0.6218	-0.121346	-1.27956	1.04315	0.709363	-0.0106628	-1.07611	0.813373	-0.984867	0.257975	-0.371206	1.86756	0.181845	0.949465	0.340252	0.270606	-0.0710955	0.632406	0.192811	-1.03094	-0.699555	-0.395488	-1.57169	0.110262	-0.611756	1.03421	0.0700012	0.165309	-0.748443	-0.87417	-1.1212	-0.566111	-0.072224	1.59731
TCGA-AC-A3W5	0	-1.54373	0.519083	-1.29654	1.14014	1.34713	-0.833771	2.89499	-1.79437	0.81006	1.37487	-0.836305	-0.743362	-1.67429	0.570897	-1.3631	1.01859	-1.86548	2.44708	-0.783211	-1.03353	-1.49263	0.297031	0.311507	-0.473547	-1.20175	1.80658	0.0745233	1.72623	-1.1518	-0.749192	-1.02358	2.37762	-0.364592	-0.422573	-1.98354	-0.857828	-2.57974	1.54467	-1.11165	1.53537	-0.401129	1.26732	-1.04003	-1.36258	-1.53846	-1.61193	1.01837	2.20912
TCGA-D8-A27V	0	-1.60261	-0.704701	0.260483	0.678424	1.35948	0.882027	2.05323	0.0991288	1.24466	0.407249	-1.31524	-1.65438	-1.12973	1.27184	-1.31565	0.0703424	-1.31718	1.5571	0.904138	0.202951	-1.00197	1.11965	-1.15118	0.461663	-1.33905	1.87083	-0.215363	1.07582	0.590357	-0.125552	-0.57225	1.1504	0.827975	-1.61307	-1.89877	-0.893638	-1.77748	-0.313871	-0.41481	2.22128	-0.575736	0.244085	-1.29753	-1.4946	-1.51102	-0.343711	-0.415782	0.926087
TCGA-A2-A0YC	0	-0.493257	-1.96855	1.7911	0.641814	1.27156	1.22608	1.60242	1.53298	1.67684	-1.297	-0.716338	-1.58837	-1.52377	1.26051	-1.4242	0.0360013	-0.976149	0.883251	1.37794	1.62127	-1.08679	1.3281	-1.52542	1.16759	-1.85744	0.471724	-0.475012	0.585851	1.35819	-0.893667	0.105364	0.771183	1.90691	-1.59113	-0.249788	-0.651514	-1.62049	-1.67542	1.1435	1.01994	-0.194992	0.713217	-1.81793	-2.05477	-1.73364	-0.338319	-1.14537	0.569151
TCGA-D8-A1XG	0	-2.12243	-1.54637	0.826289	-1.79652	-2.34688	2.9458	-1.14129	0.796229	1.63109	-1.51272	-2.93079	-1.95605	2.18548	2.17743	0.828213	0.128205	1.08428	-1.08564	2.01886	0.95718	0.98741	2.47042	-2.12747	0.249423	1.66553	1.97601	-1.22788	-0.717387	1.19123	2.76821	1.3506	-2.02223	-0.0755074	-1.74492	-1.26366	0.0636233	0.87478	-1.20385	-0.0353367	1.53192	-2.05843	-2.03585	1.46468	0.34066	0.571936	2.45812	-1.6474	-1.48266
TCGA-GM-A2DC	0	-0.974631	-0.693338	0.554213	0.125732	0.223246	1.133	0.779735	0.536193	0.807455	-0.325466	-0.851413	-1.05031	-0.406977	1.11488	-0.49624	-0.181664	-0.241862	0.406768	1.03598	0.564802	-0.352712	0.743923	-0.907167	0.420497	-0.462084	0.874737	-0.606571	0.180832	0.781037	0.225931	0.317037	0.330928	0.545265	-0.792772	-0.719965	-0.290415	-0.895162	-0.805631	-0.336165	0.9714	-0.562121	-0.24681	-0.298648	-0.736895	-0.591447	0.0710236	-0.757487	0.824645
TCGA-E9-A1N3	0	0.564138	-1.07216	1.57624	0.783675	1.38807	0.296009	0.114674	1.40353	1.28959	-0.988501	0.0949549	-0.497172	-1.10765	0.588517	-0.0337075	0.756229	-1.09739	-0.648807	0.358618	1.35704	-1.02251	0.157727	-0.73647	0.778663	-0.919868	-0.768289	0.334408	0.534955	0.521476	-0.237345	-0.777918	-1.04086	1.48736	-0.449788	1.43773	-0.800293	0.359928	-1.42482	1.04764	-0.451184	0.571607	0.129596	-1.05247	-0.552547	-1.12643	0.202214	0.0202977	-1.50143
TCGA-EW-A1PB	0	1.80948	0.958274	-0.38278	1.11462	0.441569	-1.68099	-0.793893	0.160201	-0.864158	0.517343	2.07445	1.85493	-0.912578	-1.75682	1.31936	1.00341	-0.804885	-1.33219	-1.5262	0.248994	-1.15165	-1.3838	1.19862	0.268714	0.105576	-1.92896	-0.0813359	1.02536	-1.00008	-0.662104	-1.27859	-0.97483	0.117721	1.11763	1.05591	0.082823	1.35617	0.0531319	-0.452152	-1.53104	0.380471	0.191749	-0.424972	0.678366	-0.775148	-0.976073	0.132004	-0.698662
TCGA-AO-A0J3	0	0.586514	1.2981	-1.42516	1.38084	-0.159591	-1.3376	-0.644207	-1.06471	-1.15307	1.15185	0.763928	1.65421	-0.495354	-1.4347	1.48458	0.754587	-1.03399	-0.887824	-1.438	-1.02941	-0.906905	-1.46595	1.49486	-0.353883	0.805518	-0.726784	0.878845	0.750223	-1.53765	-0.688115	-1.66386	-0.00817651	-1.1119	1.33558	0.571402	0.654047	0.700264	1.3588	-0.725629	-1.39873	1.35397	0.436229	0.33681	1.1154	-0.451774	-0.698893	1.11973	0.299009
TCGA-D8-A1JG	0	0.986465	0.0305419	0.215694	0.592135	0.264571	-0.506649	0.0340563	0.651814	-0.559926	-0.286453	1.36011	0.9941	-0.333299	-0.818179	0.0324626	1.05651	-0.175055	-0.0739852	-0.114592	0.303246	-0.729071	-0.646763	0.351231	0.542499	-0.494453	-1.39616	-0.540342	0.831044	0.0752088	-0.0336413	-0.705267	-0.549917	0.422986	0.437774	1.21169	0.437974	0.542657	-0.283297	0.184109	-1.19615	-0.226539	0.307047	-0.25681	0.156868	-0.407902	-0.0708867	-0.380447	-0.750747
TCGA-WT-AB41	0	0.207384	-0.0962526	0.39179	0.48009	0.301003	-0.105928	-0.208487	0.328352	0.0666234	-0.392267	0.241011	0.20049	-0.264573	-0.169663	0.501624	-0.0780978	-0.536498	-0.326724	-0.199542	0.19363	-0.521994	-0.445129	0.0372683	-0.321105	0.178237	-0.155452	1.06913	0.470963	0.294687	-0.188529	-0.215298	-0.351673	0.263838	0.235448	0.261383	-0.734163	0.506544	-0.411807	0.00725871	-0.0128439	0.978977	0.396427	0.127127	0.29361	-0.164325	-0.00186258	0.389985	-0.479713
TCGA-A8-A07I	0	-1.10037	-0.786601	0.738613	-1.01819	-1.00721	1.3064	-0.382797	0.753685	-0.0117126	-1.08571	-0.373058	-0.0363705	1.13	0.888639	-0.46599	-0.16627	0.532311	0.028986	1.04881	0.996071	0.247242	0.618498	-0.662507	-0.383117	0.690025	0.432655	-0.979833	0.544514	-0.0222464	1.46785	-0.089282	-0.315474	-0.443513	0.0303604	0.956044	0.978625	0.352799	-0.147197	0.421932	-0.657366	-0.644978	-1.05612	1.06153	0.0889656	0.133977	1.42727	-1.03427	-0.473473
TCGA-E2-A15D	0	-0.979903	-0.790832	0.22345	0.206303	1.51723	0.467362	1.54059	0.429975	0.770022	0.139445	-1.16346	-1.73396	-0.757145	0.915111	-1.15747	-0.677776	-1.00233	1.55915	0.4746	-0.30948	-0.428709	0.771835	-0.753354	0.426814	-1.56879	1.74923	0.891361	-0.346044	0.74549	-0.844814	0.180307	0.710168	0.577195	-1.63307	-1.06245	-1.42391	-1.40128	-0.506943	0.109808	1.61799	1.12669	0.678614	-0.942024	-1.27305	-0.424608	-0.683096	0.143616	0.598195
TCGA-D8-A27F	0	2.10128	-0.325223	1.0595	0.0897229	0.296818	-1.01576	-0.667546	1.24289	0.0577237	-0.872355	1.64308	1.07352	-0.236772	-1.26164	0.920361	0.436944	0.207728	-0.618467	-0.634284	0.940458	-0.158154	-0.326897	0.341292	1.12404	-0.766653	-2.2712	-0.307989	-0.164474	0.569552	-0.506386	-0.247706	-1.53153	1.36753	-0.0200688	1.4004	-0.1095	1.81524	-1.30777	0.974081	-1.33878	-0.292099	-0.00878845	-0.810372	0.422631	-0.0153402	0.130268	-0.535201	-2.52725
TCGA-A1-A0SB	0	-0.30879	-0.0201935	-0.300126	-0.198459	-0.976957	0.589287	-1.09325	-0.489532	0.360717	-0.0475984	-0.823635	0.0185808	0.834482	0.0848981	1.18689	-0.2619	0.393896	-0.910098	-0.370624	0.0691061	0.68821	0.189458	-0.0266591	-0.0162794	0.928663	0.368263	-0.353852	-0.758428	-0.247912	0.301428	0.223725	-0.943648	0.0224371	0.170563	0.384666	-0.213181	0.986366	0.0673924	0.363955	-0.360662	-0.0213915	-0.473479	0.5844	0.921257	0.624076	0.293053	0.160348	-0.604617
TCGA-B6-A1KI	0	-0.906324	-0.693395	0.625384	-0.639772	0.0779087	1.31596	0.4815	0.851353	0.388917	-0.467406	-0.746212	-0.998922	-0.0680831	1.19003	-0.582503	-0.89154	0.298466	0.367846	1.17755	0.286465	-0.0113121	0.564448	-0.942002	0.22044	-0.277296	1.11192	-0.165799	-0.236305	0.970619	0.364512	0.902228	0.239069	0.103844	-0.769378	-1.125	-0.573179	-0.479138	-0.882108	-0.69283	1.29554	-0.127478	-0.43916	0.000576663	-0.52413	-0.00519969	0.123989	-0.815134	0.717567
TCGA-BH-A0HQ	0	-0.855802	-0.361287	0.249661	-0.882025	0.531723	1.00515	0.713094	0.435318	0.139797	0.2114	-0.726638	-0.7965	-0.419443	0.675598	-0.716594	-1.4258	0.424479	0.748792	0.634496	-0.282477	0.578441	0.22933	-0.56399	-0.0520721	-0.709059	1.30793	0.623364	-0.512227	0.339305	-0.386805	1.05745	0.61909	-0.0496082	-0.662988	-1.39686	-1.17254	-0.740975	-0.0709805	-0.14615	1.55898	0.643408	0.418234	-0.206806	-0.575115	0.39316	-0.142147	-0.188863	0.691029
TCGA-AO-A03P	0	-0.216877	3.09144	-3.52562	-0.211705	-2.10117	-1.29525	-2.95192	-3.41023	-2.44419	2.19447	-0.789992	2.26729	1.57403	-2.07336	3.69658	-0.553573	0.976903	-1.86353	-2.83323	-3.00351	1.56175	-1.65367	2.676	-2.0558	3.09471	0.79982	2.14485	-1.69128	-2.3956	0.0270255	0.246739	-0.900903	-3.2819	2.13434	-0.423129	-0.301897	2.24068	3.16434	-1.08095	-0.782999	1.79656	-0.474504	2.87158	3.7561	2.55385	-0.232045	2.59209	0.140468
TCGA-EW-A1P3	0	-0.466926	-0.372945	0.807524	0.707686	0.532598	0.300681	0.481624	0.6589	0.196302	-0.840082	-0.325855	-0.191071	-0.319339	0.205342	-0.265149	0.914445	-0.860302	0.310789	0.339326	0.701715	-1.14654	0.291306	-0.407489	-0.111787	-0.341523	0.277033	-0.702078	0.942761	0.441975	0.978533	-0.818144	0.103015	0.477839	-0.0712884	0.885347	0.185277	-0.334054	-0.652357	-0.118151	-0.459686	-0.879024	-0.600181	-0.275557	-0.549404	-1.08487	0.51921	-0.683188	-0.257582
TCGA-BH-A1F0	0	0.26816	-0.413884	0.585939	-0.0149689	-0.486508	0.146777	-0.560512	0.707438	0.139463	-1.0854	0.347775	-0.103067	0.590747	-0.0417745	0.421196	0.488958	0.539122	-0.871668	0.400274	0.800198	-0.0316652	0.449649	-0.414471	0.71299	0.344758	-0.710437	-1.02551	-0.143573	1.11778	0.485368	-0.202723	-1.18437	0.784166	-0.387305	0.571213	0.195365	0.731296	-1.16591	0.900703	-0.214264	-0.760104	-0.8151	0.46512	0.26001	0.387765	0.190186	-0.736502	-0.310453
TCGA-C8-A26Z	0	-1.53221	-1.41284	1.24251	-2.00926	-1.69893	2.53273	-0.857863	1.79319	1.07798	-1.95219	-1.86696	-1.60642	1.9628	1.99079	0.257414	-0.183374	2.01144	-0.736952	2.39077	0.94559	1.50215	2.2183	-2.04679	0.608204	0.949771	1.22589	-1.14827	-1.49332	1.62584	2.52053	1.47854	-1.62306	0.0366458	-1.50526	-0.667182	0.845241	0.573524	-1.54739	0.488128	1.06882	-1.80926	-1.79629	1.21323	0.0172897	1.3347	2.11709	-1.7404	-0.741561
TCGA-BH-A0HF	0	-1.09267	0.149526	-0.73993	-0.162579	0.774094	0.459767	0.936082	-0.964018	0.64665	0.840273	-1.3102	-0.695235	-0.644789	0.714832	-0.370103	-0.667584	-0.357727	1.3239	-0.0953595	-0.832622	0.154029	0.289276	-0.02931	-0.434026	-0.542978	1.83734	0.814111	-0.245351	-0.156396	-0.463652	0.265586	1.70817	-0.310025	-0.851961	-1.73116	-1.16819	-1.17605	0.694282	-0.647301	1.63963	0.395518	0.540368	-0.439982	-0.475573	-0.259295	-0.365365	0.435701	1.29924
TCGA-BH-A5IZ	0	0.614971	1.20797	-1.86357	0.92366	0.424095	-2.01461	0.356077	-2.30267	-0.185715	2.01784	0.408723	0.934098	-0.991418	-1.21665	0.5427	0.214677	-0.889147	0.289908	-2.16475	-1.23956	-0.642137	-1.21398	1.27352	-0.803441	-0.0775331	-0.187014	0.496567	0.919996	-1.86101	-1.70536	-0.815973	0.91225	-0.423194	0.517155	-0.451697	-1.06541	-0.354175	1.5213	-1.37804	-0.00581625	0.110763	1.36795	-0.494201	0.46619	-0.62516	-1.82624	1.2899	0.969518
TCGA-B6-A0IB	0	-3.51858	0.714352	0.022504	-1.11294	-1.26453	2.86838	0.738487	-0.951919	-0.827672	0.104236	-3.02962	-1.90317	1.33097	1.65567	-0.651788	0.389171	0.0382518	1.92124	2.31805	-0.910021	0.456681	0.861559	-0.505838	-2.41793	0.868309	3.19743	0.21606	0.746269	0.393115	4.51809	0.596071	1.34043	-0.814897	-0.0949486	-0.635274	0.312676	-0.459602	0.709352	-0.629119	1.53484	-0.186124	-1.94517	1.67816	0.551268	-0.192392	3.3684	-0.149595	-0.338443
TCGA-D8-A1Y1	0	-0.479408	0.156091	-0.60852	1.74744	1.45099	-0.215357	1.88029	-0.38843	0.171149	0.974229	-0.104237	-0.204887	-1.85036	0.192073	-0.742417	1.01841	-2.27816	1.64606	-0.0286399	-0.196116	-1.84164	-0.17165	0.432757	-0.0520212	-1.05416	0.596787	0.229462	2.10108	-0.437936	-0.572634	-1.72192	1.74849	0.27166	-0.693832	-0.967667	-0.465497	-1.04096	0.54422	-0.69634	0.876586	0.0597496	0.599873	-0.95971	-0.88133	-2.13	-0.70441	0.116932	0.844464
TCGA-AO-A0JB	0	-0.885383	-0.350747	0.3201	-0.998093	-0.0988753	1.1171	-0.287761	0.749405	-0.462359	-0.281558	-0.85402	-0.623268	0.727956	0.414331	-0.404092	-0.558958	0.815462	0.24024	0.732776	-0.22906	0.865494	0.415903	-0.438098	-0.452734	-0.0226824	0.99734	0.543717	-0.845099	0.531936	0.540004	0.469984	-0.0203458	-0.0961586	-0.501435	-0.0762253	-0.202801	-0.205299	-0.315233	0.995881	0.507946	1.06261	-0.535619	0.948399	0.204703	0.966488	0.948382	0.092022	-0.193071
TCGA-MS-A51U	0	-1.17106	0.73604	-0.829074	2.09925	-0.106913	-0.300121	0.374328	-1.38551	-1.19481	0.818554	-1.34497	0.349134	-0.940705	-0.426821	0.698281	0.34065	-1.43245	-0.0407718	-0.364503	-1.63228	-0.993726	-0.869209	1.13393	-1.31206	0.568859	0.875747	1.95251	1.136	-1.09311	-0.183563	-1.19964	0.96535	-1.71337	1.02448	0.368751	1.00616	-0.458422	1.78897	-1.40109	-0.372925	1.52724	0.194783	0.696658	0.928435	-0.441336	-0.433309	1.69315	1.23431
TCGA-B6-A0IK	0	0.324066	0.216129	0.0556816	-0.147966	0.202307	-0.02202	-0.581391	0.119633	-0.516514	-0.229479	0.542313	0.48238	0.347286	-0.39367	0.346341	-0.485167	0.419342	-0.249721	-0.289051	-0.25907	0.348942	-0.459256	0.266	-0.11924	0.127271	-0.33738	0.512982	-0.582121	-0.137558	0.0256891	-0.0470599	-0.391506	-0.12102	0.473793	0.621363	-0.0645026	0.706067	0.312528	-0.129299	-0.672342	0.914507	-0.0622143	0.139919	0.480792	0.610283	-0.0721063	0.51182	-0.193033
TCGA-5L-AAT0	0	-2.13164	1.30173	-2.13045	1.37071	0.823826	0.622342	-0.661463	-2.53595	-0.443886	1.24586	-2.63567	0.149641	-0.376278	0.411425	1.97767	1.58345	-1.16767	-0.381352	-1.34156	-1.26786	-0.881469	0.18463	0.848326	-1.47285	1.80005	2.70112	0.945544	0.170105	-1.3191	0.384898	-0.978075	0.126548	-1.43873	0.127211	-1.45274	-2.1796	-0.279405	1.83368	-0.0792852	1.44437	-0.685999	-0.101275	1.07383	1.44942	-0.516879	0.293727	1.6909	0.612405
TCGA-AO-A126	0	-1.75358	-0.461031	-0.00765941	-1.52232	-0.642274	1.89164	-0.137689	0.110917	0.292747	-0.0383933	-2.01016	-1.33468	1.08046	1.29865	0.00152209	-1.45871	1.10788	0.257248	1.09742	-0.643187	1.63494	1.00247	-0.793136	-0.443548	0.441207	2.24963	0.683761	-1.66364	0.736876	0.784709	1.19529	-0.0130785	-0.494843	-0.946376	-1.78935	-0.687635	0.0102522	-0.0908609	-0.600022	1.86992	0.506466	-1.0219	1.01765	0.216562	1.41695	0.787854	0.0254725	0.374229
TCGA-AO-A0J4	0	1.84778	1.79069	-1.61913	1.91133	1.68178	-2.28854	-0.0518926	-0.811688	-2.14954	1.40104	2.0755	2.45664	-1.78657	-2.59876	0.983421	1.50486	-1.10917	0.0657465	-2.32537	-1.44689	-1.1959	-2.35358	2.42447	-0.31838	-0.530961	-1.59028	1.50372	0.221677	-1.58448	-1.40347	-1.60008	0.637995	-0.788475	1.99854	1.412	-0.142294	0.630346	1.36109	0.497169	-2.02656	1.52913	1.28103	-0.246004	0.900677	-0.300259	-1.62571	1.8932	0.28518
TCGA-D8-A1X8	0	-0.826807	-0.930477	0.698174	0.986715	0.437384	0.85322	0.461882	0.438091	1.3733	-0.60037	-0.740348	-0.850278	-0.456711	0.964441	0.0071822	0.406231	-1.04112	-0.103541	0.64241	0.991782	-1.25387	1.10286	-1.10126	0.918634	-0.285641	0.54462	-0.788303	0.911447	0.638472	0.00721766	-0.476552	-0.500693	1.01882	-1.19626	-0.374959	-0.160583	-0.51716	-0.936383	-0.0846726	0.755534	-0.844832	-0.190437	-0.786905	-0.528823	-1.42611	0.0781459	-0.77606	0.0897052
TCGA-A7-A4SC	0	-0.565589	1.08704	-1.8512	0.264629	-0.703726	-0.330321	-0.744428	-1.83127	-0.210105	1.28816	-0.10488	0.913962	0.712153	-0.435693	1.42294	-0.0605584	-0.0207843	-0.860566	-1.24018	-0.979891	-0.311853	-0.379226	0.922185	-1.28038	1.58004	0.692811	0.495776	0.776791	-1.42664	0.251092	-0.157535	-0.883897	-1.08885	0.791182	-1.07505	-0.671268	0.66188	1.28482	-0.854154	0.533208	0.0574103	-0.426694	1.56739	1.60692	0.362033	-0.0125867	1.14596	0.141114
TCGA-AR-A24L	0	-1.17935	-0.172009	-0.0227927	0.651448	0.835555	0.229237	1.67331	-0.332249	0.365502	0.166697	-0.767415	-0.952302	-0.985786	0.682511	-1.09991	-0.227198	-0.708016	1.32787	0.324132	-0.30194	-0.7256	0.438494	-0.355142	0.0972391	-1.11369	1.02422	0.118368	0.49691	0.113425	-0.601784	-0.129726	1.20507	0.138492	-0.630676	-0.657393	-0.135974	-1.99011	0.157128	-0.260968	0.66636	0.0701584	0.775841	-0.965454	-0.92933	-1.0765	-0.928956	0.199716	1.61407
TCGA-A8-A076	0	-1.91181	0.205909	0.199451	-1.34807	-1.61802	1.7518	0.139995	0.0755086	-0.39059	-0.742405	-1.24752	-0.400323	1.26362	1.19697	-0.634896	-0.450955	0.768198	0.92899	1.18786	-0.0178403	0.653134	0.234543	-0.071954	-0.941778	0.830157	1.28015	-0.500397	0.536178	-0.2161	2.65282	1.14248	0.757949	-1.18065	0.67784	0.887452	1.40116	-0.209572	0.645306	-0.914394	-0.792809	-0.115389	-1.36512	1.67286	0.223776	0.466116	1.93009	-0.616017	0.506188
TCGA-AR-A1AR	0	0.153749	-1.17233	1.26988	1.93753	1.09532	0.186724	0.627857	0.857469	1.64641	-1.20771	-0.0601358	-0.59398	-1.5584	0.805533	0.12781	1.76831	-2.02091	-0.625671	0.333027	1.58882	-2.30036	0.951693	-0.921332	1.26379	-0.549277	-0.60624	-0.76686	1.76554	1.04033	-0.511701	-1.51781	-0.821743	1.88595	-1.35575	0.338022	-0.552573	-0.355003	-1.63247	0.467965	0.15481	-0.765143	0.317856	-1.25791	-0.718745	-2.6023	-0.973997	-0.454511	0.167331
TCGA-A2-A0CU	0	-1.58446	0.192786	0.0287291	-1.46753	-1.44468	1.43859	-0.204556	0.254319	-0.687329	-0.319221	-1.46353	-0.628704	1.28807	0.841974	-0.0263066	-0.749028	1.3401	0.101006	1.3419	-0.74759	1.29286	0.183032	-0.285931	-0.85064	0.937843	1.32542	-0.179151	-0.878235	0.375285	1.87227	1.16486	-0.178051	-1.59869	0.47576	-0.632316	0.931805	0.246763	0.391081	-0.97293	0.294678	-0.587411	-1.27403	1.45271	0.462704	1.21053	1.29462	-0.527049	-0.199614
TCGA-BH-A18U	0	0.344547	-0.111918	0.499137	1.14764	0.88087	-0.545171	0.0997835	0.761058	-0.0647002	-0.41638	0.791788	0.464444	-0.454255	-0.385082	0.168174	1.06506	-0.640103	-0.274499	0.112368	0.467368	-1.07532	-0.147181	-0.113211	0.411209	-0.309133	-0.716658	-0.420597	0.680931	0.447056	-0.0405853	-0.890459	-0.415529	0.483124	-0.133369	0.886907	0.445503	0.313966	-0.647848	0.0157623	-0.555111	-0.360248	0.119358	-0.249567	-0.0713686	-0.569204	-0.130659	-0.477659	-0.194985
TCGA-BH-A1FH	0	-1.01411	-0.863511	1.00418	0.73504	1.26603	0.89873	1.56925	1.11487	0.719632	-0.365643	-0.758711	-1.48761	-1.27789	1.13569	-1.01349	-0.279241	-1.23786	0.835249	1.15394	0.432085	-1.00265	0.693181	-1.16917	0.588624	-1.18263	0.947905	0.274284	0.674385	1.0102	-0.362049	-0.180787	0.609422	0.77954	-1.01157	-1.15224	-0.546076	-1.29225	-0.845426	-0.270964	1.19891	0.219581	0.481079	-1.3797	-1.44754	-1.41134	-0.656054	-0.578048	0.684155
TCGA-AR-A254	0	1.31745	-0.957295	1.21524	0.0541726	0.100642	-0.242035	0.602059	1.74954	0.212486	-1.11458	1.35166	0.357202	-0.91958	-0.393929	-1.00784	0.477546	0.0280587	0.453981	0.448736	1.42905	-0.563187	-0.0653489	-0.405426	1.46924	-1.50152	-1.58992	-0.788862	0.896986	0.369593	-0.615257	-0.244107	0.477928	1.03492	-0.319981	1.27924	0.620105	-0.365133	-1.10907	1.30584	-1.01789	-0.184713	0.372045	-1.02205	-0.863494	-0.77666	-0.124631	-1.10616	-0.225052
TCGA-GM-A3NW	0	-0.995652	1.60458	-1.77009	0.72307	-0.0696065	-0.483586	0.189201	-1.8806	-0.807328	1.45368	-0.775446	0.437545	0.0257227	-0.489062	0.740536	1.08992	-0.753598	0.592761	-1.08522	-1.32466	-0.713377	-0.605669	1.05951	-1.52536	0.761967	1.09581	0.271402	1.12351	-1.67875	0.5562	-0.736155	0.906224	-1.34341	0.698395	-0.14385	-0.0838451	-0.342639	1.75389	-1.05716	0.0207683	-0.25017	0.289358	0.90549	0.860104	-0.299891	-0.199074	0.86641	0.921143
TCGA-C8-A12P	0	-1.43184	0.190924	0.0975466	1.01017	-0.387442	0.819323	1.0849	-0.537412	-1.08936	0.182807	-0.63441	-0.752585	-0.962514	0.500239	-1.14184	2.12237	-2.39734	1.91817	0.752684	0.0245966	-2.14547	0.238554	-0.546738	-0.855419	-1.1144	0.441304	-0.206011	2.3766	-0.46196	1.62861	-1.84872	-0.0488987	0.0860932	0.127344	-0.423142	-0.726136	-0.629711	-0.182376	-0.779747	0.643397	-0.961117	-0.0158365	-0.102606	-0.18748	-2.45392	1.03395	0.54807	-0.683557
TCGA-BH-A0C3	0	-0.485179	-1.30266	1.26357	0.461959	0.961736	0.929266	1.16617	1.44627	1.49674	-0.888084	-0.265214	-1.07326	-0.927235	1.36946	-0.694895	0.138161	-0.597697	0.398847	1.13351	1.33765	-0.802225	1.07429	-1.26548	1.32366	-1.00534	0.403401	-0.789608	0.201407	1.36532	-0.0414352	-0.0168453	0.0992799	1.32377	-1.37664	-1.11364	-0.439867	-0.851203	-1.53248	0.00155163	1.16972	-0.786675	-0.187679	-1.17915	-1.28294	-1.21703	-0.165234	-1.17673	0.440907
TCGA-E2-A1L9	0	-1.27755	-1.0149	0.639344	-0.579573	0.963023	0.990713	1.86371	0.711275	0.632402	-0.139324	-1.02974	-1.5556	-0.473147	1.12487	-2.25518	-0.288887	-0.275023	2.09309	1.46346	0.00362846	0.0351456	0.76278	-1.01554	0.0272486	-1.52386	1.67332	-0.0650567	0.309808	0.972634	0.525103	0.375571	1.55223	0.313475	-1.28889	-0.921277	-0.709587	-1.36108	-0.521032	0.119647	1.67367	-0.0148957	-0.0719096	-0.304834	-1.34293	-0.12599	0.596549	-0.49025	0.198315
TCGA-A8-A06N	0	-1.42612	0.0391089	-0.738881	-2.63922	-2.90487	1.55514	-3.20754	-1.03357	0.140496	-0.471965	-1.92118	0.414685	3.36816	0.782219	1.94478	-1.00056	2.28183	-1.91341	0.237184	-0.16913	2.24549	1.03791	-0.267722	-1.16793	3.11327	1.35195	-0.329716	-1.49497	-0.7636	2.6253	1.17188	-2.47248	-1.8866	0.161672	0.049362	0.329385	2.60653	1.21172	-0.581045	-0.194841	-0.530957	-2.56705	2.70417	2.31067	2.19301	2.79828	-0.422629	-1.85568
TCGA-AO-A03N	0	-0.949085	0.0186528	0.0538664	-0.0626652	0.6884	0.547107	0.650988	0.201563	-0.617841	0.385848	-0.612357	-0.182931	-0.195275	0.00721051	-0.638514	-0.00308442	-0.209877	0.817603	0.339373	-0.695241	0.246809	-0.113581	0.16455	-0.433722	-0.466067	0.828924	0.709083	-0.242271	-0.0558456	0.131373	-0.482528	1.00783	-0.357157	0.0883133	-0.393005	0.260174	-0.638788	0.522233	0.00210778	0.163754	0.766485	0.00733579	0.109307	-0.310147	0.283743	0.315325	0.306768	0.288328
TCGA-E9-A22D	0	-0.120209	-0.143626	1.25965	0.129314	-0.189282	0.584658	-0.68038	1.60467	-0.719511	-1.22324	0.105956	0.409166	0.480493	-0.299873	0.510323	1.17058	0.0245116	-0.98817	0.653655	0.567169	-0.398917	0.178789	-0.145956	0.088372	0.339386	-0.82388	-0.669891	0.0106153	0.576691	0.782986	-0.8915	-1.49472	0.255351	0.499246	1.62818	1.19397	1.0117	-1.06146	1.06187	-1.30024	-0.441746	-0.635318	0.281814	0.342573	0.0803722	1.09242	-0.734748	-2.1473
TCGA-AN-A0FS	0	-0.872833	-0.111608	-0.450969	0.695531	1.33121	0.505352	1.38871	-0.63697	1.03003	0.626851	-1.08892	-1.13908	-1.31732	0.903549	-0.240266	-0.219559	-1.06031	0.786065	0.137038	-0.361789	-0.903823	0.227848	-0.390688	0.189793	-0.556628	1.75906	0.629546	0.604571	0.210393	-0.660432	-0.251629	1.11577	0.33642	-0.892145	-1.77957	-1.73286	-1.72885	0.169334	-0.84506	1.88692	0.41878	0.276433	-1.09483	-0.915266	-1.20527	-1.44696	0.443747	2.39159
TCGA-A8-A06Y	0	-1.01536	-0.623479	0.912646	-1.62912	-1.8697	1.2403	-1.45366	0.772328	-0.0832992	-1.4364	-0.606644	0.431557	2.56543	0.856945	0.521936	-0.238329	1.64084	-1.18675	1.30424	0.69963	0.681939	0.831826	-0.546928	-0.996258	1.84795	0.20053	-0.997228	0.123273	0.515799	2.83498	0.764624	-1.74204	-0.54204	0.399178	1.25889	1.47513	1.75936	-0.553064	-0.326659	-1.14755	-0.846936	-2.17434	2.25969	0.964066	1.12642	2.73248	-1.57196	-1.64912
TCGA-GM-A2DM	0	0.717728	-0.219781	-0.0751494	-0.0386483	-0.264368	-0.275262	-0.711273	0.101333	0.46064	-0.0915844	0.31014	0.23827	0.256138	-0.231653	1.17204	0.435934	-0.207973	-0.892443	-0.445605	0.468612	-0.318659	0.176368	-0.108589	0.673771	0.171354	-0.60496	-0.61488	0.230415	0.176951	-0.0903302	-0.528347	-1.65878	0.658558	-0.448491	-0.0839185	-0.997114	1.35067	-0.800821	0.23917	0.0219327	-0.768731	-0.406625	0.061544	0.463454	0.0471712	0.0135034	-0.511998	-1.33246
TCGA-OL-A97C	0	-0.23937	0.812151	-1.60765	0.46578	1.07559	-0.887316	2.03564	-1.16406	0.162174	2.23926	0.0199101	-0.11186	-1.68069	0.0188504	-0.947815	-0.65216	-1.07427	1.6717	-1.18563	-1.31208	-0.485189	-0.745137	0.570316	-0.0186073	-1.29305	0.852509	0.41233	1.06997	-1.49039	-1.78418	-0.149879	1.64085	-0.377495	-0.306881	-1.92233	-1.33853	-1.94226	1.49458	-1.3811	1.09809	0.362789	2.04624	-1.37416	-0.801548	-1.04429	-2.12529	0.907401	1.49742
TCGA-E9-A1RE	0	-1.8332	-1.18545	0.897476	-3.31791	-3.20462	2.70215	-3.21893	0.243171	1.28651	-2.06279	-2.54546	-0.977148	4.47872	1.61665	1.70919	-0.454687	2.97917	-1.99862	1.76381	0.95738	3.09053	2.23142	-1.5515	-0.910348	3.21967	1.50241	-0.999907	-2.88987	1.41451	4.0274	1.79777	-3.26861	-0.475251	-0.920126	0.443833	0.252061	3.27533	-1.11672	1.23327	0.452339	-1.19661	-3.52453	3.85694	2.04657	3.14417	4.50685	-1.0526	-3.21791
TCGA-BH-A0HX	0	-1.15717	-0.121428	0.0997067	-0.685573	0.379329	0.820114	0.796243	-0.0498528	-0.436667	0.184769	-1.29692	-0.775125	-0.329111	0.271504	-0.840423	-0.639685	0.132649	0.893275	0.344345	-0.708753	0.448514	0.0280108	-0.182954	-0.621286	-0.519544	1.44147	0.635033	-0.302628	-0.0549231	-0.316014	0.405303	1.00846	-0.259266	-0.277554	-0.597086	-0.907049	-1.17529	0.40623	0.105455	0.820557	0.786199	0.505982	-0.0576238	-0.428428	0.221275	-0.102317	0.389945	0.585319
TCGA-E2-A1IK	0	-0.66256	-0.424323	0.203783	-1.35351	-1.21207	1.2736	-1.05459	0.576209	0.334937	-0.3576	-0.976669	-0.273426	1.50722	0.496024	1.06295	-0.122344	1.45485	-1.32379	0.658829	0.191652	1.32249	0.770144	-0.569214	-0.133307	1.16294	0.741929	-0.51159	-1.10383	0.28792	1.18949	0.74527	-1.49097	-0.350812	-0.269144	-0.268219	0.244224	1.06773	-0.246303	0.51872	0.382389	-0.650111	-1.05911	1.35277	0.699475	1.26726	1.31061	-0.819392	-0.820485
TCGA-AN-A0AL	0	0.323976	0.0158821	0.0200217	-1.04006	-1.34043	0.0901841	-1.03596	0.292231	-0.11259	-0.21446	0.0433173	0.376978	1.08335	-0.351071	1.28111	0.377114	1.00455	-1.01919	0.0577143	-0.0417199	0.924169	0.399714	-0.0488394	0.130262	0.81774	-0.444171	-0.200939	-0.42873	0.386246	0.377513	-0.255074	-1.40145	-0.0608569	-0.253793	-0.579472	0.182804	1.48872	-0.331331	0.559571	0.128735	-0.40414	-0.714674	0.930855	0.908768	1.31184	0.489751	-0.455156	-1.13642
TCGA-A7-A13G	0	-2.11054	-1.476	0.226752	-1.65909	-0.325739	1.93865	0.816436	0.139001	2.25335	-0.383978	-2.43836	-1.98135	0.473378	2.26267	-1.03379	-0.750069	0.942754	0.792731	1.5054	0.394626	1.13845	1.8569	-1.96334	0.751193	-0.219696	2.45995	-0.790725	-0.968072	0.574836	0.624101	1.11337	0.611776	0.110568	-1.88153	-2.14292	-0.482698	-1.74281	-0.333731	0.0483867	1.9048	-1.25976	-0.521175	-0.455352	-1.27406	0.122141	0.668219	-0.968071	1.24957
TCGA-C8-A12Y	0	-1.2228	-1.37361	1.18128	0.437916	1.07693	1.04746	2.46787	1.53146	0.922152	-0.822586	-0.57268	-1.34977	-1.05664	1.70591	-2.48606	0.867703	-1.18515	2.35885	1.79341	0.777576	-1.38664	1.00829	-1.41399	0.983746	-1.93698	0.831352	-1.11718	1.50296	1.16584	1.05705	-0.549535	1.60158	0.64422	-1.39595	-0.370428	0.636536	-1.94379	-1.0942	-0.414975	0.619763	-1.72545	0.0214047	-1.18073	-2.03857	-1.68498	0.748704	-1.46944	0.360035
TCGA-E2-A14S	0	-0.132696	0.0162064	0.0944786	0.843401	-0.124046	0.0260904	-0.671805	0.175162	-0.0692808	-0.334269	-0.267791	0.0403093	0.15006	-0.173972	1.11847	0.639561	-0.275461	-1.28572	0.0777325	0.0424904	-0.858393	-0.061519	-0.193951	0.283632	0.794001	-0.104763	-0.313362	0.382576	0.22882	0.211464	-0.4948	-1.19786	-0.0123539	-0.12311	0.759066	0.219935	0.634277	-0.293003	-0.0138666	-0.419353	-0.178739	-0.199891	0.220745	0.630307	-0.303217	-0.0961117	-0.265791	0.0972487
TCGA-D8-A1JN	0	-1.46402	-0.046206	0.0498593	1.27236	1.98112	0.389616	1.87629	0.452893	0.233657	0.732836	-0.702373	-1.19077	-1.61262	0.774072	-0.768173	0.198711	-1.57665	1.25726	0.694854	-0.295585	-1.37652	0.693201	-0.692238	0.368054	-1.52021	1.50941	0.683004	1.03416	0.395007	-0.900593	-1.13982	1.07015	0.291269	-1.26921	-1.69379	-0.526032	-1.74848	-0.0833417	-0.183885	1.92783	0.55687	0.800909	-1.38207	-1.28303	-1.59309	-0.855381	-0.0674187	1.20766
TCGA-A2-A04N	0	-0.835298	0.156639	-0.216712	-1.6345	-0.158903	0.762023	0.0777789	0.47134	-0.768303	0.213741	-0.44748	-0.233502	0.881869	0.271711	-0.716048	-1.17726	1.39211	0.825268	0.557105	-0.717732	1.6111	-0.171392	-0.0440601	-0.659854	0.0683725	0.790749	0.484327	-1.10949	0.0672529	0.990753	1.24358	0.350757	-0.774042	0.115002	-0.410606	0.258316	-0.0317495	0.276203	0.133649	0.106311	0.391875	-0.441857	1.16627	0.13201	1.7313	1.11045	-0.159927	-0.136092
TCGA-E2-A1IU	0	-0.0551558	-0.0399967	0.0455786	-0.0895135	0.239058	0.231094	0.103297	0.311825	-0.372646	0.0704934	-0.264519	-0.15465	-0.202652	0.06518	-0.0575011	-0.171973	0.197226	0.0483774	0.0357089	-0.179408	0.179905	-0.133861	-0.0868939	-0.336679	-0.280649	0.343326	0.513851	-0.0466111	0.0279151	-0.022601	0.210527	0.197738	-0.181572	-0.168578	0.192508	-0.258937	-0.264166	-0.0464082	0.0584607	0.0631785	0.459389	0.265637	0.28042	0.14082	0.186166	-0.195517	-0.00885405	0.531791
TCGA-AC-A8OS	0	-0.979804	-0.232591	0.0614512	1.03485	1.52655	0.159649	1.4454	0.0377301	0.477401	0.281998	-0.772273	-0.878855	-1.45662	0.550357	-0.581723	0.136467	-1.16325	1.10832	0.196667	-0.545221	-1.19035	0.376073	-0.408886	0.515109	-1.25427	1.15316	0.987748	0.700784	-0.101523	-1.23957	-0.600731	1.10196	0.112595	-0.769233	-0.791524	-0.306554	-1.70079	0.485797	-0.0398387	0.948891	0.938599	1.25736	-1.44311	-1.0145	-1.2	-1.29645	0.384766	1.82572
TCGA-A7-A0CJ	0	-0.559669	0.0360854	-0.754709	-0.766	-0.149982	0.310205	-0.228698	-0.484346	0.526307	0.878337	-0.6544	0.0739252	0.418781	0.233662	0.944465	-0.666609	0.971437	-0.406819	-0.540461	-0.522797	1.29142	0.35842	-0.142009	0.322905	0.324258	0.637987	0.149787	-1.4149	-0.481868	-0.546914	0.529301	-0.643552	-0.257533	-0.34265	-1.49451	-0.521218	0.0329591	0.674359	0.33105	0.561119	-0.329551	0.785137	0.0287604	0.336774	1.00398	-0.276066	0.125621	-0.119095
TCGA-D8-A1J8	0	1.35891	-0.270139	0.834886	-0.188084	0.0464439	-0.460178	-0.560524	1.25249	-0.309081	-1.16193	1.32826	0.689321	0.209262	-0.911872	0.28543	0.173131	0.8942	-0.48552	-0.319898	0.802033	0.125627	0.0481085	-0.0187344	0.767637	-0.615836	-1.57287	-0.899629	-0.645049	0.789127	-0.139713	0.183074	-1.22489	1.07958	-0.0531915	1.38261	0.176261	0.862665	-1.14705	1.12329	-1.13417	-0.403461	-0.0932687	-0.361024	0.0840857	0.276494	-0.0419439	-0.540058	-1.17172
TCGA-AC-A23H	0	-0.563588	-1.78545	1.81026	-1.72114	-0.0867957	1.01675	1.05254	2.41288	1.54258	-1.26674	0.261681	-1.02167	0.722137	1.68001	-1.86973	0.395859	1.45935	0.982604	2.40007	1.49983	0.680835	1.45885	-2.05444	1.3454	-1.04245	-0.212494	-1.61385	-0.201558	1.64135	2.12949	1.13909	-0.256107	0.722496	-1.62685	-0.846721	0.936643	-0.169618	-1.73683	0.832931	0.979183	-2.27854	-0.994203	-0.0450516	-1.21979	0.414092	2.53976	-2.29538	-1.71747
TCGA-A2-A3XZ	0	1.40995	-0.209423	0.357259	1.3313	0.0962718	-0.847848	-0.804026	0.517519	0.235181	-0.43129	1.09571	1.11042	-0.704714	-1.009	1.35876	1.39712	-1.27512	-1.23044	-1.02791	0.938705	-1.41279	-0.474217	0.21779	1.07121	-0.0832523	-1.70699	-0.568965	0.827014	-0.026597	-1.08012	-1.60142	-1.52638	1.01744	0.301146	1.26259	-0.29482	1.23523	-0.841298	0.872747	-1.32768	-0.63989	0.582327	-0.760611	0.22725	-0.997029	-0.725296	-0.295142	-1.3848
TCGA-A2-A04P	0	0.875108	0.245327	0.354793	1.0314	0.668325	-0.473125	-0.0527432	0.875481	-0.780141	-0.812976	1.23433	0.916613	-0.712318	-0.808034	0.324428	0.781266	-0.38959	-0.176266	-0.271426	0.0351259	-1.16338	-0.934565	0.557789	0.660866	-0.246263	-1.17176	0.0207126	0.36606	0.31567	-0.13615	-0.688338	-0.193856	0.0914413	0.952943	1.09108	0.38826	0.441779	-0.204023	-0.110203	-1.24493	0.30286	-0.197919	-0.467522	0.000371411	-0.418102	-0.694301	-0.0353072	0.374653
TCGA-A2-A0ES	0	-0.331381	-1.88302	1.81451	0.25356	1.1403	1.01969	1.24937	1.45174	1.77563	-1.3828	-0.607281	-1.40803	-0.925742	1.31483	-0.70728	-0.10176	-0.588407	0.380841	1.16903	1.20682	-0.525284	1.16719	-1.40574	1.19993	-1.18061	0.56923	0.17599	-0.262916	1.9278	-0.571303	0.198196	0.12968	1.69883	-1.40984	-0.890306	-1.1699	-1.0255	-1.77779	0.786007	1.27154	0.253825	0.493565	-1.25618	-1.48002	-0.847877	-0.438365	-0.487672	0.248253
TCGA-E2-A56Z	0	-0.307658	1.13522	-1.25742	-1.65622	-1.99879	0.0560966	-2.33568	-1.08938	-1.18142	0.606633	-0.677055	1.18603	2.75502	-0.914286	2.18121	0.112583	2.11566	-1.45927	-0.681099	-1.20194	1.87714	-0.344599	1.00699	-1.95908	2.62323	0.545345	0.164938	-1.29088	-0.753736	2.23643	0.815763	-1.49096	-1.73459	0.995286	0.284645	0.573394	2.44065	1.18857	-0.172931	-0.538793	-0.346526	-1.76168	3.11517	2.48304	2.69698	2.06453	0.030855	-1.63271
TCGA-E9-A244	0	-0.510221	-1.3189	1.42081	0.939032	1.14264	0.489531	0.976256	1.38922	1.1244	-1.1533	-0.428253	-0.689818	-0.755575	0.779169	-0.528201	1.33303	-0.820178	0.144276	0.940143	0.90402	-0.886645	1.01507	-1.18161	1.00893	-0.786017	0.210899	-0.328854	0.123991	1.15853	-0.248662	-0.512197	-0.102321	1.22851	-0.921837	0.0407989	0.136467	-1.09975	-1.26803	0.57689	0.278022	-0.470864	0.604468	-0.998607	-1.05591	-0.802463	-0.377669	-0.376326	0.289626
TCGA-E2-A15C	0	-2.0527	0.312039	-0.58911	-0.548992	0.231346	0.936496	0.66845	-0.283207	-0.154503	0.896665	-1.69407	-1.26152	0.640114	0.765244	-0.609843	-0.255893	-0.175553	1.20791	0.70972	-0.893808	0.35743	0.634116	-0.302505	-1.18453	0.133911	2.1208	0.262192	-0.0471284	-0.0520589	1.28226	0.316692	0.770903	-0.635222	-0.657805	-1.3063	-0.217712	-0.624116	0.492657	-0.593603	1.37057	0.0158888	-0.986276	0.941034	-0.112738	0.497899	0.879742	-0.0204842	0.205034
TCGA-BH-A0DS	0	-0.80253	-0.402208	0.323232	-0.604365	0.0551822	0.892139	0.511127	0.420133	-0.155828	0.00270145	-0.524257	-0.718535	-0.107344	0.715834	-0.715355	-0.672272	0.358902	0.520302	0.85306	-0.0421339	0.167483	0.372213	-0.591954	-0.334358	-0.350668	0.744023	-0.342054	-0.0837627	0.355499	0.197236	0.686076	0.411495	-0.103442	-0.480171	-0.726359	-0.34217	-0.373432	-0.283805	-0.212832	0.923765	-0.144972	0.16401	0.188743	-0.327043	0.092955	0.0136866	-0.508103	0.434903
TCGA-A2-A0T7	0	-0.322643	-0.100791	0.391181	-0.493052	0.21536	0.132265	1.0497	0.636886	-0.708136	-0.309442	0.147424	-0.00948746	-0.141651	-0.0610255	-1.05773	0.0496798	0.26575	1.09863	0.628953	-0.534435	-0.148123	-0.364073	0.239882	-0.299741	-0.459685	0.118846	0.200888	0.518181	0.428975	0.550907	0.00419967	0.744177	-0.128383	0.219748	0.0160447	0.158698	-0.400169	-0.0700978	0.0949929	-0.0284435	0.399245	-0.302434	0.305154	-0.244676	0.361794	0.374857	0.0732379	-0.175744
TCGA-A7-A0DB	0	-1.42138	0.587703	-1.33522	-0.462172	0.49905	0.331049	1.43552	-1.68563	0.457621	1.32607	-1.38076	-0.447666	-0.4151	0.478594	-0.832732	-0.739933	-0.150083	2.15125	-0.947756	-1.14558	0.672238	0.0990736	0.310375	-0.783232	-0.609421	1.86776	0.661393	-0.294966	-1.04123	-0.515932	0.693952	2.31757	-0.30052	-0.152667	-1.69553	-1.08167	-2.06442	1.3482	-0.167622	0.889361	-0.176625	1.69138	-0.371963	-0.611687	0.0335538	-0.393921	0.784274	1.33916
TCGA-BH-A0AW	0	0.327207	-0.500909	0.947223	1.33608	1.50736	-0.145944	0.849651	1.21284	-0.0222857	-0.61939	0.751599	0.226075	-1.51181	-0.157185	-0.516536	0.800465	-1.11672	0.222908	0.199607	0.635681	-1.5436	-0.190932	-0.254279	0.745335	-1.14394	-0.646189	-0.281106	0.969336	0.348368	-0.72528	-1.13874	0.29692	0.740307	-0.152204	0.765995	0.249246	-0.538934	-0.627322	-0.0534828	-0.533576	-0.189877	0.479776	-1.15467	-0.950314	-1.32359	-0.840717	-0.487728	0.62772
TCGA-A2-A0CL	0	1.17818	-0.781957	0.767311	2.29813	2.40709	-0.568171	1.61413	0.711661	1.13001	-0.139897	0.66451	-0.209018	-2.95115	-0.0995465	-0.265594	1.15449	-2.2681	0.517956	-0.384885	0.672269	-2.17201	-0.37805	0.00745912	1.3504	-1.97214	-0.698672	0.67025	1.09483	0.646019	-2.32182	-1.37452	0.835951	1.85993	-0.597501	0.000743238	-1.58061	-1.28823	-0.910515	0.197082	0.287082	0.834925	1.67783	-2.51587	-1.63436	-2.4287	-2.46086	0.558326	1.20617
TCGA-C8-A1HG	0	0.114408	-0.931814	1.79958	1.38889	1.03687	0.0395797	1.3834	1.99686	-0.0108115	-1.81834	0.719982	-0.0192166	-1.15032	0.373152	-1.06985	1.91337	-1.30277	1.01348	1.17585	1.18938	-2.22256	0.264553	-0.595985	1.29433	-1.50378	-1.01267	-0.977289	1.75279	1.26845	0.660945	-1.53246	0.359881	0.840075	-0.419839	1.71062	1.48224	-0.815064	-1.49521	0.0840975	-1.17455	-1.099	-0.488314	-1.04307	-1.30598	-1.74414	0.423292	-1.47307	-0.0551728
TCGA-B6-A0X1	0	1.27619	0.765219	0.261887	-0.172423	-1.21214	-0.742894	-1.9901	0.362998	-0.805016	-0.219143	1.55406	1.70834	0.803836	-1.12214	1.9733	0.362469	0.576992	-2.32647	-0.89315	0.301138	0.297796	-1.31771	0.858038	0.553091	1.0593	-2.30155	-0.220338	-0.261279	-1.02497	0.0846359	-0.866873	-2.3738	-0.36697	1.98217	2.31631	1.38996	2.566	0.221047	0.454185	-2.75465	0.352818	0.129774	0.261303	1.54927	0.517826	0.242532	-0.0677967	-2.31862
TCGA-A7-A0CD	0	-1.15737	-0.535276	0.0163602	-0.516597	0.0363897	1.1148	0.071633	-0.172707	1.24957	-0.18125	-1.30886	-1.13309	0.170954	1.08461	0.0266189	-0.396698	0.419653	-0.10248	0.702526	0.304443	0.456042	0.884129	-0.866823	0.183303	0.339538	1.5434	-0.421619	-0.413052	0.277914	0.704699	0.687195	-0.331356	0.059843	-1.11596	-1.36697	-0.92506	-0.356397	0.02711	-0.307663	1.71372	-0.573794	-0.843089	0.234778	-0.240638	0.154576	0.218073	-0.219278	1.00052
TCGA-BH-A202	0	0.490518	0.617911	-0.553824	0.841791	-0.187727	-1.18745	-0.838296	-0.606118	-0.374685	0.391495	0.599119	1.16508	0.191454	-1.00151	1.17777	0.836014	-0.605862	-0.917605	-1.03152	-0.134342	-0.814456	-0.578507	0.722964	-0.301217	0.82323	-0.736617	-0.225447	0.681648	-0.833412	-0.202586	-1.0684	-0.849441	-0.343648	0.581021	0.872745	0.419653	1.1568	0.435373	-0.241223	-1.14367	-0.229329	-0.0849914	0.306613	1.00374	-0.342472	-0.127322	0.0396823	-0.842603
TCGA-A2-A0T0	0	2.12069	0.100017	0.69055	0.184848	-0.451904	-1.01501	-1.47928	1.35206	-0.855091	-1.16387	2.11626	1.98691	0.150398	-1.72975	1.09319	1.14122	0.717879	-1.36025	-0.690078	0.959309	-0.600879	-0.723223	0.584204	0.838749	0.184084	-2.66691	-1.30419	0.0863105	-0.166984	0.100593	-0.569648	-1.53446	0.548908	1.03377	2.64335	1.30579	1.60956	-0.797602	1.25323	-2.87376	-0.867462	-0.637399	-0.214081	0.738138	-0.00867445	-0.0767932	-1.06591	-1.1024
TCGA-A7-A26J	0	-0.274422	0.0766834	-0.391712	0.0258431	0.752841	0.0349721	1.39543	-0.38082	0.473747	0.41179	-0.998713	-0.82306	-0.948013	0.0927359	-0.899529	-0.538321	-0.782627	1.84702	-0.628624	-0.948294	-0.378596	0.084206	0.158765	-0.0731931	-1.08723	1.65836	1.35112	0.640449	-0.0196487	-1.05716	0.113016	1.75604	0.372323	-0.992953	-1.34647	-1.88088	-1.58896	0.383115	0.188997	1.62655	0.989899	0.964306	-1.07952	-0.660006	-0.340535	-0.796224	1.03259	0.626131
TCGA-BH-A0DT	0	-0.559516	-0.827813	0.256783	-0.247838	-0.36545	0.799234	0.0628951	0.36692	0.770909	-0.439159	-1.06096	-0.673055	0.311724	0.579501	-0.137618	-0.0393965	-0.0254038	0.572396	0.428917	0.502571	0.0442849	0.781562	-0.744235	0.213801	-0.327626	0.960187	-0.570413	-0.154732	0.584116	0.531954	0.533138	0.389695	0.293901	-0.92815	-0.0196194	-0.343423	-0.181688	-0.631432	0.248539	0.388446	-0.722103	-0.083353	0.165423	-0.325776	0.0171945	0.811574	-0.882485	-0.191639
TCGA-A8-A07W	0	-0.854769	-2.05344	2.34271	-0.903195	-0.787358	1.55478	-0.230235	2.20282	0.901768	-2.90238	-0.46994	-0.39247	1.36219	1.20267	-1.00172	0.752262	0.776649	0.254729	2.06381	2.21561	-0.205622	1.58248	-1.61404	0.362305	0.192912	0.00742994	-1.93075	-0.0360763	1.2685	2.10364	0.135167	-0.382325	0.407064	-0.5255	2.20757	1.84066	0.101056	-1.58102	0.936135	-1.22578	-1.73408	-1.69962	0.674479	-0.895575	-0.0590034	2.14936	-2.16592	-0.874479
TCGA-BH-A0HO	0	-1.20736	-0.236656	-0.0214578	-0.587963	-0.284837	0.917773	0.282407	-0.292193	0.0652248	0.0804037	-1.14047	-0.487223	0.202543	0.602817	-0.123217	-0.487014	0.201678	0.415432	0.491091	-0.438774	0.342711	0.417782	-0.416272	-0.39501	-0.00713498	1.349	0.244267	-0.126807	0.0496746	0.615378	0.255771	0.196262	-0.452258	-0.414097	-1.07079	-0.625534	-0.295281	0.321432	-0.461829	1.09934	-0.111397	-0.280856	0.357309	0.0873403	0.206322	0.561116	-0.0748662	0.205139
TCGA-A2-A0ET	0	0.175482	0.0845013	0.0417868	0.601015	-0.483684	-0.122858	-0.673915	0.0487175	0.123544	-0.253945	0.0973189	0.529792	0.146124	-0.311982	1.29578	0.643243	-0.456257	-1.20933	-0.32664	0.298082	-0.731513	-0.0991318	0.214837	0.198078	0.780879	-0.461831	0.0669599	0.848416	-0.297013	0.115147	-0.694955	-1.00708	-0.0747257	0.334257	0.406048	0.445331	0.96432	-0.0114334	0.179144	-0.519272	0.0620211	-0.186359	0.328975	0.631041	-0.444416	0.116417	-0.276887	-0.535847
TCGA-AC-A2BK	0	1.482	1.39229	-0.856348	0.444659	-0.135383	-1.73598	-2.20477	-1.01218	-0.425901	0.276814	1.12156	1.77907	0.49556	-1.97452	3.16381	0.0272133	0.0490413	-2.12648	-2.21632	-0.407818	-0.00376848	-0.937669	1.70895	-0.273581	1.53827	-1.40222	1.45993	-0.401555	-0.783598	-0.844124	-0.636747	-1.99864	0.218787	1.03437	0.391758	-0.685241	2.824	0.638112	0.273147	-0.862067	2.01252	-0.235179	0.296729	1.87602	0.55326	-0.337004	1.13311	-1.83967
TCGA-B6-A0WW	0	-1.20046	-0.0884281	0.207315	-0.909849	-0.671572	0.868186	-0.0409644	0.0103796	-0.00311853	-0.274884	-1.05532	-0.606841	0.992885	0.713263	-0.0365454	-0.319685	0.603341	0.212645	0.813545	-0.479076	0.956296	0.240041	-0.360753	-0.879564	0.967429	1.0315	0.76729	-0.350509	0.121886	1.2898	0.622791	0.0856423	-0.422593	0.142232	-0.491195	0.208538	0.128443	0.180372	-0.308554	0.519346	0.64205	-0.196744	0.940324	0.472267	0.938683	1.09515	0.390057	-0.454728
TCGA-AR-A2LN	0	-0.903921	-1.28791	0.363591	-0.392977	1.25518	1.16053	2.06954	0.263081	2.03903	0.359118	-1.09261	-1.87902	-1.18961	1.5144	-1.52727	-0.799409	-0.105256	1.43479	0.731598	0.733958	0.284487	1.28667	-1.39126	0.673829	-1.60349	1.43852	-0.567885	-0.104727	0.372631	-0.902615	0.907921	1.46411	1.50832	-1.84894	-1.65037	-1.33441	-2.14012	-0.707464	0.479834	2.07481	-0.516021	1.00522	-1.27092	-1.84699	-0.795328	-1.0076	-0.600689	1.75346
TCGA-AC-A5EH	0	-0.264771	1.34685	-1.26896	0.088144	0.368792	-1.03577	2.07831	-0.963694	-1.06607	1.68388	0.568214	0.602636	-1.11921	-0.640379	-1.60145	0.137975	-0.828598	2.43998	-0.702121	-1.52286	-0.795525	-1.60638	1.36181	-0.872875	-0.910427	0.166888	-0.0796289	1.69013	-1.55524	0.106068	-0.14829	2.72773	-1.11538	1.19618	-0.662608	0.217597	-1.17048	1.67444	-1.6274	-0.00580046	0.170295	0.974145	-0.723435	-0.548376	-0.85809	-0.347862	0.387562	0.310624
TCGA-A2-A0SY	0	0.179264	-0.369956	0.350602	0.347071	0.550198	0.181109	0.400024	0.522049	-0.0578629	-0.327194	0.548976	0.144154	-0.552047	0.0264934	-0.6423	0.105467	-0.283257	0.137263	-0.104131	0.720618	-0.38584	0.0511666	-0.215011	0.471481	-0.690487	-0.462863	-0.764999	0.458002	-0.100125	-0.29789	-0.277358	0.0323792	0.521538	-0.00685238	0.665118	0.105224	-0.501718	-0.315186	0.579035	-0.547746	-0.541471	0.434501	-0.419961	-0.482727	-0.643313	-0.402802	-0.525492	0.402944
TCGA-EW-A1J2	0	-0.250216	-0.532409	0.375092	0.934997	0.866938	0.252954	0.955316	0.240253	0.527638	-0.0560612	-0.364007	-0.564272	-1.14875	0.644358	-0.471684	0.143363	-0.870317	0.335265	0.269112	0.501275	-1.03733	0.137835	-0.459953	0.189976	-0.645761	0.423898	-0.371509	0.717042	0.641605	-0.350737	0.0470885	0.626709	0.573917	-0.646946	-0.512108	-0.730731	-0.90422	-0.742631	-0.683114	0.732002	-0.425826	0.583022	-0.734095	-0.63458	-1.2819	-0.651081	-0.530701	0.823009
TCGA-EW-A1P4	0	1.45325	1.547	-1.20571	1.99574	0.8312	-1.73983	-0.172586	-0.659796	-1.67745	0.921817	1.38113	1.85755	-1.25691	-1.85941	0.597073	0.991237	-1.48589	0.219329	-2.17498	-1.11878	-1.38723	-2.07333	1.98288	-0.260902	-0.575777	-1.34151	1.14102	0.996838	-1.85449	-1.19506	-1.51164	0.399697	-0.761248	1.76109	1.99184	0.254758	0.210422	1.34819	-0.907864	-2.32361	1.284	1.61578	-0.802066	0.709556	-0.90766	-1.12643	1.62249	-0.480002
TCGA-B6-A0WY	0	-0.860142	0.382993	-0.134403	-1.14237	0.0903666	0.485122	0.202509	0.174503	-0.565262	0.117731	-0.707882	-0.121291	0.462066	0.0479866	-0.120336	-0.857333	1.04982	0.648749	-0.0177109	-0.74187	1.30187	-0.078424	0.219293	-0.656805	0.0582491	0.772111	0.807684	-1.10535	-0.475654	0.242501	0.929857	0.353182	-0.551477	0.355963	-0.247232	0.0448036	-0.429037	0.678333	0.315957	-0.0837503	0.882901	0.249752	0.357213	0.15846	1.2839	0.412501	0.511755	-0.0785388
TCGA-E2-A1L7	0	0.788521	-0.297982	0.334979	0.771153	0.393207	-0.461013	-0.446709	0.67637	0.140791	-0.443295	0.624943	0.517361	-0.320814	-0.424503	0.651989	0.743524	-0.336624	-0.862664	-0.441816	0.515085	-0.708153	-0.0697015	-0.0310989	0.58218	-0.0198314	-0.885945	-0.158963	-0.0208829	0.0388912	-0.470801	-0.534391	-0.718577	0.605135	0.00396578	0.854194	0.250427	0.414298	-0.635964	0.514947	-0.870063	0.0102556	0.444893	-0.354635	0.214519	-0.284736	-0.492589	-0.214548	-0.220559
TCGA-GM-A3NY	0	-0.773562	0.460748	-0.314295	0.303599	-0.70849	0.453629	-0.112454	-0.20759	-0.658871	0.0367762	-0.665384	0.158976	0.541715	-0.148714	0.329663	1.28781	-0.407094	0.254727	0.282323	-0.211846	-0.439449	-0.142685	0.284261	-0.649115	0.577666	0.537805	-0.914972	0.724839	-0.312696	1.37127	-0.812975	0.15604	-0.68803	0.464477	0.811838	0.809432	0.497514	0.505446	-0.492923	-0.51427	-0.882545	-0.626043	0.884856	0.472267	-0.183364	0.742947	-0.501334	-0.414237
TCGA-A7-A4SD	0	2.57681	0.536405	0.0766474	1.3299	0.427997	-2.2629	-0.748548	0.357681	-0.49605	-0.0884048	2.66126	2.07553	-0.792009	-2.13503	0.707792	2.23306	-1.25854	-1.02915	-1.77098	0.783046	-1.54012	-1.55489	1.10503	0.864116	-0.352259	-3.03531	-0.747714	1.54635	-0.603352	-1.03604	-2.40472	-1.0032	0.959848	0.886074	2.22739	-0.295973	1.78598	-0.458752	0.77523	-2.12774	-0.543063	0.740464	-0.591853	0.563102	-0.929934	-0.744867	0.0621861	-1.86734
TCGA-AN-A0FD	0	-0.68287	-1.2939	1.94588	-1.27013	0.361573	0.94408	0.628238	1.12066	1.14608	-2.19748	-0.631978	-0.80201	0.418993	0.814628	-1.07332	-0.333359	0.635516	0.899079	0.812828	0.912015	0.255278	1.01124	-0.953868	0.558253	-0.566163	0.284647	-0.0280047	-0.336219	1.14313	1.42908	1.01567	-0.163013	1.00178	-0.474706	0.153455	-0.712877	-0.35915	-1.21381	1.08317	0.460229	-0.201273	-1.15175	-0.273364	-0.734728	0.480582	1.85628	-0.510711	-1.43748
TCGA-A8-A08I	0	-0.403208	-1.33833	0.991841	0.527514	0.0513269	0.895528	-0.0630639	1.31626	0.232058	-1.14296	-0.140079	-0.117396	-0.18427	0.778081	-0.175916	1.31284	-0.822226	-0.588381	1.01313	1.3831	-1.24489	0.802907	-0.86126	0.660106	0.218595	-0.260376	-1.22758	1.30749	0.564461	0.907265	-1.56574	-1.01591	0.244769	-0.72705	0.61222	0.670414	0.368216	-0.703963	0.593538	-0.518789	-1.39446	-0.870151	-0.236372	-0.313299	-1.37365	0.654444	-1.32213	-0.903269
TCGA-A8-A09G	0	-1.73342	-0.682577	0.673273	0.730299	0.987318	0.964055	1.6073	0.826291	0.228724	-0.41048	-0.34414	-0.719726	-0.713416	1.30549	-1.39573	0.561614	-1.1099	1.47	1.30198	0.801799	-1.65004	0.704418	-0.775262	-0.131003	-0.797825	0.762659	-0.405162	1.87935	0.00360636	0.663812	-1.07441	1.11615	0.192539	-0.557243	0.367438	0.946854	-1.47171	-0.132345	0.167549	0.0423069	-0.211787	0.211718	-0.294371	-1.32883	-1.66269	0.672892	-0.930497	0.896198
TCGA-BH-A0HA	0	-1.18051	-2.27941	1.94274	-0.154371	0.850583	2.12178	0.594903	1.80358	2.49986	-1.40104	-1.36402	-2.07441	-0.281438	2.10227	-0.0785505	-0.864003	0.130166	-0.400684	1.73815	2.01354	0.28795	2.34865	-2.37889	1.76987	-0.774315	1.06269	-0.418092	-1.2681	2.07016	-0.0615227	0.873367	-0.963972	1.9441	-2.39145	-1.65612	-0.642559	-0.581719	-2.33946	1.51663	1.98383	-0.729882	-0.282128	-0.99341	-1.33808	-0.546382	0.42534	-1.5378	-0.0921157
TCGA-A2-A0YJ	0	1.37592	0.519845	-0.279897	2.56253	2.06324	-1.97352	1.22479	0.0648644	-0.0240428	0.705063	1.74173	1.17532	-2.51371	-1.48768	0.315835	2.16559	-2.23719	0.308772	-1.20282	-0.197915	-2.34673	-1.27468	1.24212	0.920537	-1.33018	-1.64518	0.637478	1.44659	-0.529894	-2.08595	-2.17703	0.286219	0.822805	0.742923	0.233549	-0.236015	-0.141059	0.273378	-0.0349814	-0.626163	0.755928	1.56586	-1.87175	-0.839154	-1.72898	-2.30196	0.812826	0.36485
TCGA-BH-A0AY	0	0.0907182	0.201321	0.0859606	0.659251	0.747807	-0.388838	0.452105	0.22113	-0.650992	-0.225297	0.5227	0.347345	-0.790777	-0.466589	-0.129565	0.259516	-0.524394	0.260451	-0.159075	-0.164337	-0.910215	-0.396814	0.231609	-0.129003	-0.473454	-0.267866	0.287065	0.849738	-0.132462	-0.635822	-0.742019	0.20935	0.10553	0.18556	0.436274	-0.208854	-0.421783	0.125011	0.178994	-0.360369	0.534314	0.532318	-0.481879	-0.213525	-0.604533	-0.700934	0.181005	0.578293
TCGA-AC-A3YJ	0	0.969816	0.27335	-0.121818	1.09861	0.0724988	-0.801984	-0.861028	0.155807	-0.0127614	-0.300973	0.80558	0.82019	0.123226	-0.812365	1.66033	0.852059	-0.820461	-1.42614	-0.675415	0.42465	-1.15021	-0.371713	0.309311	0.187668	0.782773	-1.02793	0.100031	0.894397	-0.0353384	-0.0398405	-1.01291	-1.41488	0.369288	0.285516	0.805626	-0.143441	1.44846	-0.322244	0.0888678	-0.752935	0.361191	0.212968	0.0121903	0.704653	-0.459687	-0.166253	-0.284222	-1.11451
TCGA-A8-A081	0	-0.151416	1.56152	-1.03954	0.755756	-0.938613	-0.584854	-1.43533	-0.944232	-1.62815	0.474547	0.577453	1.86884	0.821596	-1.34148	2.14498	1.68357	-0.895542	-1.42472	-0.938022	-0.652813	-1.37488	-1.33735	1.90148	-0.995591	2.02277	-0.555243	0.670004	1.83135	-1.66904	1.55624	-1.75206	-1.3443	-1.66886	2.0691	1.28756	0.927459	2.40416	1.74419	-0.891954	-1.75589	1.19392	-1.44793	1.74251	1.79337	-0.160075	0.803042	0.437378	-1.35198
TCGA-AR-A24U	0	1.37142	-0.14233	0.679695	1.98831	2.07465	-1.14838	1.1204	0.994626	0.362178	0.104506	1.71826	0.765878	-2.29905	-0.707697	-0.0785033	1.45834	-1.5349	-0.0331557	-0.443148	0.809055	-2.00636	-0.713742	0.0485949	1.3387	-1.63402	-1.48893	-0.117306	1.32936	0.198611	-1.60341	-1.61557	0.361928	1.20132	0.0111522	0.876454	-0.072701	-0.639784	-0.701189	0.364344	-0.696585	0.358945	1.37023	-2.0165	-1.07719	-2.0445	-1.73889	-0.179741	0.661166
TCGA-A8-A0AB	0	-2.6738	-2.47335	2.02719	-1.2001	0.390454	2.53509	1.63791	2.08325	1.1098	-1.836	-1.64496	-2.07679	0.553476	2.82293	-2.49606	-0.224412	-0.000151312	1.70292	3.03076	1.68523	-0.408539	2.36304	-2.49478	-0.1282	-0.908093	1.81164	-1.56091	0.848751	1.77881	2.14481	0.289107	0.392635	0.701928	-1.94803	-0.434809	0.532038	-1.50444	-1.75873	0.540642	0.787061	-2.08574	-1.44981	0.0783707	-2.01304	-0.797913	1.96851	-2.43533	-0.204249
TCGA-LL-A9Q3	0	-1.07009	2.0398	-1.52646	0.780137	-0.801814	-0.465278	0.0650503	-1.38546	-2.27775	1.12705	-0.0915162	1.15647	0.193416	-0.977777	0.474205	0.212384	-0.496331	0.735213	-0.840146	-1.74384	-0.461773	-1.58037	1.92045	-1.39475	0.85333	0.321727	0.605105	0.774703	-1.83386	1.09537	-0.864169	1.04342	-2.40093	2.26258	0.431478	2.10743	0.0442072	2.28953	-1.74305	-1.38252	0.478387	-0.38491	0.97896	0.967639	0.0224099	0.887065	0.715759	0.0932576
TCGA-AR-A1AK	0	-0.0643349	-0.375213	0.422306	0.886959	0.322248	0.240269	-0.40207	-0.0291233	1.22736	-0.751101	-0.34337	-0.158115	-0.131812	0.130352	1.32385	0.824631	-0.899609	-0.987431	-0.145305	0.903571	-0.880545	0.73839	-0.333755	0.602106	0.570542	0.00115888	-0.115709	0.865293	0.4009	0.0644539	-1.04315	-1.19698	1.12146	-0.98881	0.231495	-0.745713	0.713288	-0.526785	0.965113	0.237337	0.147275	-0.624218	-0.031462	0.314996	-0.961621	0.00927151	-0.021808	-0.255979
TCGA-C8-A275	0	0.933463	0.399475	0.489776	1.31723	0.215875	-0.514869	-0.387857	1.43662	-1.0196	-0.506807	1.41431	1.24951	-0.582306	-0.710649	0.933953	2.13539	-0.660612	-0.955191	0.275457	0.298054	-1.47104	-0.690758	0.519674	1.0265	-0.0253562	-1.8659	-0.73072	1.09248	0.373513	0.540352	-1.79725	-1.09492	-0.171147	0.651462	1.35317	1.73214	1.25096	-0.736201	-0.586123	-1.78511	-0.834375	-0.555738	-0.114585	0.375614	-0.857331	-0.0338199	-0.92242	-0.833108
TCGA-BH-A0H9	0	-1.15988	0.148852	0.234169	-0.789931	-0.374884	1.30182	-0.646592	0.511591	-0.520898	-0.231489	-1.21602	-0.408061	0.568842	0.492268	0.510798	-0.75893	0.913129	-0.515138	0.742196	-0.375779	0.788459	0.202465	-0.438933	-0.405316	0.517899	1.21637	0.406215	-0.947787	0.368659	0.707135	0.832113	-0.516919	-0.86253	-0.0442273	-0.251035	-0.0473859	0.424104	0.0595303	-0.198652	0.50992	0.247116	-0.497285	0.815729	0.518555	0.849071	0.727077	-0.333267	0.125142
TCGA-BH-A42T	0	0.436554	0.196866	-0.328074	0.9371	0.932526	-0.670284	0.730133	-0.642121	0.120123	0.698734	0.467541	0.27826	-1.43577	-0.153373	-0.0457963	0.464327	-0.923692	-0.13632	-0.696706	0.317793	-1.09566	-0.679808	0.274835	-0.157598	-0.340957	-0.18842	-0.444846	1.08746	-0.346273	-0.614258	-0.562339	0.672907	0.388754	0.189604	-0.45608	-1.21656	-0.59491	-0.113129	-0.829669	0.430116	-0.298156	0.559293	-0.760368	-0.266142	-1.42697	-1.19652	-0.0588656	0.96113
TCGA-A8-A09W	0	-2.09478	-1.6882	1.49131	-0.174658	1.43687	1.80724	2.37028	1.36083	0.931727	-1.23954	-1.32523	-1.64067	-0.714566	2.10393	-2.83605	-0.287999	-0.838842	2.66497	1.95345	1.14583	-1.22199	1.50145	-1.62324	-0.27971	-1.96338	1.85544	-0.658366	1.49836	1.14871	1.02621	0.330816	1.88675	0.879671	-1.41362	0.513345	-0.0465725	-2.43209	-1.09189	0.224166	0.416385	-0.69814	0.0929255	-0.638008	-2.33751	-1.61513	0.872685	-1.37484	1.09277
TCGA-S3-AA14	0	-0.753471	-0.657488	0.473803	0.0170956	1.34664	0.865409	1.08963	0.247746	1.49937	-0.0590073	-0.692047	-1.22126	-0.828643	1.10277	-0.563901	-1.18898	-0.134946	0.79749	0.387706	0.461884	0.190118	0.783987	-0.761553	0.493103	-1.0753	1.0734	0.613	-0.646922	0.382458	-0.927674	0.92146	0.549599	0.939357	-1.12487	-0.96186	-0.999025	-1.30913	-0.41357	0.463892	1.29206	0.664616	0.808421	-0.983992	-1.00943	-0.396911	-0.567333	0.0179729	1.18322
TCGA-A2-A3XS	0	-0.0736361	0.505021	-0.146862	0.71961	1.08672	-0.349991	1.08373	0.459521	-0.97304	0.415506	0.628914	0.30715	-1.02881	-0.439582	-0.39808	0.823654	-0.687762	0.837211	0.268963	-0.733622	-0.808683	-0.925024	0.721742	0.0831074	-0.772394	-0.240314	0.448679	0.547944	0.0242139	-0.0649434	-0.831276	0.8798	-0.381272	0.758297	0.0177081	0.513739	-0.50102	0.219995	-0.654108	-0.433215	0.657829	-0.0078762	-0.413691	-0.600553	-0.445369	-0.462009	0.139936	0.707125
TCGA-UU-A93S	0	1.72788	1.18027	-0.848142	0.332333	0.154166	-1.91821	-0.564966	-0.174639	-1.03063	0.741548	2.19554	2.06345	-0.251682	-1.76045	0.943568	0.32365	-0.0113391	-0.344029	-1.69351	-0.466647	-0.374784	-1.49726	1.452	0.188977	-0.246416	-2.05102	0.366184	0.525111	-0.99624	-0.673365	-0.785729	-0.859952	-0.200701	1.25605	0.672993	0.15027	1.46169	0.313055	0.000295234	-1.61907	0.101066	0.399551	-0.152088	0.851029	0.223164	-0.045039	0.378864	-1.78651
TCGA-A7-A6VY	0	3.93179	1.53874	-0.878958	1.25678	0.549117	-3.57944	-1.11724	-0.775015	-1.08297	1.01675	3.3766	3.34959	-1.36199	-3.63373	1.40657	1.95947	-1.22739	-0.884508	-3.47315	-0.208179	-1.31419	-2.75988	2.44905	0.742255	-0.333131	-3.44657	0.324995	1.92102	-1.97303	-2.18734	-2.49226	-0.22878	0.749797	1.90886	2.13238	-0.994314	2.16808	0.856238	0.634498	-2.48594	0.897526	1.66124	-1.15103	1.29806	-0.529077	-1.83834	1.40201	-1.6663
TCGA-AO-A1KR	0	1.80127	-0.742801	1.62472	1.15779	0.260284	-0.167717	-0.983914	2.20691	-0.403968	-1.94305	1.5682	1.01343	-0.425554	-0.414401	1.11081	1.30473	0.342312	-1.58357	0.468498	0.921713	-0.892306	-0.314764	0.0142784	1.65496	-0.27903	-2.47644	0.246032	-0.514461	1.6025	-0.687388	-0.643577	-1.62798	1.00794	0.0690495	1.91248	1.526	1.06026	-1.59441	0.820943	-1.8101	1.00745	0.510203	-0.729836	0.253281	-0.305996	-0.428263	-0.80021	-0.519803
TCGA-LL-A440	0	-0.0938608	-0.488714	0.12544	0.480632	0.769468	0.293502	0.94934	0.227218	0.459068	0.0804283	0.171956	-0.425059	-1.01783	0.57626	-0.791224	-0.440195	-0.53469	0.618247	0.310297	0.333529	-0.751774	0.135347	-0.369051	0.340382	-0.827833	0.217253	-0.443682	0.545863	0.120506	-0.680375	0.0792175	0.827175	0.427866	-0.554107	-0.574206	-0.271431	-0.853466	-0.332797	-0.370205	0.605973	-0.434009	0.481489	-0.857464	-0.788032	-1.02403	-0.920959	-0.703145	1.29646
TCGA-A8-A091	0	-1.43426	0.167124	-0.571901	-1.24697	-1.81789	1.35709	-1.65915	-0.932986	0.134012	-0.464194	-1.6729	0.0624348	2.06004	0.800263	1.42338	-0.624559	0.976378	-0.975748	0.415282	-0.265538	0.776111	0.546593	0.0586419	-1.00723	2.30783	1.36029	0.23449	-0.2108	-0.434492	1.96308	0.743067	-0.973781	-1.48677	0.231489	0.238032	0.285378	1.51242	0.955747	-1.05751	-0.0347403	0.412328	-1.54211	2.26665	1.47016	1.09255	1.60266	-0.214979	-0.404415
TCGA-BH-A0E7	1	-1.57383	-0.366628	-0.00460799	-1.285	-1.17023	1.42959	-0.129311	-0.181698	0.434526	-0.221284	-1.7621	-1.17797	0.621909	1.07564	-0.624202	-0.727064	0.593325	0.545153	0.961667	-0.227863	1.22303	1.09499	-0.771171	-0.673863	0.186808	1.73992	-0.541698	-0.948534	0.650167	1.48179	1.3969	0.515547	-0.801016	-0.677617	-1.19159	-0.0175411	-0.639005	0.187613	-0.435826	1.20789	-0.885509	-0.89269	0.743945	0.0160926	0.902975	1.05771	-0.524633	0.825976
TCGA-D8-A1JI	1	-2.42402	-0.0403235	-0.00973511	-0.269218	-0.706252	1.6371	-0.000731361	-0.558009	0.686711	-0.371015	-2.46643	-0.890442	0.746634	1.09866	0.55248	-0.115343	0.429104	0.0543023	1.10483	-0.400556	-0.265633	1.46864	-0.654841	-0.790236	1.02102	2.04474	-0.297878	0.312336	0.26078	1.40626	0.509573	-0.0386069	-0.396916	-0.662602	-0.279587	-0.19295	-0.255096	0.0659531	-0.198592	0.853316	-0.750402	-0.841106	0.79119	-0.0195833	-0.0377322	1.45287	-0.479936	-0.0993837
TCGA-B6-A0I6	1	1.26594	0.507961	-0.0352742	1.03387	0.555838	-1.05897	-0.581557	-0.209206	-0.373269	0.0168429	0.86784	1.15319	-0.703976	-1.0943	1.06326	0.520308	-0.4625	-0.743742	-0.862117	-0.130308	-0.389341	-0.889154	0.569444	0.47966	0.0989337	-1.3074	0.684303	0.234449	-0.703555	-1.47963	-0.922836	-0.187393	0.192325	0.885124	1.41023	-0.186619	0.655357	0.594107	0.0526277	-1.31309	0.607652	1.20407	-0.420458	0.513946	-0.161599	-1.5762	0.590761	0.483217
TCGA-BH-A0DD	1	0.500437	1.5797	-1.58564	0.107653	-0.445706	-1.39348	-1.49889	-1.29082	-1.80774	1.17569	0.513153	1.91959	0.633653	-1.594	1.80342	-0.78545	0.112712	-0.745792	-1.78776	-1.58498	0.636265	-1.81771	2.09291	-1.08707	1.27351	-0.554494	1.527	-0.398757	-1.59595	-0.295115	-0.214691	-0.313838	-1.41705	1.55214	-0.388662	-0.234319	1.85183	1.59236	-0.906936	-0.555533	1.45986	-0.183187	1.01465	2.00991	1.31846	-0.350579	1.64394	-0.323453
TCGA-E2-A14Q	1	0.0906177	0.395258	-0.541178	0.255875	0.736713	-0.408955	0.044332	-0.712539	0.0170907	0.623266	-0.170602	0.0337332	-0.309453	-0.285264	0.218281	-0.656257	-0.127024	0.138547	-0.636876	-0.391237	0.424969	-0.236272	0.281461	-0.0175896	0.0158114	0.469468	0.599357	-0.116137	-0.38292	-0.710932	0.217732	0.237965	0.138752	-0.100953	-0.453795	-0.96791	0.0572328	0.59577	-0.415651	0.30343	0.399235	0.769834	-0.273295	0.304062	0.382117	-0.81808	0.526977	0.61385
TCGA-OL-A5D7	1	3.66018	1.84617	-0.66005	0.934032	0.0125153	-3.6351	-2.19617	-0.714746	-1.62573	0.360242	2.90211	3.47869	-0.134662	-3.91886	2.10985	0.934626	0.110417	-2.20492	-3.18613	-0.271048	-0.136145	-2.56741	2.46438	0.0812271	0.78394	-3.91324	0.470606	0.173375	-1.38774	-1.86008	-1.14955	-2.212	0.565307	2.06766	2.86125	0.0455154	3.04101	0.0996551	1.05641	-3.02711	1.30275	1.29243	-0.0925562	1.89383	0.752461	-1.64502	1.11413	-1.23305
TCGA-AC-A6IX	1	-1.01447	0.088903	-0.91906	0.64597	0.561136	0.250704	0.0770189	-1.22103	0.878435	0.494264	-0.386593	-0.299422	-0.536548	0.758387	0.513082	-0.103045	-0.687417	0.200248	-0.530584	0.0437867	-0.409719	0.157861	0.202959	0.279137	0.304691	1.5144	0.295021	0.706685	-1.39048	-0.386494	-0.196174	0.770004	0.175603	-0.465278	0.0342119	-0.450534	-1.07947	1.26396	0.111182	-0.408332	0.255737	0.194799	-0.295373	-0.328716	-0.568483	-0.402389	1.10509	2.12714
TCGA-C8-A1HK	1	-0.0323787	0.317339	0.184412	0.119832	-1.01204	0.207081	-1.27805	0.226015	-0.544898	-0.983185	-0.2591	0.607122	0.832975	-0.526671	1.21291	0.277154	0.576521	-1.14516	0.213374	-0.0198088	0.361444	0.143609	0.467771	-0.0784262	1.39599	-0.43662	0.104012	-0.454367	0.0637312	0.51578	0.195355	-0.891723	-0.591025	0.773424	0.949035	1.15876	0.965203	-0.430675	-0.260186	-0.846347	0.343029	-0.492677	0.57177	0.68483	0.770306	0.714142	-0.132953	-0.901789
TCGA-LL-A50Y	1	-1.20504	0.581889	-0.775403	-1.07763	-0.75164	0.455681	-0.741977	-1.21845	-0.158301	0.273941	-1.15378	-0.0609962	1.06733	-0.0573179	0.6584	-1.29911	1.16835	-0.120995	-0.108223	-0.906269	1.76996	0.439249	0.503292	-0.788128	1.01034	1.38878	0.374698	-1.31998	-0.590341	0.730519	1.28323	0.189189	-0.761554	0.273648	-0.469754	-0.150558	0.183154	1.01894	-0.988344	-0.0130319	0.161413	-0.549455	1.03183	0.80738	1.69907	0.779107	0.504936	-0.0631809
TCGA-A8-A094	1	-0.425163	-1.35143	1.38337	1.10436	1.4324	0.53948	1.75611	1.59956	0.705248	-0.862724	0.255976	-0.379527	-1.3675	1.35264	-1.18038	1.8293	-2.04673	0.596351	1.34399	1.76558	-2.58451	0.677119	-1.26303	0.529948	-1.26586	-0.0215009	-1.33944	3.09748	0.837247	0.70616	-1.82205	0.216981	1.54096	-0.690786	0.90642	0.340208	-0.49359	-1.3028	1.21624	-0.279586	-1.69461	-0.883127	-0.810157	-1.42999	-2.78802	1.0583	-1.44213	-0.840976
TCGA-AC-A2B8	1	-0.722212	0.108804	-0.688617	-0.0478466	1.43109	0.0719401	0.844766	-1.0739	0.882626	1.24424	-0.910666	-1.03823	-0.458199	0.541077	-0.338842	-0.544014	-0.188175	1.17858	-0.490004	-0.631846	0.558715	0.36234	-0.00306292	0.0452468	-0.733335	1.62864	1.02703	-0.401606	-0.513459	-0.934801	-0.00729835	0.822255	0.360557	-0.726219	-2.01837	-2.11902	-0.759955	0.4872	-0.674994	2.06777	0.652292	0.752953	-0.688052	-0.265888	0.0427641	-0.883075	0.874934	1.08419
TCGA-E9-A5UO	1	-2.87578	-0.242898	0.47784	-3.84942	-5.38297	3.32282	-3.22098	0.801193	1.25324	-1.39411	-4.08169	-2.34079	3.88122	1.60355	1.91348	-1.41799	3.41427	-2.30582	1.93709	0.36936	3.90215	1.98479	-1.83321	-0.357545	3.08757	2.85798	-0.370664	-3.83243	0.562045	3.36174	2.39886	-2.69362	-1.67438	-0.781564	-2.06216	-0.259426	2.12223	-0.0751352	-0.0474041	2.57011	-0.467852	-3.77427	2.36878	1.41213	3.49539	3.88388	-0.496783	-1.20816
TCGA-LL-A740	1	-0.416847	0.58385	-0.629098	-0.808606	-0.0539649	-0.337093	-0.244601	-0.876385	-0.478309	0.616967	-0.390374	0.116221	0.224968	-0.447762	0.167972	-1.07494	0.25745	0.297547	-0.482466	-0.842179	1.14857	-0.333052	0.51355	-0.442286	0.181634	0.673442	0.585132	-0.738669	-0.533592	-0.0847627	0.946863	0.58295	-0.653799	0.407907	-0.740227	-0.24332	0.0197944	0.817927	-0.982116	0.0710986	0.437298	0.328319	0.453341	0.767751	1.10488	-0.222949	0.532721	0.134878
TCGA-A2-A25E	1	0.103202	1.37281	-0.951401	-0.0170206	-0.249761	-0.870899	-0.658441	-0.550322	-1.3167	0.264423	0.287031	0.972755	0.304219	-1.2131	0.585778	-0.580648	0.131732	-0.180926	-0.982351	-0.977584	0.84682	-0.980182	1.38127	-0.958816	0.592769	-0.215269	0.989392	-0.570848	-0.685116	0.275276	0.427466	-0.124264	-1.00855	0.963557	0.654378	0.485037	0.627114	0.851932	-0.552525	-1.37815	0.998194	-0.0786055	0.613911	1.04458	1.16839	-0.0391895	1.13548	-0.215729
TCGA-AC-A5XS	1	-1.5221	0.452231	-0.534185	1.05051	1.22583	0.644001	0.609347	-0.516268	1.05865	0.599605	-0.979651	-1.16793	-0.758845	1.17985	0.825568	-0.0544093	-1.41068	-0.117866	0.376871	-0.0299155	-1.34588	0.923614	-0.502498	0.177178	0.495617	1.96776	0.769716	1.06642	0.0270058	-0.303772	-0.284564	-0.0449174	0.145542	-1.04147	-1.56798	-1.30173	-1.14965	0.0290745	0.411719	1.81936	0.603896	0.0422898	-0.170458	-0.308853	-1.32775	-1.13249	0.2774	1.10695
TCGA-AO-A1KP	1	-2.5933	0.468508	-0.621126	-2.31744	-1.47705	2.75587	-0.274777	-0.40395	-0.300122	0.46986	-3.14722	-1.05926	1.45395	1.50681	0.0495647	-1.82394	1.95903	0.525898	0.720642	-1.66032	2.20185	0.87927	-0.0295717	-1.61743	0.575108	2.98718	1.37783	-2.47312	0.375002	1.17818	2.10028	-0.0215771	-1.52107	-0.528913	-1.94991	-1.60079	0.0509821	0.699804	-0.216654	2.11489	0.354994	-0.595634	1.18837	0.579263	1.87755	1.40767	0.315194	-0.152323
TCGA-D8-A73U	1	-0.349488	-1.14829	0.546545	0.32786	1.50493	0.343304	1.30393	0.237049	1.64622	-0.372004	-0.444776	-1.29618	-1.07305	0.992934	-1.52782	-0.0649291	-0.57968	1.22089	0.72805	0.742382	-0.621538	1.2201	-1.27017	0.613383	-1.15116	0.699774	-0.941433	0.594742	0.79795	-0.214106	0.429866	0.843848	1.49934	-1.71491	-0.949897	-1.03815	-1.34184	-0.968985	0.543182	1.39886	-1.17441	0.738797	-1.32473	-1.15911	-1.07599	-0.254232	-0.823699	0.626151
TCGA-D8-A1JB	1	0.0640296	-1.24425	1.34095	1.14512	1.38002	0.559173	1.12338	1.32497	1.5735	-1.03497	0.339006	-1.17304	-1.46919	1.06849	-0.397255	0.544304	-0.907661	0.150477	1.23681	1.39072	-2.00732	1.10524	-1.52536	1.43161	-1.13043	-0.310783	-0.874048	1.1192	1.01101	-0.820013	-0.482207	-0.188036	1.52029	-1.45357	0.0635668	-0.368183	-0.759636	-1.40916	0.811666	0.980033	-0.690874	0.577087	-1.93875	-1.4053	-1.93936	-0.515951	-1.11602	0.122419
TCGA-E9-A22A	1	-0.862875	1.49087	-0.94645	-0.791931	0.152311	-0.548069	0.949817	-0.670081	-1.75813	0.47688	-0.0738489	0.866999	-0.125346	-0.629491	-0.744251	-0.215288	0.19769	1.23462	-0.308739	-1.51182	0.952654	-1.05577	1.41872	-1.54644	-0.0726664	0.656592	0.62445	0.0319649	-1.11664	1.1597	0.294652	1.39191	-1.61827	1.6166	-0.493586	0.810158	-0.660326	1.20849	-0.824527	-0.683417	0.477562	0.0159833	0.569899	0.630712	0.910601	0.711013	0.898996	-0.431811
TCGA-A2-A0YM	1	0.330903	-0.596211	0.789794	1.05254	0.951787	0.0426148	0.359884	1.01175	0.742714	-0.637989	0.68795	-0.106052	-1.11076	0.160529	-0.344091	0.317716	-0.964377	-0.155718	0.339608	0.859859	-1.15477	-0.0642258	-0.203945	1.09335	-0.644199	-0.307457	0.0229487	0.777087	0.393466	-0.167269	-0.400851	0.0772147	0.917376	-0.578855	0.0796431	-0.339136	-0.36387	-0.589411	0.817764	-0.127828	0.173845	-0.0935017	-1.14752	-0.551038	-0.98886	-0.436536	0.0805146	0.468
TCGA-GM-A2DF	1	0.692651	0.502222	-0.745327	1.46191	1.39672	-1.00476	0.735097	-0.681753	-0.0136812	1.13129	1.04673	0.761266	-1.61238	-0.773961	-0.0671465	0.773257	-1.56213	0.598851	-1.0151	-0.303055	-1.05059	-1.11931	0.869743	-0.0233088	-0.715136	-0.271408	0.554875	1.21015	-1.07579	-1.04785	-1.05947	1.26016	0.223164	0.467227	0.592965	-0.842072	-0.353068	0.805936	-0.724571	-0.789326	0.630709	1.16237	-0.720002	-0.253767	-1.01512	-1.24814	1.07645	0.694676
TCGA-E2-A10E	1	-1.33923	0.405599	-0.556831	-0.991581	-0.49736	0.903399	-0.502165	-0.65199	-0.135049	0.0702916	-1.05701	-0.287178	1.23158	0.21317	0.447527	-0.369073	1.25765	0.0627421	0.359378	-0.985976	1.1588	0.228877	0.319798	-0.913259	0.971736	1.24791	0.255936	-0.630405	-0.417777	1.48252	0.505021	-0.0489628	-0.803082	0.0431458	-0.714749	-0.152584	0.70721	0.753059	-0.32775	0.787977	-0.0421056	-0.834917	1.07381	0.847922	1.12798	1.45197	0.56622	-0.528285
TCGA-A8-A08L	1	-0.362286	-0.835088	0.605037	-0.489073	-0.577142	1.0323	-1.37084	0.503784	0.511319	-0.910947	0.162297	-0.170808	1.60672	0.69903	0.791266	-0.284215	1.07876	-1.34887	0.840538	0.955845	0.524048	1.15463	-0.708999	-0.645107	1.11658	-0.0525456	-0.44707	-0.603163	0.372773	0.673369	0.339924	-1.32751	0.206038	-0.327088	1.15713	0.573012	1.0032	-0.270113	1.09335	-0.62582	-0.691024	-0.720334	0.862239	0.380191	0.533044	1.24399	-0.448074	-0.58586
TCGA-GM-A2DA	1	-0.747628	0.774053	-0.525898	0.201896	1.32293	-0.424347	1.46911	-0.0769141	-1.11334	0.664672	-0.181919	-0.205419	-0.765	0.118321	-0.723904	-0.448968	-0.705574	1.51669	0.279549	-1.08177	0.184081	-0.487008	0.472882	-0.572554	-0.606837	0.840145	1.39408	0.364591	-0.384272	-0.211277	-0.0525188	1.78898	-0.784367	0.712581	-1.4865	-0.0648736	-1.34185	1.06935	-0.862902	0.709002	1.17582	0.471401	-0.158348	-0.0407881	0.20027	-0.907539	0.893641	1.20011
TCGA-E2-A14Z	1	-0.570291	-0.199519	0.155768	-0.551337	0.0447317	0.385646	-0.450452	-0.156254	-0.0367908	-0.350352	-0.923926	-0.559311	0.438926	0.0428128	0.16923	-0.624119	0.379826	-0.168331	0.33319	-0.16433	0.77586	0.565912	-0.270614	0.14107	0.316814	0.632255	0.144502	-0.82248	0.534929	0.23662	0.864489	-0.400466	0.225564	-0.567156	-0.724417	-0.436126	0.202664	-0.38778	0.0656977	0.670845	0.0681673	0.0875545	0.17767	0.422208	0.624416	0.124444	-0.0216632	0.272151
TCGA-BH-A209	1	0.640108	0.395146	0.271875	1.54758	0.885083	-0.433687	-1.11654	0.862089	-0.582801	-0.468401	1.13471	0.967734	-0.414936	-0.927589	1.85645	1.76928	-1.45058	-2.51657	0.14172	0.511276	-1.28253	-0.466021	0.537123	0.647754	0.822268	-1.23114	0.650616	1.11357	0.213392	-0.138831	-1.44365	-2.09048	0.615027	0.504028	1.05663	-0.298291	1.38784	-0.355602	0.585952	-1.02312	0.637781	-0.650422	0.347225	0.630911	-1.01337	-0.523219	0.606344	-1.27985
TCGA-BH-A0DX	1	-0.707568	-0.999551	0.607163	0.752565	0.962799	0.729845	1.48957	0.750375	1.49749	0.0025919	-0.510824	-1.18943	-1.57167	1.03092	-1.09397	0.388596	-1.193	1.03514	0.703828	0.642737	-1.05147	0.711728	-1.2081	0.777349	-1.56879	0.802756	-0.384862	0.930798	0.518302	-0.844661	-0.0459924	1.18753	0.748592	-1.16859	-0.878978	-1.06566	-1.74035	-0.578891	-0.288727	1.08183	-0.612999	0.961471	-1.27029	-1.20953	-1.48479	-0.884802	-0.698712	1.16545
TCGA-B6-A0RM	1	-0.049121	0.782038	-0.13096	-2.69796	-0.414921	-0.207837	-0.880292	-0.707034	-0.449993	-0.00166374	-0.368774	0.482789	1.11814	-0.345674	0.0810284	-2.06504	1.78831	0.628703	-0.206849	-0.500259	2.27012	-0.735696	0.654578	-0.764988	0.402673	0.606825	0.246424	-2.05566	-0.736952	0.724048	2.08478	0.541384	0.0249456	0.822835	0.621614	-0.42767	0.67955	0.383912	0.750016	-0.800916	0.566947	-0.136919	0.737418	0.716885	2.212	1.05118	0.596854	-0.5373
TCGA-D8-A1XU	1	-1.94989	-0.819077	0.409342	-0.561918	-0.0467476	1.76453	1.13516	0.813804	1.47679	-0.4978	-1.26938	-1.87099	-0.290709	1.72723	-1.24827	-0.358838	0.0775804	0.915978	1.41736	0.345882	-0.19964	1.62717	-1.48373	0.13108	-0.707885	1.68009	-0.75167	-0.0622969	1.00894	1.2094	0.863522	0.494774	-0.0462477	-1.70039	-1.51644	-0.0278892	-1.56761	-0.659099	-0.0211269	1.93174	-1.34342	-0.63636	-0.623782	-0.888117	-0.481235	1.04873	-0.916159	0.121584
TCGA-C8-A12W	1	0.157288	-0.12892	0.0655609	0.671069	0.367689	0.427904	1.02922	0.648038	0.0868614	-0.554318	0.334621	-0.430933	-1.0682	0.340628	-0.562502	0.400797	-0.190959	0.628734	0.711336	-0.0460024	-0.435039	0.219629	-0.189392	-0.433536	-0.852433	-0.209846	-0.276359	0.398672	0.110103	-0.38749	-0.518198	0.976283	-0.0862393	0.0370487	0.573349	0.672635	-1.23689	-0.224061	0.387918	0.108935	-0.0233777	0.895054	-1.21806	-0.970297	-0.256629	-0.228144	-0.332432	0.163519
TCGA-AC-A62X	1	3.51527	3.65372	-2.84358	-0.476081	-0.104534	-4.33472	-2.73246	-2.58672	-3.43729	2.1295	3.04949	4.91291	0.652034	-4.47921	3.15778	-1.75666	1.34101	-1.36485	-4.80464	-2.61287	1.74277	-4.01045	4.48776	-1.251	1.57779	-3.60485	2.77928	-0.667535	-3.40304	-2.31125	-0.112795	-1.13334	-1.33538	3.59979	1.0751	-0.58904	4.01104	2.56332	-0.632063	-2.38267	3.03147	1.06432	0.842446	3.76017	2.95117	-2.08509	3.22088	-1.77981
TCGA-D8-A1XR	1	-1.21745	0.433141	-0.436916	-1.10973	-0.813059	0.610752	-0.224606	-0.736394	0.144886	0.112135	-1.04911	-0.186284	0.735276	0.216025	-0.394475	-0.521877	0.708721	0.456935	0.09961	-0.396906	0.892296	0.453916	0.297503	-1.1974	0.407652	1.22181	-0.0243699	-0.236592	-0.0905499	1.46081	0.95526	0.45865	-0.617239	-0.0861558	0.109475	-0.000260288	-0.301733	0.520047	-0.0640342	0.0190441	-0.505985	-0.838506	1.21916	0.439424	0.889377	1.44582	-0.0551537	-0.16664
TCGA-A8-A08G	1	-0.561749	-0.629949	1.2459	-0.97612	-0.468426	0.648933	-0.383024	0.877564	0.222908	-1.29387	0.48287	0.277965	0.877431	0.509689	-0.490796	0.0984915	0.457104	0.189268	0.948715	1.30782	-0.0629547	0.492344	-0.521233	-0.0863329	0.14514	-0.320405	-0.232936	0.772846	0.242495	1.54363	0.179645	-0.325335	0.0506739	0.381111	0.933437	1.04242	0.93371	-0.325057	0.77963	-1.25553	-0.196922	-1.73355	0.770181	0.13067	0.0166899	1.83374	-0.611601	-1.11805
TCGA-E9-A1R4	1	-0.962344	-0.482645	1.13853	-0.479623	0.911732	0.888702	0.419501	0.746991	0.592133	-1.2241	-0.54197	-1.15113	0.324542	1.06261	-0.45795	0.299096	0.218862	0.518257	1.49132	0.830945	-0.0742319	0.892436	-0.879846	0.47676	-0.141723	0.668925	-0.333465	0.170734	1.05207	1.10795	-0.0101544	-0.311479	0.815766	-0.49157	0.137266	0.209902	-0.178025	-0.875483	1.16229	0.577414	-0.298241	-0.830194	0.0962362	-0.697689	-0.225363	1.05857	-0.591286	-0.239415
TCGA-BH-A1EX	1	-0.300781	-0.0556	0.490489	-0.531369	0.0635302	0.0889098	-0.223655	0.427673	-0.00408717	-0.681905	-0.149013	-0.410607	0.491567	0.00153133	-0.0746389	-0.0637295	0.337581	0.157855	0.540562	0.278816	0.33385	0.209754	-0.161062	0.398324	0.37735	0.0271509	-0.1291	-0.183789	0.566353	0.94078	0.36867	-0.399228	0.161886	-0.318438	-0.312262	0.283261	0.612565	-0.596247	0.1201	0.327978	-0.0364343	-0.551569	0.145301	0.290025	0.420851	0.737449	-0.261821	-0.279021
TCGA-AR-A0TX	1	-0.901216	-0.476887	-0.150387	-0.407672	1.18378	0.86392	0.850827	-0.635443	1.51988	0.303758	-1.68783	-2.07842	-0.711766	1.28227	-1.03052	-1.0814	0.124464	1.23139	0.275334	0.172084	1.0412	1.50413	-0.957158	0.343539	-0.827835	2.34531	0.358955	-1.176	0.739864	-0.266709	1.20595	0.984025	0.968599	-1.90699	-1.80937	-2.19249	-1.84087	-0.173021	0.524101	2.49284	0.126282	0.905226	-0.838516	-0.659197	0.257688	-1.02423	0.145709	2.51412
TCGA-AN-A041	1	-3.07896	0.445407	-0.418161	-1.65313	-0.93424	0.789071	0.0435241	-1.04674	0.283145	-0.387043	-3.44748	-1.18898	0.684863	0.308384	0.0104565	-0.203344	0.872772	0.765105	0.58428	-0.930428	2.05722	0.716039	0.326513	-0.878244	0.9049	3.66322	0.818209	-1.40522	-1.08662	1.372	0.957376	1.59804	-1.09919	0.321758	-2.5062	-0.694083	-0.80349	0.972068	-1.28244	1.44157	0.63397	-0.516838	0.476334	0.277471	1.64563	1.14621	1.27033	0.45018
TCGA-BH-A0E0	1	1.21196	1.07513	-0.593989	-0.0295713	-0.543601	-1.32109	-1.46323	-0.262863	-2.04273	-0.0263425	1.54902	2.31039	0.594349	-1.83771	1.4048	-0.237768	0.683534	-1.18781	-1.1753	-0.682318	0.493795	-1.62103	1.63563	-0.577784	1.04999	-1.96084	0.827615	-0.47697	-1.19167	-0.334191	-0.331646	-0.912239	-0.734122	1.90227	1.99745	1.15702	1.75282	0.893067	0.812181	-2.29638	0.827245	0.411663	0.368803	1.22844	1.14333	-0.016153	0.920034	-0.96425
TCGA-BH-A0BW	1	0.541855	0.248468	-0.575426	0.262666	0.435596	-0.705545	0.085338	-0.332898	-0.254103	0.746119	0.476006	0.431715	-0.612701	-0.468557	0.366008	-0.185805	-0.396053	0.0361556	-0.629332	-0.383487	0.0444586	-0.702602	0.331942	-0.0657331	-0.251764	-0.0839334	-0.0850171	0.125677	-0.74797	-0.888949	-0.0457275	0.726159	-0.25839	0.410148	-0.233193	-0.200791	-0.0887318	0.581851	-0.470352	0.107021	-0.0338295	1.07155	-0.426046	0.313874	0.0781836	-0.952888	0.256873	0.546527
TCGA-A2-A04U	1	0.801841	1.31145	-0.943884	-0.533186	-0.292932	-0.984601	-1.06934	-0.847626	-1.60023	0.690343	0.559467	1.46169	0.369821	-1.33622	1.04821	-0.980916	0.485269	-0.439248	-1.06579	-1.31792	1.07894	-1.26573	1.63155	-1.32224	0.684282	-0.557148	1.40532	-0.816981	-0.857044	-0.242218	0.60511	0.0996522	-1.00753	1.29816	0.404397	-0.222807	1.29516	1.24703	-0.562785	-0.876754	1.33352	0.00817794	0.78306	1.40052	1.58346	-0.489125	1.2034	-0.350815
TCGA-A2-A04Y	1	0.0125385	1.89941	-2.07522	0.116679	-1.08461	-0.508643	-1.29776	-1.19731	-1.49463	1.18545	1.01777	1.67431	0.771885	-1.20725	1.1113	0.617744	0.246874	-0.182419	-1.19688	-1.12279	0.32198	-1.41395	1.65842	-1.32501	1.56894	-0.360959	-1.23375	0.225742	-1.47338	1.53653	-0.65038	-0.0229514	-1.75265	1.59627	1.77413	2.09499	1.14878	1.36062	-0.613158	-1.80968	-0.790948	-0.637514	1.27078	1.34205	0.846874	1.20128	0.59087	-0.346347
TCGA-A2-A0EV	1	0.0825631	0.746168	-0.270891	-0.113127	0.20037	-0.451925	-0.203633	-0.0362332	-1.33181	-0.0757746	0.582469	0.816693	0.0544131	-0.613002	0.156751	-0.283054	0.0979525	0.333324	-0.146361	-0.612997	0.139359	-0.800004	0.917283	-0.763477	0.17301	-0.486393	0.812089	0.132163	-0.309364	0.40022	0.028761	0.484822	-0.755617	0.926359	0.654492	0.718386	0.64458	0.69614	-0.366342	-0.908429	0.684958	-0.208092	0.47655	0.6607	0.536479	0.240372	0.480725	-0.375062
TCGA-A8-A08R	1	0.246273	-0.19467	0.900376	-1.73055	-0.53804	-0.260549	-0.959395	0.884752	-0.5138	-0.964353	1.63265	1.11392	1.33074	-0.408472	-0.0235444	-0.434996	1.25651	-0.0407827	0.357046	0.957671	0.888656	-0.205929	0.122622	-0.157951	0.476183	-1.20716	-0.249419	-0.163673	0.00340673	1.00458	0.638463	-0.489764	-0.0817307	1.09408	0.926592	1.30611	1.46125	-0.164637	1.30923	-1.46969	0.220617	-1.16994	0.931344	0.64369	1.10966	1.107	-0.32798	-1.27942
TCGA-A7-A26H	1	0.788884	0.508036	-0.382241	-0.334727	1.23364	-1.03608	0.388703	-0.363285	-0.387996	0.359122	1.09667	0.576885	-0.570281	-0.606533	-0.584002	0.0209725	0.33385	1.10586	-0.433725	-0.0647295	0.23756	-0.669419	0.747138	-0.0691545	-0.963129	-0.562649	0.41696	0.255418	-0.681004	-0.700305	-0.00467789	0.932189	0.388846	0.48183	0.719989	-0.726219	0.294412	0.436856	-0.25293	-0.735364	0.370779	0.641757	-0.554176	-0.197115	0.0553084	-0.214722	0.384492	-0.40937
TCGA-C8-A8HQ	1	1.46628	0.84308	-0.427223	0.783592	1.60039	-1.94044	0.813612	-0.402023	-0.352829	0.706334	1.82001	0.920156	-1.73292	-1.36078	-0.76417	0.435539	-1.27333	1.01625	-1.1182	-0.137844	-0.835572	-1.36767	0.890366	0.087389	-1.25108	-1.14119	-0.527096	0.873429	-0.731011	-0.948949	-0.978337	0.98132	-0.139078	0.65893	1.70057	0.701643	-0.489837	0.0683226	-0.3499	-1.5209	-0.464757	1.25545	-1.12818	-0.117759	-0.796217	-1.14125	0.165342	0.355535
TCGA-C8-A1HE	1	-1.91316	0.697077	-0.839968	-0.146907	-0.653573	0.78819	-0.31073	-1.06353	-0.204675	0.416981	-2.09808	-0.594728	0.655519	0.458459	1.05677	-0.522487	0.226709	-0.111198	0.334739	-1.24008	0.597957	0.563835	0.0955591	-1.17398	1.30545	2.0384	0.182569	-0.262153	-0.38381	0.883303	0.321742	0.307875	-1.56243	0.13801	-1.29222	-0.195055	-0.148967	0.777585	-1.23678	1.13401	-0.128402	-0.582149	0.990132	0.784472	0.760081	0.520239	0.232648	0.669434
TCGA-BH-A0BP	1	-0.648601	-1.15498	1.10082	0.860697	1.86637	0.892107	1.91627	1.36905	1.00792	-0.305207	-0.436938	-1.48804	-2.06313	1.15376	-1.60822	0.320695	-1.4099	1.46581	1.1696	0.894328	-1.42745	0.546572	-1.14815	0.967507	-2.10642	0.980695	-0.0940042	0.79143	1.19536	-0.686765	0.0011662	1.4909	1.04075	-1.22514	-0.887794	-1.44596	-1.93848	-1.14863	0.291372	1.29494	0.1309	0.909068	-1.77854	-1.72074	-1.77183	-0.915356	-0.514695	1.68736
TCGA-A8-A09I	1	-0.997992	-1.45534	1.63425	-0.950261	-0.714398	1.64037	-1.05447	1.15588	0.770559	-1.68209	-0.52649	-0.653436	1.68027	1.49318	0.359396	-0.0270269	0.708058	-1.26911	1.8914	1.92929	0.146669	1.85077	-1.45174	0.226858	1.04675	0.437073	-0.950702	0.184291	0.952685	1.55065	0.31414	-1.59782	0.588161	-0.586654	0.835806	1.145	0.633562	-0.941366	1.63505	-0.508308	-1.05898	-1.70973	1.07838	0.033047	0.188422	1.95335	-1.51717	-0.799545
TCGA-E2-A1BD	1	-1.52669	0.316953	-0.112439	-1.76453	-1.58545	0.954655	-0.848254	-0.686326	-0.28332	-0.272965	-1.80712	-0.255452	1.46061	0.28888	0.108037	-0.430949	1.31944	0.043372	0.270473	-0.553082	1.9501	0.57341	0.17669	-1.09156	0.876897	1.5738	0.176549	-1.35686	-0.23619	1.17436	1.23884	-0.148406	-0.757975	0.426422	-0.241741	-0.127551	0.26173	0.634833	0.40874	0.0379215	-0.0517189	-0.67373	1.35606	0.558551	1.75171	1.23754	0.0660586	0.0283505
TCGA-D8-A1JE	1	-1.58264	-0.297255	-0.0121148	-0.606007	0.0565018	1.31492	0.531778	-0.47039	1.0556	-0.285766	-1.63629	-1.30852	-0.0887931	1.20798	-0.61496	-0.383077	0.448661	0.816085	0.529402	-0.0597509	0.470549	1.30721	-0.654584	-0.528957	-0.359011	1.80291	-0.270006	-0.366156	0.239957	0.477574	0.60163	0.501588	-0.00499219	-1.11159	-0.786921	-0.80016	-0.965071	0.00446125	-0.228759	1.19263	-0.693663	-0.163157	-0.237093	-0.488225	0.156474	0.746262	-0.319	0.352831
TCGA-A7-A0CH	1	-1.20834	-1.00037	0.72019	-2.17348	-1.30271	1.3764	-0.892216	-0.148326	1.57339	-1.05263	-1.325	-1.06726	1.93936	1.22393	-0.256806	-1.02065	1.64936	0.259673	0.819574	1.07575	1.93499	1.7229	-0.862224	0.0799138	0.5933	1.25629	-1.00819	-1.89992	0.459353	0.935137	1.605	-0.647535	0.460873	-0.946113	-0.211977	0.371208	0.0368455	-0.924161	0.950272	0.396581	-1.14904	-0.528244	0.502125	-0.199686	1.54657	1.88304	-1.16213	-0.775557
TCGA-Z7-A8R6	1	-1.69299	0.88805	-1.39867	0.463438	0.903918	0.302638	1.03354	-1.74351	0.25546	1.47447	-1.49193	-0.369104	-0.886514	0.263975	-0.0597735	-0.277318	-0.636861	1.4819	-0.758834	-1.18565	-0.198724	-0.123103	0.586141	-0.695797	-0.0857898	2.15406	0.6479	0.343431	-1.18316	-0.406379	-0.101895	1.70289	-0.491619	-0.110845	-1.03702	-1.46789	-1.39235	1.29464	-1.07474	0.658691	0.611271	0.650442	-0.169198	-0.242509	-0.271246	-0.589462	1.20802	1.76563
TCGA-A8-A0A1	1	-2.51214	-1.68635	1.5265	-0.259606	1.08422	2.47822	1.46993	0.477228	2.085	-1.25893	-1.87677	-2.46435	-0.370499	3.09559	-1.40611	-0.142799	-0.219979	1.42574	2.21731	1.41036	-0.876312	2.49603	-2.2703	0.284827	-0.761797	2.27746	0.0108996	0.676276	1.08106	0.650121	0.294865	0.949156	0.939298	-1.75839	-0.334973	-0.409772	-2.35802	-0.693446	0.672037	0.789768	-0.0690063	-0.64939	-0.423834	-2.30409	-1.38979	0.760248	-0.694534	1.66133
TCGA-AR-A1AI	1	3.81171	2.51339	-1.45508	2.34959	1.4297	-4.28658	-1.95461	-1.41099	-1.9932	1.06552	3.39339	3.97327	-0.805959	-4.09571	2.94686	1.30324	-1.22603	-2.3468	-4.05232	-0.617679	-1.16891	-3.0613	3.10025	0.270686	0.928886	-3.94968	1.5538	1.45117	-2.16621	-2.69656	-2.33289	-1.9608	0.680656	2.43243	2.59123	-0.61295	2.9996	0.894606	0.51313	-3.14708	2.20108	1.62405	-0.119775	2.23932	-0.0668165	-2.7744	2.17813	-0.873399
TCGA-A2-A0D0	1	0.584816	1.61254	-1.39101	1.29069	1.28266	-1.67864	0.407558	-1.12151	-1.15068	1.6796	1.07052	1.57565	-1.39425	-1.11563	0.535824	0.223326	-1.65378	0.389435	-1.58728	-1.39747	-0.980886	-1.90593	1.49452	-0.513417	-0.279224	-0.435242	1.69222	1.40644	-1.6627	-1.17119	-0.907878	1.22809	-0.465659	1.30819	0.0913086	-0.703286	-0.160122	1.58291	-1.13398	-0.97868	1.50061	1.00925	0.119835	0.724066	-0.751209	-1.81757	1.80152	0.914708
TCGA-PL-A8LY	1	0.225512	1.35087	-1.23267	-0.513893	0.292424	-0.6078	-0.670327	-1.43398	-0.198183	1.42402	-0.0893431	0.850466	-0.491166	-1.06722	1.09477	-1.36957	0.335107	0.0825803	-1.38623	-1.02832	1.11665	-1.17553	1.35152	0.226997	0.056957	0.796589	1.86603	-0.690088	-1.54134	-0.846278	0.24841	1.0864	-0.717427	0.84134	-0.014425	-1.97212	0.533736	1.61061	-1.17488	0.0323245	1.45262	0.982161	-0.467065	1.0688	1.10391	-1.2881	1.62867	0.207647
TCGA-OL-A5DA	1	-0.308396	0.417277	-0.678514	0.605959	0.220239	-0.311076	-0.439603	-0.850742	0.443839	0.605653	-0.541329	0.0756167	-0.180767	-0.339897	1.28954	-0.213058	-0.169388	-0.633227	-0.686075	-0.11321	0.0647685	0.156052	0.411626	-0.271561	0.704	0.927306	0.402039	-0.278194	-0.921408	-0.930014	0.0561237	-0.261966	-0.00428411	-0.0283253	-0.218188	-1.0827	0.0957658	0.415779	0.0145954	0.367116	0.457978	0.750678	-0.260083	0.360031	0.198693	-0.816052	0.592433	0.602761
TCGA-OL-A66I	1	0.947486	2.26824	-1.66144	1.68931	1.36792	-2.28658	-0.465444	-1.90592	-1.00276	1.87348	1.23692	1.86649	-0.679699	-1.48768	1.78855	0.975822	-1.98218	-0.784436	-2.38572	-1.12524	-1.14913	-1.76724	2.00817	-0.71896	1.18823	-0.549582	1.07276	1.60633	-1.81668	-0.715403	-1.67398	-0.167915	-0.608122	1.35348	0.00934308	-0.64425	1.03406	1.25872	-0.98554	-0.843894	1.18942	0.273117	0.680699	1.55837	-0.716079	-1.74768	1.60263	-0.238862
TCGA-AR-A24W	1	-0.188061	-0.705547	0.85415	-0.484493	0.337533	0.458245	0.152072	0.585976	0.678829	-0.851349	-0.36362	-0.893549	-0.195925	0.605488	-0.470787	-0.463316	0.191322	0.227576	0.687477	0.753696	0.546273	0.751609	-0.643927	0.756225	-0.774625	0.381005	-0.113432	-0.6222	0.62065	-0.282904	0.649452	-0.143215	0.830538	-0.775598	-0.135689	-0.504444	-0.369681	-0.50551	0.326282	0.178851	-0.0785027	0.417452	-0.531132	-0.45816	0.343266	-0.161315	-0.613435	0.185113
TCGA-B6-A0RQ	1	-0.831036	0.610544	-0.95244	-0.492534	0.048805	0.166672	0.306823	-0.604637	-0.309961	0.860038	-1.09084	-0.215203	-0.165907	0.275086	0.639947	-1.5261	0.479462	0.165743	-0.162645	-1.56764	1.10052	-0.102796	0.0505696	-0.886961	0.29903	1.34127	1.24367	-1.08976	-0.792338	-0.791787	1.19247	0.98246	-0.929351	0.195832	-1.88064	-0.928875	-0.778472	1.40396	-0.652103	1.4205	0.745462	1.07846	-0.0947769	0.353668	1.08946	-1.35465	0.924898	1.36411
TCGA-D8-A1JK	1	0.977381	-0.308045	0.818939	-0.226296	1.76201	-0.423306	1.51784	0.93818	0.648914	-0.389287	1.59246	-0.189373	-1.3537	0.149188	-1.74341	0.386793	0.0603531	1.16141	0.486167	0.659974	-0.223229	-0.10159	-0.199124	1.01688	-1.79559	-0.922874	-0.644867	0.461748	0.304279	0.100885	-0.0690122	0.53594	1.24431	-0.502528	-0.0953312	-0.570471	-0.399734	-0.711333	0.266474	0.309095	-0.59104	0.290352	-1.53467	-0.961882	-0.74352	0.00428545	-0.447907	-0.67093
TCGA-AR-A5QN	1	-1.29802	-0.499984	0.365917	0.525785	0.387202	1.08253	0.059365	0.0681637	1.09812	-0.648518	-1.43689	-1.33111	-0.262183	1.33256	0.433953	0.24717	-0.569542	-0.388796	0.844868	0.602163	-0.484487	1.32044	-0.79528	0.56798	0.328012	1.51518	0.296406	0.291789	0.514084	0.0871419	-0.231945	-0.314563	0.514741	-1.17103	-0.804089	-0.83778	-0.855055	-0.29968	0.557962	1.05309	0.0732339	-0.411458	-0.162435	-0.483541	-0.576903	-0.253009	-0.212673	1.08393
TCGA-AQ-A7U7	1	-1.18548	0.195952	-0.85883	0.280814	0.967609	0.264466	0.964371	-0.60383	0.303636	0.761867	-1.06632	-0.883727	-0.973521	0.64257	-0.263004	-1.24629	-0.8128	1.02211	0.0199021	-0.764396	0.112046	0.223352	0.0385281	-0.0222879	-0.500045	2.05121	0.969303	-0.372983	-0.202802	-0.627191	0.692172	1.61576	-0.380799	-0.594715	-2.33458	-0.995633	-1.57947	0.50696	-0.663843	1.81971	0.666216	0.840793	-0.816782	-0.147753	0.0404199	-1.08866	0.63723	1.64249
TCGA-A2-A1G0	1	-1.16216	-0.651105	-0.0195351	0.306117	0.397015	1.31803	0.75089	0.272796	1.57545	0.526164	-0.847342	-1.41134	-1.02463	1.33568	-0.498523	0.979779	-0.592283	0.274613	0.675445	0.369712	-0.587492	0.987703	-1.06525	0.359698	-0.71735	1.44732	-0.790901	0.0626268	0.0828324	-0.155434	-0.590696	0.317178	0.487162	-1.26152	-0.339083	-0.828928	-1.54556	-0.395293	0.819608	1.46963	-1.16205	0.377051	-1.04437	-1.32921	-1.19721	-0.209968	-0.345429	0.908842
TCGA-E9-A227	1	-0.809559	1.21983	-0.947167	-1.00606	-1.12944	-0.369755	-0.842579	-1.03772	-0.662672	0.376463	-0.1802	0.838729	1.16096	-0.659009	0.868096	-0.422659	0.939118	0.17844	-0.669301	-1.07589	1.1604	-0.615356	1.02761	-1.30236	1.34505	0.352731	0.358076	-0.669048	-1.19665	1.01149	0.172733	0.107435	-1.7058	1.36806	-0.168437	0.857971	0.755284	1.17489	-0.186483	-0.453103	0.353403	-0.854716	1.10441	1.17868	1.44447	0.666562	0.834175	-0.0481902
TCGA-E2-A1II	1	2.34097	1.63334	-0.884844	0.836707	0.364513	-2.85347	-1.54244	-1.15822	-1.09115	0.791993	1.85892	2.4603	-0.211779	-2.67658	2.17354	0.45725	0.0215557	-1.81362	-2.48722	-0.558152	-0.37379	-1.87864	1.72468	-0.176683	1.27172	-2.36308	0.312509	0.623147	-1.74485	-1.39168	-1.04803	-1.38604	0.123111	1.52398	1.74392	-0.464998	2.06952	0.643552	0.511438	-1.88725	0.782816	0.419586	0.0336319	1.60371	0.159208	-1.30024	1.14869	-0.57925
TCGA-D8-A3Z6	1	-1.17422	-0.376997	0.0889742	0.128525	0.831803	0.768714	1.04369	0.365535	0.500319	0.257489	-0.814746	-0.936994	-0.552585	0.827191	-0.304112	-0.378484	-0.0702028	0.78869	0.587683	-0.346078	-0.318602	0.541871	-0.479095	-0.341389	-0.881907	1.07448	0.249368	-0.0981238	0.0755923	-0.745882	0.249698	0.548438	-0.0901243	-0.526947	-1.15051	-0.884538	-1.07129	-0.127196	0.0388241	1.43147	0.213875	0.88342	-0.922278	-0.837746	-0.321806	-0.471679	0.0198149	0.599301
TCGA-E2-A1B5	1	-0.0613099	0.713369	-1.1173	0.930594	1.1811	-0.905897	0.141475	-0.984978	-0.510749	1.28429	0.106397	0.419408	-0.456594	-0.442598	0.599626	-0.884211	-0.904695	0.20426	-0.862016	-0.958073	-0.314945	-0.612591	0.54708	-0.175745	0.248389	0.395926	1.04898	0.439635	-0.823325	-1.06354	-0.0444734	0.44796	-0.335551	0.19401	-1.13255	-0.785619	0.0407512	0.701784	-0.828354	0.524276	0.750075	0.87336	-0.262717	0.601299	-0.17755	-1.24712	0.982086	0.650009
TCGA-S3-A6ZF	1	-1.25172	-0.0833402	-0.0720734	-0.232068	-0.194844	0.897415	0.513107	-0.0789006	0.242179	-0.115262	-0.952654	-0.498898	0.136819	0.600579	-0.420085	-0.334557	0.239094	0.51516	0.69047	-0.13119	0.220935	0.561213	-0.123903	-0.67148	0.20716	1.36442	0.215364	0.351357	-0.151996	0.807091	0.533839	0.769425	-0.203074	-0.289197	-0.403494	0.112659	-0.844514	0.304725	0.0436525	0.355314	-0.0106775	-0.147212	0.283023	-0.118075	0.256242	0.733947	-0.108396	0.178081
TCGA-E2-A9RU	1	0.325534	0.729354	-0.709474	-0.899086	0.258846	-0.390157	-0.0583706	-0.813807	-0.438715	0.616724	0.467031	0.921869	0.336152	-0.416048	-0.280026	-0.735718	1.08139	0.95917	-0.815326	-0.657314	1.21893	-0.702448	1.11875	-0.218888	-0.186957	-0.0169925	0.194599	-0.52667	-0.893841	0.0457892	0.527877	0.584986	-0.0968824	0.719825	0.0867667	-0.205099	0.512979	0.457458	-0.0969957	-0.307307	0.308887	0.204093	-0.0756167	0.25147	0.957402	0.296658	0.531308	-0.724875
TCGA-BH-A5J0	1	-0.205969	0.97941	-1.16074	-0.144557	0.597039	-0.375787	0.33615	-1.518	-0.0296334	1.07157	-0.459524	0.238811	-0.624184	-0.322255	-0.249835	-0.235062	-0.078556	1.09218	-1.01669	-0.915861	0.38803	-0.410457	0.841385	-0.940525	-0.346051	0.978089	0.406602	0.167687	-0.937003	-0.203299	0.272926	1.46802	-0.352114	0.118825	0.10792	-0.975747	-0.582152	1.13553	-0.5505	0.155948	0.229671	0.74199	0.0415547	0.31011	0.259702	-0.553765	0.680078	0.963083
TCGA-A2-A0EQ	1	0.195017	0.871587	-0.789118	1.05484	0.615498	-0.191336	-0.437414	-0.283729	-0.939623	0.3655	0.580933	0.73424	-0.482258	-0.559127	0.85244	0.0518226	-0.661439	-0.318126	-0.288154	-0.652979	-0.61707	-0.684384	0.736388	-0.703082	0.328286	-0.398642	0.795445	0.414285	-0.394107	-0.106341	-0.629772	0.0865199	-0.546155	0.557831	0.988941	-0.0577087	0.56116	0.719462	-0.327607	-0.880273	0.807181	0.00516005	0.204677	0.513046	-0.153379	-0.464123	0.834092	0.253593
TCGA-D8-A4Z1	1	-0.763911	-0.492854	-0.0645558	0.629892	1.50914	0.798233	1.21678	-0.315721	1.30038	0.357131	-0.797062	-1.23312	-0.958178	1.22443	-0.48208	-0.632795	-0.436042	1.28358	0.518029	-0.431099	-0.785906	0.842881	-0.999161	0.115988	-0.909105	1.09299	0.573352	0.21628	0.248484	-1.13947	0.504259	1.28454	0.67812	-1.18686	-1.56553	-1.85554	-1.16973	-0.0101339	-0.393593	2.11947	0.437113	1.13521	-1.13154	-0.905372	-0.984041	-1.01869	0.253673	1.30149
TCGA-BH-A0EA	1	-1.4379	0.0312114	-0.480898	-0.167334	1.17114	0.660934	1.35147	-0.526657	0.705606	0.715612	-1.60678	-1.47138	-0.925678	0.867106	-0.718633	-1.01048	-0.480664	1.55575	0.336853	-0.612599	0.435823	0.320001	-0.12871	0.469684	-1.15828	2.33927	0.572336	-0.558748	-0.0061228	-0.769093	0.59531	1.63864	0.112903	-0.743697	-2.1331	-1.74097	-1.8311	0.099733	-0.585945	2.01159	0.329842	1.21688	-1.01412	-0.75525	-0.0350634	-0.509948	0.328443	1.54031
TCGA-D8-A1XL	1	1.00387	0.0139509	0.966769	-0.140419	-0.0661264	-0.45162	-1.01296	0.937151	-0.565328	-0.977963	1.08004	0.839788	0.485905	-1.11177	1.05727	0.43874	0.56185	-1.33225	0.196709	0.505305	0.315274	-0.495896	0.332782	0.8057	0.549818	-1.64209	0.0272042	-0.17075	-0.0733608	0.0399133	-0.394949	-1.73338	-0.0571087	0.970615	0.949008	0.611408	1.74658	-0.223861	0.688479	-0.955817	0.391453	-0.210168	0.00651619	0.822452	0.773189	-0.0106675	0.165452	-1.15556
TCGA-A2-A0CW	1	0.453774	-0.191858	0.468773	1.41652	1.6137	-0.25898	1.14945	1.4957	0.230847	-0.0707696	1.15585	-0.208841	-1.51177	0.06991	-0.497187	1.32363	-1.90117	0.455669	0.43833	0.408562	-1.48072	-0.360998	0.0144236	0.647073	-1.32631	-0.55951	-0.124384	1.01495	0.752841	-0.622287	-1.04699	0.435678	0.867511	-0.18784	-0.297949	-0.250338	-0.43848	-0.887186	0.21258	0.478981	0.115309	0.804167	-1.12365	-0.682306	-1.27561	-1.03547	-0.034346	-0.426029
TCGA-A8-A07B	1	-1.48067	-1.82537	2.31165	-1.06327	1.49739	2.46431	2.33867	2.17096	0.927585	-2.19697	-0.216886	-1.91595	-0.692637	2.71089	-3.37304	-0.0577553	0.227301	2.53003	2.53013	2.15393	-0.277536	2.30185	-2.01285	0.448706	-2.26095	0.9004	-0.420052	0.871017	2.07589	0.874603	1.16584	1.04618	1.46227	-1.60035	0.071702	-0.000105178	-1.8233	-1.7889	0.369206	-0.0837912	-0.151149	-0.342306	-0.864863	-2.32233	-1.24523	1.56715	-1.69489	-0.509629
TCGA-A8-A07P	1	0.0110665	-1.89789	2.10165	-0.00179733	1.10027	0.47719	1.43321	2.03978	1.34782	-1.26063	1.21007	-0.728099	-1.04888	1.31628	-1.53951	0.948973	-0.855337	0.741934	1.43865	2.37483	-1.44735	0.705078	-1.54094	0.780804	-1.61051	-0.639532	-1.22401	1.7837	0.61654	0.260229	-0.523466	0.306035	1.22743	-0.724644	1.09213	0.676497	-0.745729	-1.39307	1.24149	-0.900732	-1.04714	-0.452428	-1.16403	-1.70293	-1.70148	0.538522	-1.35207	-0.472533
TCGA-A8-A093	1	-2.8272	-1.79501	1.79935	-2.65276	-0.565672	3.16144	0.967774	0.810699	1.82096	-2.00364	-3.01111	-2.54285	1.29425	2.77802	-2.02501	-0.522468	1.38209	1.5287	2.25856	1.40071	1.47484	2.78139	-1.9035	-0.678953	-0.803986	2.98349	-0.122039	-1.01331	1.50634	1.93579	1.81058	0.537225	0.906871	-1.55632	-0.654835	-0.541865	-1.28576	-1.12665	0.453603	0.829855	-0.353936	-1.2906	0.477363	-1.69294	0.614387	3.07721	-0.849545	-0.936098
TCGA-WT-AB44	1	-0.915846	-0.34156	0.474228	-0.10304	0.775463	0.853914	0.957189	0.349787	0.569782	-0.159231	-0.772729	-0.894665	-0.67958	0.758132	-1.00794	0.0152677	-0.386755	0.83692	0.911331	0.221599	-0.473798	0.552912	-0.689379	-0.169226	-0.513317	1.15996	-0.366757	0.421652	0.712977	0.681784	0.37303	0.90436	0.568952	-0.699692	-0.367978	-0.64084	-0.972855	-0.424339	0.460112	0.779875	-0.276178	-0.0183305	-0.265775	-0.636834	-0.530078	0.398942	-0.279265	0.751929
TCGA-E2-A14O	1	-0.429692	0.576765	-0.60761	-0.239219	-0.471388	0.0105464	-0.817218	-0.684262	-0.385601	0.649393	-0.0496157	0.143759	0.663153	0.102875	0.498847	-1.09224	0.284121	-0.410251	-0.260888	-0.394901	0.37592	0.013237	-0.130122	-0.405965	1.0986	0.317709	-0.354921	0.0133659	-0.32968	0.561353	0.778996	-0.43891	-0.865401	-0.194837	-0.0627913	0.430949	0.459546	0.634594	-0.594698	-0.18724	-0.764694	-0.372037	0.738951	0.972376	0.335302	0.363067	-0.262321	0.473645
TCGA-B6-A0IG	1	-0.642773	1.30817	-0.906825	-0.197715	-0.599278	0.168495	-0.235753	-0.408135	-1.02932	0.400515	-0.359206	0.410277	0.202141	-0.375431	0.565213	-0.49015	0.306531	0.372428	-0.203237	-1.4144	0.565428	-0.820292	0.825331	-1.39137	0.817023	0.475611	0.532587	-0.502158	-0.66372	0.707613	0.556753	0.677493	-1.69841	0.922937	0.319235	0.573034	0.230002	0.987593	-1.17259	-0.535257	0.483415	0.0714416	0.557279	0.726079	0.922023	0.45708	0.834788	0.0322056
TCGA-BH-A18R	1	-1.3241	0.058692	-0.159706	-1.86158	-2.28414	1.61402	-1.9462	-0.524449	-0.0646642	-0.286794	-1.56494	-0.159695	2.0769	1.00298	1.01755	-1.20598	1.66401	-1.14432	0.208707	-0.237015	2.17316	0.721422	-0.125729	-0.941767	1.64441	1.16797	0.137021	-1.61923	-0.385582	1.13122	1.36324	-1.4874	-1.06635	-0.0425886	-0.30092	0.115599	1.17724	0.669246	-0.332421	0.0122904	-0.348922	-1.60872	1.87281	1.07724	1.70389	1.90142	-0.298824	-0.995343
TCGA-E2-A15F	1	-1.26969	-0.78625	0.477444	0.0988195	-0.113644	1.46671	0.341883	0.227226	1.09242	-0.518151	-1.03311	-1.22802	-0.158172	1.20834	-0.518174	0.101853	-0.0826922	0.113574	0.983469	0.424005	-0.354587	1.30078	-1.33969	0.10301	-0.156986	1.03782	-0.963558	0.419701	0.745156	0.535109	0.351983	-0.000473931	0.311725	-1.24889	-0.195309	-0.254311	-0.737232	-0.304664	0.109274	0.639792	-1.32184	-0.159045	-0.070091	-0.437759	-0.593503	0.492179	-0.926961	0.657384
TCGA-BH-A0DZ	1	0.344529	0.715344	-0.714955	0.136982	1.2058	-0.701891	0.976974	-0.44715	-0.552748	0.994825	0.949868	0.894363	-1.15191	-0.440476	-0.673864	-0.0677024	-0.312074	1.26393	-0.702168	-0.75603	-0.365165	-1.13253	0.898914	-0.434984	-0.937285	-0.321987	0.808774	0.41982	-1.19855	-0.620491	-0.381639	1.34243	-0.374734	0.750736	0.09997	-0.292829	-0.292885	0.877542	-0.572549	-0.249828	0.487297	0.73953	-0.784596	-0.165112	-0.33274	-0.492164	0.816538	-0.148605
TCGA-E2-A1BC	1	-0.173983	1.27959	-1.32761	-0.584641	0.793166	-0.682469	0.00683767	-1.53195	-0.654438	1.50759	-0.52967	0.312347	-0.298351	-0.664773	0.206939	-0.930433	-0.0978189	0.559862	-0.868883	-1.62398	1.05127	-0.86347	0.926162	-0.703815	0.0946851	0.894859	1.2937	-0.2849	-1.23535	-0.100252	0.243789	0.909562	-0.651108	0.436806	-1.27956	-1.45053	0.0379912	1.43727	-1.16605	0.761036	0.649403	0.205416	0.350089	1.09021	0.757534	-0.680571	1.48985	0.527566
TCGA-BH-A0AU	1	-0.694208	-0.196455	0.0125282	0.639533	0.33434	0.471179	0.985838	0.637391	0.0681326	0.00636439	-0.199944	-0.423745	-0.878982	0.72246	-0.601953	0.320638	-0.655399	1.09811	0.568658	0.0712739	-0.737893	0.21788	-0.277941	-0.146726	-0.789837	0.494145	0.0293525	0.327241	0.293685	-0.247178	-0.209261	1.337	-0.207879	-0.221786	-0.188218	0.302351	-1.13934	-0.11532	-0.265771	0.350251	-0.0822145	0.483693	-0.950781	-0.940154	-0.686252	-0.437603	-0.332991	1.22593
TCGA-AR-A5QP	1	-1.51635	-0.538854	0.15601	0.43449	1.21598	0.743022	1.3196	-0.128461	1.164	0.124888	-1.42365	-1.60645	-0.89125	1.25252	-0.890713	-0.118903	-0.677696	1.38401	0.601611	0.106173	-0.248325	1.201	-0.779861	0.270599	-0.780516	1.90561	0.14537	0.160547	0.529828	-0.28214	0.196571	1.00553	0.50444	-1.36091	-1.49333	-1.25472	-1.72544	-0.454691	0.0736283	1.69723	-0.177734	0.740054	-0.892935	-1.05083	-0.83279	-0.695765	-0.14998	1.48273
TCGA-BH-A0B8	1	-1.39879	0.0877648	0.027839	-1.32271	-1.18274	1.43113	-0.591636	-0.215362	-0.137688	-0.236903	-1.79502	-0.485532	1.05929	0.533294	0.18503	-0.828683	1.44777	-0.195103	0.571243	-0.455856	1.68331	0.604678	-0.0544665	-0.875167	0.657751	1.54788	0.715184	-1.34743	-0.0500139	0.851612	1.20291	-0.239701	-0.730763	0.147021	-0.0844427	-0.419372	-0.0220692	0.766874	-0.0178424	0.131781	0.355729	-0.40836	1.04108	0.322563	1.54033	1.02786	0.18577	0.36118
TCGA-E2-A1IN	1	-1.35131	0.136718	0.0625953	0.040156	0.911346	0.485291	1.53006	0.371999	-0.223621	0.0625148	-0.721354	-0.587236	-0.760128	0.794263	-1.28183	0.150394	-0.483358	1.61156	0.591409	-0.380773	-0.391791	0.30796	-0.256584	-0.726557	-0.920536	1.18953	0.244757	0.652689	0.347112	0.42079	0.141989	1.44468	-0.161318	-0.193732	-0.976406	-0.315325	-1.25239	0.0378508	-0.312652	0.818331	-0.0170508	0.135647	-0.323268	-0.661551	-0.617384	0.150892	-0.165017	0.569841
TCGA-E2-A2P5	1	-0.963542	1.42375	-1.35586	-0.271769	-0.176892	-0.419086	-0.97921	-1.43861	-1.26118	1.16114	-0.757516	0.570988	0.926127	-0.235634	1.06909	-1.11867	-0.0488518	-0.284725	-0.705268	-1.35903	0.874415	-0.278225	0.910613	-1.17025	1.41975	0.895319	0.91126	-0.325609	-0.773987	0.522346	0.392572	-0.497994	-1.28394	0.555046	-0.826974	-0.0813481	0.772038	0.917366	-1.23965	0.0199271	0.352817	-0.932412	1.43848	1.46809	0.806642	0.389751	0.639405	-0.198761
TCGA-BH-A0DV	1	-0.502624	0.0478934	0.160377	-0.625985	-0.256976	0.241826	0.0268194	0.317794	-0.380649	-0.0973662	-0.822245	-0.386381	-0.0736115	-0.142274	-0.0472177	-0.204196	-0.0368552	0.0613886	0.371364	-0.212653	0.556069	-0.0233762	0.0801236	-0.193469	-0.17487	0.613544	0.126534	-0.383218	0.260129	0.501202	0.653151	0.357666	-0.135822	0.0823231	-0.543144	-0.102045	-0.137811	-0.237067	-0.428607	0.437404	0.207956	-0.206709	0.087192	0.217174	0.532315	0.330562	-0.0621477	-0.289555
TCGA-B6-A0I1	1	3.23297	1.17666	-0.544838	0.277034	1.05531	-2.73743	-1.09174	-0.736966	-0.956388	0.287765	3.05356	2.17921	-0.515269	-2.49185	1.07639	-0.24569	0.000713734	-1.30644	-2.1649	-0.0340696	0.614556	-1.83644	1.77697	0.609861	-0.0272023	-2.81846	0.214503	-0.295589	-1.17244	-1.49637	-0.435617	-1.40942	0.695485	0.997027	1.79371	-0.0448308	1.89054	0.354528	0.568667	-2.17181	0.464338	1.37653	-0.453099	1.41718	0.943146	-1.59445	0.928219	-1.12163
TCGA-A7-A5ZW	1	-1.31396	-0.325472	-0.422646	-1.49875	1.27036	0.10321	1.54349	-1.26489	1.79701	1.02801	-1.92332	-1.79397	-0.0858076	1.04952	-1.92737	-1.01248	0.556734	2.82727	-0.295603	-0.457696	1.91919	1.08963	-0.425576	0.0700383	-1.49314	2.60379	0.799113	-1.42411	-0.149552	-0.918439	0.739034	1.53399	0.866683	-1.31522	-3.10268	-2.7734	-1.46517	-0.170902	-0.522672	2.91103	-0.123821	0.85454	-1.12557	-1.15344	0.505028	-0.195574	0.348224	0.572207
TCGA-BH-A18L	1	-2.05136	1.18023	-1.52669	-0.0476857	-0.61672	1.0828	-1.07246	-1.70231	-0.29832	1.0164	-2.51218	-0.443705	0.965623	0.418339	1.83868	-0.718428	0.255312	-0.932662	-0.210519	-1.41681	1.01889	0.496832	0.38835	-1.17073	1.69769	2.49004	1.4722	-0.744358	-0.700913	0.57764	0.359102	-0.548332	-1.23945	0.00963912	-1.56259	-1.63038	0.510742	1.32248	-1.7497	1.39619	0.807155	-0.812972	1.51905	1.20368	0.885044	0.400242	1.20019	0.662831
TCGA-EW-A1PG	1	-0.742735	0.135303	-0.522792	0.122327	-0.165321	0.100607	-0.111387	-0.522403	0.124803	0.484558	-0.70442	-0.368882	0.051093	0.284874	0.331071	-0.463968	-0.225642	-0.00566846	-0.180609	-0.42324	0.401122	0.251204	-0.0479558	-0.14285	0.220406	0.829925	0.053408	-0.321968	-0.19558	-0.255301	0.303853	0.0219094	-0.425618	-0.363811	-0.961086	-0.206146	-0.291613	0.355102	-0.802076	0.662133	-0.321553	0.438508	0.159978	0.441113	0.204174	-0.352201	-0.000625294	0.715192
TCGA-AC-A2FM	1	-2.43772	-0.654557	0.545935	-1.19909	-3.51002	2.10006	-2.32936	0.0810687	1.16383	-1.93267	-3.4064	-1.38954	2.58974	0.971903	2.58139	-0.423267	2.12909	-2.6115	1.35302	0.801804	1.46929	2.49997	-1.2695	0.129033	2.97601	1.94456	-1.12299	-1.27495	0.415943	2.13755	1.20148	-2.55334	-0.504872	-1.05755	0.223792	0.743785	1.1062	-0.485843	0.878807	0.538255	-1.46211	-2.05323	1.51948	1.08198	1.68054	2.44257	-1.05726	-0.481246
TCGA-BH-A0C1	1	-1.28674	-0.672938	0.375556	0.336416	1.19947	0.799104	2.14262	0.978564	0.282567	0.00701324	-0.738263	-1.36864	-1.57164	1.14686	-1.98158	-0.267302	-1.15514	1.94556	1.22974	-0.106246	-0.669942	0.561477	-0.75439	0.0520772	-1.89691	1.30779	0.204629	0.420073	0.774405	-0.340105	0.760382	1.96961	0.0509531	-0.762783	-1.81154	-0.642532	-2.44484	-0.517521	-0.625173	1.30724	0.197767	0.656904	-1.23518	-1.49878	-0.949105	-0.481541	-0.300837	1.10205
TCGA-E2-A570	1	-0.542601	1.12054	-1.53502	-0.395844	1.0484	-0.383841	0.590228	-1.85245	-0.223161	1.66398	-0.811973	0.00907479	-0.50522	-0.420881	-0.052883	-0.926801	0.0795343	1.27797	-1.18406	-1.7193	1.15011	-0.735273	1.31025	-1.02552	-0.46825	1.72176	1.22953	-0.655337	-1.40904	-0.835075	0.376324	1.51746	-0.398977	0.230552	-1.59362	-2.24771	-0.407884	1.48724	-0.957215	1.11932	1.13016	1.16834	-0.209241	0.452941	1.00803	-0.825308	1.53629	0.889756
TCGA-A8-A07E	1	-1.06018	-1.76244	2.44309	-0.412493	1.25801	1.47787	1.88501	2.10522	0.681807	-2.05015	-0.190515	-1.03787	-0.80523	1.89046	-2.59213	0.268022	-0.216262	1.88359	2.12558	2.12501	-1.3982	1.26407	-1.71301	0.473153	-1.86393	0.217021	-0.848037	1.56535	1.43576	0.64953	0.370337	1.10929	1.06444	-0.698061	1.83746	1.37734	-1.77076	-1.48793	0.529385	-1.72179	-0.616065	0.124698	-0.883057	-2.34849	-1.60807	1.2435	-1.64	-0.211628
TCGA-4H-AAAK	1	-1.46877	-0.238635	0.517473	-0.771014	0.923203	0.520746	2.09896	0.666513	0.621035	-0.85803	-0.820275	-0.9961	-1.09315	0.858519	-1.72847	-0.108463	0.0423479	1.79668	0.918917	-0.216053	0.36672	0.705836	-0.401061	-0.173036	-1.67643	1.34951	-0.0803383	-0.258412	0.102116	0.323467	0.85731	1.46689	0.239555	-0.397902	-1.33421	-0.317432	-2.01014	-0.486933	-0.426714	0.67995	-0.0586115	0.402383	-1.30289	-1.32832	-0.300059	0.766316	0.249295	-0.283343
TCGA-LL-A5YP	1	1.18691	0.697625	-0.0834819	0.0535764	-0.246047	-1.46971	-1.088	-0.179924	-1.25791	-0.397911	1.42167	1.77051	0.212552	-1.63424	0.720151	-0.0618351	0.29351	-0.693596	-0.913699	0.00793204	0.136777	-1.28369	1.35266	0.237233	0.587293	-1.76859	0.220224	0.183125	-0.722129	-0.0520112	-0.254596	-0.549712	-0.08231	1.29401	1.67457	1.3273	1.34361	0.16176	0.113984	-2.2914	0.570696	-0.0934146	0.309687	0.875089	0.58218	0.132647	0.303169	-1.07264
TCGA-A2-A3XT	1	1.07847	1.07716	-0.834708	0.367454	-0.409851	-1.09754	-1.39039	-0.539381	-0.538113	0.585729	0.934483	1.31837	0.133055	-1.41393	1.58675	0.0655016	-0.191687	-1.13537	-1.32052	-0.650866	0.21521	-1.25072	1.19455	-0.350286	0.812163	-1.06443	1.00865	-0.268275	-0.917618	-0.469456	-0.168271	-0.588185	-0.448516	0.892823	0.594892	-0.447791	1.68011	0.865872	-0.731096	-0.785627	1.01449	-0.204751	0.363103	1.22932	0.632348	-0.62794	1.31344	-0.34345
TCGA-BH-A0GZ	1	-1.28063	-0.588062	0.380745	-1.23343	-0.418276	1.72899	0.118055	0.3849	0.470069	-0.134978	-0.993795	-0.803631	0.200767	1.15385	-0.576313	-1.19232	0.821842	0.444146	1.11559	-0.0579948	0.930217	0.800777	-0.785392	-0.7509	-0.25035	1.59582	0.087031	-0.855343	0.168505	0.553562	1.57855	0.722118	-0.43326	-0.430096	-0.789222	-0.848994	-0.633115	0.411929	-0.251678	0.675134	0.0239442	-0.252652	0.307341	-0.282111	0.642423	0.739319	-0.283439	0.338693
TCGA-E2-A15J	1	-0.469067	0.0908292	-0.351819	-0.238815	0.588066	0.2343	-0.164206	-0.516063	0.357927	0.374934	-0.801354	-0.648082	-0.0471406	0.492379	-0.116884	-0.98337	0.091345	0.365234	-0.157597	-0.211411	0.72488	0.350569	-0.0650439	-0.0952111	-0.0185891	1.22863	0.51464	-0.756591	0.152715	-0.303847	0.76946	0.146217	0.317875	-0.738999	-1.00769	-1.26775	-0.21622	0.0167471	0.0754592	1.09881	0.396467	0.16178	-0.0841637	0.147259	0.431178	-0.221258	0.257393	1.03452
TCGA-A2-A1FZ	1	-0.97961	-0.680219	0.00291964	0.636663	1.21917	0.580105	1.32596	-0.277444	1.70971	0.656298	-0.329024	-1.08204	-1.23405	1.07927	-1.1203	0.634401	-1.05359	1.26681	0.239874	0.350025	-0.904988	0.578818	-0.819453	0.441173	-1.00538	1.22936	-0.648645	0.759978	-0.136252	-0.478173	-0.615352	1.17455	0.618118	-1.1052	-0.731187	-0.89077	-1.60596	0.0257208	-0.0765813	0.919551	-0.943381	0.712271	-1.15497	-1.37005	-1.37471	-0.552447	-0.111373	1.65461
TCGA-E9-A1N6	1	1.47842	0.981422	-0.602844	0.35173	2.21404	-2.36568	1.62435	-0.380639	-0.862109	1.30413	2.56794	1.47708	-2.37894	-1.46032	-1.439	1.03829	-1.46227	1.55946	-1.08814	-0.819423	-0.690557	-2.47678	1.52993	-0.282574	-1.69071	-1.19898	0.646231	1.24418	-1.73947	-0.506443	-1.63918	2.25848	-0.184989	1.40439	-0.528914	-0.662789	-0.347785	0.846571	-0.626937	-0.348443	0.737624	0.714678	-1.20493	-0.03223	-0.956781	-1.18252	1.22277	-0.108367
TCGA-BH-A1FJ	1	-1.51037	0.798487	-0.7173	-0.657712	-0.822787	0.579548	-0.22528	-0.786005	-0.35243	0.389539	-1.41756	-0.183137	0.382552	0.0934332	0.524489	-0.876145	0.352062	0.0877397	-0.019178	-1.14059	1.06992	0.0255086	0.48963	-1.34286	0.538637	1.66638	0.426928	-0.62118	-0.660882	0.820202	0.930788	0.554631	-1.41549	0.388698	-0.854885	-0.242484	-0.137156	1.09024	-1.31321	0.271126	0.232977	-0.567099	0.951691	0.802057	1.12669	0.559705	0.520363	0.203485
TCGA-LL-A442	1	-0.947937	-0.142677	-0.162978	-1.88843	-1.87437	0.773412	-1.92066	-0.305167	0.325384	-0.464708	-1.12871	-0.35299	2.09285	0.141927	1.73483	-1.59837	1.87937	-1.26739	0.117742	-0.164827	1.75729	0.385263	0.193252	-0.488062	1.76714	0.969436	0.266492	-1.42472	-0.363832	1.05606	1.15808	-1.41799	-0.754368	-0.334197	-1.10995	-0.00252981	1.95307	0.398209	0.0286136	0.805185	0.288125	-1.71239	1.20546	1.36873	2.13588	1.62874	0.228519	-1.42721
TCGA-D8-A1XK	1	4.26034	0.588851	0.902522	1.8933	1.56238	-3.43433	-1.4402	1.15597	-0.900781	-0.61989	4.29718	3.20402	-1.57893	-3.13643	2.33638	1.53086	-1.0411	-2.78736	-2.33367	1.25526	-1.60186	-2.54175	1.61604	2.13834	-0.238423	-4.84131	0.753004	1.24992	-1.18994	-2.96344	-2.3007	-2.31109	1.43079	1.63963	2.53928	0.288979	2.52748	-0.796234	1.64836	-2.95726	1.92541	1.75456	-1.51329	1.19253	-0.613424	-3.21247	0.877764	-1.21079
TCGA-AN-A0FX	1	0.564259	-0.42387	0.510348	-1.51984	-1.08065	0.276545	-0.0426792	0.954763	0.655866	-1.47355	-0.0424764	-0.161321	0.42935	-0.11479	-0.538893	-2.02844	2.51964	0.317043	-0.018901	0.834957	2.33877	0.573564	-0.116638	0.87668	-0.839326	-0.348876	0.19743	-2.0764	0.0790522	-1.06807	2.34668	-0.319362	0.422872	-0.208875	0.961934	0.504862	-0.996487	-0.536701	1.33863	-1.0964	0.454779	1.52912	-1.33602	-0.7192	1.96725	-0.224082	-0.38814	-0.249688
TCGA-A2-A0EO	1	-1.50211	0.154098	-0.186009	-0.0898208	0.695718	0.997476	1.29992	0.0865532	0.0284635	0.0348735	-1.27922	-1.01871	-0.851328	0.972509	-0.817848	-0.268961	-0.559507	1.38993	0.633649	-0.594929	0.0350687	0.413798	-0.216678	-0.553086	-0.945929	1.61163	0.749335	0.07861	0.219331	0.0286375	0.382264	1.43602	-0.332316	-0.323304	-0.98435	-0.764986	-1.33062	0.423906	-1.04123	0.668199	0.483361	0.224149	-0.328876	-0.661035	-0.178528	-0.0538496	0.362008	0.520015
TCGA-AC-A3QP	1	-1.47055	0.374862	-1.14113	0.561191	1.75204	0.0799909	1.77598	-1.374	0.597604	1.31373	-1.08662	-1.16064	-1.13801	1.2297	-0.837823	-0.957855	-1.02282	2.0864	-0.428274	-1.01963	-0.205104	0.340696	0.0384193	-0.231613	-0.671527	2.25806	1.38673	0.402203	-0.735366	-0.948748	0.164242	2.12939	-0.0334598	-0.935069	-2.65634	-1.51953	-2.14278	0.920592	-0.898388	1.88737	1.04996	0.849306	-0.884866	-0.713117	-0.504702	-1.36762	1.08117	2.25765
TCGA-AO-A124	1	-0.69376	-0.588723	1.14432	-1.2527	0.345843	1.38081	0.634864	0.870588	0.435948	-1.01163	-0.880913	-1.05174	-0.293817	0.671041	-0.804461	0.171529	0.877464	0.489832	1.21163	0.22102	0.663867	0.807532	-0.772202	-0.487194	-1.54676	0.660804	-0.456061	-0.763613	0.596451	-0.0749973	1.25436	0.0953111	0.128708	-0.196853	0.496974	-0.977902	-0.702178	-0.211986	1.07084	0.349959	-0.24296	0.58707	-0.424653	-0.820691	0.374737	0.0311508	-0.362565	-0.0434263
TCGA-A2-A4S1	1	0.885252	1.2515	-2.29385	0.289302	0.677964	-1.61615	-0.00284146	-2.30278	0.422458	2.54403	1.30124	1.17854	-0.898873	-0.788895	0.409391	-0.863162	-0.616004	0.667354	-2.27222	-0.998431	0.140623	-1.24218	1.18833	-0.452808	-0.285222	-0.0286745	0.457833	0.376542	-2.27429	-1.70419	-0.445703	1.21518	-0.272959	0.199379	-0.438342	-1.02905	-0.178194	1.75555	-0.997065	0.0326778	-0.192383	1.27243	-0.446788	0.652978	-0.0993207	-1.8056	0.938149	0.893216
TCGA-C8-A26V	1	1.21262	1.42375	-0.865215	-1.22746	-1.29378	-1.63516	-2.36837	-1.18507	-1.60685	0.703887	1.04855	1.99904	1.61592	-1.70366	1.94327	-1.82822	1.40993	-1.10971	-1.70383	-1.09012	1.63739	-1.57801	1.60257	-0.885673	1.65104	-1.60947	0.479038	-0.866767	-1.36839	-0.0336256	0.54356	-1.21615	-1.73876	1.75804	1.05003	1.25093	2.64774	1.16295	-0.776206	-1.45091	0.383622	-1.02712	1.31742	2.1633	2.14881	0.296748	0.57767	-1.22981
TCGA-BH-A0DO	1	-1.28688	-0.076242	-0.42762	-0.224009	-0.1928	0.782317	0.612613	-0.406326	0.816788	0.770129	-1.24038	-0.822515	-0.241426	0.823672	-0.384482	-0.601267	-0.150527	0.843934	0.172891	-0.509428	0.236062	0.362189	-0.707525	-0.256202	-0.390363	1.59919	0.16327	-0.12388	-0.106672	0.0274431	0.777836	1.26004	-0.717375	-0.411916	-1.22341	-0.618254	-1.31986	0.673099	-0.513795	1.37044	-0.457086	0.624174	-0.0641813	-0.247631	-0.134003	-0.597341	-0.0214525	1.53518
TCGA-AQ-A0Y5	1	-1.81383	0.485026	-0.740875	-0.374966	-0.193868	0.72809	0.428388	-0.615497	0.0689436	0.798219	-1.12271	-0.336766	-0.0909991	0.575924	-0.0776756	-0.0684865	-0.145239	0.68731	0.373894	-1.03466	0.415237	0.10316	0.263017	-1.52837	0.232105	2.19727	0.252492	-0.165457	-0.541968	0.753231	0.361195	1.32606	-1.01515	0.274517	-1.19751	-0.362792	-0.634262	1.06108	-0.687658	1.0639	-0.205224	-0.290343	0.706447	0.176865	0.196692	0.41472	0.432133	0.458937
TCGA-EW-A1P6	1	-1.30926	-0.508559	0.115423	0.292661	0.66519	1.07903	1.31502	0.431702	0.755139	0.0279482	-0.680595	-1.37662	-0.757563	1.24543	-1.44085	-0.0737946	-0.633566	1.41921	0.923778	0.104147	-0.406159	0.852519	-0.849762	0.15259	-1.01061	1.19368	-0.279414	0.311751	0.939172	0.335058	0.496852	1.02531	0.176369	-1.18961	-1.01328	-0.456718	-1.51373	-0.470181	-0.470115	1.18693	-0.636603	0.285897	-0.556827	-0.978593	-0.851972	0.262381	-0.565978	0.938021
TCGA-E9-A1RI	1	-0.735671	-0.304873	0.371414	-0.224614	1.19245	0.20461	0.693355	-0.272505	0.557622	-0.439653	-1.02189	-0.934848	-0.210392	0.42128	-0.723196	0.1321	-0.0914706	1.06703	0.401738	0.292752	0.180154	0.611316	-0.230651	0.0538523	-0.494248	1.11688	-0.293595	0.0154145	0.468637	0.105167	0.0255698	0.689977	0.846051	-0.449765	-0.473759	-0.682264	-0.750468	-0.524314	0.391197	0.706922	-0.14252	0.42605	-0.409586	-0.554502	-0.0473557	0.20232	-0.106707	0.631264
TCGA-A2-A0CP	1	-0.698403	-0.174066	0.489857	-0.773262	0.130245	0.751805	0.504994	0.813607	-0.454725	-0.461819	-0.582548	-0.480353	-0.245825	0.408877	-0.513176	-0.665498	0.415803	0.604488	0.915411	-0.0892087	0.637741	0.184864	-0.142452	-0.354664	-0.675896	0.682783	1.03762	-0.717958	0.30562	0.197559	0.955552	0.791749	-0.22966	0.233469	-0.109895	-0.250252	-0.604711	0.343363	-0.175757	-0.00958721	0.998249	0.027643	-0.0816264	-0.382375	0.659864	0.00324535	0.333027	0.21763
TCGA-LD-A66U	1	-1.52708	0.581013	-1.25047	-0.458853	0.67707	0.595392	0.538537	-1.60405	0.510001	0.85112	-1.7421	-0.861227	-0.136065	0.47431	-0.166179	-1.18523	0.365497	1.27625	-0.435705	-0.861568	0.991899	0.787026	0.309594	-0.789115	0.156741	2.40486	0.803593	-0.632817	-0.34278	0.108725	0.973193	1.23615	-0.0161704	-0.837147	-1.1028	-1.59246	-1.32624	0.658061	0.207692	1.27595	0.497641	0.617423	-0.0611368	-0.151773	0.721976	-0.422325	0.787035	1.15361
TCGA-BH-A0DQ	1	-1.41516	0.535856	-0.911432	-0.649156	-0.764527	0.638506	-0.153376	-0.994127	-0.369608	0.722539	-1.67106	-0.349585	0.422076	0.320031	0.315977	-0.410655	0.345815	0.382708	-0.162527	-1.16727	1.20223	-0.00440879	0.425804	-1.40279	0.496623	1.87498	0.928429	-0.676905	-0.894836	0.372771	0.451011	0.76537	-1.41185	0.391084	-0.903761	-0.618256	-0.244017	1.52617	-1.1616	0.61366	0.420743	-0.12843	0.851458	0.518416	1.02414	0.322596	0.803637	0.713477
TCGA-C8-A1HL	1	0.46427	0.716187	-0.0405142	-1.50599	-1.3684	-0.0644871	-0.700384	0.484191	-0.959258	-0.137561	0.222338	0.669787	0.412097	-0.844534	0.256075	-0.40024	1.19096	-0.404565	-0.123091	-0.378219	1.71645	-0.665579	0.396464	-0.567334	-0.0324579	-0.518146	-0.248354	-0.862366	-0.491578	0.355874	0.600205	-0.45895	-1.02122	1.14049	0.446945	0.631181	0.88025	0.486697	0.0726252	-0.439566	-0.0592495	-0.0261794	0.432075	0.989679	1.75274	0.305111	-0.182074	-0.918936
TCGA-LL-A5YN	1	-0.283748	0.759149	-0.822826	-0.120703	-0.486393	-0.221804	-0.105636	-0.794544	-0.677077	0.783758	-0.365946	0.571407	-0.0496006	-0.581375	0.297346	0.0904412	-0.10774	0.148894	-0.519357	-1.07589	0.619039	-0.608698	0.806442	-1.17813	0.273103	0.517899	0.562957	-0.16707	-0.921136	0.0808095	0.270452	0.696081	-0.823955	0.804085	-0.0049237	-0.0188693	0.109124	1.14716	-0.9573	-0.357117	0.394934	0.308757	0.585048	0.562297	0.694236	-0.0917833	0.771899	0.179174
TCGA-BH-A0B3	1	-0.266404	0.157957	0.0889014	0.505836	0.599342	-0.0223476	0.632691	0.586741	-0.794442	-0.159908	0.323453	0.151535	-0.723023	-0.164082	-0.587422	0.142179	-0.303185	0.858327	0.462568	-0.389146	-0.342978	-0.300663	0.235315	-0.527301	-0.664345	-0.100727	0.754326	-0.0233755	0.102825	-0.183085	-0.0413371	1.04799	-0.474448	0.569519	0.0321041	0.0806008	-0.339241	0.409098	-0.419997	-0.219901	0.689684	0.351726	-0.55348	-0.407891	-0.11836	-0.360816	0.450687	0.534751
TCGA-E2-A14V	1	-0.0736944	0.205584	-0.397001	0.748768	1.17212	-0.402211	0.53284	-0.217561	-0.0517864	0.735006	0.522656	0.0503091	-0.928295	0.12637	-0.454071	-0.295051	-1.10696	0.695073	-0.238598	-0.151243	-0.739455	-0.302594	-0.0178758	0.144006	-0.536088	0.161387	-0.0280331	0.664255	-0.122203	-0.655512	-0.206553	0.587829	0.134068	-0.275004	-0.346663	-0.271	-0.441072	-0.0135269	-0.272851	0.0546163	-0.219084	0.463548	-0.568913	-0.0863058	-0.877315	-0.667491	0.033835	0.693931
TCGA-A8-A083	1	-2.15832	-1.01574	0.344958	-3.45466	-2.05626	2.96958	-2.12764	-0.494848	1.68255	-0.862096	-2.78471	-2.22042	3.53	1.84174	0.8934	-1.49856	2.61658	-1.47933	1.52295	0.755336	3.56783	2.67085	-1.51989	-0.644087	1.75584	2.87028	-0.299646	-2.6107	0.875778	2.52589	1.6202	-2.268	0.581042	-1.73006	-2.3069	-1.75065	2.22916	-0.234945	0.26279	2.66694	-0.767458	-2.75616	2.67088	1.61825	2.91687	3.21705	-0.815089	-1.77782
TCGA-A7-A4SA	1	-1.74389	0.0563178	-0.783142	0.295009	1.10769	0.657941	2.11534	-0.755878	1.13163	0.774926	-1.30862	-1.14207	-1.71533	1.6013	-0.557926	-0.463354	-0.854401	1.75845	0.0260495	-0.478638	-0.927878	0.749658	-0.820381	-0.191735	-1.30124	2.03375	-0.226858	0.51417	-0.856112	-1.30461	0.123568	1.97112	-0.072101	-0.829951	-1.54091	-0.769765	-2.85631	0.45026	-0.573392	1.42035	-0.267627	1.49396	-1.81925	-1.67899	-1.39118	-1.07229	0.208283	1.7842
TCGA-AR-A0TT	1	0.381076	-0.415063	0.491369	1.10202	0.675847	-0.129412	-0.486056	0.184268	0.681442	-0.708692	0.172804	0.0475872	-0.42388	0.0575597	0.517984	0.453087	-0.512204	-0.587038	-0.371121	0.885001	-0.704952	0.375229	-0.0324577	1.01575	0.141615	-0.449942	0.109755	0.355596	0.337337	-0.510988	-0.394492	-0.731333	1.063	-0.688978	0.890623	-0.311388	0.067829	-0.683419	1.00188	-0.4504	0.17353	0.28254	-0.513863	-0.163203	-0.711613	-0.691431	0.021526	0.593821
TCGA-UL-AAZ6	1	-1.52544	-0.660572	0.63463	-1.45105	-0.548444	1.57831	-0.29964	0.162593	1.23523	-0.944851	-0.958356	-1.03925	0.768654	1.60334	-0.431637	-0.666992	0.654298	0.197927	1.10148	0.94867	1.0346	1.50948	-0.989783	0.145497	0.159055	1.74045	-0.941194	-0.74927	0.464659	1.13548	1.41419	-0.0316225	0.413114	-0.848356	-0.471209	0.0805736	-0.528143	-0.532561	0.541433	0.40432	-0.945983	-0.79284	0.538372	-0.288446	0.380921	1.35261	-0.963861	-0.215496
TCGA-BH-A0BG	1	1.34863	0.0259679	0.0757185	0.94967	1.43079	-0.755921	0.291115	0.0802404	0.227094	0.2522	1.16246	0.334295	-0.910511	-0.511166	-0.523556	0.117846	-0.150461	0.389085	-0.67201	0.483509	-0.555114	-0.348137	0.436253	0.772984	-0.803944	-0.942734	0.0914185	0.0954927	0.227942	-1.32889	-0.320705	0.0998528	1.28211	-0.290939	0.65814	-1.06044	-0.212956	-0.648442	1.05549	-0.164275	0.441137	1.26248	-1.25677	-0.581819	-0.506486	-1.0859	-0.0636429	0.705079
TCGA-C8-A12U	1	1.16593	1.06794	-0.291639	0.538741	-0.345809	-0.985267	-0.837151	0.23722	-1.1981	-0.178233	1.24327	1.47039	-0.545253	-1.73083	1.09293	0.661127	0.26264	-1.05226	-0.697616	-0.135528	-0.0165209	-1.03496	1.04871	-0.140564	0.275529	-1.6348	-0.442396	0.229061	-0.79479	-0.133953	-0.814652	-0.861045	-0.665744	1.34133	2.53642	1.28822	1.04158	0.0999529	-0.22874	-2.11467	-0.0622582	0.276798	-0.258577	0.835854	0.241971	0.134636	0.391434	-0.912413
TCGA-A2-A04R	1	-0.672156	0.39183	-0.197898	-0.694521	-1.1456	0.630436	-0.845288	-0.169321	-0.196874	0.171053	-0.962445	-0.218895	0.317296	0.366972	0.346267	-0.712415	0.270531	-0.278048	0.147805	-0.39799	0.728841	0.0154971	-0.216654	-0.766364	0.399935	0.802076	0.379017	-0.877967	0.0129517	0.475333	0.876587	-0.10317	-1.00693	-0.0185635	0.239114	-0.0670758	0.270757	0.547803	-0.7746	-0.233464	0.0433142	-0.846199	0.789309	0.448923	0.542895	0.3834	0.0306408	0.575491
TCGA-C8-A131	1	4.23253	2.72546	-1.37973	1.11485	1.50333	-3.96634	-0.892674	-0.484125	-2.89096	1.32213	5.21272	4.01572	-0.774373	-3.8902	1.35593	-0.0531291	-0.0796817	-0.395839	-3.19366	-1.03484	-0.127292	-3.61502	3.64221	-0.488369	-0.27604	-4.53142	1.84969	0.235038	-1.52831	-1.60636	-1.50447	-0.529553	-0.557104	2.67054	2.96528	0.808155	3.13443	1.20322	-0.432533	-3.11607	1.97267	1.48418	-0.458245	1.97108	0.811458	-1.94366	2.05753	-1.5112
TCGA-EW-A1IZ	1	0.248317	1.3665	-1.49711	1.14526	-0.905026	-0.896714	-2.23596	-1.78927	-1.2239	0.422519	-0.991858	1.08549	0.845376	-1.65864	2.81318	0.244535	0.0844928	-2.05972	-1.46726	-1.27481	0.192327	-0.585638	1.34839	-1.0395	2.32462	-0.219473	0.709545	-0.0163564	-1.03249	-0.0597032	-0.580423	-1.40189	-1.2038	0.741811	0.868435	-0.17319	2.14238	1.27215	-1.23455	-0.606345	0.48457	-0.237534	1.30548	2.09883	1.10674	-0.19012	0.965875	-0.00552013
TCGA-A7-A26F	1	3.70516	1.55127	-1.35381	-0.119453	1.2769	-3.79737	-0.265094	-0.886865	-1.1872	1.66955	4.5481	3.16983	-0.88916	-2.91873	0.281914	-0.558987	0.0387638	0.782714	-3.00787	-0.738935	0.149458	-2.80029	2.45433	-0.00724555	-0.966968	-3.88626	1.26237	0.202286	-1.74885	-2.68858	-0.764592	0.426098	0.288815	1.66033	0.548382	-0.15063	1.82456	0.800636	-0.292911	-1.1747	1.36413	1.8804	-0.967196	1.02828	0.488143	-2.30168	1.24417	-1.37615
TCGA-D8-A1Y3	1	-0.975905	-1.14991	1.29683	-0.275459	-0.951709	1.2584	-0.788701	0.707986	1.32722	-1.77055	-0.686763	-0.720688	0.910457	0.813037	0.869248	-0.172736	0.7428	-1.167	1.29815	1.43873	-0.405799	1.73959	-1.22451	0.459734	0.990076	0.255037	-0.970668	0.548181	0.587484	1.01067	0.3568	-1.41872	0.562081	-0.919705	0.602722	0.793969	0.555219	-0.784424	1.24024	0.0103969	-0.883536	-1.22677	0.419204	0.19037	-0.0170328	1.4271	-1.11672	-0.766426
TCGA-AC-A8OQ	1	1.15315	2.26739	-2.81477	0.0226358	0.751849	-2.21867	-0.239109	-2.84982	-0.962501	2.64247	1.80386	2.16398	-0.323536	-1.24222	0.605599	-1.85294	0.325846	0.982463	-3.2617	-1.57867	1.19753	-2.03451	2.29502	-0.786779	0.158134	-0.335195	2.18211	-0.410588	-3.03591	-1.7131	0.45126	1.15991	-0.845014	1.24876	0.161681	-1.03777	0.323105	2.70884	-1.39317	-1.30615	1.53399	1.46485	-0.0656029	1.17705	0.830512	-1.75736	2.53422	1.37975
TCGA-LD-A7W5	1	0.0356502	0.655431	-1.02535	2.22165	1.95932	-0.601977	0.801659	-0.969958	0.237166	0.963479	0.507739	0.395077	-1.6649	-0.391651	0.294072	1.2179	-2.09035	0.579913	-0.914996	-0.105795	-1.86151	-0.47558	0.871773	0.119541	-0.332282	0.318501	0.520163	1.68556	-0.55515	-0.793056	-1.79553	0.856425	0.617225	-0.213331	0.467506	-0.970596	-0.552115	0.325332	-0.0212025	-0.205942	0.485252	0.841843	-0.941753	-0.578261	-1.73237	-1.298	0.91151	0.868872
TCGA-A8-A09B	1	-3.27211	-1.80808	1.69237	-2.42951	-0.567712	3.6514	0.99117	0.909784	1.80863	-1.86479	-2.79067	-2.8068	1.30716	3.21374	-1.94805	-0.386086	1.44895	1.61809	2.66007	1.24523	1.27075	2.7772	-2.07857	-0.665236	-0.672126	3.04275	-0.263138	-0.923249	1.58173	2.37532	1.57482	0.405624	0.60374	-1.78514	-0.57654	-0.391392	-1.15332	-0.768058	0.349449	0.945955	-0.575479	-1.51213	0.615402	-1.78637	0.537597	3.0873	-0.838221	-0.28646
TCGA-C8-A27A	1	2.02554	-0.3936	1.56386	-0.135013	-0.367492	-1.29066	-1.48969	0.944841	-0.446122	-1.85934	1.40086	1.42136	-0.0618943	-1.88767	1.04136	0.415986	0.499888	-1.79985	-0.183911	1.31193	0.0252653	-0.561358	0.51553	1.50777	0.0813012	-2.65576	-0.806248	-0.202316	0.0963519	-0.259659	-0.123499	-1.84174	0.74811	0.863012	2.51279	1.46689	1.91673	-1.33715	0.809354	-2.25774	-0.129937	-0.257626	-0.238062	0.935805	0.460764	0.222286	-0.64576	-1.65582
TCGA-E2-A150	1	0.357396	0.190304	-0.285026	-0.102318	0.801473	-0.311728	-0.0170879	-0.256525	0.0693205	0.590553	0.867895	0.57247	-0.133524	-0.359389	-0.00902159	-0.338572	0.249079	0.392673	-0.368361	-0.285938	0.309566	-0.545997	0.468267	-0.0720785	-0.0498516	-0.179559	0.360397	-0.0371066	-0.477867	-0.129769	-0.070921	0.426135	0.160093	0.279878	-0.060074	-0.532703	0.521071	0.456232	0.155791	0.119476	0.327194	0.284799	-0.12148	0.301711	0.269252	-0.262782	0.624006	-0.0198678
TCGA-A1-A0SK	1	2.71315	0.877881	-0.0534161	-0.551905	-0.843824	-1.71646	-2.57772	-0.169656	-0.669268	-0.403472	2.34037	2.2856	0.950563	-2.17432	2.39957	0.229621	1.42116	-2.77655	-1.78702	0.300581	0.921032	-1.32967	1.55795	0.108206	1.03379	-2.88935	-0.364765	-1.32888	-1.13114	-1.01896	-0.308162	-2.57112	0.285041	1.37154	2.50865	0.660252	3.02476	0.177334	1.68961	-2.24226	0.0824162	0.258937	0.196679	1.75315	1.66083	-0.461159	0.414249	-1.46091
TCGA-AN-A0FF	1	-0.696138	0.666148	-0.347846	0.719476	-0.385811	-0.175113	-0.855375	-0.677087	-0.807693	-0.47249	-1.42849	0.5368	0.204493	-1.12169	1.361	0.751036	-0.189054	-0.920356	-0.575787	-0.60916	-0.205508	-0.214322	1.13793	-0.292138	0.867298	0.332643	0.848626	0.436278	-0.241879	0.14433	-0.781517	-0.771559	-0.357872	0.709646	0.547406	-0.291993	0.673209	0.358211	0.304668	-0.365747	0.677731	-0.183922	0.779604	1.10018	0.280551	0.259386	0.764637	-0.308072
TCGA-A2-A0YF	1	-0.893248	-0.106037	-0.281758	-0.0169978	-0.0621551	0.300212	-0.447277	-0.496087	0.261252	0.244106	-1.47569	-0.680478	0.392578	0.559168	0.754536	-0.591422	-0.131877	-0.377383	0.0350876	-0.251133	0.461894	0.566702	-0.231834	0.258778	0.402942	1.20696	0.048265	-0.686847	0.045679	-0.286488	0.314731	-0.400221	-0.0573408	-0.596663	-1.31186	-0.841924	0.0132422	0.00235317	-0.216031	1.33121	-0.426623	0.137341	0.136847	0.34145	0.31515	-0.216671	-0.269679	0.642478
TCGA-AC-A7VC	1	0.544516	2.26367	-2.46251	-1.98163	-0.17368	-1.81823	-1.20482	-2.8313	-1.84159	1.8864	0.832269	2.52116	1.32423	-1.93268	1.49249	-2.78451	1.60962	0.376358	-2.62257	-2.39852	2.24475	-1.92974	2.56554	-1.48714	1.1768	-0.349479	2.58809	-1.54468	-2.62197	-0.905409	1.71869	0.513602	-1.22293	1.87878	-0.716631	-0.90564	1.90606	2.28225	-1.42854	-0.517158	1.87539	0.76828	0.898938	2.40239	2.47092	0.104609	2.52831	-1.19228
TCGA-LL-A8F5	1	3.00551	1.96889	-1.23674	-0.606273	0.90015	-3.38213	-0.480735	-0.480337	-1.98189	1.48478	4.13345	3.09168	-0.598752	-2.82052	0.809132	-0.315372	0.076443	-0.191658	-2.28943	-0.711613	0.713914	-3.1268	2.74813	-0.267764	-0.19788	-2.88947	0.506976	0.175242	-2.08398	-0.944712	-0.643206	0.161937	-0.277074	2.37399	1.15373	0.885864	2.04103	1.10345	0.213326	-1.98214	0.985659	0.422816	-0.306595	1.34838	1.08139	-1.06725	1.46048	-1.88039
TCGA-E2-A1IG	1	-2.10529	1.35376	-1.16915	-0.901483	0.0578771	0.521134	0.318844	-1.30183	-0.991419	1.35757	-1.98579	-0.569212	0.630309	0.369201	-0.177161	-0.836199	0.0900018	0.871936	0.169645	-1.88939	1.22563	0.012144	0.528447	-1.62489	0.541952	2.57656	0.891326	-0.527035	-0.456451	1.20828	0.807766	0.803358	-1.6669	0.421614	-1.91171	-0.900231	-0.696955	1.45736	-1.24007	1.09571	0.239337	-0.652006	1.3558	0.780261	0.865801	0.486765	0.810977	1.11987
TCGA-AR-A0U2	1	-0.482574	-0.171859	0.584522	-1.03408	-1.99121	1.00528	-2.09272	0.0771053	0.0748523	-1.46587	-0.668154	0.216557	1.84511	-0.0149659	1.14666	-0.37637	1.64224	-1.35428	0.289135	0.751047	1.39859	0.82839	-0.0419126	0.0836205	1.59031	-0.150408	-0.607959	-1.41462	0.124804	1.26228	1.30755	-1.86268	-0.346267	0.196602	1.69717	1.21965	1.3837	-0.417099	0.632763	-1.49435	-0.442993	-1.09205	1.27878	0.937067	1.5429	1.79434	-0.459935	-0.810536
TCGA-E9-A2JT	1	-0.535793	1.56345	-1.86584	0.910358	0.410519	-1.50486	-0.125715	-1.71378	-1.46442	1.4064	-0.791787	0.673653	-0.0807223	-1.13028	1.126	-0.335766	-1.0123	0.0554579	-1.09419	-1.91318	-0.170127	-1.1572	1.20575	-1.13179	1.17376	0.750768	1.3198	0.618755	-1.33154	-0.284832	-0.79163	0.906355	-1.32509	1.15699	-1.48249	0.0206504	0.0968117	1.47569	-1.38806	0.60324	0.880383	0.333549	0.607109	1.37405	0.340733	-0.857372	1.48384	1.03082
TCGA-E9-A1RB	1	0.657654	0.50039	0.272013	-0.781423	-0.327713	-0.701305	-1.53096	-0.282219	-0.435094	-0.553343	0.469178	1.15698	1.32528	-1.02753	1.05783	-0.156595	1.15844	-0.844405	-0.708571	0.196391	1.03708	-0.564101	0.953754	0.0857917	1.15773	-0.884282	-0.0473724	-0.751618	-0.314966	0.218997	0.199381	-1.02161	0.155736	1.14521	1.24509	0.725655	1.37783	-0.0310589	0.96076	-1.26016	0.297053	-0.103514	0.86122	1.03541	1.41974	0.4424	0.217807	-0.834693
TCGA-B6-A0I8	1	-1.55319	-0.00476966	0.237192	-1.74776	-1.30987	1.24937	-0.42564	0.335136	-0.0161646	-0.375748	-1.30065	-0.465177	1.35079	0.77502	0.236527	-0.838243	1.54176	-0.0986864	1.01963	-0.354063	1.63845	0.753931	-0.507596	-0.993782	0.93947	1.16682	-0.285222	-1.49394	-0.0792036	1.17253	1.5143	-0.0332659	-0.930406	0.225824	-0.490453	0.736553	-0.101791	0.474429	0.106197	0.575232	-0.75019	-0.482112	0.851988	0.205162	1.56706	1.07442	-0.324422	-0.245229
TCGA-AR-A24P	1	-0.623126	-0.813187	0.810045	0.134797	0.472962	0.993236	0.0941343	1.09501	0.925511	-0.797879	-0.592969	-1.24778	-0.543833	0.870556	-0.176959	0.1202	-0.0626847	-0.237223	0.990029	0.753824	-0.112088	1.13234	-1.11963	0.709335	-0.556409	0.541844	-0.17893	-0.520181	0.966769	-0.226205	0.277572	-0.4701	0.794067	-1.2381	-0.00508443	-0.64829	-0.651425	-1.09531	0.629966	0.788672	-0.364116	0.357715	-0.882431	-0.690349	-0.498516	-0.122042	-0.478723	0.286589
TCGA-A7-A4SF	1	-0.302028	0.366965	-0.123617	0.188302	0.193984	-0.131758	0.359041	-0.215722	0.426405	0.197414	0.448483	0.25056	-0.330555	-0.0693475	-0.296708	1.37454	-0.256694	0.505601	-0.0951318	0.266181	-0.243602	0.0666412	0.0976699	0.178976	-0.197591	0.0385939	-0.832244	0.715846	-0.315022	0.13644	-1.30593	0.465022	0.141625	0.436649	0.795298	0.748505	-0.638932	0.295908	1.05102	-0.331241	-0.88924	0.610893	-0.3686	-0.541373	-0.432073	-0.467781	-0.440138	0.757182
TCGA-E2-A1IE	1	-1.45601	0.306477	-0.494572	-0.917501	-1.07968	0.918546	-0.837855	-0.761636	-0.0894504	0.249193	-1.91189	-0.720727	1.24458	0.559496	0.977699	-0.813457	1.11455	-0.539167	0.276814	-0.964526	1.4747	0.608653	-0.428725	-0.660822	1.2115	1.54591	0.145041	-1.14563	-0.167628	0.564194	0.850346	-0.447078	-1.23464	-0.163277	-1.23754	-0.380704	0.357873	1.07612	-0.873348	1.09866	-0.457468	-0.235184	0.943855	0.893678	1.34288	0.221412	0.10068	1.30208
TCGA-BH-A18G	1	1.56566	1.98557	-1.31085	-1.77822	-1.27325	-1.65986	-3.35834	-1.20719	-2.32501	0.548242	1.00602	2.50632	2.18824	-2.70453	2.90716	-2.08274	2.5767	-1.8331	-2.41499	-1.84683	2.22558	-2.16256	2.80829	-1.02016	2.15248	-2.05734	3.01597	-2.47583	-1.4407	-0.352652	1.2205	-1.97325	-1.10292	1.97461	0.227718	-1.20671	4.04305	1.40249	-0.288833	-0.65188	3.28131	-1.30245	1.50402	2.86773	3.14027	0.595468	2.88116	-1.81253
TCGA-EW-A1P1	1	0.213117	-0.133227	0.239237	0.590642	1.66486	-0.228655	1.14995	0.519548	0.0280418	0.0987293	0.446869	-0.423752	-1.43411	0.200808	-1.00187	-0.159101	-0.757856	1.03027	0.0648233	0.103109	-0.244454	-0.14723	0.113865	0.473427	-1.41047	0.155161	0.609706	0.174508	0.209142	-0.909157	-0.0913719	0.858317	0.606701	-0.343854	-0.526214	-0.899684	-1.0864	-0.171503	0.150619	0.379846	0.838013	1.05515	-1.16689	-0.739689	-0.410497	-1.2301	0.257774	0.885555
TCGA-A8-A07R	1	-1.12731	-0.272901	0.942339	-1.97414	-1.11073	1.72097	-0.759097	0.983252	-0.271293	-1.09985	-0.604991	0.223379	1.76379	0.985032	-0.0325319	-0.134279	1.87868	-0.699983	1.20241	0.501612	1.28698	0.81253	-0.394784	-0.983861	0.442227	0.320032	0.263241	-0.568816	0.446436	1.67604	1.07576	-1.19728	-0.193839	0.490396	1.63717	0.831055	0.58644	0.00954595	1.41849	-1.25257	-0.210635	-1.22952	1.48844	0.13181	1.03655	2.07141	-0.269867	-1.46402
TCGA-EW-A2FV	1	0.223654	0.719712	-0.724847	0.403013	0.103065	-0.569906	-0.528445	-0.568095	-0.327391	0.582288	0.244867	0.348665	-0.132174	-0.573083	0.445829	-0.244298	-0.159979	-0.211557	-0.778005	-0.363769	0.315975	-0.317283	0.529958	-0.145168	0.266677	-0.143328	0.216816	-0.106492	-0.438898	-0.229559	-0.0557012	-0.2077	-0.299425	0.147975	-0.0430179	-0.4177	0.306969	0.595143	-0.453987	-0.103754	0.1087	0.131325	0.11712	0.613139	0.289664	-0.60353	0.436314	0.51213
TCGA-E9-A22H	1	-1.12041	0.987542	-1.05726	-0.281392	-0.387224	0.31022	-0.32037	-0.810105	-0.867637	0.132954	-1.39424	-0.0239354	0.669017	-0.274033	0.746634	-0.462505	0.411307	-0.0122188	-0.137668	-1.37305	0.953994	0.00834048	0.882839	-1.5807	1.0717	1.36797	0.911298	-0.688133	-0.512833	0.602364	0.41115	0.391875	-1.24039	0.656124	-0.982955	0.0934644	0.0744742	0.813313	-0.590652	0.785724	0.711867	-0.110449	0.824837	1.04733	1.31292	0.523295	0.811127	-0.210998
TCGA-A8-A06R	1	-0.601184	-1.66846	1.73993	-0.190042	0.634464	1.08933	0.320926	1.29146	0.716359	-1.42382	0.394619	-0.624809	0.300168	1.53732	-0.978128	0.366886	-0.289278	-0.236405	1.56183	2.10741	-0.773583	1.3867	-1.50628	0.16292	-0.265919	0.130269	-1.44447	1.41519	0.977386	1.06842	0.0315909	-0.56379	1.11644	-0.856607	1.56238	0.709707	-0.273209	-1.00945	1.63846	-1.47832	-1.57562	-0.483934	0.204705	-0.897994	-1.07235	1.27824	-1.65673	-0.489488
TCGA-A2-A1FV	1	-1.20536	0.708431	-0.914938	-0.30434	-0.33318	0.226271	-0.297063	-1.32462	0.0564569	0.944017	-1.4102	-0.176605	0.449196	0.159965	0.8418	-0.676623	0.144602	-0.1724	-0.232466	-1.08116	0.865475	0.286191	0.448346	-1.22404	0.997806	1.73379	0.873496	-0.386736	-0.693335	0.121382	0.76144	0.505468	-0.766513	0.0553577	-0.631859	-1.10644	-0.3424	1.36091	-0.43257	0.313977	0.299697	-0.016858	1.13192	0.655207	0.860145	-0.273859	0.692127	0.779696
TCGA-AN-A0XT	1	-1.90187	0.429361	-0.969332	0.894124	0.98084	0.170062	0.986097	-1.18092	-0.590661	0.409488	-1.6054	-0.736224	-0.762434	0.282607	0.162165	-0.361375	-0.723069	0.908429	0.230511	-1.29571	-0.325884	0.198315	0.336313	-0.585966	0.302093	1.96978	1.05848	0.91657	-0.600917	0.254132	-0.504954	1.36407	-0.821265	-0.230571	-1.23676	-0.374193	-1.3908	0.999438	-0.401972	0.837091	0.708698	0.230346	-0.118878	-0.152351	-0.271359	-0.285488	1.00894	1.4065
TCGA-LL-A7SZ	1	0.694175	3.25409	-2.51597	0.936287	1.08085	-2.68221	-0.385348	-2.30332	-3.35374	2.20434	1.38263	3.19448	-0.512035	-2.9656	1.26271	-0.23833	-0.850001	0.583322	-2.66335	-2.89987	-0.276661	-3.18684	3.69145	-1.84105	0.905223	-0.975425	2.50918	1.13201	-2.31352	0.0719407	-1.06782	1.01381	-1.76657	2.90475	0.579527	0.122013	1.54674	2.24229	-1.21263	-1.74298	2.41206	-0.0492477	1.16225	2.18717	0.471003	-0.62308	2.92625	-0.939744
TCGA-EW-A1OW	1	0.498549	1.05968	-1.34608	0.914312	-0.0128785	-1.05374	-0.872623	-1.12995	-0.747462	1.11872	0.699868	1.11671	-0.106635	-0.927801	1.43105	-0.0481025	-0.501034	-0.96964	-1.37058	-0.906788	0.0254672	-0.932624	0.933967	-0.7317	0.906742	-0.317154	0.473432	0.0441486	-1.15001	-0.758361	-0.540511	-0.208586	-0.754779	0.760925	-0.0250321	0.122873	0.810926	1.0396	-1.05606	-0.284356	0.321602	0.766654	0.317539	1.22545	0.178485	-0.941655	0.839513	0.322802
TCGA-C8-A133	1	-1.21234	0.145857	0.0464659	-1.34045	-0.866562	1.43775	-0.240838	-0.140567	0.669415	-0.12997	-2.21523	-1.11353	0.512608	0.357169	0.297399	0.0975041	0.73172	-0.228605	0.975214	-0.465072	1.12797	0.693092	-0.714981	-0.297407	-0.187163	1.45099	-0.327309	-0.721263	0.218074	0.454498	0.0253129	-0.48292	-0.0908477	-0.203004	-0.571351	-1.17107	0.286926	0.212563	-0.25858	1.3489	-0.771398	-0.217682	0.347517	0.0853572	0.749923	0.915213	-0.444851	-0.384972
TCGA-E9-A1NG	1	-0.630566	2.17865	-1.43967	-1.26255	1.48678	-0.992148	1.08458	-1.83497	-2.15664	0.995958	-0.487514	0.775577	-0.857272	-1.01459	-1.35868	-0.472025	0.14748	2.47484	-0.644391	-2.45223	1.10118	-1.66281	2.17223	-2.61334	-0.49389	1.06597	2.0106	-0.528336	-1.44741	0.880946	0.43928	2.92067	-1.14202	1.73026	-0.453447	-1.06189	-0.670489	1.56779	-1.18992	-0.292919	1.97769	0.0920536	0.578917	0.526786	1.17267	0.44439	1.91504	-0.430196
TCGA-D8-A13Y	1	-2.40236	-0.129919	0.7861	-2.92428	-2.86741	2.24883	-1.51152	0.156532	0.11347	-1.76154	-2.6314	-0.485543	2.53906	0.608753	0.808152	-0.773166	3.03615	-0.922304	1.33226	-0.0580602	2.41826	1.46465	-0.270751	-0.799507	1.64574	1.63913	-0.320217	-1.96401	0.303011	2.97421	2.09285	-1.52289	-1.14709	0.154867	-0.0590958	0.641058	1.39745	-0.0852448	-0.291676	0.234259	-0.650663	-2.3946	1.90019	1.03251	2.33692	3.60397	-0.375289	-2.11645
TCGA-A8-A06U	1	0.476395	0.00546835	0.103476	0.899332	0.527439	-0.539662	-1.35763	-0.158306	0.441585	-0.620585	0.715129	0.520921	0.0617095	-0.893244	1.74167	0.700017	-0.551011	-1.50456	-0.199802	0.453601	-0.897017	0.158667	0.451835	-0.106358	0.89627	-0.767071	0.299576	0.39388	-0.039599	-0.198088	-1.1695	-1.20176	0.992538	-0.265391	0.579273	-0.98094	2.00487	-0.518361	0.644665	-0.318119	0.289218	-0.788271	-0.0789007	1.02976	-0.236402	0.257369	0.570703	-0.872974
TCGA-BH-A0H7	1	-1.08618	0.651926	-0.713494	-1.14531	-0.301177	0.300145	0.307394	-0.589433	-0.742882	0.576767	-0.70748	-0.0368045	0.0985776	0.288074	-0.487032	-1.25298	0.592906	0.987563	0.162964	-1.09202	1.41063	-0.154271	0.381731	-1.04045	0.00769583	1.39667	0.917989	-0.93476	-0.562249	0.651694	0.995819	1.37486	-1.20336	0.578809	-1.15617	-0.0113066	-0.810608	1.33985	-0.638719	0.424883	0.642961	-0.130435	0.357488	0.176226	1.25183	-0.0645065	0.625344	1.2617
TCGA-A2-A0T2	1	1.55658	2.00904	-1.21223	-0.157816	-0.0062677	-1.81193	-1.22195	-1.02405	-1.72054	1.15168	1.61233	2.45086	0.49371	-1.89139	1.21307	-0.461317	0.672408	-0.73957	-1.8962	-1.24501	0.670493	-1.7544	1.73292	-0.94826	0.721625	-1.77415	0.78466	-0.330052	-1.50759	-0.907098	0.191279	-0.728981	-0.87683	1.97749	1.45311	-0.0366168	1.53921	1.29021	-0.0875048	-1.84676	0.79346	0.886252	0.747063	1.65866	0.978741	-0.77717	1.04995	-0.440448
TCGA-A7-A13E	1	0.0936139	-0.0320088	0.0463924	0.453212	0.693117	-0.162694	0.0649547	-0.57266	0.816641	-0.185547	0.458577	0.15266	-0.474519	0.0910338	-0.11073	0.307071	-0.141785	0.823773	-0.462301	0.677568	-0.737112	0.0420559	0.127731	0.328862	-0.0878343	-0.0803404	-0.44836	0.595507	-0.38639	-0.163538	-0.436485	0.785464	0.306053	-0.221967	1.44256	0.528953	-0.308134	0.149402	0.454356	-1.07985	-0.0372706	0.226539	-0.544064	-0.512046	-0.462389	-0.285237	-0.00508071	1.0412
TCGA-BH-A1ES	1	-1.03107	0.118701	-0.0304871	-0.938822	-0.578401	0.752591	-0.387599	0.056045	0.0652414	-0.0618049	-1.29502	-0.646692	0.886786	0.521249	0.337256	-0.712915	0.722299	-0.275674	0.316622	-0.621846	1.30641	0.35782	-0.0589303	-0.579607	0.383647	1.26085	0.881161	-1.40005	0.226592	0.359498	1.24962	-0.335467	-0.766943	-0.0439062	-1.51723	-0.918371	0.211281	0.418927	-0.58438	1.4023	0.374489	-0.182925	0.836175	0.573681	1.14251	0.415395	0.402565	-0.184156
TCGA-E2-A15A	1	0.257008	0.371241	-0.58133	-0.0843915	0.782012	-0.349978	-0.278384	-0.90033	0.235661	0.713115	-0.360056	-0.15808	-0.0377912	-0.16086	0.349774	-1.11145	0.232813	0.10151	-0.905095	-0.429789	1.00249	-0.0477426	0.395802	0.140289	-0.131722	0.675188	0.925918	-0.879023	-0.284595	-1.25191	0.545807	-0.0464217	0.431752	-0.355285	-0.869336	-1.76087	0.289301	0.3462	-0.461354	0.822353	0.719817	0.983353	-0.354057	0.43857	0.737051	-0.87279	0.626541	0.366702
TCGA-B6-A0IP	1	-1.03895	2.31302	-1.90299	0.150767	-0.325706	0.151546	-1.2506	-1.17873	-1.28263	1.33909	-1.43428	0.564684	0.800014	-0.650496	1.9419	-0.3325	0.0830708	-1.29227	-0.911914	-2.21852	0.699796	-0.590425	1.21127	-2.01739	2.05988	1.25538	1.85379	-0.812053	-0.941456	0.489761	0.173964	-0.941017	-1.30787	0.813085	-0.609911	-1.20733	0.802646	1.04175	-0.705663	0.468756	1.50919	-0.371938	1.533	1.72889	1.00937	0.0523165	1.76407	-0.615468
TCGA-B6-A0X4	1	-2.01406	0.183278	0.0298759	-1.98011	-2.33471	1.95095	-1.52483	-0.191325	-0.224344	-0.936796	-2.17196	-0.705515	2.18599	0.672689	0.85139	-1.07106	1.90032	-0.619611	1.0985	-0.522361	2.17283	0.961815	-0.299625	-0.939952	1.71515	1.58102	-0.13277	-1.66257	0.268126	2.43077	1.69759	-0.908603	-1.72394	0.0924385	-0.441634	0.808547	1.18563	0.601734	-1.34905	0.279614	-0.493586	-1.92139	1.94481	1.18416	2.20594	2.48937	-0.144195	-0.797482
TCGA-AN-A0XS	1	-0.906095	1.40621	-1.69024	-1.16889	0.573244	-0.639114	0.331115	-1.91344	-1.38865	1.15231	-0.777474	0.375012	0.158746	-0.761001	-0.324399	-1.44652	0.49575	1.57876	-0.650671	-2.14055	1.81829	-0.944075	1.60454	-1.70718	0.0972589	1.52648	1.91883	-0.616163	-1.38325	0.429708	0.959315	2.06318	-1.0694	0.965117	-1.22863	-0.903469	-0.495488	1.79836	-0.805677	0.27057	1.6864	0.17678	0.826128	0.892884	1.66862	-0.108058	1.8619	0.440909
TCGA-BH-A0DH	1	-1.50883	-0.437813	0.5607	-1.06974	-0.220806	1.88964	0.351614	0.425865	0.457964	-0.626298	-1.29069	-1.29296	0.185163	1.38662	-0.906446	-0.857851	1.04737	0.937258	1.4005	0.122298	0.790107	0.997475	-0.8252	-0.498207	-0.514415	1.52071	0.133278	-0.830476	0.674703	1.04462	1.02051	0.607336	-0.171504	-0.660499	-0.0487223	-0.649926	-0.924544	0.0854498	0.722626	0.745447	-0.0751443	-0.510106	0.0306202	-0.751434	0.437445	0.859761	-0.279336	1.01887
TCGA-LD-A9QF	1	0.672887	1.12341	-1.60684	1.25295	1.26753	-1.42588	0.0554987	-1.41665	-0.489688	1.63532	0.989241	1.10602	-0.955821	-0.79576	0.784769	-0.268743	-1.3174	0.109791	-1.58173	-0.827872	-0.857536	-1.30507	0.97753	-0.303999	0.263499	-0.114568	0.693785	1.10813	-1.45459	-0.918903	-0.718166	0.905873	-0.137001	0.435052	-0.206594	-0.578903	0.160888	1.05038	-0.562536	-0.0870272	0.56864	0.871674	-0.399334	0.615803	-0.66917	-1.36207	1.15704	0.687791
TCGA-A2-A0SW	1	0.841211	1.16978	-0.698428	0.871636	1.17171	-1.55453	0.404403	-0.732648	-0.741983	0.893571	1.32423	1.35494	-0.924717	-1.1097	0.278671	0.44359	-0.58267	0.505852	-1.0804	-0.67805	-0.640466	-1.20316	1.13004	-0.374418	-0.101494	-0.900895	0.436086	1.02977	-1.28588	-0.887032	-0.989542	0.809271	-0.263552	1.12296	0.596652	-0.239767	0.0686608	0.80865	-0.280441	-0.977685	0.738377	0.845849	-0.337883	0.407885	-0.443967	-1.16003	0.78289	0.547619
TCGA-AR-A256	1	-0.0888436	-0.00638571	0.244319	-0.0811729	0.299571	-0.140295	-0.0387752	0.0339484	0.0233848	-0.194008	0.19486	0.315026	-0.181483	-0.0821011	-0.187904	0.132035	0.230531	0.156576	-0.0152336	0.0772654	0.285981	0.0341876	0.172564	0.0848771	-0.135256	-0.132131	-0.0540736	0.0507422	-0.263188	-0.0435709	0.180449	0.114551	0.275267	0.140904	0.365371	-0.130175	-0.127005	0.0370942	0.402785	-0.427105	-0.0351797	0.454512	0.0392909	0.110523	0.11086	-0.251093	-0.0235766	0.434248
TCGA-AR-A24N	1	-0.657662	-0.48268	0.564533	0.199171	-0.620042	0.846607	-0.919759	0.202061	0.706595	-1.16003	-0.946459	-0.471637	0.516496	0.386109	0.588834	0.4406	0.0593652	-0.902129	0.514887	0.865899	0.167797	1.05686	-0.414639	0.475467	0.837262	0.517474	-0.121642	-0.503036	0.637856	0.466476	0.0158886	-0.996516	0.478241	-0.616001	0.856958	0.258491	0.112486	-0.813724	0.515394	-0.556773	-0.234353	-0.333912	0.178479	-0.144572	0.131515	0.487349	-0.499643	-0.0217438
TCGA-E9-A1R6	1	-1.05037	1.14441	-0.689139	-1.7023	-1.07421	0.14161	-1.18206	-1.26068	-0.906182	0.0467143	-1.77595	0.469477	1.32941	-0.650784	0.696673	-0.498941	1.22413	-0.136079	-0.10359	-1.24218	1.76881	-0.177803	1.01174	-1.98277	1.27447	1.44662	0.479274	-1.17344	-0.810515	1.2099	1.20091	0.503164	-1.00591	1.29267	-0.133352	-0.329175	0.854645	0.858273	-0.279166	0.184073	0.240538	-0.695808	1.83707	1.47737	1.94713	1.45905	0.601699	-0.855172
TCGA-BH-A0W5	1	-0.90611	-0.26076	-0.0661943	0.051957	-0.122996	0.49711	0.210487	-0.130184	0.227112	0.000232387	-0.88933	-0.648383	-0.160498	0.594901	-0.427222	-0.10138	-0.276128	0.499616	0.409444	0.096885	0.115666	0.505493	-0.41784	-0.0316337	-0.105856	0.961786	-0.0944705	-0.10927	0.243908	0.236026	0.228413	0.551932	-0.205097	-0.419795	-0.53114	-0.103403	-0.663751	0.0757542	-0.381527	0.467344	-0.371955	-0.0202856	-0.106464	-0.373327	-0.142157	0.0288967	-0.318686	0.981616
TCGA-D8-A27M	1	0.672871	0.81852	-0.117145	0.544128	1.09649	-0.65865	0.730244	0.269054	-0.502801	0.186462	0.972992	0.761959	-1.43367	-0.586147	-0.0664291	-0.0313226	-0.549707	0.45493	-0.365343	-0.410911	-0.46869	-1.07819	0.640753	0.021094	-0.857275	-0.426657	0.315188	0.423502	-0.657075	-0.724505	-0.218992	0.884089	-0.246264	0.934274	0.264681	-0.0840746	-0.353878	0.211952	-0.266281	-0.428641	0.832669	1.04257	-0.979284	0.0547845	-0.301951	-0.960978	0.581353	0.11677
TCGA-AR-A1AY	1	0.710917	-0.400009	0.877397	0.593661	0.327447	-0.170613	-0.883858	0.822218	0.791367	-0.764963	0.450033	0.143217	-0.386901	-0.135513	0.853542	0.170922	0.117502	-1.21032	-0.224314	0.994363	-0.39835	0.24299	-0.374181	1.47969	0.0556272	-0.968256	-0.0633247	-0.212502	0.206006	-0.943795	-0.000886168	-1.43504	0.957897	-0.487221	1.41877	-0.344958	0.261391	-0.901245	1.08765	-0.863613	0.0180557	0.505237	-0.761249	-0.0847862	-0.44139	-0.81276	-0.0549594	0.196268
TCGA-AO-A0JG	1	0.12554	-0.765008	1.06861	-0.691088	-0.496853	1.02926	-0.906335	0.304623	0.57137	-1.25104	-0.961571	-0.550377	0.565014	0.296714	0.86765	-0.899379	1.19353	-0.923046	0.510475	0.342336	0.82753	0.68291	-0.717534	0.251605	-0.415376	-0.160073	-0.0885568	-1.39291	0.23526	-0.860945	1.45036	-1.10086	-0.163749	-0.310302	0.600223	-0.95806	0.681412	-0.07405	0.230634	0.103606	-0.00964789	0.881269	-0.325864	0.0712635	0.885123	-0.407595	-0.184138	-0.0232712
TCGA-E9-A2JS	1	-0.743604	0.510982	-0.410467	-0.745537	-0.657505	0.0908446	0.140418	-0.191562	-0.472141	-0.195025	-0.541303	0.109376	0.484541	0.198848	-0.0252701	-0.905643	0.911626	0.77667	0.237116	-0.453283	0.788729	0.116991	0.0575811	-0.689236	0.41911	0.404353	-0.27546	-0.364119	-0.352822	0.416065	0.649135	0.855149	-1.00656	0.651907	0.290582	1.44334	-0.875306	0.368557	0.160179	-0.462545	-0.31441	0.177528	0.123427	0.0789008	0.820364	0.326455	-0.263469	0.530962
TCGA-AR-A1AU	1	-0.80248	-1.03333	1.11551	-0.722241	-0.93457	1.60005	-0.440039	1.03592	0.903586	-1.77361	-0.891242	-1.05173	0.606488	1.14197	-0.118444	-0.0230601	0.797826	-0.22631	1.34352	1.07223	0.597586	1.43029	-1.10758	0.765908	0.172768	0.372624	-0.527785	-0.898425	1.22881	0.982779	0.899344	-0.648422	0.370979	-0.951052	0.538885	0.653788	-0.18273	-1.10092	0.567336	-0.034779	-0.552353	-0.529728	-0.0184831	-0.521614	0.347952	0.937329	-0.964986	-0.19941
TCGA-A2-A4RW	1	-0.116419	0.689911	-1.1638	-0.274711	0.0680049	-0.325456	-0.809531	-1.93009	0.338056	1.29814	-0.223063	0.686577	0.253307	-0.433886	0.957965	-0.250626	0.352274	-0.345851	-1.20544	-0.524768	0.914827	-0.260926	0.789331	-0.560319	0.813507	0.906859	0.213395	-0.545827	-1.58929	-0.546481	0.107334	0.455346	-0.268013	0.495634	0.377856	-0.872072	0.0437201	1.37371	0.0772738	-0.273629	-0.0265763	0.853875	0.599554	0.77505	0.795393	-0.753196	0.700116	0.912639
TCGA-E9-A3HO	1	0.74396	0.207061	0.477898	-0.415351	-0.658678	-0.775525	-0.979187	0.180123	-0.151273	-0.828861	0.534272	0.866433	0.364739	-1.01673	1.12765	0.139092	0.788543	-1.34734	-0.349395	0.516028	0.443864	-0.184796	0.45458	0.382921	0.706843	-1.1486	-0.609133	-0.269421	-0.596592	-0.103014	-0.20909	-1.24864	0.0688412	0.772652	1.15539	0.90956	0.913576	-0.179135	1.00991	-1.26491	-0.241342	-0.162675	-0.0228394	0.791487	0.869715	0.00524241	-0.315298	-0.886262
TCGA-AR-A2LE	1	-1.24219	-1.09763	1.02464	-0.736122	-0.909522	1.6287	-0.4985	1.01068	1.11451	-1.2146	-0.625012	-0.99848	0.618247	1.40984	-0.130655	-0.0296174	0.930203	-0.142726	1.47015	1.35717	0.521	1.53515	-1.17021	0.336905	0.119914	0.905195	-1.43858	-0.64511	0.789678	0.936848	0.634384	-0.457721	0.224227	-0.908728	1.12126	1.134	-0.198371	-0.777344	0.790778	-0.264072	-1.65936	-0.668311	0.171935	-0.519944	0.147184	1.25632	-1.55069	0.0213409
TCGA-AR-A251	1	0.413209	-0.617164	1.14225	-0.353485	0.385721	-0.0688752	0.20113	0.853017	0.431579	-1.11198	0.204896	-0.199428	-0.381504	0.202223	-0.575941	-0.23931	0.504759	0.441115	0.330959	0.843876	0.278666	0.327111	-0.302899	1.25203	-0.810509	-0.63473	0.0148506	-0.423373	0.489015	-0.411572	0.564129	-0.0633709	0.747911	-0.337645	0.57785	0.140229	-0.365806	-0.85891	0.738667	-0.466927	0.0920739	0.476959	-0.880631	-0.522557	0.0845398	-0.450566	-0.466603	0.237897
TCGA-D8-A27T	1	-1.66326	1.43492	-0.614565	-1.70502	-0.0176509	0.374986	0.0749833	-0.411441	-1.49405	0.386667	-1.26541	0.0850092	0.74689	-0.291184	-0.0532815	-0.99811	0.890656	0.999973	0.229109	-1.63864	1.84653	-0.339247	1.13475	-1.56223	0.447225	1.42931	1.32252	-1.35633	-0.295798	1.2556	1.14302	0.660936	-1.28037	1.19995	-1.42721	-0.450672	0.0936604	0.670368	-0.789088	0.847777	1.2611	-0.755928	1.24745	1.03085	1.85585	1.06987	1.04801	-0.683735
TCGA-AC-A2FF	1	-1.24077	0.898868	-1.52986	0.0489233	-0.181488	0.105131	-0.101703	-1.38341	-0.352103	1.06451	-1.20089	0.0789296	0.0481309	0.179711	0.747939	-1.01223	-0.186505	0.122611	-0.498485	-1.28467	0.527212	-0.0564156	0.591016	-1.21085	0.818413	1.8133	1.00946	-0.0099749	-1.10974	0.0976982	0.332657	0.956464	-1.16647	0.151264	-1.265	-0.414465	-0.335454	1.54668	-1.05316	0.884559	0.240991	0.0543145	0.5799	0.939123	0.558698	-0.160312	0.897804	0.670952
TCGA-BH-A18P	1	-1.23224	1.12832	-1.08949	-0.607237	-0.49355	0.453442	-0.499435	-1.0152	-0.528899	0.709298	-1.42062	-0.103664	0.625315	-0.10564	0.759979	-0.779264	0.711617	-0.0155175	-0.105566	-1.24646	1.23163	-0.0205378	0.664171	-1.02137	0.959692	1.57516	1.19043	-0.86517	-0.463435	0.875174	0.725223	0.240466	-1.12067	0.508179	-1.06413	-0.98485	0.136962	1.08497	-0.808781	1.01309	0.877727	-0.766967	0.97388	0.806479	1.08654	0.3912	1.111	0.794807
TCGA-A2-A3XX	1	1.80487	1.8293	-1.59842	1.49685	1.50766	-2.65109	-0.510289	-1.22227	-1.24263	1.76192	1.39389	1.96638	-0.999298	-2.27408	1.5997	0.254127	-1.60819	-0.636439	-2.40575	-1.49269	-0.325863	-2.36057	2.18972	-0.307285	0.222165	-1.08674	2.30169	0.575871	-1.59537	-1.94538	-1.14949	0.2274	-0.0436944	1.4805	-0.350625	-1.6124	1.19806	1.25573	-0.996167	-0.479637	2.36873	1.38329	-0.100459	1.46045	0.17575	-2.5472	2.51471	-0.0267749
TCGA-AC-A2QI	1	-1.35997	0.114028	-0.527675	-0.265401	1.14431	0.421126	0.835238	-0.810071	0.721475	0.846281	-1.36185	-1.13155	-0.188072	0.711321	-0.491483	-0.688529	-0.254365	1.23162	0.0484921	-0.544536	0.566549	0.659507	-0.0175434	-0.0824244	-0.345835	2.05606	0.981792	-0.253024	-0.253096	0.0263927	0.332055	0.859767	0.0656966	-0.78385	-2.44443	-1.88226	-0.735176	0.317921	-0.77803	2.15702	0.536684	-0.0660216	-0.219499	0.0360159	0.123097	-0.215595	0.687222	0.711801
TCGA-BH-A0WA	1	1.12238	1.36543	-1.12757	1.40464	1.32261	-1.34165	-0.190201	-0.916178	-0.59087	1.25511	1.24286	1.43615	-0.99537	-1.2935	0.983115	0.450789	-0.809185	0.0154858	-1.5756	-0.732537	-1.02996	-1.56043	1.37021	-0.0622379	-0.0876368	-0.9184	1.15879	0.997917	-1.3439	-1.25941	-1.39625	0.4944	-0.00950632	1.06918	1.11235	-0.96238	0.742087	1.28537	-0.0914035	-0.935743	1.21535	0.920579	-0.625975	0.392494	-0.515838	-1.58454	1.53187	0.692301
TCGA-AO-A03U	1	0.328496	0.104732	-0.163671	0.328855	1.45865	-0.382848	0.89855	0.0614748	-0.400731	0.324478	0.565282	0.190852	-1.376	-0.261177	-0.495235	-0.590117	-0.678036	1.05527	-0.0749447	-0.650352	-0.491692	-0.762644	0.607467	-0.155378	-1.20654	0.00590622	0.97036	0.251127	-0.208079	-0.932057	0.154709	1.42384	0.0407068	0.0366205	-0.908682	-0.866889	-0.348607	0.266372	-0.312397	0.67076	1.13263	0.888333	-0.931521	-0.0441472	-0.170705	-1.10776	0.703749	0.485188
TCGA-BH-A1FC	1	0.783403	1.21865	-0.756763	1.8914	1.04601	-1.1739	-0.193773	-0.545977	-0.499907	0.770278	0.833342	0.936797	-1.10427	-1.15449	0.990603	1.00316	-1.48889	-0.767243	-1.01166	-0.310807	-1.53071	-0.728384	0.875395	-0.375538	0.498429	-0.634175	0.314524	1.52019	-0.493591	-0.420663	-1.29545	-0.467197	0.16077	0.220136	0.794582	-0.869464	0.68651	0.110436	-0.200267	-0.618396	0.484006	0.151216	-0.165735	0.60785	-1.09137	-0.917843	0.474454	-0.15702
TCGA-E2-A15T	1	-1.99049	0.913485	-1.451	-2.14186	-2.41953	1.58413	-2.07297	-1.73156	0.157098	0.893604	-3.19266	-0.650215	2.31796	0.479966	2.01199	-1.36624	1.79589	-1.34096	-0.374849	-1.46015	3.16336	0.451827	0.398701	-1.5554	2.17207	3.08379	1.24147	-2.28351	-1.13366	1.16258	1.08274	-1.03711	-1.55846	0.0261545	-2.2843	-1.93196	1.70752	1.71766	-1.18412	2.18273	0.480994	-1.39259	2.30424	2.20145	3.01389	1.57978	0.960234	-0.44771
TCGA-D8-A1X6	1	-1.2375	-0.0103394	0.258349	-1.41087	-0.732275	1.2823	-0.324128	0.024328	-0.137102	-0.910852	-0.855656	-0.328857	0.757004	0.673209	-0.195289	-0.324457	1.1341	0.151001	0.928599	-0.250949	0.85089	0.635473	0.00824871	-0.794214	0.296284	0.802717	-0.148966	-0.632191	0.214106	1.71576	0.745588	-0.251011	-0.51443	-0.020409	0.230811	0.364504	0.236263	0.123235	0.859895	0.196724	-0.498688	-1.13065	0.622743	0.136488	0.922232	1.8118	-0.143797	-0.880201
TCGA-D8-A142	1	1.09983	-0.492024	1.17373	0.531592	1.83809	-0.437478	1.56165	1.39535	0.354969	-0.79086	1.79653	0.213967	-1.69587	-0.0271968	-1.55861	0.736428	-0.324807	1.2889	0.543695	0.89085	-0.970933	-0.300614	-0.0282305	1.14601	-2.02365	-1.49058	-0.71512	0.903384	0.405321	-0.463182	-0.552626	0.679646	1.28184	-0.17189	0.937838	0.0609526	-0.386482	-0.877728	0.583605	-0.581952	-0.381286	0.968847	-1.86537	-1.16904	-1.01911	-0.515506	-0.547974	-0.393441
TCGA-AO-A0J6	1	2.00627	1.26444	-1.0719	0.500998	0.477786	-2.55782	-0.767998	-0.845545	-0.927133	1.92519	2.02921	2.05405	-0.79681	-1.96259	1.35908	-0.297699	-0.76062	-0.491017	-2.23658	-1.02916	-0.50078	-2.31532	1.69162	-0.51781	0.335104	-1.81496	1.28536	0.657565	-1.44858	-1.52844	-0.955559	-0.0227322	-0.505437	1.10913	-0.100093	-0.572129	1.73722	0.744681	-0.703657	-0.253031	1.35395	0.358984	-0.247138	1.17882	-0.0251519	-1.70989	1.26383	-0.477217
TCGA-BH-A1FM	1	-1.21916	0.85729	-0.33817	-2.09449	-0.832623	0.657911	-0.202406	0.145354	-1.5401	-0.109137	-0.774585	0.087432	1.03305	0.0728381	-0.00938791	-1.58929	1.54426	0.625115	0.702418	-1.20187	2.23477	-0.274678	0.671989	-1.3288	0.301844	1.06463	0.746226	-1.58393	-0.22745	1.41566	1.58439	0.64022	-1.6154	1.01541	-0.681711	0.787371	0.212693	0.982519	-0.746218	0.0996517	0.539772	-0.61483	1.06715	0.86069	2.2853	1.0247	0.374225	-0.314956
TCGA-PE-A5DE	2	1.49082	1.32228	-0.995222	2.57475	1.58939	-2.12968	0.705026	-0.78728	-0.717816	0.961667	1.81247	1.81277	-1.73054	-2.22888	0.855141	2.05017	-1.9214	-0.0677788	-1.60389	-0.907941	-1.55666	-1.78436	1.1546	-0.578655	0.143222	-1.65689	1.14844	1.47061	-0.962815	-0.584358	-2.1365	0.769413	0.0875291	1.32486	2.06393	-0.0043213	-0.492165	0.615836	-0.739056	-2.22643	1.31623	0.259655	-0.81055	0.182035	-1.22372	-1.48736	1.80731	0.147667
TCGA-E2-A14Y	2	1.3304	1.21063	-0.416937	-1.23596	-0.373919	-1.21466	-1.29994	-0.0437985	-1.45635	0.123819	2.28383	2.01713	0.936782	-1.41985	0.489415	-0.758192	1.52312	-0.55607	-0.94975	-0.279022	1.27503	-1.44378	1.18284	-0.922826	0.771998	-1.89611	-0.277821	-0.76925	-1.13055	0.8594	0.939576	-1.22508	-1.29824	1.65672	1.66219	1.56577	1.8598	0.678829	-0.269211	-2.35426	-0.274917	-0.451092	1.20933	1.178	1.37919	0.677664	0.187244	-1.88728
TCGA-AR-A1AO	2	0.169425	-0.280575	0.18991	1.77285	1.48317	-0.675026	0.763897	0.432711	0.501007	-0.0880143	0.257411	-0.402334	-1.72426	0.0431796	-0.0372265	-0.199069	-2.21873	-0.0226102	-0.674206	0.559674	-1.54725	0.0439562	-0.129071	1.43456	-1.26002	-0.0654437	0.656157	0.89934	0.4861	-1.8782	-0.727631	-0.154303	0.957326	-0.618714	0.384874	-1.33369	-0.253758	-0.520124	-0.0323897	-0.146506	0.785539	1.48896	-1.62246	-0.837364	-1.58205	-1.55188	0.375056	0.88981
TCGA-A2-A0T5	2	-0.675257	-1.35453	1.68629	-1.37339	-0.278815	1.418	-0.242368	1.33197	0.864459	-1.19978	-1.06309	-1.70539	0.811236	1.3301	-0.123446	-0.909551	0.943152	-0.120265	1.6654	0.879866	0.985698	1.37696	-1.572	0.585158	-0.181873	0.520272	-0.0607084	-1.03632	2.23525	-0.0269975	1.28054	-1.09699	0.943264	-1.32945	-0.877193	-0.655809	0.324243	-1.82041	0.773013	1.41913	-0.176665	-0.0725055	0.224605	-0.636814	0.875713	0.721842	-0.876114	-0.749347
TCGA-E9-A1RF	2	-0.752781	-0.241599	0.377958	-0.366048	-0.00566415	-0.0358401	0.0930169	0.193218	-0.0579001	-1.00161	0.188501	0.346478	0.520086	-0.0711386	-0.342668	0.973082	0.272416	0.617554	0.549252	0.652273	-0.169144	0.289833	0.19496	-0.390781	0.456552	0.126873	-0.961438	0.437786	0.477559	2.26814	-0.615911	-0.265801	0.258455	0.0672675	1.02465	0.964263	0.589423	-0.306698	0.184456	-0.894034	-0.569981	-1.50368	1.04711	0.403957	-0.0563586	1.54141	-0.497234	0.0437779
TCGA-A2-A0SU	2	-0.561403	-0.154673	-0.0672735	-0.169044	-0.224289	0.376261	-0.139819	-0.231236	0.42102	0.333502	-0.768277	-0.310362	-0.080134	0.194467	0.0761878	-0.31464	-0.0985813	0.0902199	0.0901842	-0.0406291	0.0572009	-0.117827	0.0677746	0.132044	0.168679	0.649505	-0.944256	0.188576	-0.716281	0.0149757	0.686442	0.256642	-0.303546	-0.259255	0.390208	-0.297129	0.119334	0.391908	-1.01702	-0.201321	-1.11398	0.25715	0.326386	-0.0949971	-0.238924	0.185694	-0.35872	0.377643
TCGA-E9-A1RG	2	-0.931969	-0.180538	0.571491	-1.54436	-1.04519	0.353484	-0.760877	0.289672	-0.190257	-1.06441	0.148817	0.411617	1.45655	0.200278	-0.161592	0.631808	1.18991	0.210369	1.11503	0.798924	0.695344	0.387799	-0.0307966	-0.674562	1.3091	0.0978421	-1.34792	0.115927	0.257504	2.89759	0.0685669	-0.932496	-0.255366	0.381891	0.758797	1.4627	1.47752	-0.143619	-0.0644672	-0.751263	-1.38075	-2.3426	2.05547	1.03098	0.819455	2.19965	-0.807837	-0.57203
TCGA-BH-A0BF	2	0.288475	1.23615	-0.869218	1.09302	1.16344	-1.30475	0.527422	-0.388582	-1.1996	1.19837	0.735538	1.01946	-1.0405	-1.47901	0.281849	0.25536	-1.22306	1.12667	-0.864909	-1.03983	-0.566974	-1.04733	1.28624	-0.627076	-0.185841	-0.219276	0.556954	0.670002	-0.371737	-0.469272	-0.867457	0.968997	-0.193782	0.954164	0.511213	-0.413576	0.123388	0.641456	-0.270564	-0.794411	1.06141	0.691715	-0.126368	0.415791	-0.492227	-0.883367	0.687865	0.652693
TCGA-LL-A6FR	2	1.59251	0.57514	-0.144266	0.150416	1.66006	-1.75821	1.91531	0.0712567	-0.664982	0.515444	2.18359	0.763209	-1.73	-0.775859	-2.18293	-0.232954	-0.325759	2.29566	-0.828157	-0.66821	-0.354202	-1.5263	0.877439	0.0825327	-2.36583	-1.21362	-0.0860522	0.857017	-0.172066	-0.615435	-0.048177	1.5395	0.334392	0.760725	0.634913	0.0660793	-0.854722	0.0251089	-1.1653	-0.958756	0.0957404	0.919863	-1.56648	-1.30877	-0.512469	-0.531845	0.210305	-1.011
TCGA-GM-A2DO	2	0.745551	0.762258	-0.419667	1.33885	0.279892	-1.09813	-1.06908	-0.785308	-0.249978	0.744358	0.284716	0.854462	-0.455823	-1.39646	1.67196	0.568363	-1.37547	-1.1079	-0.991963	-0.385363	-0.897799	-0.88092	0.668969	-0.372963	0.978258	-0.547081	-0.219764	0.861665	-0.38169	-0.789749	-0.88362	-0.692756	-0.153892	0.33812	0.427621	-1.01912	1.2282	0.323834	-0.963309	-0.327053	0.0819183	0.30149	0.15925	0.951651	-0.471056	-1.20953	0.604299	-0.046856
TCGA-AC-A2FB	2	-0.728328	1.06053	-1.24033	1.81241	0.903301	-0.915101	1.53248	-1.04396	-0.0134261	0.776183	-0.130661	0.0559478	-1.48016	-0.331357	0.375162	1.17939	-1.74025	0.498972	-1.04175	-1.0334	-1.37615	-0.961566	0.784285	-0.226674	-0.220956	0.936683	1.49311	0.725707	-0.428828	-0.316535	-1.21678	0.930534	-0.497537	0.356676	-0.651501	-0.3115	-1.11764	0.601676	-1.22563	0.475756	0.76968	0.153172	-0.898818	-0.0689806	-1.28089	-0.942065	1.46622	0.514368
TCGA-A2-A3XV	2	1.04212	0.651854	0.0960572	-1.28399	0.378922	-0.792792	-0.803766	0.795375	-1.57537	-0.0637929	2.29435	1.88708	0.603731	-1.01356	-0.0606303	-0.524507	1.40553	0.0650149	-0.413684	-0.319837	1.0691	-1.13697	0.939789	-0.360105	0.0460795	-2.06725	-0.611063	-0.559741	-0.579497	0.708537	0.553651	-1.12561	-0.863061	1.40778	1.3897	1.13702	2.1007	-0.0983523	0.0760835	-1.94788	-0.510474	0.189095	0.806391	0.891397	1.30153	1.12272	-0.551586	-2.54637
TCGA-AR-A0TW	2	1.37742	-1.43047	2.06771	1.60529	1.09934	-0.640706	0.571316	2.17761	0.550127	-1.80999	1.68282	0.5163	-1.38137	-0.61431	-0.271296	1.82262	-1.04058	-0.438948	0.40551	2.11648	-1.78143	0.110613	-0.874142	2.18802	-0.556527	-2.08569	-0.913167	1.29177	1.10713	-0.29884	-1.29376	-1.26175	1.67672	-0.469407	2.84215	1.35735	0.0624989	-1.97005	1.05487	-2.57943	-0.538493	-0.0671948	-1.02698	-1.00828	-2.04691	-0.128269	-1.33746	-0.0822817
TCGA-AR-A1AW	2	1.64617	-0.802575	1.20541	3.00546	1.19005	-1.0776	0.239809	0.977214	0.596524	-1.46875	1.31957	0.86221	-1.77064	-1.11373	0.955619	2.53104	-2.13057	-1.3101	-0.437549	1.54471	-2.64554	0.10342	-0.376373	1.58588	-0.168965	-2.00043	-0.735771	1.89955	0.733439	-0.962871	-2.27681	-1.2775	1.76859	-0.29528	2.99625	0.478511	0.333258	-1.5017	0.885885	-2.31411	-0.469982	0.566484	-1.16304	-0.524187	-2.418	-1.28239	-0.474669	0.0381062
TCGA-A2-A0ST	2	-1.02352	-0.238902	0.106709	0.913853	0.818348	0.142375	1.22398	-0.0330902	0.484088	-0.0983447	-1.06349	-0.413597	-1.44372	0.225895	-0.499641	0.683287	-1.25005	0.733849	0.336263	-0.0521265	-1.11682	-0.0271625	0.151017	-0.287387	-0.843012	1.13357	0.0553813	0.945216	-0.0501711	0.232507	-0.220599	1.22595	0.202033	-0.194989	-0.365161	-0.354595	-0.858704	0.260288	-0.905419	0.63069	-0.168174	-0.131796	-0.900524	-0.683637	-1.30349	-0.14225	0.374882	0.0162719
TCGA-AQ-A04L	2	-0.325953	0.598461	-0.439861	-0.17317	0.710829	-0.241948	0.312936	-0.36907	-0.278216	0.203516	-0.237687	0.158255	-0.365622	-0.209166	0.135663	-0.786533	0.23193	0.587993	-0.178007	-0.584835	0.614637	0.155888	0.322051	-0.365336	-0.282588	0.427171	0.449883	-0.740099	0.217886	-0.0559473	0.446272	0.51678	-0.191334	0.204289	-0.299002	-0.430236	-0.432286	0.32245	-0.0640406	0.0798134	0.417129	0.540546	-0.359482	-0.088689	0.640811	-0.626889	0.173036	0.668103
TCGA-A7-A5ZX	2	-1.44924	-0.959346	0.387053	-0.651845	1.28347	1.36358	2.65608	-0.444373	2.60382	-0.434909	-2.11058	-2.47956	-1.60586	2.11314	-1.86831	-0.748972	-0.508614	1.99705	0.330322	0.671862	0.0416525	1.82978	-1.17531	0.647683	-2.33232	2.25137	-0.60947	-0.338713	0.864118	-1.27843	0.757293	1.24301	1.47872	-1.88283	-1.49522	-1.85907	-3.04491	-0.540313	1.33423	2.49112	-0.863532	2.15471	-1.92965	-2.66151	-1.01894	-0.618636	-0.533912	1.30459
TCGA-E2-A159	2	1.53922	0.512761	-0.0403006	0.968914	0.522326	-1.51359	-0.617949	0.089146	-0.758884	-0.393659	2.10863	1.78845	-0.233262	-1.39648	0.795153	0.885128	-0.431369	-0.768024	-1.02775	0.146923	-0.909482	-1.16218	0.928982	-0.0357975	0.433009	-2.01473	-0.542868	0.852085	-0.621462	-0.222549	-0.848818	-1.05149	-0.184614	0.909327	1.99272	0.704159	1.44418	0.0720411	-0.241752	-2.31365	-0.152899	0.144857	0.119532	0.666003	-0.491153	-0.211252	0.282669	-1.41637
TCGA-BH-A0E9	2	-2.10234	-0.877506	0.566915	0.331607	0.961814	1.00733	1.84724	0.471955	0.995034	-0.0286546	-2.03565	-1.81559	-1.48796	1.07497	-1.19658	0.56386	-1.28727	1.42647	1.18297	0.368021	-0.694006	0.85251	-0.758271	-0.0139425	-1.15821	2.09106	-0.246578	0.282201	0.450252	0.136581	-0.390539	1.73793	0.572914	-1.13353	-1.70102	-0.690002	-1.72375	-0.305964	-0.281643	1.91711	-0.494372	0.138646	-1.4075	-1.5333	-1.29595	-0.255741	-0.256969	0.572624
TCGA-D8-A1JJ	2	-0.556818	-1.08593	2.14176	-0.356178	0.561809	1.02609	0.0541952	2.13522	-0.234635	-2.11536	0.438935	-0.120652	0.520601	0.724846	-0.61632	0.0304743	0.825455	-0.0298135	1.7798	1.2608	0.180943	0.866142	-0.941769	0.145912	0.077367	-0.421187	-1.06096	-0.209326	1.70957	1.90903	0.834715	-1.31341	0.27668	-0.449846	1.82112	1.91831	0.421667	-1.77707	1.17544	-1.90754	-0.934802	-1.05148	0.497363	-0.661753	0.152636	2.24325	-1.66358	-1.10106
TCGA-C8-A134	2	1.48376	0.34285	1.13275	1.16587	0.774022	-1.50507	0.370527	1.06619	-0.704817	-0.548206	1.61941	1.05392	-1.13697	-1.49889	-0.646226	1.49617	-1.08368	0.261023	-0.433262	1.03152	-1.43095	-0.984144	0.276203	1.40923	-1.07921	-2.29618	-1.42517	0.814322	1.04667	0.34843	-1.52978	-0.90707	0.936103	0.362655	3.55554	0.708525	0.913744	-1.27778	-0.341379	-2.71729	-0.815954	0.519462	-0.856445	-0.534805	-1.13716	-0.129872	-1.15755	-0.499871
TCGA-E2-A15I	2	0.134999	-0.010559	-0.305476	-0.0276724	1.4268	-1.10096	0.96034	-1.62377	1.72523	1.02018	-1.3336	-0.188458	-1.41939	-0.0065013	-0.452829	-1.00896	-0.842619	1.21433	-1.14152	0.2062	0.136031	0.36442	0.00622998	0.831327	-1.21493	1.10017	0.916306	-0.0622621	-0.541122	-1.70037	0.455953	1.12738	1.39444	-0.786151	-1.57044	-1.96101	-0.996515	-0.0379377	-0.925902	1.6577	0.833252	0.899286	-1.15814	-0.325042	-0.444273	-1.82441	1.02856	1.07458
TCGA-C8-A278	2	1.40779	1.04633	-0.688789	2.8967	1.81984	-1.7551	0.621554	0.328028	-1.93777	0.19955	2.74671	1.94697	-1.61377	-1.46873	0.329872	2.26939	-2.26143	-0.247164	-1.03267	-0.290359	-2.51564	-1.78527	1.39756	-0.282451	-0.565684	-2.44389	-0.193681	1.97198	-0.687246	-0.302826	-2.58127	-0.173433	-0.515319	1.32076	2.28758	0.793888	1.04176	0.402261	-0.923714	-2.57922	0.311528	0.674825	-1.02956	0.305781	-1.74005	-0.554021	0.45048	-1.46232
TCGA-BH-A0DG	2	-0.745956	-0.866492	0.688126	-0.293299	-0.18384	0.937578	0.249235	0.765362	0.534754	-0.53715	-0.832101	-0.960097	-0.0385737	0.663983	-0.240763	0.274162	-0.117442	0.219168	0.861109	0.765232	0.0775751	0.887703	-0.828748	0.45735	-0.147764	0.534847	-0.777714	0.00543882	0.616212	-0.0104918	-0.251777	-0.247437	0.481311	-0.687501	0.21025	-0.197391	0.152948	-0.43029	0.388451	0.114326	-0.78891	0.377272	-0.149885	-0.562241	-0.211867	0.297791	-0.740988	0.00661416
TCGA-AR-A1AV	2	-1.91118	-0.803717	0.640177	-0.680969	-0.785983	1.45271	-0.571995	0.0219782	0.921377	-1.10991	-1.97515	-1.38823	1.21675	1.34884	0.232652	-0.53444	0.287383	-0.472747	1.08039	0.653373	0.701141	1.65654	-1.02153	-0.193453	0.96046	1.61336	-0.731976	-0.69697	0.830658	1.0719	0.896784	-0.949707	-0.0188911	-1.13607	-0.0410656	0.128459	0.280994	-0.524805	0.355934	0.448975	-1.15243	-0.74129	1.11472	-0.0901613	0.486032	0.970144	-0.576239	0.718836
TCGA-C8-A3M7	2	-1.09258	1.36498	-1.87623	0.405383	0.505835	-0.238065	0.596894	-0.94179	-0.597761	1.57659	-0.0988716	0.117462	-0.989059	0.100885	0.37783	0.229591	-0.999918	0.302018	-0.684225	-1.06491	-0.514805	-1.03052	0.971591	-0.656276	0.161748	1.07306	-0.436246	0.509989	-1.8521	-0.0866022	-0.379545	0.703256	-1.6896	0.512644	-1.04152	-0.543249	-0.390577	1.66618	-1.46843	0.494734	-0.619361	0.837946	-0.375913	0.303032	-0.559268	-0.253668	0.397664	-0.287796
TCGA-A8-A08B	2	0.668757	-0.437805	0.466826	-0.165875	-0.203301	-0.776985	-0.630952	0.9818	-0.715425	-1.24903	1.60826	1.90559	0.360571	-0.831982	0.297577	0.920265	-0.141105	-0.777498	0.170684	1.01345	-0.647017	-0.433652	0.669744	-0.517963	0.609536	-1.42041	-0.493587	0.914765	-0.84398	0.912809	-0.897882	-1.14186	-0.12261	1.26009	1.81824	1.34256	1.96313	0.404308	0.828251	-2.35906	0.120143	-1.44678	0.92488	0.869323	-0.387826	1.05319	-0.150341	-1.51863
TCGA-OL-A6VO	2	1.71376	2.30221	-2.25659	1.58809	0.11756	-2.77877	-1.24939	-2.37527	-0.83976	1.34662	1.27837	3.1196	0.0147717	-3.05923	2.06146	0.778778	-1.19018	-0.658395	-3.22433	-1.41791	-0.488687	-2.10857	3.15699	-1.56328	1.37324	-0.663625	1.10544	1.20613	-2.50728	-0.340535	-1.16292	-0.121604	-0.308228	2.24692	1.86232	-0.0340438	1.92004	2.71532	-0.193773	-2.46711	1.96082	-0.481596	1.23715	2.24748	-0.00501235	-1.09844	2.2962	-0.329332
TCGA-AR-A1AN	2	-1.80449	0.168653	-0.616651	-0.130415	-0.079444	1.21312	-0.485702	-0.996644	0.0518585	0.1502	-2.63732	-0.790512	0.625038	0.335894	0.819286	-1.14701	-0.463525	0.245015	-0.471769	-0.672014	0.612339	0.642613	0.58507	-1.03703	0.967773	2.20212	1.82911	-0.76488	-0.296873	0.376302	0.794763	-0.31348	-0.707346	-0.591194	-0.144684	-1.07823	0.290399	1.59695	0.496896	0.220714	1.55607	0.0888454	0.992406	0.538916	0.569876	1.11576	1.18078	0.697079
TCGA-EW-A6S9	2	-1.09934	-0.0981264	0.74599	-0.220738	0.394719	0.363146	1.02058	0.760445	-0.493405	-0.502564	-0.400352	-0.364385	-0.241413	0.244931	-1.38903	0.104751	-0.0957322	1.35169	0.979725	-0.0331701	-0.0172589	0.0899802	-0.232067	-0.382991	-0.600524	0.574451	-0.720114	0.304474	0.799467	1.56393	0.473392	0.599078	-0.161964	-0.0403381	0.407709	0.90855	-0.601506	-0.535605	-0.215388	-0.421323	-0.820964	-0.568738	0.224867	-0.70645	-0.18312	1.29581	-0.718663	-0.369171
TCGA-BH-A1F2	2	-1.01929	-0.676831	0.593432	-0.302472	1.13736	0.498548	2.04551	0.130283	1.20383	-0.00446875	-0.913139	-1.35508	-1.2905	1.28563	-1.93705	-0.213093	-0.516653	2.05614	0.893914	0.308187	-0.0212923	0.791286	-0.800615	0.600142	-1.86621	1.24665	-0.868764	0.447246	0.406824	0.0265724	0.554807	1.5089	0.856046	-0.997171	-1.09607	-0.577879	-1.56188	-0.418185	-0.203521	1.34133	-1.18933	0.527716	-1.06468	-1.64647	-0.649454	-0.127877	-0.742541	0.49747
TCGA-OL-A66O	2	-2.74665	0.0400318	0.136537	-2.76138	-2.21109	1.9871	-1.3771	-1.4098	0.709123	-0.156066	-3.31756	-1.09853	3.03497	1.31992	-0.143999	-1.7214	1.93219	0.22421	1.58154	0.0804236	2.22056	1.10121	0.0138165	-2.25837	2.13949	3.56861	-1.27991	-0.260026	-1.42175	2.50127	3.53134	0.0990859	-0.831618	-0.181199	-0.718534	-0.860718	0.963411	1.63908	0.0431066	0.614676	-1.53006	-2.07099	3.53864	0.813087	1.70575	2.67605	-0.00767628	0.38376
TCGA-AR-A24X	2	-0.614086	-1.57018	1.37212	-0.092567	1.36336	0.958676	1.68673	1.37972	1.02577	-0.94913	-0.91079	-1.38381	-1.21633	1.20136	-1.50577	-0.497164	-0.583323	1.24522	1.05157	0.896944	-0.170358	1.34604	-1.01583	0.31705	-1.58621	0.942025	0.598135	-0.102795	1.31136	-0.962816	0.49955	0.558289	1.17168	-1.12474	-0.220736	-1.18601	-1.10939	-1.00028	1.68705	0.499252	0.456436	1.29552	-1.23267	-1.91222	-0.619976	-0.264377	-0.463275	0.887818
TCGA-D8-A1JL	2	2.61156	1.08381	-0.604398	0.743659	1.7042	-2.44609	0.602153	0.0570305	-1.37551	0.384628	3.08258	2.59206	-1.36999	-2.34117	-0.443381	1.07407	-0.286043	0.548449	-1.68504	-0.350093	-0.644178	-2.06226	1.6894	-0.317486	-1.26678	-2.73148	-0.894471	0.586431	-1.614	-0.504125	-0.796078	0.207946	0.0288411	1.59885	2.01828	0.391533	0.766641	0.757398	-0.0125385	-2.72403	-0.315001	1.04896	-0.973097	0.0516423	-0.450474	-0.687485	0.28793	-2.17424
TCGA-A2-A3XW	2	-0.862226	-0.843528	0.221096	0.225072	-0.611167	0.716147	-0.423667	-0.724762	1.86202	-0.277221	-1.63381	-1.17039	0.133065	0.629062	1.04486	0.471545	-0.652534	-0.794919	0.0552896	0.576172	-0.235689	0.766447	-0.671887	0.471874	0.587047	1.22857	-0.864059	0.519215	0.0720304	-0.220173	-0.379085	-0.331805	0.50303	-1.0798	-0.0489314	-0.807461	0.420918	-0.12611	-0.324963	0.785427	-1.39949	-0.00897053	0.475122	-0.0218886	-0.444627	0.0340924	-0.133785	0.537999
TCGA-C8-A135	2	-0.720329	1.42039	-1.08982	0.492196	1.43116	-0.78949	1.09343	-0.248222	-1.71851	1.1082	0.919588	0.629483	-0.628046	-0.483505	-0.833309	-0.0593963	-0.735186	1.55248	-0.333768	-1.28366	-0.662514	-1.47868	1.1515	-1.29888	-0.355363	-0.180014	0.435244	0.671816	-0.35759	0.977101	-0.732955	0.958628	-1.76431	0.903108	0.231684	0.306743	-0.0698303	0.843032	-1.8104	-0.800791	0.316521	0.486162	0.261898	-0.0595838	-0.347333	0.323127	0.494172	0.201208
TCGA-BH-A1F5	2	-2.14377	-0.748397	0.6613	0.164682	-1.02238	1.2132	-0.261026	0.434264	0.617323	-0.403071	-1.80868	-1.19691	0.479269	0.673949	0.474141	0.638093	-0.672866	-0.377443	1.55203	0.478493	-0.226821	1.24061	-1.24278	0.108553	0.919925	1.73099	-0.614781	0.455424	1.48028	1.72685	-0.512991	-0.715928	0.178497	-0.955878	-0.78821	-0.0449599	0.0944554	-0.687248	-0.126301	1.28792	-0.908253	-1.59193	0.991201	0.0706456	-0.447058	0.914578	-0.859578	0.442422
TCGA-AC-A6IW	2	3.09466	0.359007	-0.0878895	0.58879	-0.276292	-2.40515	-1.78521	-0.610636	-0.683301	-0.296689	3.06396	2.82665	0.212656	-2.49032	2.03188	1.44988	0.0542037	-1.38548	-2.19562	0.577403	-0.406734	-1.04514	1.72	0.407858	1.13798	-3.83169	0.417205	0.561544	-1.14217	-0.624536	-1.98428	-1.72563	0.905636	1.06649	2.92803	1.31921	2.1136	0.31598	1.89107	-3.24431	1.33279	-0.507279	0.0303604	1.67607	0.579592	-0.824185	0.687278	-1.41867
TCGA-BH-A1EW	2	-1.72998	-1.5203	1.67421	-1.22614	-0.0862301	2.16103	0.386242	1.5064	0.818215	-1.72786	-1.90733	-1.87554	0.274387	1.63464	-0.658688	-0.176747	0.72802	0.500579	2.21216	1.0922	0.712226	1.75005	-1.46453	0.365655	-0.324209	1.45582	-1.1239	-1.06316	1.898	1.13546	1.20248	-0.194414	0.641113	-1.18345	-0.203869	-0.102351	-0.332012	-1.27366	1.03505	0.886475	-1.25259	-0.22858	0.233268	-0.939369	0.502742	1.30471	-1.38396	0.382092
TCGA-AR-A0TQ	2	-0.626634	-1.31878	1.50569	1.07132	-0.00258521	1.26302	0.142842	2.32075	0.047398	-1.73481	0.639345	-0.405483	-0.365039	0.819282	0.431569	1.93879	-0.573713	-1.05969	1.65586	1.54287	-1.38173	0.801092	-1.29761	1.38306	0.522481	-0.705955	-1.39987	0.917201	0.917955	0.986994	-1.29799	-1.5722	0.202337	-0.471395	1.84898	1.93402	0.460214	-1.40583	0.976339	-1.57862	-1.27907	-0.636661	0.132858	-0.446969	-1.60089	1.08663	-1.73455	-0.499584
TCGA-A8-A07J	2	-2.8234	-1.6013	1.06957	-0.615167	0.0630869	2.63465	1.55163	0.316433	1.51007	-0.952415	-2.66842	-2.05407	0.203044	2.52661	-1.57258	-0.490953	-0.352049	1.16064	2.43254	0.913578	-0.174966	2.04097	-1.92186	-0.13079	-0.386845	2.8468	-0.981354	0.708473	0.179173	1.18482	0.520604	0.47791	0.292639	-1.4614	-0.485405	-0.689921	-1.53244	0.0753359	0.520982	0.878112	-1.28715	-0.644748	-0.0032698	-1.85593	-1.09177	1.80995	-1.04375	0.0112888
TCGA-A2-A25B	2	-0.565013	1.41819	-0.690546	-0.299187	-1.54672	-0.32473	-1.01625	-1.25788	-0.744933	0.529122	-0.612893	0.645835	1.03232	-0.755053	1.05405	-0.447527	0.380987	-0.305333	-1.02434	-1.48789	0.528501	-0.808107	0.983049	-0.989696	1.237	0.689807	-0.202438	0.0224509	-1.07315	0.454849	0.557813	-0.472146	-1.70289	1.15878	0.925315	0.581284	0.706197	1.23519	-1.24498	-1.01015	-0.617574	-0.291882	1.5806	0.964326	0.572831	0.295823	0.464592	-0.517242
TCGA-BH-A42V	2	1.30121	-0.62538	0.764027	2.05404	2.50781	-0.615618	2.3942	1.18146	0.725607	0.681488	1.00534	-0.62579	-3.42024	-0.038343	-1.40397	-0.199396	-2.38963	2.16174	0.312655	0.207869	-2.08036	-0.428887	-0.648222	1.95901	-2.89138	-0.706543	0.844923	1.88322	0.469445	-3.08555	-1.11849	1.72994	1.66617	-0.28805	0.692157	-1.73982	-2.0802	-0.713401	-0.772537	-0.240522	0.780078	2.48148	-2.69733	-2.14985	-2.64921	-3.01084	0.699171	1.95777
TCGA-S3-AA17	2	0.691005	-0.190691	-0.138423	1.47621	1.03755	-0.356979	0.64296	-0.191441	0.977905	-0.0271436	0.389072	-0.045129	-1.5976	0.0334561	0.449005	0.764718	-1.55584	-0.482575	-0.737664	0.782742	-1.45028	0.0421473	0.0943717	0.623599	-0.747535	-0.421647	-0.142206	0.739369	-0.540023	-1.65877	-1.01652	-0.107967	0.899633	-0.472234	0.719815	-0.844484	-0.388674	0.0811898	0.305448	-0.306342	-0.0802983	1.42523	-1.74781	-0.739158	-1.54528	-1.46765	0.452106	-0.349855
TCGA-E9-A1N9	2	-1.42967	-0.532996	1.20543	-0.416577	-0.62745	1.11678	-0.0501289	0.280032	0.592116	-0.232802	-1.01464	-1.18983	-0.0332129	0.822014	-0.192684	0.86762	-0.561618	0.0254979	1.29215	0.636567	0.00417152	0.542481	-1.02541	-0.239775	0.120058	0.840131	-0.727636	0.55714	0.874563	1.52	-0.235122	-0.447393	0.0960465	-0.757862	0.0333995	0.564977	-0.155663	-0.383987	-1.42174	0.445439	-0.413071	-0.954388	-0.23221	-0.0737812	-0.778954	1.16531	-0.595451	-0.598323
TCGA-AC-A2FE	2	-1.05842	1.20434	-0.966379	0.167063	0.0117507	-0.492499	0.154526	-1.69486	-0.34378	1.04676	-1.03888	-0.143408	-0.23859	-0.138079	0.437478	-0.611388	-0.964485	0.476192	-0.651344	-1.07569	-0.246709	-0.360177	0.589882	-0.707959	0.30461	1.35361	0.306644	0.646376	-0.663941	0.0372207	0.166567	0.305948	-0.64346	0.378834	-0.754484	-0.807843	-0.639037	1.02926	-1.13415	0.727998	0.0202823	0.0314097	0.386367	0.333249	-0.140227	-0.352399	0.801888	0.600697
TCGA-B6-A0RO	2	-1.30025	-1.52463	1.69446	-1.53665	-0.270908	1.63512	-0.239813	1.10495	1.8397	-1.39474	-1.90963	-1.89931	0.895943	1.73994	-0.320741	-1.61212	1.32702	-0.141537	1.86179	1.17398	1.7408	1.97389	-1.76998	0.895757	-0.264024	1.41369	-0.23254	-2.36377	1.45946	0.0319946	2.46864	-0.41506	1.2277	-1.58314	-0.947185	-0.269098	-0.596059	-1.53458	0.607418	1.41207	-0.235406	-0.471274	-0.469656	-1.01758	1.20128	0.0257913	-0.793648	-0.0294431
TCGA-AR-A2LJ	2	-0.927557	-1.55675	0.819651	1.63204	1.49496	0.804865	2.03847	0.224932	2.25958	-0.703396	-1.26849	-2.23935	-1.99269	1.7872	-0.76863	0.15606	-1.94171	0.663593	0.738167	0.921269	-1.67236	1.76755	-1.77523	1.87195	-1.74498	1.08188	-0.535714	0.782379	1.377	-1.7309	-0.516141	0.585373	1.68256	-2.29132	-0.830042	-1.48197	-2.36967	-1.35574	0.208061	1.61457	-0.774269	1.53358	-2.16587	-2.29931	-2.34339	-1.66037	-0.725744	2.0799
TCGA-BH-A1EO	2	-1.15329	-0.547015	0.322598	0.437607	1.27621	0.503585	1.47076	0.57904	0.463838	-0.338125	-0.825384	-0.862583	-1.34694	0.948476	-1.12055	-0.293134	-0.898759	1.20788	0.62921	0.268001	-0.738771	0.372589	-0.460676	0.495994	-1.35043	1.14813	-0.180628	0.370414	0.635401	0.0378009	0.318076	0.96464	0.384787	-0.777702	-1.11322	-0.656298	-1.44862	-0.363668	-0.256923	1.21347	-0.360802	0.377844	-1.09792	-1.27349	-0.89279	-0.113445	-0.314918	0.297211
TCGA-E9-A295	2	-0.619241	-0.378974	0.428679	-0.613079	0.564989	0.773556	0.846189	0.604484	0.251134	-0.44888	-0.231377	-0.928989	-0.240076	0.721431	-0.679792	0.589413	0.308129	1.13697	0.968277	0.271916	0.310054	0.655489	-0.639457	0.0602596	-0.584691	0.352998	-0.435039	-0.474589	0.682144	0.614933	-0.170543	0.362088	0.425527	-0.343332	-0.0967602	-0.360806	-0.710736	-0.33522	0.256878	0.589283	-0.267725	0.342786	-0.442945	-0.470115	0.292262	0.283739	-0.28132	-0.0984736
TCGA-E9-A249	2	-0.688306	-1.11928	0.886833	-1.65943	0.316497	1.16702	-0.0246428	0.902093	1.09267	-1.40296	-0.245418	-1.17892	1.18732	1.30454	-0.700175	-0.225859	1.65067	0.680706	1.13544	1.09212	1.29759	1.42748	-0.607453	-0.051334	-0.0286384	0.545115	-1.18523	-1.45526	1.20669	1.63611	0.963558	-0.664155	0.869903	-1.09587	-0.125537	-0.177327	0.564508	-1.07508	1.42918	0.622674	-1.06449	-0.820695	0.699778	-0.258549	1.46433	1.52591	-0.950461	-0.714983
TCGA-BH-A0B0	2	-1.26937	-0.059213	-0.0857107	-0.0690984	1.27097	0.253792	1.52882	0.0630359	0.249483	0.636064	-1.13829	-0.946148	-1.41598	0.59208	-1.06942	-0.486859	-0.852616	1.23226	0.606711	-0.431403	-0.387557	0.0592393	-0.163244	-0.36832	-1.31416	1.66125	0.549155	0.39549	0.252987	0.0864589	0.565667	1.27608	0.148839	-0.444269	-1.59195	-1.34853	-1.46042	0.0891962	-0.35678	1.84101	0.27305	0.346853	-0.846416	-1.0152	-0.831239	-0.177587	0.0785052	0.795734
TCGA-AQ-A04J	2	1.54469	-1.21227	0.423868	1.90313	2.24623	-0.333608	2.40579	0.618459	2.03503	0.126579	1.1306	-1.0386	-3.04123	0.854536	-1.439	0.29849	-1.85457	1.28687	-0.406174	1.42947	-1.92721	0.535655	-0.665744	1.90546	-3.07893	-0.709252	-0.32472	1.30565	0.551001	-3.15902	-1.06669	0.866958	2.33368	-1.54297	-0.312825	-1.53978	-1.56305	-0.739102	0.767891	0.955015	-0.429258	3.04921	-3.33214	-2.46613	-2.26278	-2.74713	-0.281065	0.589464
TCGA-S3-AA10	2	1.44125	-0.223015	0.403731	1.3614	1.30158	-1.22745	0.754024	0.242928	0.387901	-0.40489	1.55548	0.689594	-1.45083	-0.470931	-0.130921	0.568601	-1.28228	-0.133657	-0.729754	0.830461	-1.58892	-0.417911	0.204537	1.03038	-1.04604	-1.34452	0.0690124	0.812801	0.206208	-1.1094	-0.884397	-0.372997	1.14413	-0.145683	1.18604	-0.184121	-0.194102	-0.668909	0.277472	-1.03118	0.355186	0.541073	-1.43649	-0.823124	-1.24475	-1.13853	0.0199882	-0.378441
TCGA-A2-A4RY	2	-1.22639	0.709801	-1.18906	0.75287	0.7928	-0.512839	1.34585	-2.23087	1.30797	1.9883	-1.40214	-1.01149	-1.28909	0.35943	0.0537631	-0.649955	-1.52479	1.07474	-0.718098	-0.737821	-0.438372	0.214115	-0.138014	-0.129056	-0.47181	1.90097	0.231557	0.583105	-0.460501	-1.35584	0.0345957	1.45001	0.387367	-1.01203	-2.14012	-1.47859	-1.7772	0.49027	-0.912435	2.21938	-0.392716	1.52836	-0.808989	-0.791086	-1.07785	-1.63017	0.481508	1.63526
TCGA-AN-A0FW	2	-0.875882	-1.75104	1.93224	-1.07798	-0.667344	1.69836	0.516908	1.33589	1.64448	-1.90049	-1.33924	-2.01696	0.338346	2.13731	-0.900078	-1.05089	0.911707	0.177354	1.86497	1.74305	0.636494	2.03168	-2.11	1.23888	-0.5847	0.907167	-1.56668	-1.15592	1.93934	-0.375808	1.72771	-0.758678	1.06583	-1.84838	-0.451445	0.291961	-1.09887	-1.75596	0.445825	0.924602	-1.31795	0.905501	-0.791011	-1.59155	0.150014	0.194499	-1.82548	0.331582
TCGA-E9-A1R7	2	-0.396743	-0.923097	0.772168	-0.460544	-0.571871	0.393235	-0.0423784	0.298459	1.08905	-0.981263	-0.966396	-0.909303	0.222223	0.690169	0.39889	0.0766543	0.615263	-0.201185	0.513389	1.07612	0.282743	1.17148	-0.975316	0.654563	0.0959367	0.549391	-0.794594	-1.03436	1.02036	-0.966028	0.297711	-0.274932	0.734997	-0.811294	-0.404466	-0.335325	-0.377643	-1.03593	0.28544	0.792572	-0.865456	1.07088	-0.366258	-0.246061	0.371766	-0.867239	-0.598963	1.01195
TCGA-EW-A2FS	2	-1.2897	-0.569065	0.914403	-1.28345	-1.21839	1.3353	-0.550132	0.649029	0.389394	-1.21555	-1.47494	-0.739294	0.944565	1.16814	-0.127958	-0.718573	0.6549	-0.318082	0.841004	1.03645	0.519829	0.939414	-0.649904	0.677235	0.604801	1.10797	-1.62788	-0.47955	0.442465	0.749508	1.3277	-1.35952	-0.226433	-0.47274	0.428676	0.785737	0.422763	-0.39689	-0.129006	-0.138808	-1.86634	-0.300063	0.744582	-0.215622	0.338943	1.3517	-1.3723	-0.735203
TCGA-A1-A0SP	2	1.51221	-0.186518	0.0635501	0.988455	0.605656	-1.00235	0.017123	0.0686669	0.159551	-0.0546797	1.13218	0.989358	-1.11463	-1.081	0.763382	1.03599	-0.598044	-0.198602	-1.0014	0.512707	-0.763915	-0.455991	0.683106	0.505386	-0.530781	-1.67619	0.145945	0.619327	-0.440049	-1.56542	-1.5526	0.135244	0.769393	0.426897	1.39092	0.282566	0.693208	0.382249	0.742878	-1.26184	0.729988	1.18293	-1.05569	0.0989068	-0.749035	-1.4439	0.48691	-0.270684
TCGA-E9-A1RA	2	-0.79524	-1.09314	0.349904	-0.56868	0.708785	0.992673	0.682775	-0.273815	1.5459	-0.889468	-1.73789	-1.2844	-0.1861	1.11309	-0.657738	-0.42265	0.240235	0.525556	0.346382	0.774627	0.372628	1.08094	-0.420058	-0.179102	-0.827745	1.4052	-0.226607	-0.706625	0.557388	-0.194407	1.05105	0.532735	0.876037	-1.11644	-0.018767	-1.23664	-0.580283	-0.195474	0.0175592	0.657656	-0.483253	0.631319	-0.326613	-0.884354	-0.155072	0.204935	0.178344	1.00181
TCGA-AC-A3W7	2	-1.34801	-0.545249	-1.15217	0.280797	0.370719	0.845862	1.07746	-1.85236	1.85945	0.973231	-1.3186	-1.96072	-0.0542954	1.88636	-0.56622	-1.27911	-0.506524	1.09153	0.158038	-0.625295	0.19291	1.18889	-1.0725	-0.688133	-0.294887	1.83595	0.0405479	0.419117	-0.862991	-1.27758	0.289112	1.405	-0.390223	-1.41878	-1.51821	-1.68267	-1.98187	1.60753	-1.06918	1.53086	-0.611986	1.07423	-0.428748	-1.37377	-0.409278	-1.76271	0.744919	3.01772
TCGA-A8-A09T	2	-2.8018	-0.771809	-0.0517857	0.170334	1.21296	1.62716	1.59308	-0.0876924	0.808158	-0.333337	-1.49178	-1.89898	0.721142	1.99193	-1.55468	-0.0957628	-0.939147	2.01534	1.63507	0.197977	-0.300392	1.0161	-0.777157	-1.24277	0.136262	2.5232	0.38015	0.911297	0.0728103	1.73631	-0.0814368	1.1058	-0.120603	-1.1718	-0.701885	-0.456948	-1.03776	0.469657	0.137624	0.779163	0.153479	-1.37989	1.00039	-1.18734	-0.755097	1.74902	0.410247	0.434366
TCGA-AN-A0FV	2	0.373396	-0.72031	0.918289	-2.11548	-0.434188	0.628445	-0.264948	1.09952	0.526604	-1.41191	0.613448	-0.298921	0.648261	0.820891	-0.719188	-1.01589	1.91487	0.203244	0.674017	1.00119	1.58654	0.824961	-0.445669	0.0842397	-0.358912	-0.513877	-1.02138	-1.18659	0.201728	0.314008	1.62343	-0.669713	0.222361	0.0345938	0.911324	0.66196	0.277493	-0.296361	0.75951	-0.853221	-0.914297	-0.0201921	0.0808245	-0.335946	1.3205	0.476337	-0.878296	-0.520389
TCGA-C8-A26Y	2	-1.05692	0.232298	-0.0947633	0.392633	-0.646804	0.11616	0.27501	-0.249205	-0.165271	-0.263685	-1.27289	-0.296337	0.00157604	-0.130571	0.318373	0.602807	-0.189899	-0.326927	0.247654	-0.107394	-0.0834266	0.278925	-0.161415	-0.139391	0.162945	0.838604	-0.458482	-0.588995	0.673332	0.857413	0.0022269	-0.0800189	-0.335686	-0.22843	0.0638095	0.139283	-0.221558	-0.292496	-0.209795	0.136045	-0.85267	0.00730362	0.23052	0.0758282	0.261066	0.245943	-0.297398	0.724703
TCGA-D8-A140	2	-0.211174	-0.859181	0.496011	0.033006	-0.191349	0.587087	-0.501786	-0.113949	1.10909	-1.12893	-0.505966	-0.310126	0.266423	0.642227	0.740205	0.817705	0.440964	-1.21644	0.186651	1.08056	-0.0037963	1.11154	-0.63901	0.652712	0.49033	-0.116063	-1.20779	-0.256206	0.212628	0.292928	-0.26757	-1.20743	0.737493	-0.773283	0.995971	0.262915	0.324079	-0.596691	0.392313	-0.521711	-1.40947	-0.181682	-0.0211571	0.0812509	0.127244	0.231042	-0.629646	-0.164296
TCGA-C8-A132	2	-1.3451	0.381084	-0.489746	0.448394	0.628816	0.203802	1.07958	-0.473504	-0.21385	0.308773	-0.782753	-0.453623	-0.488058	0.398495	-0.889895	0.0668615	-0.709212	1.03718	0.253061	-0.371123	-0.413473	0.180602	0.101165	-0.860424	-0.452011	1.11067	-0.882583	0.350682	0.067227	1.16032	-0.0155702	0.696622	-0.756271	-0.325948	-0.0515844	0.0228004	-0.715452	0.427297	-0.635415	0.0879696	-1.20995	0.0351424	0.164461	-0.672417	-0.363298	0.377268	-0.373167	0.727032
TCGA-D8-A1XZ	2	-0.656668	-0.567781	0.515944	0.19233	-0.76379	0.346749	-0.0725672	-0.543254	0.666789	-0.883991	-0.853466	-0.176608	0.65579	0.321499	0.237701	1.08504	-0.0637971	-0.53277	0.137878	0.412289	-0.271128	0.544027	-0.244455	-0.351323	0.659584	0.362746	-0.856081	0.192925	0.161031	1.15352	-0.244564	-0.632469	0.0912834	-0.573982	0.793001	0.829804	0.311715	-0.298588	-0.296315	-0.642501	-0.998785	-0.845811	0.404231	0.0821663	-0.204396	1.43944	-0.314313	-1.37733
TCGA-B6-A0RH	2	-0.0604896	-0.475046	0.777111	-0.348598	0.586835	0.191139	0.552132	0.67358	0.486164	-0.650362	0.264836	-0.304902	-0.191412	0.465202	-0.721033	-0.182446	0.236662	0.669256	0.743316	0.666506	0.43703	0.606101	-0.648989	0.598568	-0.80623	-0.105624	-1.20883	-0.131356	0.879401	0.504549	0.440782	-0.0205135	0.771876	-0.376443	0.410777	0.41266	-0.0346993	-0.751886	0.439402	-0.176681	-1.12474	0.0616544	-0.280607	-0.804729	0.161648	0.286851	-1.04243	-0.489693
TCGA-A8-A0A7	2	-0.386189	-2.42705	2.13042	1.52285	2.51351	1.28117	2.6383	2.84883	1.65365	-2.3712	-0.0722534	-1.30739	-2.82952	1.89319	-2.09151	0.901756	-1.73258	1.14468	2.00478	2.73712	-2.87995	1.28464	-1.83124	2.21547	-2.42275	0.2585	-0.916663	1.94607	1.04006	-1.11849	-0.933338	0.229491	1.66887	-1.49732	1.13857	0.205484	-2.26262	-1.84042	0.879208	-0.457927	-0.540955	1.25536	-2.76172	-2.89094	-3.92885	-0.521189	-1.50105	0.339974
TCGA-AN-A0FN	2	-1.56619	-1.4614	0.708722	0.260317	1.0593	1.00718	1.97547	0.220611	1.9596	-0.530516	-1.6972	-2.4289	-1.53152	2.14354	-1.39211	-0.937248	-1.07401	1.14188	1.08881	0.674685	-0.546235	1.89308	-1.72625	1.05433	-1.8441	1.96593	-0.0501387	0.286777	1.50845	-1.08504	0.697192	0.99365	1.31356	-2.14678	-2.00269	-1.47227	-2.79254	-1.18105	0.228773	2.49681	-0.462354	0.866111	-1.69865	-2.18905	-1.34952	-1.19762	-0.640397	2.2901
TCGA-GM-A2DI	2	-1.35539	-0.262734	-0.061915	-0.104431	0.603041	0.0350704	1.40097	-0.586536	0.829563	0.192024	-1.48263	-0.973814	-0.837722	0.919048	-0.750953	-1.10709	-0.560347	0.994085	-0.0163445	-0.183079	-0.0479186	0.558168	-0.145863	-0.239227	-0.867807	2.04776	1.28515	-0.154039	0.517432	-0.429241	1.05508	0.9531	0.362214	-0.763768	-1.58991	-0.973288	-1.31987	-0.172329	0.0449628	1.58892	0.44786	0.442334	-0.766276	-0.876238	-0.298136	-0.062742	0.424347	0.30877
TCGA-D8-A1X5	2	-0.119745	0.0484111	1.53564	-0.694653	1.17125	0.204103	1.58352	1.97842	-0.839801	-0.874148	1.64136	0.384858	-0.771835	0.221902	-2.61821	0.151542	0.137565	2.01055	1.47369	0.855872	-0.241908	-0.4342	-0.283572	-0.174745	-1.51794	-0.843605	-1.84826	1.13206	0.786494	2.32122	0.307465	-0.139137	-0.0657749	0.309541	1.23549	1.99209	-0.59002	-0.954855	0.328411	-1.45006	-1.81449	-0.594891	-0.411348	-1.5552	-0.628945	2.11217	-1.6095	-2.48835
TCGA-D8-A1XC	2	-0.390728	-0.0373776	0.905652	-2.58705	-2.85425	1.04683	-2.76914	0.878792	-0.374895	-1.36929	-0.530393	0.340653	3.15472	-0.0890573	1.5942	-0.127015	2.43606	-2.32665	0.782993	0.678364	2.37338	0.308253	0.00391487	0.0741546	2.54903	-0.0432949	-1.30705	-1.37376	0.0640377	2.9006	1.21359	-3.24393	-0.480322	0.397933	0.996931	1.33362	3.08623	-0.42444	0.732375	-1.09913	-1.54012	-3.23492	2.87319	1.86906	2.70829	3.20252	-1.2703	-2.98532
TCGA-E9-A1NI	2	-0.27673	-0.771826	1.73687	-0.387234	1.23795	0.0200857	1.57759	1.34419	0.433395	-0.108638	0.958316	-0.794994	-1.96042	0.553427	-1.62533	1.21868	-1.13568	1.45875	1.54381	1.01847	-1.11623	0.0848501	-0.889959	0.424032	-1.76873	-0.362799	-0.851146	1.77744	0.832484	0.848006	-0.844078	0.764195	1.27733	-0.248676	0.0324274	0.270143	-0.929961	-0.960017	-0.0039796	0.548826	-0.473857	-0.600237	-1.26029	-1.13162	-1.79179	0.154182	-0.832331	-0.362505
TCGA-E9-A1R0	2	-1.90783	-0.827597	0.144854	-0.645122	0.500547	1.49357	1.29564	0.021145	0.870702	-0.32147	-1.68815	-1.81501	-0.248594	1.49467	-1.12038	0.0592266	0.00500299	1.2232	1.06191	-0.0347851	0.496243	1.03911	-0.744279	-0.290276	-0.908751	1.89425	-0.365848	-0.353885	0.742962	0.932877	0.358315	0.923571	0.0640677	-1.12128	-1.24182	-0.724665	-0.86135	-0.193917	-0.054798	1.58862	-0.879011	0.0461921	-0.12342	-0.981069	-0.0175815	0.925555	-0.391063	0.368327
TCGA-BH-A1FB	2	-1.2476	-1.41662	1.06554	-0.026351	1.16092	1.06282	1.83205	0.695258	1.77724	-0.788664	-1.34144	-2.0264	-1.12366	1.80788	-1.56952	-0.30615	-0.437702	1.34261	1.29288	0.807529	-0.169787	1.37986	-1.42536	1.08002	-1.78282	1.43608	-0.69279	-0.0348263	1.10854	-0.377495	0.744051	0.984666	1.34672	-1.6765	-1.07283	-0.793567	-1.70052	-1.05864	0.21927	1.66795	-1.06259	0.780325	-1.41579	-1.9701	-0.834727	-0.385912	-0.850605	0.789591
TCGA-OL-A6VQ	2	2.62781	-0.346834	0.504515	0.826254	1.28033	-1.71799	-0.961775	0.528232	0.105406	-0.193269	2.36811	1.60427	-0.637748	-1.34424	0.832027	0.347768	-0.324317	-0.99474	-1.25497	0.946894	-0.476983	-0.66725	0.543988	1.34088	-0.289309	-2.63131	-0.097017	0.202236	-0.136506	-1.68025	-0.767954	-1.39382	1.54508	0.232441	1.94975	-0.157837	1.77629	-0.763292	1.01037	-1.77833	0.748338	0.868687	-0.677476	0.487441	-0.0380496	-1.3949	0.0888522	-1.14538
TCGA-BH-A0HB	2	-0.528099	-0.887526	0.195392	-0.0359716	-0.415238	0.702054	-0.276113	-0.00799355	0.960013	-0.552621	-1.09197	-0.565783	0.473042	0.589538	0.718391	-0.0185535	0.461382	-0.706513	0.264345	0.342534	0.205429	0.69755	-0.637882	0.341643	0.649737	0.92112	0.332895	-0.581912	0.268563	-0.0598514	0.293562	-0.669215	0.227639	-0.732254	-0.274794	-0.899114	0.386521	-0.220977	-0.356369	0.594264	-0.233764	-0.14306	0.390212	0.153777	0.218014	0.127356	-0.0393696	0.123968
TCGA-AC-A3W6	2	-1.17712	-1.45405	0.964222	0.308469	1.76112	0.75925	3.41184	0.652269	1.61581	-1.00635	-0.716737	-2.08032	-2.07231	2.03895	-2.59317	-0.00507333	-0.691337	2.50981	1.31598	0.731437	-0.743054	1.57324	-1.25946	1.21665	-3.14818	0.95551	-0.308579	0.149735	1.09567	-0.785724	0.0137752	2.17377	1.36868	-1.63731	-1.29824	-0.159065	-3.33163	-0.902155	0.589112	1.39991	-0.511443	0.973114	-2.53956	-2.82011	-1.63178	-1.16677	-0.757912	2.00302
TCGA-C8-A12L	2	2.74634	0.74139	0.137933	0.902951	0.740583	-2.34983	-0.705515	1.10223	-1.90484	-0.434129	3.14092	2.62212	-0.637691	-2.61787	1.10417	1.58316	-0.11146	-1.35686	-1.23294	0.115443	-0.794099	-1.83638	1.38988	0.00543587	0.0953578	-3.44429	0.348385	-0.0450813	0.0390352	-0.41917	-1.30877	-1.35672	0.15645	1.8786	2.76889	0.817016	2.10903	-0.385691	0.69037	-3.00434	0.948458	0.390486	-0.315896	1.10318	0.364993	-0.379375	0.404725	-1.94602
TCGA-BH-A18Q	2	1.70818	-0.0796844	0.877161	-0.554093	1.15887	-1.11732	0.205451	1.5595	-0.910076	-0.461935	2.23609	1.16432	-0.491427	-0.955651	-0.419894	-0.00425352	0.565254	0.339281	-0.300807	0.206148	0.253966	-1.16971	0.496231	0.306209	-0.815648	-2.06329	0.888117	-0.333925	0.502108	-0.577534	-0.188749	-0.417825	0.339132	0.92507	1.04885	0.16217	0.781494	-0.8556	0.268974	-1.33065	1.29446	0.34123	-0.479627	-0.0834637	0.619823	-0.113765	0.136974	-1.3489
TCGA-E9-A229	2	-0.669332	-0.808835	-0.00645609	0.973435	1.79769	0.123067	2.59621	-0.549962	2.0138	-0.163338	-1.23154	-1.58421	-2.32116	1.00446	-1.53407	0.307326	-1.55345	1.77946	-0.482183	0.365396	-1.13875	0.683129	-0.431857	0.684918	-2.29082	1.29526	-0.221247	0.634351	0.0663258	-1.78525	-0.440001	1.90114	1.19102	-1.27831	-0.438459	-1.4622	-2.26606	0.0249661	0.0910787	0.992779	-0.761817	2.10382	-2.29025	-2.18286	-1.83555	-1.35139	0.423985	1.15959
TCGA-BH-A0BA	2	-0.739612	-1.14774	0.296866	0.684626	1.18091	0.733822	1.44084	0.0999491	1.56485	-0.27812	-0.946444	-1.43534	-1.04163	1.26754	-0.400086	-0.761173	-0.771881	0.829895	0.281498	0.633185	-0.266216	1.63363	-0.94055	1.08652	-0.995067	1.05171	1.13697	-0.418321	0.964389	-1.37168	-0.0790944	0.672723	1.53045	-1.62904	-0.655426	-1.64	-1.86498	-0.780048	0.747313	1.08939	0.885139	0.817072	-1.34708	-1.41325	-0.762436	-1.24985	0.180532	1.96017
TCGA-A2-A0CX	2	0.161868	0.990854	-0.199454	0.0101375	-0.173828	-0.536832	-1.18827	0.00135577	-1.28707	-0.254583	0.244997	1.18458	0.524002	-0.986948	1.03005	-0.197398	0.217641	-1.02704	-0.352864	-0.489682	0.265868	-0.780992	0.737525	-0.682973	0.960039	-0.436502	-0.147045	-0.367996	0.0983525	0.65475	0.556876	-1.17482	-0.721875	1.02346	1.07668	0.309086	1.27879	0.209834	-0.345929	-1.11232	0.119306	-0.282678	0.935919	1.15752	0.931796	0.462171	0.188486	-0.769793
TCGA-AR-A1AP	2	0.179144	0.0164399	-0.25769	1.8202	2.00799	-0.75096	2.64408	-0.903522	1.1139	1.39712	-0.786956	-1.05127	-2.8133	0.325271	-2.16303	-0.960724	-2.27781	2.7043	-0.763585	-0.183543	-1.43654	-0.0957634	-0.139494	0.350511	-2.64062	0.514396	1.03706	1.49049	-0.635431	-2.98252	-0.430832	2.49818	0.579534	-0.769489	-0.149654	-1.79545	-3.17759	0.640294	-1.58886	0.180032	0.169659	2.97248	-2.82717	-2.43377	-2.00318	-2.96252	1.41337	2.82208
TCGA-AC-A3TM	2	-0.59056	2.97557	-2.6035	0.370556	-1.41001	-1.10604	-0.79073	-2.39936	-1.86959	1.58438	-0.352258	1.77465	1.05888	-1.86737	1.84159	0.296044	0.0624477	-0.40687	-2.22166	-2.29949	0.923711	-1.51441	2.39643	-2.14898	1.66944	0.319241	0.815705	-0.960874	-1.85	1.01458	-0.521255	0.293662	-2.52014	1.92301	0.647782	1.06986	0.603185	2.51221	-1.39854	-1.37092	0.662143	-0.0150444	1.26483	1.84771	1.30601	0.160511	1.80554	-0.688626
TCGA-A2-A0EX	2	-0.236742	-0.12158	-0.0549178	1.15568	1.21863	-0.876479	2.21683	0.225799	0.611763	0.0965218	0.355416	0.00497021	-2.09721	0.0216485	-1.3923	0.524895	-1.42438	1.54628	-0.11229	-0.0282268	-1.15175	-0.371742	0.32515	0.0832679	-1.83978	0.464767	0.701039	1.02099	-0.13737	-0.479325	-0.7437	1.89966	0.557442	0.153113	-0.156757	0.231894	-1.62831	0.269932	-0.339917	-0.106315	0.383173	0.12991	-1.8486	-1.37703	-1.26789	-1.12127	0.654435	0.466046
TCGA-AC-A23E	2	-2.10702	-0.274437	-0.177759	-0.962803	0.737437	0.841443	1.9674	-0.476637	0.826499	0.0213647	-1.7351	-1.46364	0.17999	1.32374	-1.81618	-1.11933	0.624153	2.16742	0.634469	-0.448295	0.96148	0.462604	-0.304281	-0.786449	-0.856791	2.29713	0.75809	-1.21781	0.138326	0.8949	1.58824	1.38793	-0.397282	-1.00044	-1.68371	-0.644511	-1.39866	0.279114	-0.70076	1.31001	-0.140616	-0.0601688	0.00820044	-1.11508	0.256315	0.9818	0.317522	0.381328
TCGA-A1-A0SI	2	0.051262	0.602675	-0.536621	0.441942	1.06248	-0.870937	0.861494	-0.72297	0.03961	0.743945	0.040869	0.197076	-1.19271	-0.491324	-0.0246769	0.422757	-0.714578	0.719564	-0.757019	-0.4748	-0.192712	-0.631287	0.606015	-0.258669	-0.688051	0.166444	0.172566	0.0413121	-0.147957	-0.554291	-0.586578	1.07642	0.0678846	0.217434	-0.429296	-0.478462	-0.201063	0.325237	-0.845827	0.382695	0.234688	0.856793	-0.804427	-0.0460436	-0.298507	-0.941552	0.567298	0.32893
TCGA-A2-A25C	2	-0.228146	-0.365632	0.301238	-1.04203	0.709354	0.254717	0.479432	0.0523659	0.838648	0.00525489	0.0348204	-0.823145	0.170467	0.786345	-1.13121	-0.695959	0.40841	0.866702	0.366904	0.44441	0.525687	0.214651	-0.190195	0.224268	-0.872966	0.383381	-0.64718	-0.317816	0.344487	0.413054	1.01216	0.16092	0.786029	-0.589507	0.192097	-0.146838	-0.187246	-0.571739	0.376017	0.332764	-0.584822	-0.121389	0.0375008	-0.859912	0.229674	0.809212	-0.42671	-0.652127
TCGA-B6-A0IQ	2	3.26276	2.03072	-0.977958	1.69592	0.279456	-3.2351	-1.42314	-0.625702	-2.15179	0.698188	2.64329	3.20945	-0.477861	-3.59425	2.02966	0.852942	-0.797788	-1.25727	-2.83364	-0.853853	-0.679323	-2.22462	2.35653	-0.489515	0.533052	-3.29605	1.04198	0.0743726	-1.01863	-1.87432	-1.60773	-1.05845	-0.214714	2.38333	3.10551	0.116049	2.03652	0.943643	0.173347	-3.39326	1.94657	1.58944	-0.301508	1.72895	0.490486	-2.26011	1.63832	-1.00455
TCGA-EW-A1J6	2	-0.545833	-0.33627	0.275077	0.97088	-0.487227	0.400884	-1.2526	-0.200755	0.17311	-0.509088	-0.721363	0.11835	0.499782	0.0916353	1.27688	0.57251	-0.956984	-1.30876	0.232357	0.397823	-1.12161	0.302874	-0.283611	0.419399	1.36341	-0.00440365	-0.767046	1.05353	-0.215455	0.208476	-0.637967	-1.55977	-0.0280706	-0.253544	1.28627	-0.26366	1.01102	0.158793	-0.225923	-0.720606	-0.719062	-0.526055	0.908098	0.646472	-0.607236	-0.0046818	-0.107418	0.310253
TCGA-A7-A426	2	-3.02349	-0.236249	-1.02907	1.03726	1.68354	1.61353	2.75659	-1.08406	1.70688	1.32435	-2.24917	-2.93589	-1.34054	2.5663	-1.1824	-0.83337	-1.94346	2.28746	0.332883	-1.01726	-0.913515	1.14581	-0.714157	-0.0353002	-1.44823	3.22994	0.849332	0.347156	-0.20063	-0.839722	-0.562743	2.00137	-0.0482257	-1.96932	-2.93692	-2.08452	-3.12632	0.963979	-0.57489	3.36628	0.462829	1.25053	-1.45324	-1.9611	-1.61705	-0.683422	0.733951	1.89131
TCGA-BH-A0B1	2	-1.14162	-0.0608001	-0.0774813	-0.467563	0.0115452	0.674705	0.590276	0.109351	-0.191474	0.135859	-0.579035	-0.509491	0.0717446	0.704873	-0.449578	-0.678868	0.115065	0.553943	0.797403	-0.453616	0.165132	0.0973963	-0.13356	-0.962259	-0.10549	0.986875	0.490967	-0.265905	-0.093387	0.566654	0.734282	0.666719	-0.971661	0.0933215	-0.535956	0.156148	-0.802831	0.705599	-0.289286	0.333259	0.289711	0.0288321	0.0696651	-0.529612	0.177303	0.420318	0.173203	0.531637
TCGA-A7-A56D	2	-0.74927	-0.370981	0.292494	-0.927235	1.67438	0.40036	2.25734	0.589741	0.103322	0.184246	0.261049	-0.870097	-0.990868	0.779136	-2.23887	0.0800819	-0.0673399	2.88555	0.963198	-0.253869	-0.0799884	-0.115033	-0.155583	-0.928739	-1.82126	0.558211	-0.112023	0.461857	0.358843	0.801465	0.14131	1.67455	0.115692	-0.061236	-0.796526	-0.379341	-1.01222	0.0480624	0.133255	0.811802	-0.226371	0.735305	-0.640208	-1.43194	-0.487592	1.18583	-0.0558628	-1.0112
TCGA-GM-A2D9	2	-0.909841	-0.684158	-0.0437959	-0.500181	0.309191	0.777005	-0.166339	-0.214758	1.03479	-0.102388	-1.37063	-1.27072	0.208459	0.941277	0.157427	-1.35004	0.131148	-0.0244594	0.353549	0.103648	0.976836	1.36507	-0.748531	-0.173816	-0.000849098	1.38441	0.358038	-0.967373	0.937442	-0.367798	0.892529	-0.148899	0.266198	-1.12982	-0.812399	-1.29123	-0.280484	-0.136234	-0.255075	1.05199	-0.00426786	0.341268	-0.0173958	-0.405772	0.624691	-0.574379	-0.00862308	1.65443
TCGA-S3-A6ZH	2	-0.800451	0.232281	0.397937	-0.593632	0.933192	0.205904	2.06697	-0.297476	0.302333	-0.237145	-0.490139	-0.758413	-0.837484	0.60958	-2.10754	-0.611419	0.0508353	2.6763	0.0614332	-0.372836	0.423516	0.238059	0.371927	-0.732723	-1.53767	0.974746	-0.282613	0.236416	0.0446719	0.473484	0.565862	2.01314	0.172613	-0.284183	0.266923	0.383081	-1.97322	0.232996	0.20605	-0.269643	-0.0432158	0.25752	-0.687628	-1.55494	-0.139084	0.317115	-0.159984	0.657788
TCGA-BH-A1EN	2	0.327384	-1.26957	3.55837	-1.17464	0.0967342	1.21144	1.58596	4.50664	0.205188	-1.79206	1.55957	-1.37867	-0.979188	1.26094	-2.42034	0.050084	0.823002	1.16935	3.23846	2.33229	0.676713	0.957193	-2.38335	1.94338	-2.12817	-0.822611	-2.11969	0.206598	2.18919	0.595714	0.612298	-0.311826	1.33414	-0.133687	0.840948	2.99016	-0.978068	-2.61334	2.14012	-0.698551	-1.94224	-0.126505	-1.00808	-2.32471	-0.204893	0.250176	-3.23266	-1.25407
TCGA-AO-A12E	2	-1.85967	-0.374437	-0.461529	1.15857	0.973386	1.09743	0.660856	-0.149168	0.124989	0.183529	-1.52549	-1.20093	-0.922112	0.786738	0.678245	1.62649	-2.00553	-0.467135	0.466047	-0.320846	-1.35774	0.383863	0.124511	0.243855	-0.100577	1.36572	-0.083315	0.729212	-0.816875	0.625339	-1.09268	0.415598	-0.216168	-0.537397	0.544562	-1.1428	-0.0922034	0.56192	0.773427	0.273149	-0.524229	-0.516838	0.0871461	-0.121416	-1.18596	0.747791	0.130277	0.861878
TCGA-B6-A0IO	2	-1.10589	-1.04811	0.834787	-0.974641	-0.297166	1.10252	0.629806	0.0627465	1.13205	-0.710457	-1.39822	-1.35407	0.443324	1.46674	-0.752057	-0.401555	0.912128	0.564005	1.14143	0.585794	0.748342	1.22359	-1.1631	0.448057	-0.389164	1.12173	-0.989801	-0.832286	0.590127	0.539887	1.16102	0.195782	0.363811	-1.03806	-0.526482	0.490231	-0.916897	-0.58127	-0.0592656	0.758201	-1.39238	0.127601	-0.00131391	-0.831584	0.452359	0.589795	-0.983364	0.236931
TCGA-AR-A0TP	2	2.75252	-0.538058	0.950334	-1.97907	-0.44857	-1.28216	-1.79774	0.349635	0.971671	-0.864255	1.68477	0.989403	1.41566	-1.16746	0.479786	-1.37853	1.81399	-1.15954	-1.04869	1.08371	2.0854	-0.361271	0.183844	0.717924	0.0553624	-2.05175	0.144505	-1.63618	0.151809	-1.34712	1.24686	-2.20841	1.41117	0.213115	1.87089	-0.854949	2.2603	-0.948203	0.639073	-1.84378	0.521115	0.0898887	0.342722	0.397028	1.79774	-0.576128	0.304336	-1.59263
TCGA-AR-A0U0	2	1.03336	-0.227266	0.310361	1.21072	1.45541	-1.30518	0.651311	0.339093	0.52522	-0.231741	1.19958	0.496813	-1.6631	-0.573287	-0.0356029	0.307287	-1.38423	-0.245597	-0.817216	0.765048	-1.23904	-0.493697	-0.00435469	1.44367	-1.17429	-0.888112	0.156173	0.743972	0.4013	-1.436	-0.534274	-0.338848	1.22526	-0.072196	1.13698	-0.579631	0.00818478	-0.894628	-0.00139802	-0.813965	0.00542277	1.34795	-1.41249	-0.702594	-1.31059	-1.21936	0.13797	0.0393178
TCGA-C8-A26X	2	-0.198629	2.01105	-1.29301	1.01665	-0.0433034	-1.21726	-0.305277	-1.07259	-2.33242	0.71276	0.587255	1.76116	0.376083	-1.91601	0.695336	0.764152	-0.408972	0.168111	-1.49466	-1.3428	-0.398522	-2.07497	1.80354	-1.55493	1.12939	-0.782123	1.26892	0.0912944	-0.566145	1.50488	-1.27593	0.0959248	-2.00929	1.76312	2.62897	1.45932	0.923446	1.35317	-1.67135	-2.93185	1.55292	0.398726	0.893135	1.20897	0.400547	1.11614	1.40768	-0.298301
TCGA-EW-A1PH	2	0.995123	0.145871	-0.418973	0.615255	1.31944	-1.20185	0.446396	-0.492214	0.258623	0.680612	0.788855	1.04522	-1.2527	-0.916111	-0.157993	0.352668	-0.791869	0.558653	-1.22359	0.297316	-0.333059	-0.613044	0.978733	0.283851	-0.710202	-0.787413	0.137158	0.515653	-1.28316	-0.888541	-0.52311	0.860308	0.811154	0.4328	1.03357	-0.303404	0.279918	0.734751	0.197416	-1.06084	0.363812	0.507121	-0.74001	0.00389069	-0.364427	-1.12529	0.657045	0.283871
TCGA-AR-A1AH	2	2.15412	-0.556357	0.714609	-0.612134	0.773714	-0.90838	-0.532274	0.634431	0.674733	-0.650565	1.44536	0.700353	-0.298889	-0.8591	0.0367442	-0.664625	0.818905	-0.422228	-0.77843	0.958427	0.956066	0.092277	-0.0293142	1.25815	-0.779451	-1.85852	-0.243969	-1.2094	0.134082	-1.5001	0.634615	-1.06894	1.59183	-0.110308	1.6707	-0.619167	0.877791	-0.750239	1.2156	-1.38693	0.166132	1.09201	-0.832968	-0.273598	0.617097	-1.2621	-0.243976	-0.514502
TCGA-AO-A03R	2	0.241795	0.196748	-0.199674	1.33957	-0.121238	-0.0154392	-0.491204	-0.217568	-0.474996	-0.177718	-0.147032	0.301647	-0.421349	-0.788089	1.85125	1.60068	-1.02361	-1.15663	-0.358573	-0.325452	-0.745159	-0.170454	0.484975	0.254277	0.735563	-0.227305	-0.0487659	0.334748	-0.155569	0.0594721	-1.22384	-0.618582	-0.211887	0.253405	1.3181	0.10981	0.987068	0.104047	-0.00431529	-1.09494	-0.144795	-0.327916	0.116565	0.807812	-0.446347	0.144745	-0.0408905	-0.597854
TCGA-BH-A18V	2	1.33938	1.22047	-1.26704	1.67637	0.618151	-1.81264	-0.0530022	-1.17758	0.337874	1.35452	1.12739	1.19031	-1.15131	-1.32291	0.906931	0.626667	-1.74162	-0.358579	-1.85026	-0.69581	-1.32415	-1.4773	1.15999	0.0905874	-0.109135	-0.581133	-0.295983	1.50926	-1.47774	-1.41636	-1.11306	-0.170705	0.000424981	0.698951	0.667509	-0.941446	0.530183	1.20672	-1.10298	-0.505234	-0.0156591	0.893119	-0.540304	0.286067	-1.16896	-1.81923	0.955195	-0.364984
TCGA-B6-A0I9	2	0.269093	0.981246	-0.355878	0.474397	0.457312	-1.2225	1.01436	-0.746751	-0.240962	0.856963	0.880929	0.930153	-0.860992	-0.722369	-0.813589	0.210168	-0.695914	1.33128	-0.848139	-0.463571	-0.331064	-1.30032	0.858625	-0.0203182	-0.933571	-0.493845	-0.753763	1.29613	-1.43027	-0.0173037	-0.136185	1.44631	-0.0815432	0.963308	1.50395	0.765302	-0.347702	1.07189	-0.655263	-1.57881	-0.49084	0.669105	-0.391293	-0.559018	-0.736809	-0.210149	0.597158	-0.364556
TCGA-A7-A0D9	2	0.233984	-0.36206	0.334576	-0.846798	-0.221903	0.0717622	0.328884	0.557901	0.157619	-0.949495	0.149026	-0.0511109	0.00198348	0.0281208	0.12051	-0.114496	0.861946	-0.193429	0.0188799	0.393395	0.809458	0.466487	-0.151905	0.397283	-0.51087	-0.140065	0.183287	-1.50376	0.755385	-0.505458	0.386929	-0.370549	0.15276	0.156507	0.452998	0.367208	-0.0266115	-0.611872	0.553157	-0.550388	0.192181	1.16155	-0.674681	-0.27204	0.708881	-0.0381752	-0.350501	-0.363576
TCGA-AO-A0J8	2	-1.14634	0.208925	-0.165102	-0.529255	0.589278	0.356282	1.15573	-0.746385	0.445304	0.63246	-1.14387	-1.09351	-0.672858	0.666632	-0.569661	-0.788513	-0.123917	1.59424	0.213662	-0.871407	0.422908	0.22591	-0.0687576	-0.332047	-0.803165	1.3029	0.394481	-0.207057	-0.0779516	-0.491757	0.471008	1.48999	0.011454	-0.413143	-1.63814	-0.996078	-1.31167	0.26279	-0.642894	1.65787	0.069371	0.397832	-0.499648	-0.687937	0.0653882	-0.60938	0.415701	0.5796
TCGA-E9-A5FL	2	0.794488	-0.0931076	1.21339	0.679549	1.72606	-0.833331	2.12962	1.67982	-0.773404	-1.05044	2.55938	0.908966	-1.52897	0.0316465	-2.26098	0.687752	-0.377071	2.00523	0.727353	1.01376	-0.892786	-0.424358	-0.290018	1.06808	-2.27107	-2.1021	-1.46092	0.875672	0.47852	0.537878	-0.547324	0.835095	0.534753	0.414013	1.37956	2.22322	-0.917834	-0.872454	-0.26288	-1.90798	-1.15112	0.505566	-1.59763	-1.45135	-0.99828	0.00760905	-1.29317	-0.867033
TCGA-D8-A1XD	2	-1.49418	-1.8378	1.3927	-1.23279	-0.530064	2.01384	0.42191	0.532707	2.10091	-1.3357	-2.02671	-2.11259	0.674628	2.15668	-0.885105	-0.462575	0.796226	0.0671902	1.68669	1.34927	0.973627	1.7933	-1.75875	0.677929	-0.475381	1.71492	-1.10572	-0.774597	1.12438	1.22112	1.24864	-0.788823	0.77193	-2.05204	-0.804218	-0.190499	-0.209481	-1.16247	-0.0578888	1.32514	-1.86526	-0.803253	-0.141992	-1.13986	0.0773028	1.6196	-1.27608	-0.700682
TCGA-E9-A1NH	2	-0.987035	-0.883791	1.62359	0.216357	1.17452	0.645441	2.11928	1.47953	0.548528	-0.0476247	0.54967	-1.43102	-2.20965	1.03237	-1.85235	1.70456	-1.75464	1.6023	1.70011	0.938423	-1.65536	0.184362	-1.16931	0.333252	-1.9738	0.138909	-1.0895	2.39701	0.458915	1.21468	-1.32253	1.06509	0.813764	-0.55598	0.0715844	0.346784	-1.71987	-0.543302	-0.296027	0.539428	-0.737205	-0.539951	-1.65835	-1.63283	-2.55123	0.455157	-0.840367	-0.208461
TCGA-PL-A8LZ	2	0.82705	2.1635	-2.90735	-1.96448	-1.03961	-1.07584	-3.96968	-1.58912	-2.30308	2.66857	0.675997	2.27858	1.0089	-2.20391	4.0754	-0.752478	1.3526	-2.93971	-2.70127	-1.90336	2.01506	-2.42402	2.63655	-0.977742	2.65995	-0.499732	1.72758	-1.91072	-2.53289	-0.195445	0.223744	-2.28679	-2.4575	2.02726	-0.841316	-2.18412	4.79062	2.85662	-0.920656	0.572901	1.4538	0.00440041	1.92636	4.49445	3.12765	-0.00458274	1.47648	-2.02306
TCGA-W8-A86G	2	-0.44402	0.157968	-0.669292	0.630085	0.337541	0.0503741	-0.279041	-0.405758	0.258223	0.431188	-0.651142	-0.317776	-0.269908	0.205559	0.892062	-0.702725	-0.756179	-0.605404	-0.234405	-0.479265	-0.289228	-0.0125983	-0.142967	0.0667254	0.279245	0.870993	0.673359	-0.0593255	-0.0122306	-0.944152	0.134026	-0.451688	-0.116108	-0.265038	-0.663626	-1.56015	-0.00735954	0.478246	-0.532743	0.85076	0.466995	0.620742	-0.103682	0.162723	-0.0525974	-1.0635	0.712642	0.767417
TCGA-A7-A26I	2	2.06523	1.67331	-1.17557	-0.482748	0.291955	-2.20874	-0.545411	-0.819234	-1.83733	0.677761	2.0702	2.8319	-0.142427	-2.39698	0.170539	0.296251	0.652266	-0.0403604	-2.42776	-1.12712	0.31465	-2.15804	2.44334	-0.449217	-0.44974	-2.13868	0.161506	-0.453014	-1.93886	-0.553326	-0.290734	-0.430196	-0.892055	2.26454	2.15095	0.103121	1.49055	1.229	-0.0730691	-2.6055	0.48773	1.14645	0.0375164	1.12902	0.945178	-0.137434	0.408562	-2.07699
TCGA-A8-A08Z	2	-2.50733	-1.48862	0.891802	-1.50143	-0.36178	1.79838	1.43739	-0.0514914	1.00389	-1.16012	-1.8774	-1.51427	1.05713	1.96043	-1.95593	-0.337953	0.277387	1.65692	2.21972	0.689154	0.379029	1.5453	-1.15664	-1.06417	-0.301023	2.14927	-0.302693	0.426426	0.328893	2.41917	0.877243	0.907473	0.129469	-1.0179	-0.284698	0.340525	-1.01539	0.0510976	0.308295	0.365903	-0.581643	-1.67116	1.10751	-1.29682	-0.401306	2.71483	-0.53152	0.0622285
TCGA-BH-A1EV	2	-0.62609	-1.06641	1.77226	-0.953125	-0.210518	0.831462	0.719537	1.23894	1.14673	-1.45406	-1.06243	-1.37956	-0.109503	1.03778	-0.875203	-0.357745	0.61233	0.664443	1.25609	1.4428	0.706514	1.21605	-1.33594	1.37489	-0.916766	0.484101	-0.983274	-1.27509	1.75036	-0.201432	1.06434	0.0169759	1.18555	-0.967893	0.136008	0.612747	-0.880589	-1.71487	0.395235	0.295337	-0.888247	0.746625	-0.754224	-1.21072	0.304387	-0.146195	-1.33281	0.698444
TCGA-A8-A07L	2	-1.55551	-2.29234	2.34648	-1.07577	0.448572	2.08061	1.95645	2.19822	1.3894	-2.7793	-0.512507	-1.33463	-0.231963	2.26686	-2.70036	-0.169221	0.402009	1.78967	2.77001	2.2953	-0.0585676	1.82342	-1.66168	0.32923	-1.27565	0.867889	-1.57233	0.51791	0.940706	1.47928	0.776127	0.82257	0.697329	-0.940134	1.67098	2.09879	-1.36191	-1.0723	0.51984	-1.64804	-1.28553	-0.819248	-0.504173	-2.33591	-1.33891	1.89735	-1.77069	0.369204
TCGA-AO-A03L	2	-0.0749401	0.491757	-0.362219	0.67833	0.929894	0.328625	1.32471	-0.872822	0.529348	0.38404	-0.777039	-0.667427	-1.39744	0.331253	-0.144715	-0.0441586	-0.798444	0.964072	-0.60842	-0.454214	-0.547496	-0.0936327	0.378832	-1.2858	-0.910802	0.573715	0.599429	0.236253	-0.565316	-2.01325	-0.185168	1.76395	-0.141834	0.239758	0.270844	-0.857952	-1.70279	0.950235	0.179531	-0.0074543	0.429387	2.31551	-1.32101	-1.15821	-0.548838	-1.64306	1.63099	0.729411
TCGA-C8-A12T	2	-0.334769	0.383534	0.254969	0.134607	-0.175826	0.0382349	0.608132	0.354875	-0.471518	-0.227375	-0.285518	0.0580636	-0.23259	-0.438267	-0.0834598	0.764133	-0.041362	0.281685	0.17824	0.159209	0.293896	0.00457822	0.00468696	-0.144807	-0.191115	-0.119228	-0.688331	-0.498941	0.8999	0.578177	-0.474868	0.0810629	-0.0445835	0.159244	0.899265	0.764995	-0.0664754	-0.411735	-0.141019	-0.85612	-0.519047	0.76895	-0.291243	-0.246104	0.187091	0.363132	-0.521247	-0.308885
TCGA-B6-A0RP	2	-0.0332269	0.0525319	-0.117297	0.693544	1.07366	-0.329944	1.74472	-0.921881	1.11735	0.908426	-0.893163	-0.87423	-1.71399	0.338757	-1.21732	-0.650669	-1.2701	1.89843	-0.202329	-0.206099	-0.618668	0.180092	-0.317171	0.187228	-1.67764	0.717332	0.383553	0.773023	-0.251256	-1.77652	0.134794	1.65274	0.713966	-0.47388	-0.413942	-1.34377	-2.08789	0.347785	-1.1575	0.671	0.0943965	1.82231	-1.51834	-1.38046	-1.24578	-1.96703	0.962907	1.6414
TCGA-AO-A12B	2	0.0234741	-0.496059	0.677419	-0.511494	-0.230605	0.269781	-0.838925	0.451966	0.205713	-0.579456	-0.0576358	0.215413	-0.0337584	0.0302419	1.02109	0.342257	0.247267	-1.13395	0.363574	0.736181	0.229036	0.175944	-0.308185	0.274498	0.563615	-0.200446	-0.697815	-0.104107	0.136751	0.0125966	0.0746526	-0.90276	0.0934638	-0.1239	-0.260667	0.269229	0.96627	-0.614826	-0.0132126	0.144144	-0.494773	-0.293229	0.177046	0.527869	0.191954	0.294377	-0.699894	-0.971136
TCGA-A7-A3J1	2	-1.84911	1.14285	-2.43433	-0.331811	-0.0560125	0.364179	-0.0220008	-2.67061	0.470576	1.43839	-2.09078	-0.34581	0.306507	0.210943	1.40909	-1.31118	0.0160673	0.175846	-1.29359	-1.85093	1.01004	0.093093	1.0362	-1.50772	0.988307	2.6673	1.2276	-0.873225	-1.8777	-0.324003	0.674422	1.12711	-1.31862	0.430138	-0.843377	-1.55889	-0.998458	2.69346	-0.293632	0.925337	0.386299	0.505794	0.908455	0.519873	0.921504	-0.756623	1.75371	2.51025
TCGA-OL-A66H	2	-1.78228	0.579016	-1.0377	-0.890365	-2.05855	1.28623	-1.80882	-1.16102	-0.179979	1.04217	-2.18514	-0.622411	2.00469	-0.161428	2.3559	-0.517658	0.673609	-1.1767	0.332655	-1.19684	1.65927	0.423578	0.0695478	-1.35834	2.40625	2.28364	0.230172	-0.867216	-0.786569	0.834551	1.11664	-0.548262	-1.64377	0.391427	-0.758712	-0.467634	1.69463	1.62551	-0.386831	0.525015	-0.580414	-0.609825	2.672	1.74376	1.42634	1.03712	0.517827	0.583265
TCGA-BH-A18H	2	-1.52951	-1.88036	0.880799	-0.260434	0.694813	1.69062	1.16055	0.601136	2.28794	-0.460738	-1.99725	-2.50644	-0.625252	2.12388	-1.05364	-1.03313	-0.146778	0.959574	1.53073	1.04688	0.262435	1.70463	-1.80454	1.31718	-1.07215	2.00931	-0.335462	-0.643669	0.813008	-0.726538	1.43943	0.66248	1.35963	-2.16098	-1.62012	-1.54782	-1.43564	-0.972127	-0.630024	2.22224	-0.91434	0.564377	-0.891202	-1.45902	-0.594657	-0.525704	-0.584313	1.65059
TCGA-3C-AALJ	2	0.177925	1.95522	-1.27092	-1.44482	-1.25371	-0.688416	-1.6817	-1.48852	-1.11698	1.15802	0.594211	1.19463	2.22734	-1.13822	1.06843	-1.56673	1.63639	0.0133597	-1.06246	-1.41251	2.11329	-1.45372	1.66157	-1.87762	1.93837	-0.18439	0.619311	-1.30955	-1.62556	1.34355	1.44823	-0.31871	-1.86773	1.42108	0.736063	1.27867	2.00515	1.86637	-1.67006	-1.35074	0.728058	-0.932171	2.61561	1.99585	2.09317	0.73243	1.35981	-0.881921
TCGA-A8-A085	2	-2.75747	-1.87445	1.94364	-2.70029	-3.18121	3.76138	-1.73021	1.20364	1.29153	-2.79404	-2.94704	-1.23131	3.21799	2.56109	0.661843	-0.814561	2.09646	-1.84414	3.14745	2.06477	1.84489	2.6947	-1.9543	-0.368973	2.57384	2.46787	-1.73474	-0.941355	0.404616	2.92736	1.94556	-2.49672	-0.603781	-1.03202	0.29263	1.42123	1.79864	-0.504364	0.402091	-0.301119	-1.80987	-3.08466	2.74043	0.404144	0.909805	3.96861	-2.03998	-1.64645
TCGA-AC-A3EH	2	-0.685212	-1.64457	0.710282	-0.141223	1.11872	0.515228	1.4769	0.923967	1.79661	-0.425399	-0.145499	-1.39585	-1.3698	1.6266	-1.69465	-0.512944	-0.638313	1.1513	0.76286	1.58445	-0.317018	1.1021	-1.11373	1.21934	-1.64395	0.737061	-0.565408	0.552336	0.448581	-0.454282	0.433925	0.808968	1.44511	-1.55633	-0.792953	-0.403343	-0.902576	-0.990347	0.123179	1.06956	-0.990776	0.728742	-1.58596	-1.79805	-1.05802	0.124998	-0.837473	-0.28695
TCGA-A2-A0T3	2	-1.58654	-0.594001	-0.256182	1.59794	0.716011	0.305519	1.05137	-0.499379	1.53972	0.576272	-1.33731	-1.36259	-0.493013	0.87043	0.241848	0.747275	-1.86637	0.25296	0.356733	0.325281	-1.44786	0.573541	-0.832791	0.115415	0.210959	1.79588	-0.00560864	1.32812	-0.248702	-0.549766	-0.939143	0.616622	0.475017	-1.41782	-1.6165	-1.61638	-0.74735	0.207404	-0.549269	1.69113	-0.447341	0.234079	-0.0646305	-0.714886	-1.53263	-0.657786	0.339114	1.63662
TCGA-A8-A07U	2	0.907952	0.288572	0.0663019	1.02775	0.984652	-1.22381	-0.118503	0.511029	-1.13102	-0.562656	2.10639	1.80589	-0.203742	-0.8701	0.077978	1.06762	-0.92339	-0.458015	-0.352383	0.465347	-1.37763	-1.09843	0.649328	-0.202759	0.161211	-1.66795	-0.350912	1.61074	-1.11529	-0.0639502	-1.29099	-0.926597	-0.200438	1.22097	1.99327	0.781464	1.09509	0.407229	-0.169062	-2.58569	0.132876	-0.3574	0.0498348	0.195716	-1.01408	-0.0310888	0.203925	-1.43548
TCGA-OL-A66P	2	-0.0191905	0.810644	-1.17945	1.56362	1.02082	-0.848119	0.567381	-1.11726	0.205645	1.45515	-0.0894439	0.309586	-1.25784	-0.654193	0.627705	0.94502	-1.75279	0.141735	-0.717429	-0.948079	-1.23412	-0.843048	0.646334	-0.539166	0.222715	0.764895	0.24355	1.48708	-1.36433	-0.86069	-0.966738	0.598547	-0.220734	0.313766	-0.385491	-1.08337	-0.05573	1.21122	-0.922213	0.22912	0.236512	0.550722	-0.274854	0.186891	-1.37361	-1.21988	0.826358	0.500864
TCGA-E9-A5FK	2	0.408547	1.02183	-2.19267	3.08411	2.75551	-1.55032	2.01295	-1.58189	0.322264	2.169	0.494595	0.189323	-2.93742	-0.58291	0.214329	0.485825	-2.89671	0.987077	-1.91814	-1.57322	-2.1196	-1.20758	1.1687	-0.447376	-1.39359	0.385374	1.92355	1.7531	-1.40259	-2.58081	-2.07564	2.27321	-0.125982	0.0455785	-1.04939	-2.56463	-1.69181	1.62681	-1.34578	0.633962	1.53231	1.9231	-2.2563	-0.83561	-1.94781	-3.09712	2.34438	1.85146
TCGA-BH-A18N	2	-0.448068	-0.536207	0.841202	-1.83733	-1.43333	0.96705	-1.41717	0.286408	0.340158	-0.974199	-0.311229	0.0382026	1.79026	0.57064	0.626293	-0.150534	1.62476	-0.986684	0.689286	0.660695	1.68186	0.522744	-0.559727	-0.00672426	1.13886	-0.11918	-0.943967	-0.893686	0.0953102	1.15174	0.35288	-1.47235	-0.516955	0.0278728	0.609829	1.07889	1.83773	-0.289138	-0.378884	-0.637227	-1.03431	-0.842893	1.37701	0.796331	1.41686	1.48736	-0.947554	-1.12916
TCGA-AQ-A54N	2	5.64156	1.32336	-0.788155	-0.201338	1.20669	-4.67894	-2.70849	-0.221089	-1.13267	0.716251	4.80921	4.49313	-0.259101	-4.64624	2.56491	0.273516	0.597404	-1.88124	-4.28924	0.302936	0.78783	-2.7673	3.27867	0.596929	0.326305	-4.95255	0.7253	-0.655209	-1.99622	-2.81494	-1.26792	-1.82442	1.63067	2.31366	3.04812	-0.930222	4.38657	0.488029	2.5711	-3.70257	2.11568	1.02333	-0.0814341	2.35644	2.12234	-2.61676	1.23968	-2.23874
TCGA-E2-A14X	2	0.152456	0.112026	0.42069	-0.247097	-0.57717	0.21283	-1.14277	0.516761	-0.81129	-0.96701	0.559246	0.593908	1.18645	-0.378153	0.906953	0.340404	0.660107	-0.885768	0.217096	0.0303355	0.403311	0.0515186	0.265654	-0.582975	1.13643	-0.816723	-0.187271	-0.480362	0.365609	1.19522	-0.145577	-1.45253	-0.571384	0.619136	1.80018	1.19405	1.64754	-0.0743732	0.392834	-1.75288	0.108995	-0.770903	1.2011	0.835667	0.935124	1.09797	-0.11096	-1.22458
TCGA-E2-A1LL	2	0.139042	-0.74566	0.405616	0.143581	1.67918	0.00838804	1.35688	0.721106	0.659553	0.0659512	0.791207	-0.542867	-1.47683	0.719932	-1.28031	0.399396	-0.479005	1.12818	0.539387	0.550261	-0.534235	0.125758	-0.61517	0.872834	-1.59507	-0.321514	-0.965969	0.795104	-0.189336	-0.565695	-0.401801	0.643932	0.774408	-0.607272	-0.621581	-0.59329	-0.520768	-0.402923	0.216002	0.685248	-1.00659	0.874958	-1.1911	-1.21767	-0.889587	-0.745777	-0.728909	-0.224694
TCGA-AR-A0TV	2	-0.38178	-0.572565	0.742377	-0.315469	-0.567736	0.697069	-0.474584	0.956738	0.177485	-1.26522	-0.624697	-0.341452	0.446962	0.314718	0.799804	0.19394	0.469935	-1.08396	0.559806	0.717345	0.0877128	0.546794	-0.62739	0.543474	0.716525	0.249513	-0.199455	-0.777832	0.815418	0.208676	0.434142	-1.66276	-0.028397	-0.292277	0.518672	0.435553	0.671497	-0.838238	0.424245	-0.374446	-0.413081	0.218435	0.206543	0.0909831	0.0576108	0.730529	-0.508228	-0.744029
TCGA-E9-A1N8	2	0.474036	0.940758	-1.00324	0.510513	0.969273	-0.757806	0.419128	-1.18158	-0.181798	1.70267	0.788805	0.457042	-1.91618	-0.779512	0.390223	0.838192	-1.58921	0.561352	-1.38441	-0.959354	-0.784869	-1.35479	1.29656	-1.1305	-0.694117	-0.220059	0.224013	1.63493	-2.09736	-0.454659	-1.48388	1.45672	-0.89554	0.917775	0.427847	-0.923651	0.276635	2.12222	-1.55043	-0.339079	0.408609	0.422361	-1.08586	0.412631	-0.977476	-0.988823	1.17144	-0.233264
TCGA-GM-A2DH	2	-0.139734	0.167093	-0.332695	0.0169648	-0.136646	0.0326402	-0.979927	-0.659588	-0.0499854	-0.0981921	-0.0195687	0.560599	0.580738	-0.3571	0.955819	0.4272	-0.086272	-0.495185	-0.403209	-0.00486038	0.155118	-0.0668005	0.707956	-0.340858	1.07453	-0.0863089	0.00138421	0.331417	-0.484348	1.04314	-0.282564	-0.60506	-0.165506	0.299194	1.40979	0.224032	1.05217	0.626557	-0.740241	-1.21092	0.203311	-1.266	0.903823	1.07107	0.241267	0.894916	0.453903	-0.243678
TCGA-E2-A15P	2	-0.765324	0.00887334	-0.230073	-0.47626	-0.00133927	0.358964	-0.300083	-0.702637	0.50338	0.0568283	-0.667444	-0.53196	0.495211	0.598428	0.188195	-0.71118	0.22923	0.0657187	0.0586499	-0.242946	0.544381	0.486079	-0.112762	-0.485902	0.468158	0.759234	-0.259226	-0.231284	-0.174631	0.372024	0.617421	-0.178799	-0.264766	-0.415703	-0.115166	-0.370135	0.264921	0.375982	-0.375386	0.327552	-0.392579	-0.145005	0.594835	0.139571	0.497616	0.143252	0.157991	0.367295
TCGA-BH-A18I	2	-1.65046	-0.477127	-0.34559	-0.306539	1.17771	0.984672	1.22937	-0.760393	1.43899	0.670872	-1.63298	-1.47358	-0.452158	1.3231	-0.808676	-1.20055	-0.376477	1.50743	0.314615	-0.377527	0.452291	0.805832	-0.519636	-0.425545	-0.511529	2.17943	0.829799	-0.236644	-0.171119	-0.182758	0.992806	1.31611	0.289108	-1.07093	-1.46873	-1.50939	-1.64661	0.451507	-0.535039	1.76314	0.190742	-0.0185521	-0.127019	-0.982707	-0.170082	-0.0899896	0.568618	1.23113
TCGA-D8-A141	2	-0.694484	-0.992973	-0.301938	1.49278	1.66874	0.0451062	1.35644	-0.64025	1.69279	0.133408	-0.831772	-1.18466	-1.08352	0.821466	-0.37204	1.27518	-1.34738	0.480582	-0.152446	0.299357	-1.08085	0.694522	-0.58136	0.351213	-0.74284	0.962386	-0.0282733	0.797578	0.110296	-0.107573	-1.06758	0.816043	0.990945	-1.4998	-0.514465	-1.22956	-0.926571	-0.250524	-0.410573	0.926875	-0.444685	-0.0208107	-0.762632	-0.837949	-1.29113	-0.378084	0.377173	0.971057
TCGA-E9-A228	2	-1.02273	0.341097	0.170671	-0.934309	-1.59846	1.30434	-0.942663	0.846953	-0.900247	-1.03429	-1.2143	0.173748	0.736445	0.0916424	1.02242	0.219774	0.72344	-1.24627	0.468648	0.0860732	0.831679	0.335142	0.188551	-0.0555436	0.980439	0.678998	-0.473051	-1.17271	0.0321594	0.838273	0.599408	-1.44477	-1.09658	0.614498	0.408518	0.914958	1.13522	0.23692	0.440819	-0.399129	-0.602568	-0.113184	0.863505	0.823149	0.930378	1.20471	-0.773265	-1.55863
TCGA-C8-A12M	2	-0.371593	3.27259	-2.2783	-1.20349	-2.26035	-0.827672	-3.31694	-1.37132	-3.29274	1.48411	-0.677193	2.33436	2.4809	-3.40831	3.87687	0.163381	1.64555	-2.12956	-2.198	-2.59788	2.48491	-2.04926	2.7719	-2.8823	3.64761	0.394585	1.72509	-2.10991	-1.39628	1.83454	-0.0801966	-1.44012	-3.30167	2.97516	0.910471	-0.0612985	3.11	2.11772	-0.506559	-1.47577	1.41123	-0.288169	3.6367	3.88865	3.46928	0.807978	1.80171	-1.06792
TCGA-AO-A0J9	2	-0.615851	0.640534	-0.788088	-0.364217	0.611704	-0.156546	0.32622	-1.25011	-0.561186	0.86204	-0.568428	-0.0205969	-0.246874	-0.0926643	0.360754	-0.739778	0.0174153	0.836682	-0.704572	-1.30085	0.419176	-0.38554	0.834149	-1.13975	0.0172809	0.675276	1.21715	-0.107452	-0.602236	-0.360214	0.122597	1.00974	-0.727431	0.302601	-0.712622	-0.902137	-0.0942552	0.696466	-0.258534	0.452335	0.834148	0.537178	0.256668	0.22473	0.540243	0.0166642	1.10575	-0.0232751
TCGA-D8-A1JS	2	-0.862915	-3.16384	2.79496	-1.09346	0.161033	2.26189	0.642146	1.73552	3.03975	-2.19468	-1.11929	-2.72892	0.0732047	2.87586	-1.4954	-0.611654	0.645392	0.0444404	2.66427	3.17883	0.0273492	2.80243	-3.00763	2.17457	-1.13825	0.756408	-1.78963	-0.141189	2.35317	0.51741	1.48475	-1.43844	2.71672	-3.20885	-0.856648	-0.688011	-1.0218	-2.82364	1.40054	1.988	-1.95725	-0.797024	-0.671833	-2.08779	-0.828973	0.850342	-2.35691	-0.055987
TCGA-AC-A62V	2	-0.243095	1.87031	-2.08162	-2.43046	-3.68528	-0.589331	-2.95669	-2.87678	-1.24194	0.938659	-1.14413	2.03756	2.81182	-2.1793	2.60097	0.164661	2.41715	-1.5395	-2.16001	-1.70459	2.53083	-1.06213	2.44925	-1.86234	3.14566	0.240861	-0.721686	-1.5987	-2.70706	2.07645	0.790382	-1.10688	-2.335	1.84873	1.18969	0.363433	2.84731	2.62354	-0.306467	-1.62397	-1.16154	-1.63575	3.2263	3.46152	3.17668	2.12251	0.546863	-1.65687
TCGA-A8-A07S	2	-1.48526	-2.20771	2.14668	-2.0628	-1.50942	2.69456	-0.731591	1.40922	1.90488	-2.79509	-1.38917	-1.20511	2.18822	2.21901	-0.311121	-0.659521	1.92523	-0.632091	2.5441	2.29712	1.3178	2.57912	-1.72193	-0.244746	1.36126	1.54908	-1.45157	-0.507343	0.607661	2.1216	1.58815	-1.63835	0.549812	-1.18695	0.75656	1.1147	1.15293	-0.881766	1.29015	-0.687728	-1.36785	-2.48291	1.83052	-0.377295	0.665676	2.71913	-1.83909	-0.686709
TCGA-D8-A1XB	2	-0.25665	0.354927	-0.0694537	-0.386225	1.15171	-0.636137	1.51023	-0.594439	-0.0884623	0.643942	-0.297554	-0.0897197	-0.68767	-0.335564	-1.51331	-0.6147	-0.0964178	1.98016	0.00179682	-0.808881	0.483508	-0.308113	0.386016	-0.870243	-1.31686	0.666964	0.492041	-0.0465352	-0.0850511	0.583223	0.97739	1.34701	0.269978	-0.0885766	-0.47459	-0.550266	-0.854268	0.0981974	-0.243281	0.162051	0.306624	0.0685438	-0.373219	-0.791446	0.0306316	0.518348	0.379546	-0.525603
TCGA-D8-A147	2	0.389332	-0.444804	0.745164	-0.0841541	1.09242	-0.00690022	0.31173	1.12552	-0.236898	-0.632332	0.746864	-0.112691	-0.502386	0.140627	-0.570407	0.197585	-0.187328	0.151124	0.45829	0.617996	-0.337802	0.0703001	0.0595466	0.196642	-0.689697	-0.619212	-0.651256	0.190083	0.363513	0.384899	0.120109	-0.632908	0.503716	-0.226557	0.91369	-0.424164	0.675121	-0.585735	0.694952	-0.689519	-0.423796	-0.188413	-0.149886	-0.371387	-0.0941196	0.405113	-0.665446	-0.725907
TCGA-BH-A0W7	2	-0.127912	-1.01744	0.52691	1.02304	1.45881	0.0655425	1.96311	0.309915	1.2904	-0.0291103	-0.317368	-0.998076	-2.01355	0.637041	-1.35477	0.27218	-1.27452	1.61371	0.541907	0.540062	-1.20953	0.555918	-0.73925	0.77505	-1.80283	0.395213	-0.270861	1.12803	0.345672	-1.27052	-0.488538	1.63794	1.21751	-0.868434	-0.402539	-1.00007	-1.72358	-0.326167	-0.376715	0.757635	-0.500707	1.0871	-1.62065	-1.72328	-1.65032	-1.56159	0.00760196	1.66133
TCGA-EW-A1P8	2	1.35238	-0.537391	0.178795	1.42281	1.3124	-1.15431	-0.487111	0.448697	0.341216	-0.364423	1.42593	1.14597	-0.943223	-1.10115	0.806836	1.01827	-0.997636	-0.64274	-0.958353	1.11186	-1.08197	-0.214137	0.561241	1.04572	-0.0224425	-1.61172	-0.210437	0.797189	-0.214497	-0.690731	-1.3814	-0.618081	1.5027	-0.132869	1.68844	-0.249871	0.900697	-0.428384	1.10179	-1.48479	0.498946	-0.0995271	-0.363838	0.331433	-0.768946	-1.107	0.083285	0.290302
TCGA-E9-A6HE	2	-1.44619	-0.199694	-0.833426	0.203168	1.93413	0.863762	2.39255	-0.815735	1.47069	0.478525	-0.90315	-1.76077	-1.03072	1.81004	-1.83431	-0.223978	-0.571397	2.45004	0.0625429	-0.43715	-0.297305	0.65768	-0.168365	-0.663019	-1.48843	1.88429	0.00636862	0.280066	-0.382659	0.0138173	-0.151705	1.74876	0.282216	-1.19859	-1.63563	-1.79594	-1.90575	0.913137	-0.10306	1.98657	-0.493946	0.643926	-0.935299	-1.58359	-0.606685	-0.216152	0.717011	0.704508
TCGA-A2-A4RX	2	0.241276	-0.431696	0.389505	0.270525	1.00416	-0.21187	0.821804	0.214852	0.963968	-0.0685537	-0.00958938	-0.221497	-0.926723	0.202146	-0.687188	-0.40153	-0.717439	0.735366	0.038491	0.461833	-0.321338	0.0846271	-0.175824	0.550816	-1.14324	0.140586	0.0651582	0.338235	0.22259	-0.781216	0.201938	0.290381	1.02443	-0.348847	0.152322	-0.661074	-0.280796	-0.280091	-0.0563694	0.177329	-0.0353654	0.473961	-0.813152	-0.831518	-0.639551	-0.674098	0.186295	-0.0521956
TCGA-B6-A0RV	2	-0.0250407	-1.75871	1.07419	0.262518	1.40754	1.115	1.25657	1.05404	2.16136	-0.883144	-0.517101	-1.74085	-0.961435	1.63663	-0.76461	-0.808316	-0.250492	0.945718	0.987012	1.53542	-0.0658599	2.11887	-1.62628	1.61644	-1.51932	0.256834	-0.212006	-0.925652	1.41021	-1.79751	0.26569	0.424749	2.10432	-1.90679	-0.743918	-1.22925	-1.42826	-1.29066	1.35398	1.39835	-0.177602	1.42697	-1.85939	-1.91107	-0.378651	-1.55586	-0.599721	0.988673
TCGA-3C-AALK	2	-0.0956665	0.477997	-0.983875	0.00300664	0.45965	0.0730008	0.927263	-1.04444	0.397015	1.09355	0.000137383	-0.32641	-0.226402	0.580249	-0.603439	-1.35445	-0.0530593	1.27116	-0.414573	-0.67391	0.651813	-0.141722	0.351046	-0.496125	-0.735623	0.384542	1.10717	-0.145911	-0.758995	-0.612244	0.679298	1.20252	-0.338272	-0.127995	-0.628161	-0.256887	-0.764821	1.29563	-1.27947	0.479343	0.745687	0.610024	-0.310869	-0.447933	0.138147	-0.720344	1.23232	0.642044
TCGA-A2-A0YH	2	-0.59514	-0.0814844	0.0975252	0.236624	-0.0791119	0.601534	-0.47691	0.51288	0.45691	-0.12851	0.076268	-0.336055	0.474622	0.43863	0.63707	0.174748	-0.326593	-0.501757	0.649988	0.428455	-0.12501	0.44491	-0.426257	0.298582	0.600738	0.249682	-1.15134	0.324388	0.309566	0.929925	-0.147317	-0.980376	0.0429549	-0.35933	0.234384	0.449828	0.655689	-0.219692	0.229947	0.125534	-1.16837	-0.758656	0.767382	0.0934339	-0.0314217	0.565057	-0.691286	-0.571321
TCGA-A2-A3Y0	2	1.50919	0.406403	-0.251941	1.41446	1.35392	-1.63569	0.0185192	0.469315	-0.272455	0.234151	2.29597	1.66368	-1.43064	-1.20566	0.748989	1.17039	-0.972244	-0.545855	-1.2508	0.29925	-1.31613	-1.58076	1.02669	0.503448	-0.0581905	-1.64552	0.0510969	1.2433	-1.13521	-0.967248	-1.34705	-0.426951	0.0778337	0.898293	1.33121	0.394578	1.02815	0.0679986	-0.621739	-1.71989	0.350288	0.470538	-0.847551	0.391941	-1.19125	-1.03205	0.471667	-0.87778
TCGA-B6-A0RN	2	-0.90433	0.124013	-0.125002	-1.53774	-0.538977	0.70261	-1.34262	-0.362253	0.0809369	-0.149694	-1.55557	-0.497613	1.48822	0.403806	1.18116	-1.78295	1.63518	-1.00637	0.0624467	-0.740052	2.47153	0.440635	-0.289353	-0.32674	1.1642	1.39331	1.56255	-2.57203	0.0779501	-0.0857315	2.32552	-0.901266	-0.523203	-0.075495	-0.559157	-1.06052	0.57916	0.258824	-0.528009	0.612753	1.30965	0.0102442	0.858081	0.826248	2.40025	-0.0507778	0.607202	0.219598
TCGA-BH-A1FE	2	-0.0496491	-0.66896	0.285561	0.445698	1.18566	-0.424362	1.6203	0.529129	0.732279	-0.0136071	0.288115	-0.349616	-1.56469	0.25804	-1.10307	0.0945285	-0.844329	0.97613	0.0654342	0.804308	-0.66592	0.150384	-0.229898	0.715858	-1.6366	0.123155	0.0759864	0.288091	0.479308	-0.683692	-0.291557	1.2834	0.943925	-0.617279	-0.824804	-0.246369	-1.30194	-0.694224	-0.0918303	0.683838	0.0929089	0.47079	-1.45302	-1.23245	-1.05753	-0.762604	-0.184337	0.58777
TCGA-5T-A9QA	2	0.0829861	2.44436	-2.29867	0.184324	-2.31525	-0.726889	-3.10899	-1.99123	-1.77864	1.10811	-0.131199	1.74988	2.48444	-1.95952	3.35941	0.250242	0.439401	-2.54396	-2.43073	-2.0354	0.897268	-1.57686	2.22961	-1.78491	3.27449	-0.131747	1.2142	-0.296172	-1.96632	0.490547	-0.703407	-2.08305	-2.44566	2.0684	1.62259	0.847486	2.81576	2.59857	-0.368393	-1.84327	1.13226	-0.70101	2.63865	2.9455	1.84694	0.532312	1.96341	-2.22863
TCGA-AC-A23C	2	-1.81891	-0.689417	-0.0245904	-0.599725	-0.0102556	1.19141	0.867008	-0.376924	0.962284	-0.150769	-1.75922	-1.71578	0.464359	1.57278	-0.808043	-1.1657	0.387923	0.928925	0.983132	-0.188979	0.537675	1.08443	-0.830388	-0.195599	-0.345214	1.95335	0.197621	-0.68634	0.123375	0.572755	1.53	0.196193	-0.161287	-1.27221	-0.958281	-0.750331	-1.03487	0.338539	-0.180199	1.06782	-0.406148	-0.10037	0.404555	-0.781756	-0.0615813	0.517568	0.031567	1.15643
TCGA-BH-A2L8	2	-0.412894	0.603833	-1.07485	1.37467	1.24757	-0.560405	1.39816	-1.32306	0.177482	1.1582	-0.191134	0.0379894	-1.43183	-0.135837	-0.276207	0.251592	-1.30476	1.21421	-1.1669	-0.874224	-0.980158	-0.661282	0.909743	-0.625053	-0.637556	0.44813	0.18858	0.968103	-1.1266	-1.05102	-0.78599	1.82944	-0.334421	-0.0452227	-0.166378	-0.477444	-1.09837	1.02471	-0.715139	0.005687	0.00911169	1.28872	-0.912344	-0.655833	-1.15726	-0.904048	0.965037	0.570106
TCGA-B6-A0IN	2	-0.73224	-0.865448	0.831259	-0.781463	-0.586515	1.32038	-0.27118	1.0011	0.629256	-1.03984	-0.712628	-1.02015	0.616801	1.38536	-0.00382978	-0.572986	1.07116	-0.531688	1.1427	0.699601	0.771503	0.961947	-1.13503	0.534434	0.24495	0.712504	-0.318146	-0.764755	0.60724	0.276936	0.980603	-0.914134	-0.130883	-0.562032	-0.0975673	0.182118	-0.0106235	-0.408932	-0.0529964	0.351425	-0.64555	0.16574	0.120626	-0.365731	0.810162	0.268673	-0.747901	-0.129003
TCGA-AO-A125	2	0.370787	1.12256	-0.831962	0.0419405	-1.72231	-0.56931	-2.58143	-1.00877	-0.939954	0.320968	-0.503107	1.52998	1.14976	-1.62086	3.15095	0.0791491	0.130708	-1.95369	-1.31306	-0.964759	0.643009	-1.02743	1.19935	-1.10237	2.95805	0.0178013	0.942125	-0.0237201	-1.10243	-0.488566	-0.263641	-1.72967	-1.398	1.27229	0.375083	0.0990197	2.73881	1.08988	-1.49547	-1.00227	1.40215	-0.265553	1.69267	2.76777	0.765826	0.158483	1.28609	-1.49531
TCGA-GM-A3XG	2	-0.83155	-0.994905	-0.117654	-0.164646	-0.669598	1.16765	-0.388521	-0.08281	1.45532	-0.0603149	-1.38503	-1.5967	0.632772	1.06871	0.76393	-0.652351	0.26352	-0.925111	0.285586	0.448944	0.72548	1.24984	-1.11889	0.770502	0.260455	1.28065	-0.0111833	-1.02129	0.910327	-0.902638	0.058893	-0.933862	0.438138	-1.40869	-0.789722	-1.0787	0.320902	-0.497646	-0.0843083	1.24788	-0.716667	0.619359	0.0415554	-0.403056	0.38642	-0.495633	-0.234637	0.703274
TCGA-E2-A10B	2	-0.666874	0.601117	-0.754277	-0.928866	-1.73978	0.316879	-1.62438	-1.05303	-0.571128	0.349519	-1.08863	0.146193	1.92394	-0.46295	1.36857	0.194432	0.997869	-0.992966	-0.417895	-0.866134	1.14335	-0.330731	0.490659	-0.483388	1.86899	0.668701	-0.646423	-0.609975	-0.704406	1.39167	0.432875	-1.22992	-0.933235	0.254637	0.152281	-0.334488	1.5865	0.886613	-0.738472	-0.0891913	-0.616169	-1.00652	2.17713	1.66566	1.45481	1.44868	0.15431	-1.12122
TCGA-AO-A0JI	2	0.0507689	0.16151	-0.230338	0.47038	-0.830994	-0.555508	-0.949734	-1.43105	0.438499	0.158277	-0.903062	0.221685	0.204953	-0.85413	1.79202	0.586984	-0.616949	-1.04973	-1.02539	-0.180854	-0.554429	-0.0521146	0.449061	-0.373325	1.04231	0.00746542	-0.00797022	0.736997	-0.246627	-0.855924	-0.887486	-0.383538	-0.0391767	-0.00336652	0.294828	-0.273648	0.596116	0.168007	-0.0269747	-0.117574	-0.0453135	0.488678	0.494081	0.732223	-0.31584	-0.363448	0.572208	0.015343
TCGA-A1-A0SN	2	0.28252	-0.262802	0.030036	-0.0134335	1.14363	-0.471996	0.754194	-0.279628	0.517842	0.167646	-0.237883	-0.211546	-1.2254	0.00309914	-0.0395714	-0.0092018	-0.222906	0.429158	-0.381604	0.260765	0.144983	0.15007	-0.0874508	0.448995	-1.16107	0.137477	0.0705687	-0.432987	-0.0112281	-1.93806	-0.236082	0.948786	0.647192	-0.124365	-0.530258	-0.6061	-0.241043	-0.122153	-0.0242502	0.453601	0.216645	2.17711	-1.39558	-0.422418	-0.278499	-1.59975	0.158244	0.557338
TCGA-D8-A27E	2	0.276228	-0.283777	-0.0593394	-0.670931	0.325679	-0.0514418	-0.25475	-0.571385	1.27214	0.517869	-0.609798	-0.260328	-0.0424312	0.203912	0.28604	-0.527801	0.102853	-0.450502	-0.131426	0.183648	0.550846	0.445305	-0.266499	0.18441	-0.245382	0.675072	0.383754	-0.362667	-0.0589241	0.0489213	0.88086	-0.771446	0.780616	-0.773089	-1.4844	-1.48265	0.403433	-0.0807535	-0.0414063	1.78208	0.266078	-0.678914	0.0118634	0.240253	0.471804	0.00577104	0.0242899	-0.443038
TCGA-E2-A1LK	2	0.817834	0.369807	0.166646	-0.224207	0.834819	-1.02526	0.530888	0.390909	-0.942254	0.00796449	2.00058	0.957627	-0.364721	-0.870622	-1.03772	0.640512	0.223953	1.10123	-0.0992814	-0.0645445	0.209424	-0.782734	0.62948	-0.343194	-0.714204	-1.51264	-1.14814	0.458074	-0.626301	0.772731	-0.395242	0.499358	-0.115372	0.968184	1.38121	1.3186	0.582804	0.199759	0.147087	-1.8372	-0.930713	-0.247839	0.168787	-0.173694	0.154536	0.0644278	-0.438634	-0.735557
TCGA-EW-A1J1	2	-0.172385	-0.253489	0.321265	0.979937	0.895922	-0.104332	0.506719	0.606103	0.0546813	-0.174154	-0.0823415	-0.17905	-1.0167	-0.22489	-0.0967872	0.407773	-0.97008	0.291274	0.177605	0.229232	-0.798194	-0.0902716	-0.0529481	0.304655	-0.512074	-0.0341537	-0.398037	0.701602	0.471883	-0.11231	-0.535789	0.255468	0.369081	-0.383761	0.336125	-0.558723	0.0261524	-0.393242	-0.553221	-0.185883	-0.452281	0.321607	-0.448722	-0.41494	-0.830378	-0.423967	-0.197777	0.357625
TCGA-BH-A0EI	2	-0.614782	-1.28488	1.11147	-0.269075	1.62278	0.520322	1.64514	1.03105	1.30344	-0.3147	-0.512491	-1.51325	-1.26406	1.13371	-1.67517	-0.301102	-0.610386	1.65105	1.22628	0.958985	-0.273099	0.885653	-1.11391	0.805059	-1.78521	0.744997	-0.298862	0.188951	1.2424	-0.602164	0.189729	0.994239	1.64125	-1.2374	-0.885364	-1.39568	-1.12834	-1.28303	0.151771	1.48781	-0.342465	0.543881	-1.10138	-1.5947	-0.95287	-0.538721	-0.510617	1.00633
TCGA-A1-A0SQ	2	-0.865116	-0.583994	0.010249	-0.941381	-1.1308	1.19063	-0.192039	-0.0534133	0.873369	-0.0929832	-1.70301	-0.893938	0.482867	0.623902	0.598425	-0.221987	0.796607	-0.381069	0.44027	0.381954	1.08217	0.783218	-0.522018	0.224925	0.135809	1.23574	0.0896441	-1.13781	-0.187516	-0.584832	0.527539	0.064058	-0.208827	-0.402334	-1.00865	-0.113137	0.0919398	0.348179	-0.058647	1.0155	-0.366	0.516762	-0.0279805	-0.0392186	0.462066	-0.106869	-0.0128644	-0.247726
TCGA-S3-AA11	2	-0.733525	-1.42345	0.806221	0.00674298	-0.0125102	0.964849	0.230536	-0.10011	1.65383	-0.901972	-1.19836	-1.54154	0.150623	1.78452	-0.445888	-1.07549	-0.206246	-0.058127	0.736026	0.95896	-0.24991	1.79595	-1.61427	1.14462	-0.598899	0.888254	-0.606914	-0.167408	1.14802	-0.458166	0.780476	-0.77247	0.94695	-1.83459	-0.632114	-0.850911	-0.904292	-0.819395	0.0847462	1.23309	-0.677504	0.19061	-0.550236	-1.13797	-0.407871	-0.408918	-0.768033	0.945511
TCGA-E2-A15H	2	-1.6858	-1.36847	1.19698	-0.405583	0.196648	1.4885	1.35786	0.922806	1.27985	-1.13149	-1.50043	-1.89982	-0.512316	1.78745	-1.33011	-0.175972	-0.138037	0.782066	1.64486	0.95205	-0.135043	1.6644	-1.26577	-0.0269265	-0.947668	1.67464	-0.479485	-0.0858433	1.21172	0.682148	0.523601	0.605345	0.813009	-1.3207	-0.90855	0.0389871	-1.41285	-0.875647	0.886825	1.39457	-0.771661	-0.500471	-0.744312	-1.60389	-0.488441	0.450319	-0.868729	0.209404
TCGA-A2-A0YI	2	-0.692761	-1.52934	0.764354	0.603725	1.38134	1.20466	1.62148	0.671791	2.22726	-0.230254	-1.26945	-2.38896	-1.71205	1.73967	-0.677523	-0.58302	-0.855406	0.804892	0.769001	0.97429	-0.65358	1.58909	-1.57788	1.73807	-1.8304	0.976231	-0.81846	-0.130378	1.13959	-2.24285	0.258194	0.585831	1.69414	-2.16384	-0.965262	-2.07835	-1.83738	-1.16633	0.443711	1.87972	-1.01652	2.37484	-1.93916	-2.11467	-1.4322	-1.75477	-0.723772	2.27226
TCGA-XX-A89A	2	-1.01447	1.03906	-1.80711	0.276239	1.07601	-0.203827	0.364559	-2.13796	0.284159	1.86287	-0.699025	-0.0319318	-0.376124	0.114789	-0.0118084	-0.910573	-1.13862	1.21065	-0.783298	-1.64434	-0.389535	-0.697095	1.09332	-1.33096	0.343712	1.47412	0.751207	1.30377	-1.85035	0.376392	0.111877	1.24788	-0.828765	0.225397	-0.463013	-1.93692	-0.485424	2.2162	-1.70632	0.523525	0.597993	-0.584981	0.687128	0.364517	-0.494527	-0.1415	1.69455	1.3183
TCGA-E2-A1LS	2	-0.818137	-0.362674	0.503533	-0.29927	-0.396687	0.307031	-0.452442	-0.0434481	0.0638959	-0.725402	-1.01221	-0.326865	0.605847	0.420082	0.173898	-0.0200983	-0.0684543	-0.425416	0.202273	0.353927	0.0420437	0.354757	-0.404816	0.470647	0.609144	0.526442	-0.53574	-0.0747063	0.224978	0.288227	0.302552	-0.898146	-0.0176996	-0.332366	0.429644	-0.0832804	0.498209	-0.262689	-0.389802	-0.264801	-0.433164	-0.383386	0.649181	0.174814	0.0416431	0.589634	-0.296948	-0.00915054
TCGA-A1-A0SH	2	-1.56264	-0.587131	0.392246	-1.12139	1.06001	1.31449	0.74864	0.131832	0.686466	-0.125492	-1.5285	-1.51391	-0.00108328	1.21548	-0.552812	-1.09276	0.561288	1.15695	0.879085	0.0214808	1.064	0.850709	-0.322632	-0.0734661	-0.70046	1.41089	0.117529	-1.3697	0.553408	0.217871	1.44256	1.07797	0.397111	-0.863079	-0.67545	-0.643505	-0.412138	-0.462231	0.565111	0.994512	-0.0664379	0.452897	-0.082382	-0.715408	0.581583	0.92388	0.0835916	-0.0532958
TCGA-A2-A25D	2	-0.157479	0.0243175	-0.0375018	0.387907	0.436497	-0.433024	0.151924	-0.291349	0.438123	-0.242858	0.737095	0.272451	-0.0651659	0.0744046	0.17227	-0.017807	-0.407565	0.221472	-0.103754	0.145573	-0.198388	-0.0311304	0.280624	0.036763	0.0132478	-0.226243	0.0644093	0.280297	-0.0561699	0.439775	-0.37719	0.0234768	0.10567	-0.0297518	0.800491	0.956949	0.0880372	0.0452077	-0.246484	-0.948576	0.226128	-0.553161	0.0351425	-0.0520433	-0.28998	-0.110409	0.231232	0.174459
TCGA-PE-A5DD	2	-0.834208	1.60896	-1.70748	0.097497	-0.275048	-0.484849	-0.853699	-1.81011	-0.127961	1.2503	-0.963321	0.714506	0.970721	-1.26893	1.55125	-0.25479	-0.143382	-0.0561486	-1.51961	-1.26884	1.09014	-0.913312	1.04919	-1.22035	1.82743	0.653295	0.889234	-1.11385	-1.54912	0.381331	-0.0988681	0.354323	-1.15512	0.798986	0.631251	-0.6075	0.370547	1.72916	-1.49602	-0.743057	0.547193	-0.424997	1.29648	1.21007	1.187	-0.120025	2.04722	0.292236
TCGA-A8-A09R	2	-2.33001	-1.31603	1.18452	-1.40818	-0.393903	2.43768	0.224881	1.75012	0.257419	-1.68177	-0.892077	-0.558637	0.818999	2.04738	-0.945037	-0.220675	0.679428	0.038765	2.53412	1.36644	0.264984	1.17364	-0.958977	-0.814543	0.639273	1.56773	-1.49896	0.591393	-0.329703	2.21033	0.824197	-0.538958	-0.850747	-0.308321	0.146308	1.35349	0.738488	0.0562663	0.535188	-0.504968	-1.31768	-1.66324	1.18468	-0.48875	-0.514854	2.92535	-1.63668	-1.55263
TCGA-C8-A12K	2	1.0684	0.210674	0.910495	-1.4044	-1.02301	-0.530903	-2.33586	1.25175	-1.64138	-1.60914	1.38497	1.89115	1.60222	-1.54365	1.94817	0.876447	1.68795	-1.78089	0.117349	0.351829	1.08962	-0.505392	0.947991	-0.557559	2.09654	-1.87997	0.435787	-0.972417	0.720894	2.0507	-0.0765805	-2.58219	-0.270295	1.32903	1.85725	1.53664	3.04059	-0.741177	1.21936	-2.07208	1.32588	-1.86522	1.93899	2.29395	2.02598	2.05301	-0.354744	-2.36338
TCGA-AR-A0U1	2	1.34085	-0.645819	1.06206	0.872483	0.719233	-0.658897	-0.225115	1.13896	0.179122	-1.2885	1.54393	0.780478	-0.469808	-0.512778	0.181292	0.581423	-0.2222	-0.609038	-0.194987	1.25566	-0.56946	0.106153	0.0040875	1.08077	-0.313039	-1.80366	-0.556728	0.275602	0.472116	-0.464336	-0.523969	-1.13214	1.07066	-0.0426473	2.33176	0.875477	1.04994	-1.00108	1.02744	-2.209	-0.255411	0.0819576	-0.471429	-0.257424	-0.399778	-0.349667	-0.479595	-0.618913
TCGA-AN-A046	2	1.19799	0.551369	0.31557	-3.25644	-1.37708	-0.631251	-1.3285	-0.584577	0.434025	-1.56962	0.0228077	1.19733	1.78913	-0.903623	0.259424	-2.11851	2.6496	0.176932	-1.1838	0.198329	2.72324	0.724824	1.63333	-1.12493	0.0484149	0.0283487	-0.224743	-2.75901	-0.123907	0.571239	2.7978	-0.751345	0.67194	1.20531	1.42466	0.667128	1.392	0.48347	3.04858	-1.24219	0.636529	-0.979187	1.18334	0.718261	3.15324	1.00393	0.108032	-2.00318
TCGA-E2-A10C	2	-0.384665	0.701562	-0.576787	1.00795	1.46235	-0.384895	1.06691	-0.0297468	-0.936878	0.75055	0.603472	0.310101	-1.27487	-0.321286	-0.387255	0.768075	-1.18884	1.06923	-0.072473	-0.948274	-1.12574	-0.923001	0.420615	-0.517979	-0.5642	0.0237107	-0.321512	1.51407	-0.586475	0.189379	-0.982088	0.78932	-0.621183	0.63881	0.331871	-0.346932	-0.366981	0.668394	-0.799535	-0.355177	-0.313516	0.819121	-0.292968	-0.290252	-1.02817	-0.0617555	0.167909	-0.0626218
TCGA-D8-A1JM	2	3.09618	0.434691	-0.440597	1.79786	1.02957	-2.21595	-2.16215	0.977319	-0.783277	0.57844	3.19846	2.52031	-0.60218	-2.32248	2.49939	1.43337	-1.23434	-2.45947	-1.71585	0.856745	-1.38592	-1.60292	0.874937	1.28077	1.0793	-3.26059	-0.090328	0.836578	-1.18804	-2.31717	-2.19459	-2.60117	0.509556	0.969861	1.98764	-0.850894	3.35383	-0.0175959	1.01938	-1.99267	0.619701	1.41065	-0.0407943	1.58349	-0.437275	-2.19378	0.208759	-1.5221
TCGA-A8-A06Z	2	-1.10562	-2.47864	2.55788	-1.40301	-2.44352	2.14082	-1.31273	2.45949	0.547382	-2.99559	-0.211173	-0.240698	1.97256	1.53622	0.0736539	0.710577	0.964053	-1.29861	3.00542	2.68141	-0.023747	1.91623	-1.49697	0.304208	1.68847	-0.140361	-1.38146	0.666686	1.01942	2.78197	-0.0435593	-2.49256	0.360174	-0.702422	0.991462	2.34653	1.91103	-1.29005	1.47429	-1.0234	-0.918557	-3.49131	1.98131	0.526471	-0.127207	3.24428	-1.9196	-1.82687
TCGA-E2-A15O	2	-1.56297	-1.08283	1.09924	-0.481708	-0.410857	1.40919	-0.180966	0.390504	0.953099	-0.87965	-1.34757	-1.52921	0.686387	1.48191	-0.116019	-0.182726	-0.150385	-0.253106	1.65945	0.682682	-0.245195	1.35406	-1.39435	0.0889311	0.406731	1.26276	-0.910559	0.416872	1.26482	1.24427	0.272888	-0.968396	0.371133	-1.18599	-0.207425	-0.313277	-0.000815997	-0.793735	0.225545	0.987618	-1.05268	-1.07339	0.737018	-0.539093	-0.366448	1.00236	-0.899129	0.354186
TCGA-E2-A1IF	2	-0.871154	-0.950641	1.30478	-0.418404	1.07948	0.534721	1.83073	0.809747	0.372748	-0.526696	-0.633297	-1.30811	-0.672798	0.896521	-2.08992	0.574214	-0.0830908	1.94582	1.37396	0.356197	-0.137179	0.457177	-1.00031	0.689359	-1.5002	0.556395	-1.03611	0.332299	1.3136	0.996739	0.254508	0.810339	0.864382	-1.06773	-0.486258	-0.342304	-1.05921	-1.22434	-0.357167	0.768161	-1.11411	-0.0918123	-0.54073	-1.45905	-0.570776	0.985291	-1.18946	-0.187043
TCGA-AN-A0G0	2	2.19377	-0.174855	0.986447	-0.780923	-0.254226	-1.51863	-0.508531	1.6822	-0.923898	-1.45494	2.14668	1.71417	0.11722	-1.69545	0.253977	0.526402	1.00604	-0.424092	-0.480403	0.941961	0.303572	-0.520653	0.785628	0.374455	-0.293887	-2.49314	0.201151	-0.914888	0.670909	-0.094959	-0.239348	-1.26561	0.728619	1.26409	1.84362	0.942482	1.44135	-0.744093	2.07886	-2.04081	0.706896	0.170064	-0.11652	0.499318	1.32835	-0.201574	-0.302236	-1.52529
TCGA-D8-A1JU	2	-1.20202	-1.49745	0.716274	-0.119778	1.81613	0.760244	2.23828	0.151304	1.70744	-0.24074	-0.910823	-1.93377	-1.10079	1.99775	-2.3332	-0.71304	-0.55643	2.1121	1.10444	0.552773	-0.244643	1.42374	-1.20705	0.602489	-2.07644	1.1709	-0.308621	0.350581	0.749817	-0.192004	0.795621	1.1529	1.30421	-2.01185	-1.4082	-1.15957	-1.67996	-0.862574	0.258077	1.6596	-0.75102	0.614897	-1.26175	-2.04567	-1.00336	0.213527	-0.552065	0.347882
TCGA-A8-A082	2	-0.912392	-1.38641	1.40113	-0.918241	-2.56781	1.66428	-1.48589	0.614321	1.0724	-1.48162	-0.894918	-0.662803	2.37546	0.95475	0.77522	-0.107915	0.737418	-0.638134	1.87279	1.36376	0.886317	1.71941	-1.2877	-0.209214	2.23194	0.809972	-1.59791	0.387956	0.412491	1.4645	0.393551	-1.6325	-0.091025	-0.632211	1.02697	1.58762	1.70132	0.0216675	0.135459	-1.21714	-1.19008	-2.19856	2.22778	0.492084	0.373404	1.81443	-1.40022	-0.338433
TCGA-E9-A248	2	0.590356	0.815858	-0.712799	2.20014	0.946832	-1.41633	-0.00872528	-0.121229	-0.650088	0.245917	1.3028	1.26723	-1.00402	-1.47012	1.13758	1.90384	-1.80082	-0.683088	-1.16008	-0.214869	-1.75465	-1.09323	0.925421	-0.209961	0.514312	-0.956155	0.0557003	1.38125	-0.139813	0.190784	-2.23347	-0.554686	-0.200425	0.788889	1.63416	0.143981	0.786151	0.254068	-0.350842	-1.49388	0.0434688	0.00216876	-0.102331	0.585654	-1.06603	-0.640386	0.624056	-0.281205
TCGA-AR-A2LK	2	-1.21827	-0.244645	-0.00970969	0.67856	0.728032	0.571304	0.666015	-0.520617	0.81652	-0.0190002	-1.22759	-0.929456	-0.52656	0.685777	-0.000288983	-0.222858	-1.1091	0.417935	0.276966	0.197979	-0.504817	1.03235	-0.521295	0.0563665	-0.113393	0.958979	-0.161124	0.317278	0.397078	-0.404794	-0.245803	0.194416	0.545515	-1.05529	-0.358486	-1.13961	-0.779543	-0.126452	0.431296	0.672747	-0.32323	0.58043	-0.255606	-0.756923	-0.74535	-0.538412	-0.00668804	1.48748
TCGA-A2-A0T4	2	-0.950765	-1.03069	0.486715	0.644981	1.14745	0.673973	1.77252	0.193234	1.71091	-0.0377843	-1.09837	-1.84602	-1.47596	1.64225	-1.09447	-0.784176	-1.18868	1.3935	0.805994	0.451917	-0.711024	1.2907	-1.25984	1.06203	-1.65199	1.06632	-0.43924	0.357653	0.680702	-1.63955	0.262004	1.19823	1.05354	-1.59368	-1.30505	-1.05978	-2.21926	-0.457759	-0.0530922	1.69596	-0.837308	1.42389	-1.66608	-2.00921	-1.20467	-1.68306	-0.349294	1.77547
TCGA-AO-A03T	2	-0.940728	-0.507455	0.472161	-1.48491	-3.08855	1.4577	-2.76668	-0.661475	0.277904	-1.01771	-1.55782	-0.311668	2.97901	0.396822	2.33376	-0.148643	2.02807	-2.1307	0.433884	0.304858	1.86589	0.822553	-0.495561	-0.152272	2.74806	0.202381	-1.17314	-1.18711	0.0325615	1.22766	0.599486	-1.81343	-1.04619	-0.172661	1.0942	1.89122	2.3062	-0.0282503	-0.567802	-1.14089	-1.46274	-1.29444	2.53801	1.60296	1.79376	1.96058	-0.490076	-1.04344
TCGA-AQ-A54O	2	-0.982231	0.161038	-0.334681	-0.173937	0.759721	0.144475	1.51319	-0.1915	0.502556	0.207366	-0.742041	-0.505036	-0.709163	0.364115	-1.17189	-0.356664	-0.43893	1.86021	0.13051	-0.177257	0.0654084	0.146886	0.0905579	-0.567962	-0.742673	1.43387	-0.154417	0.108561	-0.0066014	0.226997	0.233021	1.13256	-0.0582572	-0.274728	-0.841293	-0.462112	-0.952506	0.458012	-0.159774	0.747965	-0.252752	0.577294	-0.330296	-0.869458	-0.469067	0.0993378	0.0929574	0.35315
TCGA-AC-A6IV	2	-0.56255	1.06945	-1.58808	1.11749	1.54876	-0.443228	2.1876	-1.49869	0.0350519	1.79447	-0.15088	-0.266405	-1.99113	0.19422	-0.857421	-0.00294991	-1.55047	1.58537	-1.28971	-1.31401	-0.916111	-0.894368	0.984148	-0.38073	-1.46911	0.726127	0.734901	0.83515	-1.71506	-1.59628	-0.58354	1.57575	-0.767331	-0.0265592	-1.24393	-1.0836	-1.70297	1.53431	-0.885563	0.849812	-0.170017	1.83153	-1.52578	-1.02356	-1.48458	-1.32388	1.20825	0.213941
TCGA-BH-A0H5	2	0.956137	1.39202	-1.68323	2.08132	1.02864	-1.76123	0.352034	-1.0889	-0.672473	1.7683	0.861508	1.08892	-1.46018	-1.68501	1.23339	0.859859	-1.73736	-0.335504	-1.86359	-1.3738	-1.15655	-1.53867	1.33614	-0.566317	-0.0315856	-0.341982	0.816584	1.0854	-1.28447	-1.5157	-1.65426	0.580259	-0.426313	0.869461	0.225858	-1.38827	0.218509	1.27056	-1.24341	-0.526454	0.950368	1.20478	-0.74128	0.598743	-0.941826	-1.96467	1.33459	0.814625
TCGA-D8-A1JT	2	1.78469	0.532807	-0.343294	-0.616824	-0.87266	-1.19082	-2.18921	0.373353	-1.09396	-0.294435	1.78691	1.95959	1.04959	-1.53723	1.99491	0.521771	1.09902	-2.39497	-1.17247	0.0967506	0.469465	-1.39751	1.04637	-0.416199	1.56706	-1.99759	-0.342204	-0.716635	-1.20859	-0.252348	-0.22416	-2.42494	-1.02695	1.24941	1.187	0.431861	3.06101	0.294688	-0.0406333	-1.86164	-0.096948	0.101772	0.744	1.82126	1.07579	0.369508	0.260825	-3.0673
TCGA-E2-A158	2	-0.342706	-0.916785	0.746022	-0.448832	0.967654	0.284744	0.394795	-0.307794	1.48723	-0.281856	-1.28662	-1.12444	-0.328092	0.981303	-0.402948	-0.836487	-0.162758	0.431273	0.381874	0.704512	0.113236	1.16865	-0.869282	0.587053	-0.624217	0.954612	-0.511947	-0.352119	0.87351	-0.644376	0.966066	-0.109188	1.23714	-1.42051	-1.02618	-1.24466	-0.388992	-0.918651	0.247066	1.5078	-0.60141	0.544401	-0.56383	-0.731821	0.018916	-0.250575	-0.560028	0.199225
TCGA-OL-A66N	2	-0.943214	0.122293	-0.590982	-0.149235	0.670065	0.294259	0.897566	-0.552368	0.409955	0.44807	-1.04341	-0.628513	-0.116139	0.2239	-0.0668561	0.173004	0.160071	0.968759	0.16706	-0.519624	0.403063	0.308627	0.300696	-0.606031	-0.0935787	1.36914	1.03141	-1.01118	-0.141489	-0.00622982	0.336321	1.29345	0.332283	-0.325593	-1.94766	-1.2693	-0.700864	0.190263	0.132155	1.77541	0.983898	-0.351813	-0.212486	0.00660588	0.52395	-0.339976	0.907987	-0.0771796
TCGA-A2-A0EY	2	-0.35141	-0.423483	0.945465	-0.785768	-0.287217	0.38442	0.335668	0.96163	0.091554	-0.740497	0.106361	-0.203453	0.0612323	0.526073	-0.592798	-0.165236	0.636282	0.408671	0.991988	0.28092	0.312977	0.171248	-0.60363	0.181117	-0.34211	-0.0901427	-0.524112	-0.105937	0.568478	0.505208	0.729526	-0.202345	-0.0556873	0.134005	0.122016	0.708919	-0.0419551	-0.615823	-0.098959	-0.0699137	-0.795837	-0.283488	0.163327	-0.366054	0.322101	0.578059	-0.675531	-0.669711
TCGA-B6-A0WZ	2	-1.91502	0.622127	-0.715078	-1.48591	-0.430232	0.824525	-0.248966	-0.983875	-0.318792	0.56829	-1.60195	-0.630711	0.936845	0.457932	0.202432	-1.09868	0.882674	0.835723	0.410557	-1.04719	1.80717	0.536552	-0.17102	-1.77496	1.00534	2.02852	0.199917	-0.808499	0.118393	1.29886	0.870507	0.591843	-1.3191	0.275131	-0.768048	-0.398195	-0.0183201	0.974026	-0.795922	0.712056	-0.490781	-0.0767923	1.38705	0.478975	1.60834	0.805089	0.243623	0.981719
TCGA-AC-A5XU	3	-0.473582	0.671419	-0.470933	-0.0205945	-0.81347	-0.194321	-0.398877	-0.86709	-0.446255	-0.049658	-0.23952	0.632943	0.394216	-0.447785	0.296493	0.699151	-0.430459	0.125281	-0.209115	-0.615203	-0.387194	-0.551138	0.666415	-0.622308	0.759919	0.237632	-0.283766	0.889693	-0.813729	0.815467	-0.801718	0.148302	-0.719885	0.825554	0.980764	0.195843	0.307854	0.894401	-0.29759	-1.13416	-0.116412	-0.639199	0.77826	0.420247	0.062806	0.653056	0.545464	-0.180279
TCGA-EW-A1OZ	3	-0.0746755	0.246938	0.696537	-0.740423	0.283541	-0.194865	0.660771	0.725576	-0.73123	-0.0418655	0.418101	0.436311	-0.56612	-0.122572	-1.12238	-0.0214089	-0.102069	1.04135	0.441502	0.141591	-0.136142	-0.627265	0.44551	-0.381241	-0.630984	-0.132666	-0.192668	0.237878	0.0314632	0.897738	0.318707	1.08051	-0.223241	0.83608	0.63844	0.521607	-0.0612795	0.0962009	-0.0106928	-0.733862	-0.22313	-0.188763	-0.185932	-0.556395	-0.245009	1.0782	-0.19173	-0.660952
TCGA-A8-A08J	3	0.381659	-0.166531	0.17812	0.365438	0.324364	-0.634188	-0.301992	-0.117886	-0.546923	-0.349278	0.992531	0.863037	0.277126	-0.291272	0.175198	0.149681	-0.576713	-0.0251957	-0.328245	0.0712134	-0.476277	-0.352033	0.489923	-0.17874	0.499158	-0.851353	-0.0032905	0.68156	-0.632898	0.430895	-0.183506	-0.453801	-0.376866	0.444949	1.18146	1.39236	0.624926	0.436996	0.487946	-1.82119	-0.0482314	-0.198686	0.441885	0.310289	-0.092622	0.496439	0.0490139	-0.6266
TCGA-AN-A0XU	3	1.26326	0.677101	-0.469838	0.475696	-1.09694	-1.14754	-1.60075	-0.542692	-0.537145	0.229823	0.500438	1.55445	0.673272	-1.39548	1.99377	0.771583	-0.205729	-1.94012	-1.3501	-0.213734	-0.0983771	-0.866312	1.10878	0.276516	1.41314	-1.4108	-0.0663266	0.192259	-1.02308	-0.104024	-1.18489	-1.83284	-0.452457	1.10553	1.29876	0.596545	1.80342	0.71908	-0.12404	-1.31617	0.277889	-0.0888348	0.629445	1.43575	0.490004	0.255035	0.59626	-1.29483
TCGA-BH-A0W3	3	-0.868397	0.187973	-0.317368	-0.338437	-0.502791	0.501821	-0.787191	-0.722789	0.0371035	0.102704	-1.11811	-0.299936	0.741469	0.319635	0.877681	-0.089788	0.127755	-0.828095	0.118712	-0.256635	0.360162	0.551177	-0.223941	-0.138928	1.07139	0.85168	0.0376041	-0.37435	0.0570589	0.419863	0.0737456	-0.478687	-0.330965	0.000624883	-0.545994	-0.614398	0.328267	0.349393	-0.456915	0.602318	0.0743042	-0.380997	1.03095	0.660058	0.428099	0.335409	0.086775	0.484576
TCGA-B6-A1KC	3	-0.557528	-0.51294	0.791015	-0.823339	-1.59091	0.834363	-1.59738	0.385105	-0.0566901	-0.838445	-0.827387	0.00642728	1.36764	0.0684163	1.02282	-0.719238	0.901494	-1.02444	0.776783	0.383248	0.715959	0.708737	-0.685369	0.0768028	1.3434	0.135443	-0.408369	-0.669115	0.612679	1.09487	0.773774	-1.35659	-0.320234	0.228143	0.89413	0.946296	1.17677	-0.245032	0.173182	-1.04165	-0.450913	-0.871862	1.15703	0.765689	0.869496	1.34414	-0.521463	-0.187952
TCGA-AO-A1KO	3	-1.20367	-0.649001	0.487223	-0.524388	-0.0984534	0.937994	0.204764	0.683007	-0.0878542	-0.63014	-0.629236	-0.919673	0.160482	1.0694	-0.0131922	-0.488909	0.394914	0.152652	0.99143	-0.166783	0.756606	0.888577	-0.785893	0.431469	-0.0474567	0.669035	0.706161	-0.824489	0.813905	-0.443287	0.959206	0.122347	0.0805341	-0.772518	-0.70044	0.0819982	-0.602187	-0.524868	0.400044	0.460706	0.583713	0.565178	-0.0391212	-0.372762	0.296433	-0.343815	0.0422363	0.348348
TCGA-AC-A3OD	3	0.0234049	-0.408164	-0.230538	2.12764	1.11968	-0.342935	0.436116	-0.694797	2.06671	0.112941	-0.395973	-0.888313	-1.26751	0.797592	0.704767	1.51943	-1.88906	-0.593535	-0.569251	0.29634	-2.13767	0.364338	-0.382022	1.03339	-0.123534	0.353117	-0.145034	1.39305	-0.333045	-1.70779	-2.0725	-0.0914934	1.00082	-1.32799	-0.105555	-1.3539	-0.634729	0.0255288	0.477266	1.0771	-0.233639	0.598693	-1.18373	-0.817585	-1.63136	-2.25382	0.0139794	1.63529
TCGA-LQ-A4E4	3	-1.54405	0.439199	-1.3655	-0.359114	0.649923	0.709347	0.162416	-1.46506	0.319479	1.37729	-1.47097	-1.0195	-0.18185	0.97179	0.888871	-0.860717	-0.415978	-0.194025	-0.470111	-1.21898	0.349835	0.655274	0.0316282	-0.523934	0.374412	1.77892	0.555817	-0.575762	-0.917478	-0.962398	0.232181	0.407412	-0.589952	-0.179426	-1.47575	-1.22206	-1.08087	1.51734	-0.947017	1.83664	0.393965	1.42134	0.130494	0.118573	0.141874	-1.08328	0.708566	1.69113
TCGA-A7-A26G	3	0.00740798	0.532405	-1.24013	1.80626	1.10743	-0.398942	0.941812	-0.95324	0.655761	1.31982	-0.146428	-0.135106	-1.32812	0.0889522	0.467855	0.615398	-1.68076	0.23804	-1.02777	-0.649392	-1.44578	-0.361957	0.426191	0.117215	-0.564821	0.433626	0.566896	1.12533	-0.903767	-1.66852	-1.52234	0.615198	-0.080549	-0.275979	-0.592642	-1.3601	-0.947133	1.05262	-0.5657	0.897733	0.822139	1.24754	-0.965135	-0.414427	-1.1292	-2.39775	0.940614	1.73067
TCGA-EW-A2FR	3	-0.171995	-2.15488	2.02824	-0.296167	0.508583	0.937029	0.716461	1.8974	0.875027	-1.48016	-0.378307	-1.24713	-0.271946	1.26381	-1.33871	-0.130832	-0.0629729	0.16491	1.97014	1.80539	-0.303909	1.25993	-1.6845	1.3505	-0.847218	-0.256622	-1.20749	-0.167003	1.82761	0.0134666	0.791028	-0.336141	1.45401	-1.61915	0.139106	-0.313859	-0.705521	-1.84445	0.811288	0.129077	-1.2939	0.186467	-0.736437	-1.5308	-0.942879	0.0378261	-1.13597	-0.323378
TCGA-BH-A0C7	3	-0.136546	0.849898	-0.581431	-0.506677	0.125492	-0.453012	0.162814	-0.34452	-0.750026	0.550647	0.456342	0.427602	-0.206499	-0.637196	-0.141703	-0.55857	0.360885	0.748837	-0.323269	-0.73236	0.529451	-0.732903	0.687055	-0.11552	-0.21219	-0.0090672	0.429801	-0.582067	-0.388511	-0.0906327	0.348899	0.56912	-0.5912	0.773871	-0.107092	0.508766	-0.0774146	0.588153	-0.0138186	-0.6025	0.670063	0.504183	0.0493863	0.266847	0.83592	-0.115695	0.234605	0.137405
TCGA-B6-A0WS	3	-0.275788	0.707029	-0.306579	-0.172002	-0.181589	0.0465345	-0.405899	0.102295	-0.839467	-0.000889078	-0.123811	0.515026	0.526541	-0.311257	0.686714	-0.202452	0.266161	-0.178317	-0.131126	-0.756579	0.470104	-0.464993	0.292207	-0.487047	0.84323	0.136576	1.40057	-0.533583	-0.241367	0.281783	0.344562	0.0179168	-0.608156	0.84851	-0.0432129	-0.0928278	0.712445	0.544877	0.18141	-0.343759	1.42806	-0.100781	0.569393	0.769635	0.930297	0.242283	1.08744	-0.546093
TCGA-D8-A1XF	3	-0.682033	-0.927483	0.797557	-0.971787	-1.19259	0.880195	-0.666227	-0.0159147	0.611229	-0.984217	-1.11496	-0.754459	1.04509	0.697469	0.488357	-0.040643	0.485784	-0.768642	0.908948	0.434461	0.534895	0.996123	-0.977185	0.50802	0.743349	0.255512	-1.13643	-0.244609	0.538792	0.649599	0.54178	-1.25834	-0.302356	-0.637722	0.454959	0.908163	0.13425	-0.257791	0.173483	-0.481018	-1.38066	-0.406661	0.591115	-0.141901	0.340246	0.946967	-0.719931	-0.38646
TCGA-A8-A092	3	-0.404109	-1.41522	2.13463	0.229944	0.690071	0.649936	0.899554	2.35089	-0.392586	-2.48595	1.0901	0.277395	-0.0925866	0.873113	-1.24102	0.831468	-0.914845	0.470248	1.29293	1.58143	-1.61566	0.553166	-0.740163	0.591211	-0.552683	-1.04632	-1.13611	1.67614	0.99289	0.96105	-0.699431	-0.334846	0.828314	0.0793688	1.60551	1.24106	-0.17031	-1.12825	1.0159	-2.18254	-0.894445	-1.07053	0.0391814	-1.38595	-1.30167	1.43233	-1.21762	-1.1306
TCGA-A7-A13H	3	-2.14145	0.435681	-1.28678	0.259749	1.13748	0.587331	1.82135	-1.60154	0.777865	1.35331	-1.5335	-1.43556	-0.793865	1.24143	-1.11581	0.0190262	-0.881	1.82468	-0.224554	-1.13148	-0.176866	0.477244	0.207318	-0.558323	-0.637973	2.4374	0.341641	0.305325	-0.91538	-0.359466	-0.195338	2.17401	-0.423802	-0.517539	-1.9131	-1.35589	-2.30466	1.43596	-0.913864	1.6176	-0.158589	0.832263	-0.441028	-0.925059	-0.445975	-0.509568	0.634957	1.60042
TCGA-AC-A8OP	3	-0.742356	0.974124	-2.20033	1.91599	1.56692	-0.604093	1.3452	-2.59919	0.896049	2.49442	-0.141131	-0.319278	-1.59434	0.238752	-1.14627	-0.429982	-1.64848	1.83673	-1.4568	-1.18016	-1.16634	-0.984892	1.09138	-0.443651	-0.952192	1.24115	-0.543585	1.63299	-2.2834	-0.656927	-0.791515	2.3637	-0.829206	0.326019	-0.0721492	-0.760672	-2.78491	2.00452	-1.31188	-0.317586	-0.864602	1.51832	-0.709716	-0.562931	-1.69359	-1.76452	0.844898	3.29619
TCGA-BH-A1FL	3	-1.78101	-0.602352	0.492035	-0.378393	-0.0210112	1.15986	0.335863	-0.179255	0.509771	-0.266678	-1.77987	-1.4305	0.390909	1.06796	-0.37211	-0.557457	-0.144675	0.1792	1.09055	-0.181425	0.357015	1.30486	-0.904556	-0.307664	0.332465	1.52294	-0.198074	-0.644606	1.09216	0.548583	0.65903	0.141125	0.113194	-1.22297	-0.863532	-0.834113	-0.746966	-0.414752	0.0140298	1.06315	-0.339896	-0.298467	0.352485	-0.186548	0.0711272	0.103603	-0.430644	0.832912
TCGA-E2-A15L	3	-0.624635	0.129652	-0.38869	-0.319507	-0.79367	0.222845	-1.05353	-0.517838	-0.218912	0.0320155	-0.952585	-0.0319603	1.0687	0.00585778	1.27109	-0.377714	0.383818	-0.943766	-0.026467	-0.491983	0.39151	0.292108	-0.0709166	-0.38081	1.22257	0.575796	0.556159	-0.457213	-0.0655229	0.149761	0.0877116	-0.669639	-0.324644	-0.222725	-0.224164	-0.454897	0.716558	0.242707	-0.0468341	0.331815	0.554941	-0.364266	1.30305	1.01207	0.825838	0.0348579	0.384333	-0.0736018
TCGA-B6-A0RI	3	-0.675416	0.763301	-0.391704	-0.772176	-0.316339	0.250871	-0.0995254	-0.334569	-0.960925	0.262277	-0.356257	0.252494	0.101055	-0.43574	0.134875	-0.212432	0.537706	0.27193	-0.053158	-0.988031	0.673477	-0.591306	0.632764	-0.567681	0.236931	0.740854	0.763511	-0.362528	-0.504217	0.495518	0.0541971	0.534085	-0.733285	0.830224	-0.160857	-0.088132	-0.0435115	0.916101	-0.325675	-0.437473	0.631628	0.139838	0.627381	0.603174	0.795767	0.356096	0.652979	0.46891
TCGA-BH-A0AZ	3	-1.73283	-0.0365251	-0.26683	0.411897	0.711212	0.900189	1.3446	0.176588	0.459478	0.384664	-1.45382	-1.15296	-1.00521	0.866853	-1.07465	-0.239282	-0.783698	1.66932	0.525272	-0.527117	-0.67991	0.261412	-0.0869678	-0.227353	-0.818253	1.93514	0.543943	0.49677	0.111945	-0.73145	0.00364885	1.64243	0.0523232	-0.609071	-0.964774	-0.901158	-1.75752	0.175701	-0.109726	1.17322	0.35632	0.868408	-0.572285	-0.98707	-0.711961	-0.543376	0.0552959	1.37383
TCGA-GM-A2DN	3	-0.225627	0.412895	-0.569457	1.18897	0.246537	-0.0955009	-0.24258	-0.498138	0.248389	0.630074	-0.41753	0.0251636	-0.545835	-0.241165	0.530769	0.658835	-1.14497	-0.473998	-0.520773	-0.14748	-1.11171	-0.120866	0.342482	0.358878	0.332346	0.404463	0.32301	0.631287	-0.41897	-0.385542	-1.09384	-0.05224	0.274006	-0.0254518	-0.0379531	-0.856673	0.0849289	0.309282	-0.140144	0.329116	0.197102	-0.0229631	-0.174559	0.102818	-0.574803	-0.211436	0.219487	0.45416
TCGA-AR-A24H	3	0.841876	-1.41255	1.29247	0.901575	0.641178	-0.0318981	-0.410683	1.13481	1.37789	-1.13485	0.155087	-0.436099	-0.75868	0.528	0.610823	0.613661	-0.541113	-1.34304	0.363614	1.53508	-1.13255	0.799713	-1.16245	1.89775	-0.15273	-0.882192	-0.884162	0.518391	1.01028	-1.22655	-0.80954	-1.33752	1.60466	-1.18378	0.865765	-0.996846	-0.0904474	-1.48608	0.770153	-0.255413	-0.747635	0.472781	-0.752293	-0.750733	-1.30512	-1.17298	-0.69018	0.518438
TCGA-C8-A3M8	3	-0.913458	0.583074	-0.490626	-0.658508	-1.78463	0.30506	-1.92778	-1.34988	-0.470065	0.125364	-1.55418	0.390086	1.64893	-0.331931	1.77909	0.204285	0.225722	-1.45983	-0.112409	-0.668845	0.409535	-0.125839	0.475697	-1.30875	2.3883	0.95508	-0.49429	-0.0542383	-0.530982	1.58971	-0.176484	-1.10869	-1.80361	0.940026	0.99841	0.85135	1.40118	1.26933	-0.94377	-0.885968	-0.812718	-0.977314	2.00339	1.53922	0.872269	1.70885	0.235767	-0.372696
TCGA-D8-A1XJ	3	0.391405	-0.0713034	0.312309	-0.354569	1.11064	-0.285786	1.67149	0.386957	0.444486	0.277175	0.89139	-0.339934	-1.13536	0.374637	-1.82523	0.706575	-0.2533	1.60922	0.633448	0.472292	-0.370842	-0.496111	-0.242614	0.54339	-1.56937	-0.244972	-0.275507	1.02013	0.0338028	0.544315	-0.215627	1.37964	0.383905	-0.213601	-0.871359	-0.174976	-1.29455	-0.0950995	0.197977	0.492198	-0.557727	-0.421927	-0.907698	-1.1203	-0.92784	0.294799	-0.132474	0.108547
TCGA-C8-A8HP	3	1.30885	1.76523	-1.85022	1.61466	1.12977	-2.13812	0.146746	-1.23893	-0.847999	1.79327	1.35932	1.53575	-1.27586	-1.64173	0.21231	0.670417	-1.3396	0.329026	-1.9922	-1.14765	-1.21204	-2.07768	2.00217	-0.3943	-0.316153	-0.834112	0.17827	1.4257	-1.6631	-0.765424	-1.50052	0.55698	-0.536518	1.12129	0.891701	-0.475174	0.181079	1.14305	-1.16695	-1.21448	0.354662	1.13159	-0.561865	0.535751	-0.687431	-1.10169	0.625526	-0.507535
TCGA-OL-A5D8	3	-0.787452	0.835586	-0.691292	-0.864876	-2.20387	-0.150325	-1.81208	-1.39163	-0.842973	0.132494	-0.975299	0.657952	2.14189	-0.611469	1.40811	-0.49213	1.05234	-0.717338	-0.5336	-0.912628	1.10391	-0.0158249	0.429697	-1.16878	2.15678	0.455128	-0.336616	-0.392991	-0.54303	1.58399	0.447896	-0.780399	-1.53415	1.05196	0.947471	1.32381	1.27133	0.936916	-0.471176	-1.4163	-0.32671	-1.33833	2.35557	1.69415	1.71911	1.63769	0.351009	-0.501421
TCGA-E9-A1RH	3	0.81236	1.04785	-0.671891	0.0570177	0.938346	-1.11597	0.316832	-0.219346	-1.40473	0.774723	1.6474	1.38165	-0.677943	-1.14765	-0.266348	0.25939	-0.0932071	0.421872	-0.966047	-0.69719	0.13199	-1.38724	1.3667	-0.235042	-0.553553	-1.0085	0.388146	0.125569	-0.920633	-0.19175	-0.483611	0.693363	-0.330433	1.50561	0.237393	0.178952	0.435073	0.769268	-0.0811032	-1.23952	0.634475	0.693419	-0.0283089	0.345768	0.296757	-0.296231	0.493729	-0.760881
TCGA-BH-A1FR	3	-1.17791	-0.584718	1.0473	-1.19666	-1.96081	1.29514	-1.35524	0.632827	0.171409	-1.11128	-1.50902	-0.663622	1.6099	0.576296	0.98245	-0.398559	1.17101	-1.49956	1.24548	0.365431	1.41035	0.978787	-0.95289	0.12751	1.22388	0.607408	-0.792643	-1.40989	0.874892	1.35482	0.659091	-1.44688	-0.283019	-0.452612	0.0110131	0.53921	1.22596	-0.578159	0.214815	0.313775	-0.820886	-1.14499	1.14433	0.721403	1.35415	1.32104	-0.946383	-0.716837
TCGA-AO-A0JM	3	-0.223652	-0.463823	0.733984	-0.187444	0.795881	0.261871	0.822153	0.813395	0.30304	-0.316539	-0.238629	-0.553346	-0.763359	0.695765	-0.718696	0.065145	-0.35344	0.657695	0.818389	0.43819	-0.242491	0.253756	-0.46034	0.292072	-1.11077	0.0299607	0.551263	-0.0226248	0.693067	-0.0702278	0.0333587	0.88946	0.603198	-0.556818	-0.101257	-0.738673	-0.787239	-0.506509	0.236415	0.804134	0.600254	0.175815	-0.980312	-1.06373	-0.775547	-0.248247	0.193801	0.338042
TCGA-E2-A156	3	-0.67853	-0.671523	0.54686	-2.39331	-2.35352	1.02374	-2.4133	0.0688144	0.204672	-0.703924	-1.58088	-0.374231	2.67737	0.390278	1.58353	-1.42647	2.50035	-1.80426	1.02515	0.0899668	2.51432	0.835416	-0.922474	-0.428429	1.68295	0.639461	0.125508	-2.2206	0.643428	1.20214	1.79015	-1.76059	-0.645632	-0.730616	-0.786766	0.0161632	2.07889	-0.180442	0.00272047	0.728675	-0.227699	-1.04401	1.9236	1.41439	2.51963	1.70663	-0.28715	-1.54296
TCGA-A8-A06T	3	-1.58645	-1.58974	2.12605	-1.06483	-2.53989	1.93015	-1.67114	1.59939	0.223573	-2.50659	-1.46818	-0.690947	2.57225	1.11997	1.04042	0.18985	1.02288	-1.63197	1.98944	1.35177	0.586555	1.91398	-1.66846	0.377281	2.04455	0.0345464	-0.970788	-0.29577	1.5066	2.11276	0.513508	-2.51483	-0.0476539	-0.699714	1.14871	1.92511	1.61494	-1.22891	1.26702	-0.977671	-1.01914	-2.00144	1.83933	0.567585	0.925791	2.75426	-1.49775	-1.06407
TCGA-A8-A09C	3	-1.15667	-1.15553	1.69492	-1.41059	-0.532913	1.59319	-0.365223	1.06391	1.35399	-1.91298	-1.30881	-0.996906	1.93654	1.36707	-0.427337	-0.926342	1.27431	0.131933	1.05333	1.22482	0.904482	1.75021	-1.32383	-0.614914	0.197769	0.545302	-0.644089	-0.971951	1.03917	0.696029	1.43068	-0.721848	-0.0469878	-0.896805	1.18322	0.327027	0.335579	-0.711904	1.51258	-0.620638	-0.416209	-0.780273	0.887342	-0.368613	1.02366	1.67065	-1.03633	0.108838
TCGA-A1-A0SF	3	-0.318964	-1.82431	1.28321	-0.309786	0.605004	1.06088	0.358734	0.687312	2.26741	-1.07644	-0.864564	-1.70294	-0.366134	1.56349	-0.0475261	-0.558098	0.512872	-0.260351	0.949059	1.20768	0.650833	1.72513	-1.79242	1.85224	-1.06346	0.355752	-0.0675863	-1.17702	1.12287	-1.11619	0.40534	-0.154762	1.77559	-1.63588	-0.81438	-0.914039	-1.09122	-1.21791	0.983004	1.11149	-0.00620597	0.514471	-1.32079	-0.854705	-0.126662	-1.04909	-0.458207	1.12934
TCGA-A2-A0YK	3	-1.53732	-1.42215	0.729531	-0.276908	-0.074577	1.86895	-0.00376904	0.465734	1.61279	-0.897321	-1.88445	-1.79192	0.620595	1.78641	0.390576	-1.03336	0.199499	-0.293551	1.13458	0.642718	0.54175	2.09173	-1.47341	0.416441	0.316829	1.48435	0.378623	-1.25565	0.735701	-0.533512	1.15104	-0.621091	0.58929	-1.67492	-0.880736	-0.748455	-0.599481	-0.561285	0.972949	1.51285	0.282568	0.332057	0.136048	-0.317368	0.221292	-0.426049	-0.372107	0.864879
TCGA-A7-A3IZ	3	-1.23994	-0.791685	0.39094	0.206946	-0.185357	1.08028	-0.196578	-0.13759	1.02912	-0.396298	-1.28457	-1.19542	-0.145641	1.32491	0.315702	0.632823	-0.622254	-0.537422	0.699668	0.656078	-0.730705	1.28848	-0.84049	0.605667	0.309092	0.978223	-1.12409	0.476611	-0.253732	0.289206	-0.28386	-0.518092	0.246714	-0.73592	-0.0188355	0.33081	-0.578845	-0.0837063	0.110037	0.244537	-1.4406	-0.0677134	0.142805	-0.406205	-0.800357	0.678774	-0.951829	0.397628
TCGA-A2-A0EP	3	-1.50759	0.538918	-1.18485	-0.31711	0.360032	0.626299	0.321394	-1.58209	0.242548	1.30203	-1.21857	-0.890283	-0.28791	0.478711	0.462778	-0.98408	-0.542303	0.519639	-0.155752	-1.4907	0.117184	0.335803	-0.0196616	-0.568488	0.358573	1.77728	1.22457	-0.151215	-0.712827	-0.594816	0.523736	0.563943	-0.581106	-0.419776	-1.66011	-1.38902	-1.2041	1.16959	-0.629687	1.25508	0.950529	0.708904	0.210082	0.183585	0.0194615	-0.943918	0.828954	2.02912
TCGA-A7-A5ZV	3	1.5227	0.766749	-0.864922	-0.256189	-0.503104	-1.31912	-1.87148	-0.495938	0.212705	0.633339	1.03759	1.51069	0.910713	-0.810087	1.80649	0.201176	0.829244	-1.58821	-1.45704	0.0477996	0.613036	-1.08001	0.883906	-0.0900565	1.22094	-1.24407	0.546567	-0.10201	-1.11323	-0.387109	-0.500701	-1.10528	-0.406268	0.935459	0.238139	0.0224136	2.25564	0.886364	-0.211476	-0.114422	0.498847	-0.228348	0.694282	1.22499	0.978794	0.123267	0.552589	-1.79005
TCGA-AC-A3TN	3	-1.41131	-1.36909	0.485281	1.14891	1.07489	1.20812	1.23522	0.228014	2.23888	0.090462	-1.13797	-2.02018	-1.1686	1.96622	-1.02913	-0.134222	-1.78724	0.973381	1.04461	0.669857	-1.86129	1.67638	-1.60528	0.918391	-0.931835	1.6316	-0.626142	1.35142	0.682527	-1.05354	-0.132438	0.847285	1.38654	-2.03642	-0.904411	-1.57885	-1.9301	-1.06753	0.561981	1.68474	-1.07974	0.326644	-1.25975	-1.92748	-2.15718	-1.23413	-0.937288	2.01698
TCGA-BH-A1EY	3	-0.946828	-0.915531	1.42819	-1.04803	-0.243685	1.24846	0.660238	1.65743	0.531901	-1.58888	-1.05182	-1.09432	-0.143707	1.10531	-0.695151	0.304744	0.891694	0.4087	1.45206	0.702039	0.636305	0.688147	-0.898062	0.795672	-0.568741	0.739015	-0.075979	-0.673712	0.905248	0.0650995	0.24624	0.206127	0.442828	-0.561698	0.223591	0.139647	-0.844178	-0.670987	0.718208	0.0296948	-0.0307718	0.37472	-0.282129	-0.80048	0.444596	0.338924	-0.348005	0.9438
TCGA-XX-A899	3	-0.520112	-1.59174	1.15728	-0.230128	0.54254	0.89518	0.562182	0.834747	1.89204	-1.13807	-0.531729	-1.58951	-0.146264	1.43332	-0.694934	-0.412831	0.27462	0.246094	0.972464	1.50584	0.0147229	1.76475	-1.71045	1.68653	-0.798626	0.567412	-0.383735	-0.366104	1.29309	-0.496665	0.571839	-0.0922565	1.79123	-1.60228	-0.949793	-0.53837	-1.09743	-1.42382	0.959343	1.36633	-0.428184	-0.122892	-0.794854	-1.00447	-0.561821	-0.0277858	-0.931996	0.818936
TCGA-A8-A07C	3	0.322234	0.667226	0.612121	0.892185	-0.397047	-0.66352	-1.27756	0.780951	-1.61946	-0.98354	1.6027	1.81401	0.794165	-0.882195	1.38303	1.62673	-1.22763	-1.3342	-0.0353865	0.323551	-1.74808	-0.760226	0.639502	-0.101613	1.77406	-1.74426	0.0686175	1.82825	-0.247819	1.13282	-1.86549	-1.53087	-0.462253	1.24827	1.69289	1.7007	2.41643	0.0155844	1.15595	-2.21515	0.432821	-1.98982	1.53138	1.30212	-0.422383	1.3752	-0.268023	-1.73003
TCGA-A8-A075	3	-0.00483365	-0.620582	1.30824	-0.505687	-0.324476	0.347734	-0.518118	0.526056	0.208754	-1.90806	0.876773	0.630132	0.922102	0.232716	0.298682	1.40052	0.306483	-0.576048	0.377187	1.43646	-0.409517	0.181191	-0.128555	0.0428168	0.633898	-0.937227	-0.903346	0.746833	0.560925	1.07884	-0.980093	-0.882311	0.285575	0.36227	1.85884	0.983512	0.755739	-0.471226	1.51611	-1.96182	-0.525321	-1.46153	1.19445	0.448788	-0.147576	1.3125	-0.597295	-0.401872
TCGA-C8-A1HJ	3	1.15842	0.878943	-0.693204	0.431451	-1.02248	-1.3463	-2.27688	-0.44786	-1.65799	0.171665	1.0632	2.05991	1.03592	-1.81255	2.46957	0.776634	0.159245	-2.31624	-1.24588	-0.563145	-0.11039	-1.06267	1.4581	-0.216183	1.69343	-1.7758	0.131835	0.184514	-0.66697	0.273605	-1.27499	-2.16388	-0.730802	1.36718	1.78924	1.42185	2.68995	0.579754	-0.163725	-2.01385	0.361065	-0.123352	1.27468	2.16062	0.877276	0.605853	0.289675	-2.2988
TCGA-E9-A1NF	3	-1.76555	0.411117	-0.0176232	-0.191423	0.575831	1.20159	1.22994	-0.638487	-0.15117	0.522955	-0.989907	-0.781161	-0.825757	0.842051	-1.08573	0.351011	-0.999416	0.994489	0.725253	-0.433874	-0.152172	0.301362	0.152704	-0.92323	-0.974126	1.34161	-0.40421	0.356904	-0.356806	1.39478	-0.23503	1.36	-0.463126	0.277137	-0.602747	-0.356244	-0.99131	0.728412	-0.926727	0.681723	-0.561446	-0.264942	-0.278594	-0.365138	-0.981553	0.970251	-0.378883	-0.283658
TCGA-A7-A3J0	3	-2.20208	-0.805437	-0.213678	-0.576046	-1.9118	1.8012	-1.18855	-0.803808	1.38293	0.0553882	-2.89778	-1.66846	1.72411	1.48192	1.24194	-0.861814	0.510607	-1.16454	0.623934	-0.027494	0.933383	1.81211	-1.18478	0.00748642	1.52702	2.51178	-0.345831	-1.0837	0.134709	0.496912	1.20204	-1.26916	-0.487681	-1.04622	-1.1373	0.122364	0.245191	0.21776	-0.384622	1.33766	-0.873115	-0.337018	1.03876	0.637403	0.977825	1.03118	-0.570681	0.262246
TCGA-BH-A208	3	0.244744	0.242957	0.0378615	-0.293746	-0.0043123	-0.193062	0.0799894	0.346111	-0.454858	-0.410124	0.87502	0.563239	0.181017	-0.146458	0.161539	-0.693136	0.471586	0.348565	-0.248035	-0.216916	0.668852	-0.187395	0.392631	0.194675	-0.131235	-0.489259	0.417778	-0.655412	-0.104178	-0.586481	0.716686	-0.075531	-0.14648	0.432257	0.610174	0.686061	-0.063848	-0.0408135	0.974992	-1.18326	0.755888	0.570395	-0.0381847	0.206171	0.514348	-0.284797	0.358777	-0.232941
TCGA-BH-A0E6	3	0.788672	0.424125	-0.0320209	-0.59359	0.305262	-0.634113	0.0911628	0.482586	-0.964828	0.275448	0.917351	0.947307	-0.555642	-0.583926	-0.3173	-0.311893	0.257397	0.294543	-0.338266	-0.136041	0.0799519	-1.1269	0.7412	-0.0432556	-0.557678	-0.806608	0.280036	-0.199565	-0.706376	-0.298348	0.132934	0.540987	-0.146743	0.835818	0.765943	-0.0902751	-0.00710658	0.420023	0.354429	-0.866026	0.546901	0.495085	-0.0621038	-0.034205	0.130046	-0.56009	0.600766	0.38548
TCGA-AC-A62Y	3	-0.528863	-1.31464	0.517287	0.941125	1.26114	0.296752	0.789904	-0.126306	1.62263	-0.268737	-0.432115	-1.14552	-1.1785	0.913218	-1.04847	0.523442	-1.47694	0.657082	0.386501	0.846768	-1.66814	0.833308	-0.689165	0.886362	-0.852869	0.711475	-0.851359	1.41705	0.336871	-0.766246	-0.879502	0.575434	1.18329	-1.26705	0.273502	-0.91158	-1.6171	-0.626049	0.548727	0.293202	-1.09566	0.598485	-1.07318	-1.67966	-1.88661	-0.753646	-0.650692	1.66071
TCGA-A8-A09Z	3	-1.2388	-1.77748	2.25715	-0.506669	-1.84557	1.40924	-2.22052	1.78582	0.397939	-2.5784	-0.356263	-0.348681	2.493	1.1092	1.4307	0.867155	0.542078	-2.67045	1.97886	1.96913	-0.373774	1.61247	-1.53242	1.02591	2.55286	-0.655072	-0.878452	-0.0238579	1.87365	2.04433	-0.228304	-2.8705	1.23685	-1.04679	0.580387	0.903272	2.46092	-1.93004	2.07284	0.0695494	-1.16084	-2.84285	1.91903	0.877318	0.15559	2.32733	-1.92109	-2.13822
TCGA-D8-A27K	3	-0.987509	-0.421355	0.247338	-0.0217522	0.0377265	0.744634	0.361096	0.481347	0.271946	-0.562938	-0.611234	-0.667861	0.365123	1.04263	-0.463821	0.409087	-0.424338	-0.042406	0.580738	0.268796	-0.508548	0.775681	-0.929696	0.277039	0.201753	0.463107	-0.41112	0.551522	0.194333	0.762605	0.0803653	-0.334609	-0.055691	-0.594908	-0.296021	0.101617	-0.296587	-0.144099	0.14728	0.335087	-0.691036	-0.593568	0.111263	-0.870694	-0.189546	0.749985	-0.298614	-0.696239
TCGA-AC-A3QQ	3	-2.32653	0.264091	-0.889871	0.507411	0.502645	0.543925	1.31302	-1.57781	0.864159	1.23758	-1.85557	-1.43779	-0.294229	1.22892	-1.40362	-0.388978	-1.36248	2.04999	-0.0668254	-0.985467	-0.832725	0.741492	-0.161208	-0.901706	0.137111	2.55806	-0.0175466	1.24537	-0.817413	0.296871	0.426206	2.06193	-0.331242	-0.616305	-1.31128	-0.633588	-1.99202	0.892288	-1.00066	0.90869	-0.734624	-0.200475	0.196061	-1.06606	-0.781988	0.330241	0.0431331	1.53615
TCGA-E2-A1LE	3	0.382724	0.458212	-0.127142	0.0644343	0.361999	-0.626687	0.0869875	0.0135028	-0.877524	0.425795	0.677237	0.482145	-0.53325	-0.837467	0.0436905	0.0586925	-0.285073	0.000761232	-0.574237	-0.464723	-0.0351518	-0.520951	0.44656	0.239895	-0.125513	-0.549907	0.00242487	0.275374	-0.646607	-0.526803	-0.274302	0.0740786	0.0245824	0.567568	0.436821	0.254195	-0.114545	0.269844	0.0204128	-0.87766	0.213749	0.675691	-0.0224695	0.224197	0.135611	-0.4158	0.3165	0.0324476
TCGA-BH-A0BO	3	-1.32405	-1.57767	1.76636	-1.01968	0.471916	1.57084	1.24476	1.03649	0.473669	-0.876542	-0.944548	-1.58845	-0.458337	1.48207	-1.68052	0.0269711	-0.0903827	0.535218	2.22837	1.26714	0.0246954	1.32428	-1.49324	0.39267	-1.20768	0.885123	-0.657367	-0.472571	1.67939	1.08186	0.585533	0.803052	1.09007	-1.30858	-0.932788	-0.934689	-1.13606	-1.09532	0.544434	1.45702	-0.592852	-0.349571	-0.466437	-0.996649	-0.878734	0.401556	-1.11419	1.1522
TCGA-E9-A3X8	3	-1.66152	0.0441134	-0.522078	0.950694	1.36376	0.586503	1.87166	-0.398865	0.537696	0.555967	-0.894346	-1.38713	-1.444	1.06064	-0.905516	0.393241	-1.28176	1.52508	0.145207	-0.79399	-0.790807	0.421444	-0.18751	0.0535756	-1.13978	1.70276	0.685773	0.645628	-0.317594	-0.816254	-0.653085	1.83686	-0.145511	-0.625622	-1.31057	-0.697007	-2.18105	0.853826	-0.265419	1.08094	0.30252	1.17932	-1.12834	-1.21802	-0.981339	-1.00107	0.615266	1.70309
TCGA-AR-A2LO	3	-0.297982	-0.602232	0.240345	1.2177	1.67414	-0.201336	1.63762	-0.118023	1.0647	0.189871	0.401657	-1.00212	-1.78286	0.570265	-0.973606	0.54224	-1.24899	0.959449	-0.1517	0.311942	-1.10988	0.322003	-0.296216	0.964622	-1.65455	0.232799	-0.491992	0.936053	0.100975	-1.52248	-0.854044	1.0158	0.895605	-0.819252	-0.230163	-0.394769	-1.9045	-0.297532	0.0660275	0.0500145	-0.402335	1.53411	-1.6317	-1.29887	-1.5063	-1.65026	-0.308633	1.72594
TCGA-E2-A1IH	3	-0.897293	0.841988	-1.13371	0.193417	0.765478	-0.00480638	1.11634	-0.961126	-0.45072	1.28066	-0.445548	-0.542666	-1.03187	-0.117045	-0.214031	0.0733164	-0.844798	1.04942	-0.269272	-1.50039	-0.0507863	-0.350722	0.543504	-0.643941	-0.870016	1.14174	1.00094	0.165616	-0.755831	-0.627279	-0.578506	1.32094	-0.637334	-0.136725	-1.32635	-0.66356	-1.24727	1.18246	-0.63609	0.958724	0.906953	1.25362	-0.55435	0.109869	-0.0712284	-0.97037	1.0414	0.814703
TCGA-A2-A0CZ	3	-1.01617	-1.06184	0.774695	-0.14652	0.0918615	1.04995	0.628938	0.622162	0.633556	-0.696122	-1.1525	-1.08861	-0.270167	1.03159	-0.701239	-0.453746	-0.468895	0.437305	0.987851	0.277142	-0.0932651	0.973805	-0.88087	0.285704	-0.363326	0.87023	0.0311531	-0.368753	0.531715	-0.23866	0.522899	0.433256	0.26238	-0.955973	-0.501005	-0.302236	-0.810464	-0.388636	0.184337	0.444796	-7.69764e-05	0.372127	-0.335747	-0.928145	-0.275344	-0.243178	-0.0821124	0.50919
TCGA-AC-A7VB	3	-0.00921086	-0.695944	0.635976	1.47093	1.42755	-0.212378	2.18307	0.125664	1.09643	0.109205	0.539798	-0.766376	-1.80407	0.757958	-2.27546	0.93324	-2.44522	1.74069	0.521639	0.8915	-2.17343	0.139401	-0.478288	0.745582	-1.99193	-0.112464	-1.5378	2.25815	0.129878	-0.183553	-1.18135	2.12274	0.953486	-0.780384	0.754338	-0.599187	-2.23135	-0.569188	-0.0559603	-0.0985216	-1.4331	-0.160269	-1.60506	-2.3446	-2.80746	-1.07411	-0.18642	1.35999
TCGA-BH-A0E1	3	-1.54457	-1.13071	1.64829	-1.90968	-2.18209	2.31252	-1.5358	1.77768	0.72832	-2.1869	-2.00106	-1.08839	2.27302	1.51936	1.59805	-1.01854	2.06669	-1.9099	1.9254	0.876279	2.18526	1.69616	-1.62692	0.740321	1.49687	0.67732	0.60464	-2.22556	1.61776	0.700697	1.4888	-2.26332	0.0339764	-0.738739	-0.182893	0.426971	1.24884	-1.00181	0.763269	0.857649	0.756989	-1.03606	1.06304	0.394616	1.76061	1.71281	-0.65993	-0.355188
TCGA-A8-A07Z	3	-1.20623	-1.10199	1.47606	-1.04528	-2.11906	1.39623	-1.7171	1.27167	-0.372614	-1.90063	-1.1488	-0.146001	2.29405	0.64198	1.19729	0.0839459	0.950649	-1.84428	1.4072	0.812639	0.545702	0.964786	-1.08905	-0.0661049	1.95455	-0.00881442	-0.578766	-0.316984	0.917274	1.75805	0.34926	-2.25626	-0.777195	-0.223857	0.639561	1.40695	1.89873	-0.429506	0.558178	-0.823671	-0.715992	-1.4109	2.06358	0.844369	1.19853	2.13393	-1.07852	-1.13202
TCGA-D8-A1XM	3	-0.635064	-1.27862	1.10377	-1.06288	0.3553	1.02975	0.329796	0.856797	1.30147	-0.869637	-0.671646	-1.39323	0.0319942	1.31265	-1.11744	-0.389284	0.747194	0.594798	1.50018	0.961241	0.309364	1.07905	-1.52603	1.08445	-0.613875	0.716912	-0.210203	-0.363023	1.15957	0.497626	1.24074	0.0913989	1.32362	-1.65233	-0.966213	-1.08055	-0.783541	-1.1906	1.15878	1.32636	-0.97023	-0.39153	-0.598169	-1.06095	-0.19642	0.765604	-0.666282	-0.447872
TCGA-GM-A3XN	3	-0.576389	1.37612	-1.89472	0.864241	1.79127	-0.574602	1.38918	-1.91145	0.251878	2.44231	0.0585247	-0.419777	-1.71858	-0.200312	-0.492452	-0.559442	-1.36791	1.55748	-1.36505	-1.65389	-0.367323	-0.615428	1.00295	-0.267206	-1.05365	1.18621	0.989897	0.423661	-1.34153	-1.78008	-0.247718	2.10083	0.0340991	0.103584	-1.53157	-1.92575	-1.90776	1.30824	-0.451623	1.32175	0.897141	2.02997	-1.22878	-0.20406	-0.656463	-2.11003	1.12023	1.65405
TCGA-B6-A0WX	3	0.450841	0.833381	0.243687	-0.791249	0.38235	-0.329998	-0.344491	0.476332	-1.16285	0.106857	0.567377	0.962668	-0.00475227	-0.801423	0.0147374	-0.153458	0.478767	-0.211597	-0.233611	-0.516388	0.767558	-0.843677	0.744695	-0.114003	0.228291	-0.669173	0.495612	-0.337889	-0.568957	0.250214	0.213611	0.0585466	-0.424189	1.3798	0.327541	-0.0239251	0.577072	0.629745	0.0541223	-0.985963	0.649068	0.0866558	0.493763	0.463519	0.552557	0.418566	0.406921	-0.457035
TCGA-AO-A12D	3	1.14014	2.40962	-2.20524	1.89788	0.732384	-2.34032	-0.159073	-1.65474	-1.67844	2.19204	1.41634	2.34491	-0.870761	-2.19182	0.490591	0.673423	-2.05706	0.81895	-2.04599	-1.85136	-1.49232	-2.47942	2.51854	-1.3163	0.274016	-0.918597	1.19769	1.86093	-1.95464	-0.116521	-1.59533	1.20804	-1.39157	2.08414	0.726075	-0.00263377	0.87321	1.77914	-1.21955	-1.81848	1.34052	0.115126	0.0628589	0.778123	-0.863976	-0.102647	1.50609	-1.14137
TCGA-OL-A5D6	3	0.720095	0.918007	-0.775994	-0.184526	0.745143	-1.08442	0.257162	-0.282769	-1.00433	0.701985	1.39629	1.27419	-0.375613	-1.01622	-0.317788	-0.00966306	0.201576	0.659756	-0.948882	-0.686528	0.158167	-1.32321	1.34526	-0.281243	-0.342375	-0.922697	0.258869	0.176567	-1.02038	-0.622232	-0.214567	0.770259	-0.370777	1.39866	0.186699	-0.0109527	0.161792	0.73762	0.013664	-1.20375	0.544135	0.708876	0.131561	0.206062	0.277311	-0.528755	0.646688	-0.691347
TCGA-PE-A5DC	3	-0.193597	-1.06071	1.38717	0.903684	-1.25924	0.549444	-2.13038	1.1158	0.878572	-1.826	-0.950643	-0.197597	1.07641	0.361083	1.96025	-0.304809	0.301194	-2.57055	0.411926	1.04308	0.018163	1.5055	-0.981098	1.24026	1.74462	-0.502061	-0.698986	-0.959468	1.26554	-0.0614073	0.238686	-2.62879	1.04955	-0.225621	2.10334	0.817942	1.25178	-1.27645	1.12203	-1.40396	-0.167887	-0.594106	0.606026	0.783023	0.203973	0.312058	-0.632628	-0.105586
TCGA-BH-A1FG	3	-1.57756	-0.807424	1.12109	-1.58245	-2.21895	1.57168	-1.03633	0.519831	0.254049	-1.17151	-1.84657	-1.04234	1.90007	0.89147	0.467949	-0.752753	1.50465	-1.10786	1.58574	0.464991	1.81021	1.32375	-1.20482	-0.067175	1.30372	1.0467	-1.20871	-1.79379	1.45731	1.94824	1.36193	-1.32381	-0.53744	-0.439707	0.110461	1.01191	0.666817	-0.811667	0.15914	0.197172	-1.30976	-1.46366	1.44254	0.458889	1.36242	1.77832	-1.1855	-0.186856
TCGA-A7-A425	3	-0.502801	0.0197505	0.190803	-0.328319	-0.301795	0.315035	0.216991	-0.33023	-0.122062	0.578307	-0.842237	-0.415649	0.0471638	0.0425894	-0.158741	-0.684276	0.0615475	-0.161395	-0.0473518	-0.552985	1.09335	0.0840919	-0.0313086	-0.249508	-0.0317108	0.653425	-0.0078628	-0.886071	-0.0777441	-0.334916	0.892125	0.45699	-0.423314	-0.0122769	-0.955778	-0.596478	-0.168456	0.43862	-0.548839	0.887467	-0.137393	0.537669	-0.118635	0.0454172	0.249729	-0.368471	0.502163	-0.0779831
TCGA-C8-A137	3	0.652235	2.42835	-1.74734	-0.0718469	0.360271	-1.91265	0.821027	-1.14086	-2.29778	1.6814	1.51691	1.62581	-1.06306	-1.55767	-0.243001	0.942042	-0.446402	0.99472	-1.56887	-1.8294	0.0552046	-2.69268	2.24612	-0.847942	-0.423663	-0.271301	0.304014	0.680638	-2.08834	0.66155	-1.2199	1.43384	-1.78945	2.40515	0.386766	1.11684	-0.0360564	2.11432	-1.6489	-1.81274	0.230596	0.71592	-0.100291	0.509175	0.492978	0.437704	1.25121	-0.741933
TCGA-B6-A0X5	3	-0.74997	-0.196871	0.184246	-0.557861	-1.15513	0.771826	-1.43092	-0.29834	0.299479	-0.65478	-1.11719	-0.198228	1.44714	0.403407	1.75905	-0.118501	0.588058	-1.78525	0.0756675	-0.0255024	0.806575	0.749857	-0.386216	0.0748261	1.59868	0.581037	0.0836906	-0.844932	0.124425	0.479916	0.0860969	-1.41775	-0.240134	-0.115479	0.2276	0.0328226	1.05678	0.186798	0.0349241	-0.120079	0.0755238	-0.563284	1.11092	1.09103	1.04166	0.499783	0.0892907	-0.152382
TCGA-A8-A08T	3	-1.86408	-1.27935	1.90897	-1.67943	-0.673991	1.9404	-0.21866	0.816263	0.38475	-2.14759	-1.10924	-0.823981	1.78246	1.45539	-0.61543	0.153201	1.0121	-0.0446607	1.83886	1.26968	0.590469	1.5135	-1.04183	-0.504288	0.880335	0.796115	-0.765549	-0.221643	1.38536	2.28193	0.874216	-0.573622	0.000819546	-0.640258	0.998721	0.624721	-0.0778935	-0.78581	1.70207	-0.454582	-1.09929	-1.95409	1.65235	-0.0355835	0.298281	2.69665	-1.27685	-0.221825
TCGA-BH-A0B5	3	-1.04908	0.258715	-0.422246	0.363089	1.08217	0.462038	1.47669	-0.230369	0.311171	1.00087	-0.763526	-1.04699	-1.486	0.555258	-0.611044	-0.36493	-1.25797	1.20466	0.344293	-0.886362	-0.441242	0.188855	-0.108678	0.0390022	-1.20633	1.29317	0.920547	0.115812	0.00185342	-0.912852	-0.156876	1.33713	0.140129	-0.7579	-1.88105	-1.43541	-1.52639	0.350268	-0.320927	1.8141	0.893424	1.06713	-1.06547	-0.696141	-0.747115	-1.36507	0.4761	1.13372
TCGA-AR-A1AM	3	-1.47047	-1.28202	1.02722	0.0229078	0.235322	1.39017	0.558258	0.659008	1.41084	-0.682884	-1.93201	-1.76523	-0.308542	1.4289	-0.66681	0.264243	-0.495818	0.173467	1.27694	0.706651	-0.492174	1.38461	-1.25491	0.753108	-0.595758	1.5474	-0.243061	0.191649	0.80405	-0.0726981	0.0977636	0.0203869	0.504112	-1.49862	-0.807675	-1.07845	-1.09652	-0.6968	0.0807993	0.987729	-0.82845	0.271975	-0.503489	-1.21043	-0.774893	0.595249	-1.05811	0.902734
TCGA-AC-A6NO	3	0.220143	0.97389	-1.239	0.566748	-0.437796	-0.960389	-0.553003	-1.73735	0.168602	1.30886	0.0258448	0.494437	0.0965799	-0.303819	0.858967	-0.513244	-0.933913	-0.0326437	-1.29325	-1.18424	-0.112486	-0.650713	0.804905	-0.66958	0.460153	0.380017	0.928607	0.630931	-1.62338	-0.0937158	-0.172703	0.233412	-0.723844	0.176492	-0.397787	-0.109015	0.21494	1.32741	-0.530763	0.459088	0.64629	-0.0699785	0.113108	0.861452	-0.0467752	-0.389805	1.30442	0.25459
TCGA-BH-A28Q	3	-0.238442	0.0533453	-0.044378	-0.272631	0.25204	-0.0652849	-0.240234	-0.567437	0.363021	0.124361	-0.466802	-0.09643	0.097705	0.17043	0.15211	-0.254204	-0.154812	0.0812056	-0.272048	0.118736	-0.113654	0.36029	0.170576	0.0948837	0.33746	0.376925	0.241241	-0.0331718	-0.172968	-0.342338	0.365858	0.0359655	0.508325	-0.282961	0.0152912	-0.831058	-0.201865	-0.0311587	0.343794	0.333505	0.254773	0.0496561	0.270109	0.195058	-0.0478148	0.103567	0.177853	-0.0572501
TCGA-A2-A0YG	3	-0.241795	-1.25155	1.51728	-0.187439	-1.11401	0.797563	-0.817508	1.23581	0.673619	-1.65977	-0.117557	-0.397038	0.928778	0.623198	0.586579	0.156949	0.615671	-1.10832	1.35853	1.22129	0.037696	1.05663	-1.22343	0.713284	0.947376	-0.5643	-0.968474	-0.347716	1.38119	0.737852	0.12569	-1.58709	0.262433	-0.784819	1.15703	1.11255	0.586858	-1.16846	1.59474	-0.794979	-0.83634	-1.04741	0.624549	-0.00730996	0.0610446	0.331563	-0.958133	0.513289
TCGA-BH-A0HU	3	-0.941977	-0.0733898	0.199284	-0.916371	-1.48891	1.05472	-1.19193	0.495247	-0.623101	-0.535093	-1.35911	0.133597	0.927814	0.188739	1.01982	-0.270844	0.770745	-0.967789	0.76204	-0.176323	0.406257	-0.044653	-0.104819	-0.153655	1.21263	0.868473	0.295386	-0.563095	-0.103139	0.557248	0.206652	-0.768507	-0.782271	0.397929	0.250626	0.128329	0.791557	0.497972	-0.0236701	-0.438306	0.235261	-0.319477	1.18004	0.61083	0.796573	0.854991	0.286873	0.123968
TCGA-A8-A09M	3	-0.578163	-1.35033	2.1373	-0.716991	-0.215219	0.929747	0.375648	2.03742	-0.202734	-2.24805	0.488427	-0.00617141	0.647604	0.598353	-0.904903	0.405391	-0.0883988	0.213076	1.41616	1.57847	-0.659448	0.900832	-0.842511	0.504754	-0.33121	-0.959146	-1.54655	0.783345	1.00639	1.10669	-0.208499	-0.85138	0.550117	-0.0312161	1.5928	1.37701	0.225762	-1.04807	1.27076	-1.86157	-1.13945	-0.922995	0.364768	-1.01192	-0.43575	1.8525	-1.50541	-1.26091
TCGA-A2-A0CV	3	-1.0257	-1.06274	0.821927	-0.174654	-0.208846	1.46755	-0.00488851	0.603205	1.48937	-0.974018	-1.74759	-1.57402	0.271839	1.50331	0.395431	-0.301541	0.18166	-0.315216	1.07331	0.494252	0.325734	1.56155	-1.29418	0.735475	-0.134646	1.25204	0.615826	-1.12037	1.08154	-0.884986	0.536764	-0.304965	0.851902	-1.76869	-1.07327	-1.43392	-0.538013	-0.969009	1.1382	1.57378	0.447188	-0.00418823	-0.235464	-0.229951	0.1221	-0.746593	-0.218489	0.81372
TCGA-E2-A3DX	3	-0.0914009	0.448949	-1.09689	0.690415	0.730613	-0.562497	0.285916	-1.21536	0.00465977	0.924034	-0.163581	0.0229862	-0.494962	-0.303339	0.319725	0.0377349	-0.646905	-0.0412136	-0.96586	-0.70233	-0.297196	-0.328455	0.543964	-0.0346369	-0.22063	0.415384	0.297508	-0.0660323	-0.718441	-0.721473	-0.593049	0.573704	-0.301214	0.2348	-0.452643	-0.651725	-0.387746	0.905402	-0.825012	0.184631	0.433916	0.927685	-0.317274	0.0337842	-0.0706999	-0.889914	0.701149	0.711648
TCGA-C8-A12Z	3	1.44844	1.17487	-0.497459	0.110544	0.975833	-1.72597	0.660546	0.0830477	-0.981967	0.473363	1.95828	1.25804	-0.955057	-1.14108	-0.609672	0.959291	0.0834708	0.593243	-0.992383	-0.323586	-0.0552046	-1.81939	1.34167	-0.0505859	-1.04921	-1.41477	-0.266889	0.29596	-0.81573	0.0986661	-0.88147	0.843626	-0.491736	1.56454	1.26126	0.588413	0.160541	0.568025	-0.154983	-1.71381	-0.197249	0.699812	-0.775117	-0.239715	0.0488752	0.129198	0.173774	-0.79027
TCGA-AR-A250	3	0.289247	-1.81221	2.0834	1.10467	0.437897	0.242881	0.71444	2.45119	1.24456	-1.76275	1.15062	-0.821335	-0.874142	0.999136	-0.725176	0.677098	-0.220627	-0.356294	1.1435	2.00774	-0.889801	1.37308	-1.58168	2.07114	-1.13877	-1.29828	-1.73657	0.482607	1.55935	-0.498759	-0.466615	-0.873434	1.69424	-0.951686	1.44066	1.37409	-0.79386	-2.20436	1.75802	-1.28598	-1.3882	0.0831915	-1.3563	-1.72762	-1.36782	-0.359748	-1.66713	0.723699
TCGA-C8-A12O	3	-0.684758	-0.268217	1.05877	0.019946	0.522276	0.431287	1.29718	1.22957	-0.52274	-0.852632	0.183178	-0.431068	-0.521086	0.317189	-1.75561	0.734378	-0.409447	1.15779	0.69594	0.36727	-0.602605	0.174437	-0.15258	0.138875	-0.831189	-0.280379	-1.38072	0.829212	0.370981	0.948956	0.104216	0.587913	-0.026418	0.527306	1.443	1.67695	-1.07626	-0.28206	0.588428	-1.33745	-1.38445	0.0158508	-0.453303	-1.11654	-0.686026	1.11512	-0.771498	-0.693854
TCGA-AN-A0FY	3	-0.662942	0.214935	0.149236	-1.79746	-0.898944	0.408058	0.389195	-0.0593113	0.292851	-0.0422408	-0.828823	-0.539059	0.767081	0.310836	-0.651089	-1.16022	1.06942	1.27384	0.571049	-0.498847	1.52013	0.0274265	-0.27688	-0.470601	-0.2331	1.02001	1.18762	-0.941721	-0.262505	1.07944	1.44228	0.582843	-0.61686	-0.274296	-1.13349	0.26008	-0.204163	0.607053	0.261641	0.855656	0.930146	-0.568357	0.109214	0.248002	1.50975	1.55497	0.771903	-0.670722
TCGA-E2-A105	3	-1.12348	-0.035225	0.0632589	-0.972733	-1.21929	0.808429	-1.06586	-0.307897	-0.192195	-0.457334	-1.4126	-0.391579	1.38466	0.270532	0.76539	-0.330841	0.922283	-0.582926	0.563488	-0.354984	0.93535	0.628177	-0.400139	-0.505263	1.19601	1.02725	-0.153294	-0.788449	0.473683	0.87268	0.553002	-0.700157	-0.619494	-0.0789699	0.108661	0.0367357	0.452763	0.00139365	-0.0825389	-0.29894	-0.237846	-0.655083	1.41852	0.833876	1.12316	1.17057	-0.0688487	-0.0472719
TCGA-A2-A0CO	3	-0.287181	0.00461692	-0.358496	-0.277978	-0.0453312	0.0617439	-0.616186	-0.502852	0.250179	0.627975	-0.459857	-0.241392	0.0878005	0.013761	0.824914	-1.12037	0.00877802	-0.33323	-0.086766	-0.682572	0.748223	0.196319	-0.198406	-0.11787	0.733022	0.293719	0.627165	-0.744032	-0.672455	-0.587316	0.507782	0.0290119	-0.548892	-0.153562	-0.564642	0.0182296	0.106315	0.723754	-0.0722859	0.27342	0.544767	0.57186	0.330398	0.389199	0.673489	-0.999954	0.716322	0.867475
TCGA-D8-A27L	3	-1.11215	-1.32805	1.15178	-0.778692	-0.54745	1.41458	-0.220351	0.601836	0.801892	-1.37364	-1.29588	-1.22222	0.919586	1.04462	-0.102877	-0.310247	0.442654	-0.524299	1.45349	0.908554	0.390062	1.59723	-1.29028	0.578067	0.209663	0.819635	-0.749699	-0.818485	1.42628	0.789854	0.822752	-1.11085	0.573053	-1.22868	-0.220266	-0.242611	-0.0286782	-1.10629	0.593706	0.545677	-0.897846	-0.480948	0.375999	-0.261181	0.175372	1.07489	-1.1383	-0.32497
TCGA-EW-A3E8	3	-1.86341	0.0962214	-0.876266	0.33051	1.24577	0.745655	1.40348	-1.18254	0.951036	1.3679	-1.73376	-1.61195	-0.59196	1.31241	-1.04693	-0.910577	-0.955991	1.58708	0.0481764	-0.778202	-0.349852	0.875482	-0.30624	-0.508796	-0.340838	2.32789	0.776258	0.338941	-0.374087	-0.561926	0.704091	1.42504	0.177213	-1.03093	-2.015	-1.56979	-1.9894	0.708932	-0.986278	1.93772	0.228345	0.739653	-0.475259	-0.845339	-0.595737	-0.323125	0.327701	1.34827
TCGA-BH-A42U	3	-0.745104	-0.726323	-0.0270768	0.0837634	0.718911	0.612727	0.356852	0.245509	0.827732	0.116067	-0.299452	-1.00256	-0.3529	0.926932	0.374578	-0.684099	-0.137118	-0.152846	0.280236	0.11713	0.171223	0.851284	-0.605387	0.567875	-0.510752	0.57683	0.0498435	-0.579159	0.338145	-1.52549	0.162513	-0.0943363	0.493161	-0.749011	-0.942557	-0.408932	-0.720975	-0.240729	0.433637	0.911404	0.235471	1.46359	-0.669013	-0.527687	-0.221669	-1.11112	-0.331113	1.03521
TCGA-AR-A24O	3	0.0403114	-0.424612	0.22198	0.355173	0.965303	-0.202997	0.585754	0.302624	0.539895	0.100207	0.60145	-0.427936	-0.963738	0.252822	0.00136294	-0.131068	-0.418216	-0.0901529	-0.202067	0.349836	-0.356308	0.289527	-0.17031	1.1043	-0.829328	-0.12496	-0.23777	-0.0550443	0.12902	-1.46089	-0.238022	-0.100089	0.711757	-0.530802	-0.361081	-0.41085	-0.819303	-0.503611	0.490989	-0.0430556	-0.150439	1.22165	-0.883232	-0.715504	-0.651395	-1.14909	-0.430702	0.788332
TCGA-B6-A0IJ	3	0.617521	3.12424	-2.33115	0.420752	-0.63918	-2.21323	-1.58577	-2.74347	-2.2153	1.99818	0.682353	2.70084	0.722911	-2.69251	1.59561	1.06064	-0.945677	-0.499832	-2.47085	-2.11634	-0.726955	-2.9206	2.94647	-1.68794	2.41638	-0.15948	0.919748	1.67593	-3.02035	1.43471	-1.89451	0.321126	-1.81125	2.60703	1.16068	-0.350854	2.23133	2.75619	-1.46971	-2.18207	0.802834	-0.978978	1.94014	2.39012	1.0418	1.22839	1.5713	-1.4144
TCGA-E9-A1RD	3	-1.54705	-0.215088	0.239538	-1.88127	-1.43478	1.11429	-1.32414	0.192694	-0.0992551	-0.671994	-0.949219	-0.383576	2.24052	0.711947	0.528192	-1.01206	1.7795	-0.709262	0.897575	0.261627	1.74164	0.643435	-0.712062	-0.657393	1.64949	0.990769	0.433056	-1.49517	0.44914	1.97263	1.54639	-0.866899	-0.770401	0.201847	-0.45577	1.25281	1.21436	0.211355	0.328061	0.23407	0.0913333	-1.33674	1.71991	0.88656	2.0562	2.29062	-0.212026	-0.76432
TCGA-E9-A247	3	-1.6546	-0.184508	0.0110107	-1.8797	-3.49517	1.56519	-2.71845	-0.64064	-0.0141457	-0.800105	-2.18629	-0.255743	3.50744	0.560891	2.29097	-0.577769	2.07097	-2.38618	1.00088	0.0167373	2.15228	0.95035	-0.900365	-0.867795	3.22035	1.10091	-0.265424	-1.37862	0.310254	2.87642	1.01772	-2.59531	-1.97447	0.307676	0.141502	1.77619	2.26485	0.704803	-0.783815	-0.194461	-0.644254	-2.34942	3.05712	1.92951	2.43817	2.95225	-0.250389	-0.952704
TCGA-B6-A0IH	3	0.0348247	0.121668	-0.208165	-0.267446	0.830866	-0.241624	-0.0882177	0.0360755	0.106665	0.08359	0.29897	-0.0209388	-0.122863	0.0411209	0.671381	-0.968574	0.39951	-0.22742	-0.524485	-0.290178	0.784474	-0.0464707	0.230184	0.58915	-0.0597356	-0.138204	0.875902	-1.27869	-0.249394	-1.51395	0.575934	-0.0466616	0.183142	-0.0607501	-0.590296	-0.433553	0.0441033	0.109	0.520819	0.0609701	1.14493	1.3294	-0.327726	0.174236	0.854009	-1.22429	0.49754	-0.176372
TCGA-E9-A1R2	3	-2.04055	0.0401892	0.317591	-0.454213	-1.31344	1.38689	-0.413016	-0.0485289	-0.270656	-1.02379	-1.7219	-0.584524	1.37928	0.560962	0.472708	0.235796	0.399277	-0.106016	1.07596	-0.401892	0.270576	0.907102	-0.24584	-1.29461	0.893515	1.47063	0.174839	-0.441214	0.685257	1.79505	-0.0043897	-0.264028	-1.05266	0.152879	0.631738	0.700989	0.22484	0.417584	0.403213	-0.478822	0.182759	-1.06625	1.39443	0.763724	0.607431	1.64461	-0.128112	0.512482
TCGA-S3-AA12	3	-0.909505	-0.108913	0.621061	-2.0575	-2.5526	0.977546	-1.66155	-0.112487	-0.236923	-1.14735	-1.28251	-0.188713	2.48871	0.278502	1.3004	-0.626918	1.83259	-1.27106	0.869121	0.0123802	1.91287	0.870854	-0.457229	-0.195694	1.53448	0.544524	0.163067	-1.67012	0.75978	1.50692	1.3622	-1.71581	-0.530524	-0.099913	0.0856276	0.77891	1.56116	-0.314975	0.531464	-0.106195	0.130038	-1.51945	1.87115	1.39229	1.91799	2.30662	-0.0822252	-1.76526
TCGA-BH-A0BV	3	-2.13624	0.163626	-0.424009	0.266909	-0.715018	1.42177	0.0232026	0.0118026	-0.0614693	0.0207981	-1.95499	-0.865358	0.250374	0.815018	0.521083	-0.211115	-0.282153	-0.180222	0.648083	-0.66171	-0.0294761	0.724013	-0.0594227	-0.47935	0.42254	1.82368	0.164735	-0.589855	0.500907	-0.0546979	-0.0324254	-0.0910378	-0.965283	-0.01323	-0.435576	-0.166801	-0.632606	0.383826	-0.401711	0.572286	0.249786	0.209409	0.435813	-0.115537	-0.150111	0.289772	-0.23319	1.3092
TCGA-LL-A73Z	3	0.548228	1.20664	-0.986547	0.277535	-0.137039	-1.63558	-0.373709	-1.60629	-1.03996	1.0465	0.671673	1.4233	-0.063296	-1.27188	0.346936	0.148687	-0.735916	0.316269	-1.45631	-1.14042	-0.402304	-1.34438	1.48997	-0.733421	0.822525	-0.236522	0.282674	0.970727	-1.20062	0.382945	-0.549128	0.475083	-0.936913	1.14719	0.835246	0.501352	0.257486	1.26516	-0.726304	-1.75099	0.0660635	-0.140349	0.531875	0.799468	-0.0241163	0.394661	1.27141	-0.360946
TCGA-A2-A25A	3	-1.36253	0.0310863	-0.473989	0.727133	0.404256	0.421959	0.531138	-0.384335	0.397756	0.139013	-0.969923	-0.782033	-0.151339	0.989924	0.140802	-0.630023	-0.812486	0.303091	-0.0444748	-0.672635	-0.0254327	0.666717	-0.254865	0.465812	0.241087	1.0513	0.633885	-0.37658	0.125166	-0.444435	0.327573	0.386783	0.0112357	-0.646404	-0.938479	-0.503556	-1.36563	0.0108371	0.311072	0.574748	0.469012	0.185992	-0.299108	-0.45028	-0.356913	-0.739041	0.547	0.343322
TCGA-C8-A12Q	3	-1.25317	0.29966	0.638343	-0.582219	-0.253233	0.888262	1.14327	0.879067	-0.772229	-0.363216	-0.441741	-0.347974	0.108719	0.301468	-1.52526	1.05627	-0.162241	1.20568	1.39579	-0.11191	0.0181158	0.0167147	-0.0687879	-1.09755	-0.515828	0.431962	-0.851958	0.688303	0.741455	2.21081	-0.169085	0.83924	-1.16822	0.477795	0.24801	1.07419	-0.432038	0.144234	0.0149387	-0.116753	-1.02249	-0.832884	0.403096	-0.572229	-0.252992	1.91952	-0.779682	-0.805733
TCGA-A8-A08A	3	-1.05492	-2.29653	2.81223	-1.81946	0.133534	1.83195	0.639922	2.87338	0.746093	-3.04573	0.0755039	-0.886329	0.82349	1.88195	-1.28532	-0.289844	1.01579	0.577465	2.38677	2.22761	0.408429	1.71403	-1.696	1.15057	-0.758113	-0.359177	-0.423499	-0.234026	1.89402	0.64964	0.953958	-0.332592	1.63207	-1.4309	0.066607	0.104703	-0.415284	-2.05066	2.26521	0.0440634	-0.132465	-0.902065	0.0432949	-1.49712	-0.149702	1.5735	-1.2427	-1.41279
TCGA-AR-A5QQ	3	3.90528	0.828889	-0.320649	1.47902	1.2795	-3.25497	-0.210173	0.696424	-1.14677	0.552426	4.70387	2.77738	-1.6051	-2.00921	0.550215	1.16439	-0.364433	-0.640269	-1.89962	0.272493	-1.00639	-2.20356	1.48896	1.10731	-1.06501	-4.04357	-0.428559	1.19042	-1.31092	-1.63028	-1.1584	-0.679409	0.603309	1.66359	2.14604	1.06157	1.23663	-0.385376	1.21342	-2.68474	0.106786	1.04809	-1.38589	-0.363898	-1.19609	-1.85265	0.412943	-1.09451
TCGA-E9-A24A	3	-3.22721	-0.477987	-0.0774167	-1.86431	-3.13964	2.70514	-2.24912	-1.19675	1.02331	-0.769347	-3.98766	-1.66985	3.50011	1.78778	2.34914	-0.328147	1.44161	-2.0215	1.4239	-0.0465972	1.56328	2.07169	-1.42832	-1.18592	3.05173	3.29086	0.883832	-1.27389	0.590024	3.04766	0.88905	-2.07065	-1.11333	-1.17997	-1.58552	0.0128499	1.32947	0.632682	-0.334886	2.58427	-0.0273313	-2.92858	2.95167	1.97139	1.82937	2.93732	-0.128427	-0.216369
TCGA-E2-A14P	3	1.63594	0.0730656	0.526565	1.09727	0.0558741	-1.07337	-0.801804	0.870343	-0.374957	-0.721454	1.58532	1.35166	0.00705049	-1.0241	0.972952	0.646104	-0.695273	-1.28537	-0.371062	0.50542	-0.864407	-0.530356	0.24109	0.653254	0.155716	-2.00068	0.00908662	0.445481	0.441419	-0.346337	-1.06436	-1.37749	0.504178	0.286454	1.48086	0.195916	1.56602	-0.788681	0.785483	-1.57643	0.534788	-0.380222	-0.215095	0.310082	-0.493665	-0.276106	0.0674952	-1.30295
TCGA-EW-A1PA	3	-0.851946	0.422548	-0.400845	0.0992467	-0.364612	0.43477	-0.344671	-0.514043	-0.267797	0.340485	-0.831909	-0.226966	0.336474	-0.0486733	0.410961	-0.130422	-0.152047	-0.31372	-0.140281	-0.570568	0.0420897	0.0696437	0.330183	-0.338328	0.577554	0.757171	-0.2945	-0.144062	-0.474814	0.140348	0.198699	-0.380482	-0.572512	0.0808497	0.258984	0.0430391	0.00760112	0.60871	0.0095478	-0.0856174	-0.436855	0.417369	0.355844	0.384237	0.233801	0.295463	0.01973	-0.0953923
TCGA-E2-A1B4	3	-0.554541	-0.985887	0.555957	-0.398899	-0.853808	1.10306	-0.610872	0.4109	1.24892	-0.345144	-1.06099	-0.97153	0.822168	0.814177	0.359775	-1.02952	0.435966	-0.608633	0.780303	0.648102	0.584936	1.14193	-1.17156	0.4812	0.109633	0.628741	-0.411375	-0.884643	0.615884	-0.188628	0.839379	-0.877047	0.549328	-1.11328	-0.619502	-0.588537	0.195162	-0.615949	0.537594	0.990478	-0.343799	-0.189022	0.129482	-0.0413377	0.228485	0.145382	-0.53254	0.380765
TCGA-BH-A18J	3	-0.00468175	0.28731	0.605026	0.173816	1.53689	-0.5494	2.20509	0.533067	-0.610173	-0.459908	1.00891	-0.168982	-1.57418	0.0697763	-2.03094	1.17369	-0.638428	1.91556	0.564603	-0.0545756	-0.522294	-0.91104	0.468214	0.178896	-1.66048	-0.3451	-0.189562	0.724026	0.529375	0.141763	-0.541191	1.87925	0.101647	0.376262	0.557702	0.356478	-1.39495	-0.304894	0.328542	-0.90103	-0.177198	0.185613	-1.05304	-1.4462	-1.02293	-0.0180721	0.068082	-0.0395809
TCGA-C8-A26W	3	-1.57341	1.84689	-1.86878	0.0520766	-1.20788	-0.211106	-0.443844	-2.14538	-1.14434	1.22532	-1.75231	0.433851	0.823178	-0.750994	0.50677	0.0152557	-0.493898	0.743147	-0.768623	-2.24847	0.217012	-0.932339	1.63313	-2.43964	1.21411	1.89644	0.442889	0.365766	-1.24757	1.83984	-0.177901	0.85868	-2.58135	1.38784	0.508232	0.509919	0.121191	2.22512	-1.98427	-0.842796	-0.014669	-0.0543977	1.34224	1.21471	0.610744	1.71442	0.99745	-0.430526
TCGA-AC-A2FK	3	-1.43775	-0.618786	0.140423	0.585634	0.241245	1.28489	0.39762	0.187622	0.759409	-0.325208	-1.31494	-1.46462	-0.375705	1.37111	0.558354	-0.287046	-1.13236	-0.159569	0.917128	-0.208147	-0.74378	1.40546	-0.847565	0.409266	-0.255563	1.18602	0.790957	-0.215713	0.615194	-1.1473	0.071296	-0.591036	0.378287	-1.66463	-1.02289	-0.750267	-0.900718	-0.498709	1.0513	1.54651	0.836692	0.730721	-0.547757	-0.514076	-0.951475	-1.00989	-0.134459	0.773828
TCGA-AO-A0JA	3	0.155607	0.0393908	0.240828	-0.671585	1.48981	0.116498	2.05247	0.730465	0.0445106	0.639562	0.496302	-0.61772	-2.22741	0.152014	-0.933256	-0.347274	-0.193683	1.50424	-0.225215	-0.593645	0.534614	-0.322276	0.285591	0.519089	-2.67248	-0.0959707	0.410617	-0.488852	-0.53735	-2.22122	0.493273	1.17448	0.141219	0.456964	-0.528946	-0.149532	-2.22352	0.497866	-0.273784	0.21928	0.769719	2.78273	-2.06451	-1.16644	-0.439004	-1.80216	0.534685	0.904969
TCGA-D8-A1XS	3	-0.807771	-1.50408	1.62325	-0.564263	-0.274394	1.2209	0.0911913	1.21291	1.16073	-1.70198	-0.749385	-1.25525	0.658449	1.36043	-0.6352	0.067576	0.299364	-0.26823	1.4886	1.47614	-0.0648665	1.79841	-1.70636	1.08751	-0.108057	0.303813	-1.189	-0.132532	1.63501	0.685309	0.650784	-0.877579	1.19411	-1.41195	-0.014927	0.0367666	-0.251539	-1.60997	1.12716	0.545994	-1.28668	-0.913704	0.0697947	-0.845651	-0.331329	1.01971	-1.40633	-0.389809
TCGA-BH-A0H3	3	-1.33542	-0.788886	0.885283	-0.0356024	-0.182527	1.1272	0.519338	0.846258	0.438346	-0.652765	-1.15624	-1.08757	-0.0461901	0.996144	-0.416701	0.251874	-0.333297	0.105217	1.21105	0.400441	-0.0548955	1.00608	-0.900777	0.44518	-0.191636	1.05587	-0.15462	-0.149663	0.921784	0.102386	0.0250291	0.350266	0.484903	-0.929057	-0.970251	-0.464799	-0.406844	-0.731755	0.313009	1.01179	-0.222445	-0.181461	-0.0448886	-0.606825	-0.241785	0.153549	-0.642614	0.133585
TCGA-AN-A0FK	3	-1.78842	-0.0616706	0.355759	-2.01962	-2.38295	1.27142	-1.00602	0.242685	-0.39945	-0.603016	-1.85388	-0.396066	2.54047	0.631934	0.238592	-0.707312	1.82439	-0.228732	1.1579	-0.200571	2.01369	0.847276	-0.444747	-1.19456	1.48166	1.23246	-0.118082	-1.19073	0.587577	2.40253	1.2308	-0.622272	-1.54465	0.120999	-0.437171	1.66711	0.937203	0.28504	-0.161438	0.161147	-0.462857	-1.82235	2.29424	0.946167	2.08105	2.89049	-0.463905	-1.05933
TCGA-A2-A0EN	3	-1.22713	-0.105494	-0.524794	0.0887853	0.0409248	0.540904	0.098156	-0.545462	0.529945	0.693015	-1.21078	-0.795705	-0.117452	0.740946	0.394785	-0.661534	-0.572415	-0.0116421	-0.0565822	-0.607685	-0.0274396	0.371026	-0.302424	-0.214046	0.445639	1.17631	0.167894	-0.0378049	-0.585449	-0.281742	0.0557222	0.359274	-0.595423	-0.295061	-0.633841	-0.2807	-0.797997	0.782323	-0.724726	0.451372	0.0601516	0.55245	0.149606	-0.2485	0.0148161	-0.701779	0.433815	1.39827
TCGA-D8-A1JC	3	0.141256	0.468477	-0.135824	0.170577	0.894348	-0.245059	0.692208	-0.189718	-0.0529566	0.32989	0.439281	0.200411	-0.677995	-0.203665	-0.590894	0.39636	-0.777468	0.811983	-0.221455	-0.0676582	-0.859195	-0.247076	0.371622	0.172044	-0.545323	-0.11644	-0.28013	0.966595	-0.079785	-0.25449	-0.139579	0.534135	0.384061	0.355162	0.488191	-0.674395	-0.781107	-0.0565752	0.294342	-0.483447	-0.216553	0.260947	-0.398808	-0.479888	-0.94373	-0.0232228	0.0702118	-0.23204
TCGA-BH-A0DP	3	-1.08756	-0.928372	0.52337	-0.748239	1.07779	1.27155	1.24049	0.627631	0.617307	-0.00402386	-1.0106	-1.3287	-0.781878	1.45917	-1.018	-0.670894	-0.268522	0.834434	1.04727	0.262672	0.0592833	0.771382	-0.80321	0.225389	-1.14195	1.16433	0.153355	-0.409732	0.36665	-0.822779	0.660285	0.918902	0.200145	-1.01943	-1.18543	-1.19034	-1.63042	0.0526541	0.249661	1.33724	0.0214908	1.13434	-0.741417	-1.23383	-0.606428	-0.682397	-0.0792592	1.39635
TCGA-A2-A1G4	3	-0.80053	0.453178	-0.850166	-0.986973	-1.62725	0.466842	-2.27725	-1.14595	-0.536183	0.377154	-1.52909	0.334692	1.86856	-0.151755	2.55971	-1.05302	0.947819	-2.07876	-0.0745487	-1.39392	1.4036	-0.10519	0.225228	-1.14916	2.50522	0.848998	1.14047	-1.61371	-0.627132	0.0716744	0.683098	-1.39078	-1.90968	0.31419	-0.415227	-0.2409	1.89494	1.41139	-0.578575	-0.196693	0.980821	-0.0137821	1.95884	1.76437	2.00487	-0.0961158	1.16823	0.0374459
TCGA-A2-A0T6	3	-1.55339	0.30273	-0.427672	-0.621477	-0.815474	0.717357	-0.418295	-0.443502	-0.373479	0.0900951	-1.64897	-0.475625	0.849108	0.272942	0.41273	-0.672849	0.461888	0.131071	0.278974	-1.01304	0.759947	0.252416	0.0888132	-0.978337	1.06663	1.55033	0.662321	-0.801651	-0.338213	0.603198	0.668402	0.203247	-1.05401	0.0141639	-0.34802	0.216021	-0.129797	0.847274	0.17347	0.2137	0.374569	-0.200678	1.21282	0.773411	1.09238	0.32032	0.637934	0.566214
TCGA-BH-A0HL	3	-1.14668	1.18824	-0.588233	-1.15136	-1.63573	0.469018	-0.913647	-0.262212	-1.19653	0.345324	-0.846017	0.518852	1.0853	-0.244845	0.846449	-0.448373	0.452564	-0.342018	0.0845808	-0.989301	1.13008	-0.543481	0.61268	-1.08222	1.24327	0.781768	0.455992	-0.517193	-0.77098	1.58496	0.463044	-0.202054	-1.44246	1.33781	0.175863	0.619563	1.06148	0.954537	-1.01649	-0.132242	0.482372	-1.07631	1.32844	0.893541	1.29079	1.69792	0.494951	-1.36999
TCGA-AR-A1AQ	3	2.08064	0.829624	-0.429338	2.45441	1.60379	-2.14378	0.269643	-0.330544	-0.535619	0.44331	1.95259	1.67933	-1.69516	-1.61516	0.884392	1.43395	-2.35321	-0.643677	-1.61678	-0.333032	-2.28016	-1.45457	1.29052	0.511421	-0.566559	-1.93736	0.750309	1.77227	-0.719963	-1.39559	-2.46146	-0.0535254	0.74662	0.624741	1.66644	-1.1775	0.447311	0.0944965	0.494214	-1.48112	1.33433	0.809324	-1.01264	0.156837	-1.72638	-2.20595	1.07261	0.284422
TCGA-B6-A0IA	3	-0.981812	-0.549104	1.02803	-1.24831	-1.93582	1.83249	-1.93439	1.11415	0.417997	-1.22795	-1.61362	-0.500008	1.93036	0.837011	1.64812	-0.618736	1.58226	-2.06049	1.08735	0.840089	1.41524	1.34089	-1.0349	0.843048	1.53195	0.531143	-0.153528	-1.86426	0.739408	0.607737	0.964513	-2.14907	0.354014	-0.450997	-0.384269	-0.275389	1.61113	-0.89574	0.929495	0.666803	0.0101537	-1.31449	1.42768	0.973695	1.48722	1.37317	-0.804416	-1.17029
TCGA-BH-A0HY	3	-1.04056	-0.525146	0.601465	-0.956451	-0.0383719	1.05447	0.598594	0.837246	0.212522	-0.394801	-0.784799	-0.651624	-0.172124	0.998351	-0.85219	-0.813072	0.499704	0.622837	1.13233	0.346277	0.496772	0.456005	-0.624223	0.166868	-0.509258	0.849585	0.208435	-0.806701	0.421313	0.248274	1.09049	0.663516	0.167427	-0.452764	-0.783191	-0.580984	-0.623224	-0.151981	0.0643081	0.79479	0.288107	0.0682338	-0.0863645	-0.695078	0.148059	-0.0547164	-0.119422	0.507083
TCGA-A2-A1G6	3	0.00675844	-0.513765	0.620557	-0.370601	0.989877	0.378228	0.722402	0.444602	0.921294	0.156997	-0.0235494	-0.552393	-0.814662	0.46258	-0.963876	0.0801622	-0.0211451	0.494578	0.470555	0.635993	0.0640758	0.277046	-0.212664	0.506541	-1.0411	0.186671	-0.435671	-0.280554	0.19578	-0.486651	0.182065	0.605483	0.655442	-0.469017	-0.793316	-1.0741	-0.552549	-0.284511	0.551707	0.817921	-0.653561	0.546931	-0.78223	-0.714343	-0.482936	-0.0269964	-0.622714	-0.0952033
TCGA-E2-A15G	3	-2.10803	-0.983318	0.641855	-0.37366	-0.761261	2.11383	-0.132371	0.807216	0.957274	-0.826209	-2.16986	-1.62146	1.1658	1.5172	0.131622	-1.11405	0.294319	-0.0314151	1.47085	0.625071	0.309413	2.07824	-1.29987	-0.167592	0.290415	1.78823	0.0308773	-1.03872	1.22596	0.495137	1.0441	-0.658721	0.510273	-1.25125	-0.606264	-0.612997	-0.319873	-0.89964	0.772563	1.32401	0.145949	-0.375732	0.792956	-0.0951966	0.252606	0.857566	-0.745582	0.217103
TCGA-D8-A27G	3	-0.262193	-0.0979621	-0.395966	0.318301	1.00221	-0.0152601	0.559289	-0.473072	0.569771	0.660511	0.0391651	-0.646826	-0.799406	0.551306	-0.171005	0.0836684	-0.93683	0.315695	-0.0148233	-0.2761	-0.866784	0.287367	-0.399478	0.651503	-0.312669	0.285462	0.448586	0.786858	-0.287639	-0.889653	-0.0318198	0.220105	0.229767	-0.755508	-1.11587	-0.571825	-0.827483	0.220358	0.0759424	0.956946	0.11356	0.494362	-0.683641	-0.888951	-0.883002	-0.800997	0.13141	0.549739
TCGA-A7-A0CE	3	2.65053	1.02103	-0.543103	0.172326	0.360011	-2.3857	-1.4011	-1.20535	-0.271834	0.534859	1.95487	2.32577	0.507093	-2.26043	1.18738	0.118708	0.230909	-1.03684	-2.36821	-0.144222	0.253836	-1.65881	1.55611	0.0376207	0.690716	-2.49514	0.0642392	0.15764	-1.26682	-1.26998	-0.739414	-0.941047	0.00586873	1.36271	1.91481	-0.37801	2.08999	0.551469	0.303569	-2.77105	0.73998	0.476674	0.439968	1.18559	0.961049	-0.730864	0.839047	-1.17596
TCGA-E2-A1IO	3	0.236123	-0.270533	0.108116	0.172229	0.39894	-0.157408	-0.192859	0.0981277	0.498955	-0.40059	0.0690177	-0.145342	-0.111911	-0.080265	0.259094	-0.0884649	0.306341	-0.280467	-0.0925601	0.256056	0.0978365	0.224361	-0.273137	0.730844	-0.137751	-0.227036	0.305502	-0.451655	0.238432	-0.604457	-0.203479	-0.254956	0.546592	-0.296627	0.419266	-0.481647	-0.0940574	-0.244028	0.387218	-0.540109	0.567688	0.712272	-0.298293	-0.0367231	0.357761	-0.541422	0.142466	0.995283
TCGA-AC-A2QH	3	2.84351	2.40946	-2.26227	-0.164766	0.736253	-3.24396	-1.26049	-1.55156	-1.94284	2.24685	2.21579	3.34809	-0.0708961	-3.04247	1.14151	-0.63402	-0.168659	-0.205632	-3.45264	-1.8298	0.332962	-3.38621	3.11373	-1.09035	0.579827	-1.94215	1.5999	0.541356	-3.13938	-1.29595	-0.733456	0.321226	-0.898303	2.47989	0.960578	-0.572037	2.21793	2.15449	-0.80357	-2.07539	2.08703	1.54984	0.530019	1.84238	1.44202	-1.18988	2.10957	-2.2027
TCGA-BH-A201	3	-0.826828	-0.421336	0.0629843	-0.302671	0.739502	0.487083	0.620728	-0.572023	0.542327	0.828862	-1.03493	-0.960373	-0.550509	0.617732	-0.631521	-0.409777	-0.513052	0.417582	0.369964	-0.172171	0.014108	0.325252	-0.0921163	-0.147615	-0.393206	1.23237	0.212375	0.0139639	-0.017934	-0.494289	0.596227	0.883618	0.105738	-0.875621	-1.32298	-1.2558	-0.86428	0.345517	-0.417658	1.65654	-0.40514	1.03947	-0.453112	-0.490394	-0.590508	-0.342188	0.126406	0.274415
TCGA-D8-A27R	3	-0.581214	-1.25609	1.5101	-0.137077	-0.609186	1.08885	0.254869	1.45835	0.351963	-1.8101	-0.265399	-0.783283	0.374108	0.905479	-0.432097	0.946264	0.177062	-0.421601	1.56939	1.29159	-0.480937	1.15237	-1.20179	0.981061	-0.120852	-0.383763	-1.46798	0.303136	1.45037	1.0351	-0.17157	-1.20046	0.27306	-0.700706	1.25058	1.51784	-0.404582	-1.13581	1.14255	-0.871168	-1.48381	-0.694266	-0.0307949	-0.915025	-0.56407	1.06982	-1.28689	-0.0217462
TCGA-EW-A1P7	3	0.894608	-0.474808	0.774636	0.712952	0.922893	-0.749262	0.576953	0.35418	0.126353	-0.284551	0.830024	0.220587	-0.976134	-0.551375	-0.360461	0.579476	-0.917229	-0.104877	-0.236619	0.707519	-0.790988	-0.157986	0.164163	0.939228	-0.699328	-0.970296	-0.674905	0.471707	0.409	-0.906656	-0.710789	-0.0978338	0.930359	0.0449893	0.805962	-0.145705	-0.220797	-0.706588	0.203831	-0.880591	-0.27763	0.74101	-0.740345	-0.499589	-0.873034	-0.727983	-0.362502	0.166029
TCGA-E2-A1L8	3	-0.420686	-0.172108	-0.165438	0.597194	0.803307	-0.0916008	0.640777	-0.0829719	0.00874212	0.487268	-0.444515	-0.489503	-0.808219	0.098776	-0.528832	0.181143	-0.693682	0.589331	0.0464296	-0.377686	-0.604278	-0.0102811	-0.0848734	0.015275	-0.394613	0.77714	0.607128	0.543414	-0.0708852	-0.404886	-0.407704	1.0514	0.407587	-0.382936	-0.626938	-0.585306	-0.683948	0.125772	-0.251626	0.479213	0.267576	0.677414	-0.376125	-0.213566	-0.298049	-0.513941	0.396425	0.73758
TCGA-E2-A10A	3	-0.944525	-0.709452	0.741151	-1.33855	-2.01277	1.31762	-2.11563	0.535182	0.121023	-1.42781	-1.62654	-0.386133	1.94488	0.366752	1.82575	-0.0461483	1.80701	-2.13761	1.09276	0.2506	1.33469	0.740775	-0.516456	-0.097087	1.47802	0.788016	0.229232	-1.72713	1.22671	0.546047	0.599469	-2.01177	-0.473107	-0.514716	0.274235	-0.0177623	1.66756	-0.708341	0.680472	0.00407546	0.0268672	-0.569858	1.52229	1.22768	1.6184	1.29236	-0.445244	-0.816447
TCGA-A8-A09Q	3	0.433037	-0.763425	1.68449	0.44883	0.245701	-0.223051	0.024205	1.91166	-0.598613	-2.24708	1.77388	1.11497	-0.0616915	0.0939818	-0.0281471	1.48404	-0.949988	-0.570796	0.658032	1.55339	-1.69867	-0.125726	-0.177217	0.370808	0.0284466	-1.60412	-0.878433	1.45302	0.546289	1.12975	-1.54065	-0.889124	0.630205	0.731086	1.87716	1.60699	1.25096	-0.679642	0.880191	-2.3856	-0.473237	-1.23902	0.4248	-0.296364	-0.98268	1.08445	-0.824595	-1.17381
TCGA-EW-A1P0	3	-0.463191	0.148861	-0.0742829	-0.524076	0.0243647	0.565327	0.162657	0.05902	-0.10743	0.678472	-0.779463	-0.28031	-0.223983	0.201129	0.054909	-0.264418	-0.161042	-0.207772	0.242952	-0.42864	0.368493	-0.436763	0.05919	-0.11432	0.240898	0.81018	0.566769	-0.203797	-0.571649	-0.248686	0.275998	0.360569	-0.390021	0.238645	-1.09629	-1.03007	-0.246254	0.652257	-0.433147	1.06821	0.248977	0.148661	0.24078	0.117639	0.0584674	-0.250676	0.60325	0.644945
TCGA-E2-A1LB	3	1.42726	0.332347	0.166589	-0.0538241	0.377083	-1.34898	-0.32181	0.401247	-0.754783	0.0381229	2.01871	1.206	-0.0563107	-1.07639	-0.136771	0.178277	0.45002	-0.00418773	-0.341262	0.169695	-0.0138648	-0.952236	0.583393	0.206209	-0.150966	-1.77434	-0.198873	0.107336	0.00782287	-0.230752	-0.12106	-0.227213	0.111835	0.693733	0.987517	0.680067	0.886349	-0.367475	0.997034	-1.57702	0.0128546	0.00992299	-0.0798097	0.0467275	0.105357	-0.00316435	-0.0413415	-0.754648
TCGA-BH-A0BC	3	-1.51682	-0.239519	0.117168	-0.701491	0.585143	0.861555	1.50326	0.519932	-0.318415	0.234941	-0.931963	-1.04993	-0.830221	0.981056	-1.1138	-0.655782	-0.183789	1.20917	0.894566	-0.510922	0.28451	0.166245	-0.266897	-0.18163	-1.05487	1.38122	0.303106	-0.599756	0.260599	-0.307105	0.653711	1.2416	-0.589824	-0.237683	-1.14392	-0.155442	-1.59248	0.409328	-0.483982	0.691638	0.118859	0.914902	-0.762509	-1.20983	-0.208563	-0.0441451	0.121868	0.890183
TCGA-BH-A18F	3	-0.35344	-0.0430399	-0.0917652	1.03515	1.75417	-0.174231	1.61868	0.0568165	0.0752201	0.494884	-0.0958486	-0.235293	-1.68753	0.370483	-1.20875	0.285338	-1.45184	1.39807	-0.0926197	0.0469515	-1.34664	-0.174758	0.261488	0.204607	-1.14622	0.452081	0.122371	1.10148	-0.157613	-0.84687	-0.600475	1.67491	0.613108	-0.110299	0.0236929	-1.34601	-1.67655	0.0417857	-0.307072	0.168965	0.251218	1.0017	-0.844618	-1.15292	-1.53759	-1.40948	0.463658	1.02484
TCGA-AR-A24Q	3	1.57513	1.36827	-0.828958	0.47573	-0.617621	-1.89645	-1.6261	-0.82805	-1.25735	0.375585	1.34263	2.10738	0.553743	-1.99579	1.99048	0.664857	0.00901	-1.67552	-1.78378	-0.796521	-0.0289396	-1.4345	1.40616	-0.0620905	1.38447	-1.49756	0.522644	0.252214	-1.21951	-0.090538	-1.24362	-1.16932	-0.172868	1.4287	1.44779	-0.0226023	2.11962	0.604333	0.230693	-1.89828	0.950865	-0.228167	1.04354	1.99209	1.00134	-0.408135	0.78023	-0.889691
TCGA-D8-A1XT	3	0.735001	-0.119573	0.685557	-0.924313	0.42055	-0.54409	0.972639	0.678585	-0.152067	-0.220711	1.22176	0.158395	-0.47888	-0.391762	-1.70596	-0.0407002	0.24955	1.34207	0.510884	0.376082	0.359279	-0.28139	0.0756345	0.055467	-1.35737	-0.846451	-0.512802	0.0430978	0.0558328	0.538539	0.588096	0.744577	0.403692	0.0423316	0.447846	0.848461	-0.390464	-0.268847	1.02413	-0.465987	-0.51255	0.11703	-0.647459	-0.718413	-0.090213	0.475271	-0.16123	-0.729297
TCGA-A2-A0EW	3	1.00444	1.13765	-0.426061	-1.39651	0.939552	-1.00103	0.461771	-0.0831743	-1.27605	0.380997	1.60228	1.18752	-1.22379	-0.159635	-0.202552	1.09051	0.22799	0.486008	-0.525975	-0.984177	-0.077741	-1.99698	1.09607	0.524256	-0.265276	-1.49526	1.94802	1.1426	-1.60558	-0.504774	-0.295297	0.645094	-0.578606	0.749829	0.343071	-0.463548	-0.912777	0.91691	0.42309	-0.200594	1.45678	0.201523	-0.583297	-0.681464	-0.375743	-0.129207	1.8979	0.0468583
TCGA-E2-A107	3	-0.579353	0.65242	-0.394229	-0.570946	-1.05476	0.254946	-0.662251	-0.136888	-1.01354	0.151062	-0.49171	0.134895	0.63236	-0.545552	0.690729	-0.134523	0.443672	-0.513726	0.0486468	-0.875392	0.89396	-0.0801154	0.242644	-0.566777	0.753358	0.270857	-0.0309853	-0.598324	-0.498173	0.643826	0.0424684	-0.508109	-0.934915	0.386447	0.237091	0.934074	0.454338	0.660474	0.124926	-0.217052	0.110919	0.0818544	0.972629	1.04474	1.16911	0.213282	0.363792	-0.261408
TCGA-D8-A1Y2	3	-1.12811	-1.16195	1.18446	-0.935798	0.945406	1.20559	1.07677	0.592797	1.04823	-1.22315	-1.25945	-1.39629	0.128779	1.60949	-1.76528	-0.00872666	-0.0897124	1.00291	1.30167	0.957504	-0.172894	1.65747	-1.30355	0.526936	-0.644306	0.750145	-1.12006	0.293598	1.22979	0.740181	0.959791	0.208415	1.22025	-1.2469	-0.18165	-0.873573	-1.37017	-1.20853	0.581964	0.609024	-1.31509	-0.433239	-0.288975	-1.50759	-0.668927	1.31664	-0.937112	-0.984726
TCGA-A7-A13D	3	3.38873	2.80323	-2.39984	-0.54057	1.65838	-3.52582	0.673749	-1.49109	-1.80414	2.65201	3.41045	3.49003	-1.21044	-3.37877	-0.782971	-0.724246	1.17024	2.04586	-3.5336	-1.81144	0.892298	-4.1543	3.73362	-0.971169	-1.48843	-2.33682	1.42608	-0.301878	-3.14891	-1.8897	0.0855978	2.00163	-0.433084	3.31532	0.826089	-0.85695	0.508813	2.03445	0.10181	-2.22731	2.0595	1.90928	-0.688435	1.05043	1.40553	-1.93858	2.50351	-1.04806
TCGA-AR-A24V	3	-0.651315	-0.492664	0.801075	-0.93299	-0.246451	0.668741	0.0743213	0.694292	0.39632	-0.868968	-0.376158	-0.61127	0.761065	0.673207	-0.325662	-0.646209	0.846033	0.320457	0.91163	0.540366	0.834642	0.915525	-0.623859	0.339356	-0.244252	0.150495	-0.206286	-1.07899	1.04902	0.148677	0.921564	-0.321967	0.290875	-0.67257	-0.190864	0.101839	0.0250093	-0.990871	1.1517	-0.0227133	0.119164	-0.1738	0.275365	-0.283704	0.779081	0.620969	-0.917212	-0.443202
TCGA-A2-A04T	3	0.0520767	-0.562448	0.806307	-0.3667	-0.254743	0.201262	-0.75109	0.333806	0.0383405	-0.748733	-0.180749	0.00312327	0.198438	0.13901	0.690542	0.110248	0.183303	-1.0288	0.498182	0.454118	0.00671253	0.116635	-0.322051	0.381995	0.499919	-0.357642	-0.313239	-0.354695	0.24576	0.243434	-0.0729539	-0.814894	0.328771	-0.437955	0.918108	-0.0822622	0.635607	-0.249005	0.459717	-0.519678	-0.269111	-0.0194786	0.166757	0.233424	0.14841	-0.223796	-0.24642	0.119908
TCGA-A8-A099	3	-2.15442	-0.369267	0.848712	-0.4957	-0.795552	1.62857	-0.162144	1.1229	-0.112427	-1.24232	-1.03995	-0.606109	1.73522	1.21086	-0.60947	-0.402487	-0.144008	0.254255	1.30393	0.496167	-0.146926	1.07999	-1.1407	-1.00015	1.04417	1.01937	-0.472247	0.405098	0.602124	2.28454	0.488983	-0.51554	-1.15738	0.097514	0.336326	1.61021	0.683059	-0.0541493	0.504128	-0.600464	-0.616716	-1.89868	1.68133	-0.201648	0.531572	2.69688	-1.06614	-0.394319
TCGA-LL-A5YO	3	-0.0388454	0.670102	-0.595588	1.21192	0.64668	-0.616852	0.503172	-0.84007	-0.113518	1.07675	-0.0340676	0.341492	-1.06692	-0.348093	-0.0936717	0.434208	-1.64148	0.344235	-0.777554	-0.510366	-1.30108	-0.711889	0.623128	-0.120835	-0.0469013	0.314694	0.171054	1.26273	-0.898341	-0.124584	-1.0659	1.0059	-0.145497	0.27851	-0.00475371	-0.680249	-0.574093	0.837143	-0.667656	-0.0122562	0.19511	0.129686	-0.404622	-0.0324908	-1.03557	-0.802383	0.686059	1.04797
TCGA-A8-A06X	3	1.16606	-0.924947	1.74154	0.382236	-0.184557	-0.628376	-0.80008	1.81194	-0.931931	-2.00927	2.51208	1.86182	0.722217	-0.770935	0.314246	1.43361	-0.399127	-1.05965	0.270219	1.76306	-1.80361	-0.363685	0.244959	0.854698	0.529046	-2.79405	-1.26726	1.82146	0.643866	0.983586	-1.5236	-1.96243	1.02758	0.884076	2.74511	1.91039	1.81581	-1.07423	1.68671	-3.30268	-0.935924	-1.69392	0.817273	0.101832	-0.891243	1.54152	-1.21454	-2.03675
TCGA-AR-A1AX	3	0.0957161	-0.454606	0.080332	0.965216	0.45776	-0.273544	0.341423	-0.368791	0.881853	-0.089543	0.109007	-0.465813	-0.543324	0.36383	0.234966	0.492176	-0.882773	-0.206155	-0.0834471	0.260387	-0.992671	0.330579	-0.422318	0.909503	-0.109068	-0.131584	-0.0800883	0.534589	0.0971084	-0.74398	-0.435527	-0.302632	0.228559	-0.563951	0.402447	-0.0627653	-0.667668	-0.0918128	0.254814	-0.744267	-0.141219	0.522659	-0.877939	-0.849945	-1.00372	-0.678505	0.11881	0.966851
TCGA-AO-A0J7	3	-0.639778	1.15297	-1.1873	-0.397927	-1.04932	-0.18532	-0.670175	-0.714989	-1.06572	1.28228	-0.784116	0.410462	0.412931	-0.538666	0.565467	-0.681722	-0.0187099	0.277188	-0.178736	-1.51469	0.411434	-0.822778	0.687696	-1.02434	0.725103	0.883604	1.15613	-0.212462	-0.814194	0.340987	0.349783	0.610645	-1.41632	0.757461	-0.867764	0.0389317	0.560012	1.16782	-0.965838	0.12155	0.93954	-0.382598	0.925594	0.634708	0.695238	0.567927	1.02922	-0.327379
TCGA-A7-A0DA	3	-0.301283	-1.43792	1.49032	-0.66869	-0.130218	1.15522	-0.444409	1.53093	1.26584	-1.89249	-0.418974	-0.788915	0.520034	1.23448	0.246602	0.177039	0.809934	-0.954447	1.24721	1.63204	0.391158	1.40001	-1.16754	1.19356	-0.0513967	-0.222011	-0.321247	-0.951061	1.48408	-0.5181	0.345411	-1.18109	1.04466	-1.06128	0.208804	-0.189329	0.321359	-1.41567	1.539	0.398181	-0.0792034	-0.0198986	-0.116298	-0.629442	0.0791831	0.450585	-1.04031	-0.177556
TCGA-BH-A1EU	3	-0.791645	-0.0864405	0.172334	-0.443015	0.462645	0.608899	0.661	-0.103235	0.714448	0.274083	-0.691167	-0.971557	-0.180296	0.605736	-0.573851	-0.886414	0.0426018	0.723666	0.453279	-0.301584	0.690679	0.757985	-0.501492	0.155291	-0.706325	0.819813	0.195925	-0.952756	0.39091	-0.239864	0.625082	0.753055	0.500878	-1.0372	-1.21965	-1.31156	-0.970468	-0.272276	0.838043	1.45174	0.16351	0.232225	-0.510655	-0.338243	0.260144	-0.573563	0.0411271	0.590763
TCGA-HN-A2OB	3	-1.22646	-0.200326	-0.596882	0.304034	0.492756	0.68415	0.610847	-0.490112	0.878144	0.20831	-1.01411	-1.01611	-0.259817	1.03275	0.247599	-0.112777	-0.41671	0.615189	0.135565	-0.49697	-0.0580936	0.575502	-0.428636	-0.0856477	-0.315857	1.34975	0.990906	-0.0156978	-0.0813056	-0.770325	-0.266618	0.758378	-0.0418022	-0.623746	-1.34232	-0.751924	-0.991584	0.421329	-0.162387	1.16063	0.947558	0.702071	-0.2726	-0.160614	-0.00331448	-0.861995	0.512206	1.17387
TCGA-E9-A54X	3	-1.25911	-0.174768	0.16298	-0.508713	-1.6489	1.24922	-1.20846	-0.265527	0.683986	-0.5995	-2.16478	-0.754452	1.39861	0.751	1.49896	0.00459461	0.616296	-1.47735	0.645882	-0.0271697	0.731212	0.967093	-0.904891	0.157687	1.43776	1.46849	0.512975	-0.863496	0.511641	0.980779	0.0718133	-1.06459	-0.120701	-0.618284	-1.07977	-0.865819	0.727461	-0.0804022	-0.299801	1.28198	0.3432	-1.38464	1.223	1.13923	0.970682	0.555585	-0.0182655	0.340437
TCGA-B6-A0WT	3	-0.380589	-0.100205	0.594973	-0.924497	0.0903423	0.410223	0.121504	0.408658	-0.203167	-0.306342	-0.474653	-0.19154	0.105718	0.127705	-0.326572	-0.417617	0.475715	0.0589935	0.439513	-0.0948061	0.712841	-0.124036	0.0789168	-0.0650765	0.00972034	0.331234	0.360944	-0.795568	0.108962	0.141311	0.540318	0.38431	-0.104727	0.238796	0.14932	-0.372551	-0.0932482	0.141517	0.130573	-0.191427	0.232837	0.118975	0.118762	-0.233034	0.481578	0.262361	0.280501	0.286766
TCGA-D8-A1JD	3	0.286531	1.24451	-0.498139	0.527794	1.14046	-1.15414	0.905524	-0.900789	-1.40608	0.354598	0.658163	1.0611	-0.680955	-0.820746	-0.616157	1.0226	-1.50604	0.93668	-0.863267	-0.925645	-1.18488	-0.898367	1.30294	-0.456653	-0.210644	-0.55413	0.117185	1.44462	-0.349857	0.409544	-0.665484	0.772903	-0.343368	1.01421	1.05384	0.0966371	-0.422499	0.47545	-0.403401	-1.66817	0.158452	-0.255538	-0.0817405	-0.150123	-0.955148	0.710712	0.703564	-1.66673
TCGA-AO-A03O	3	0.185441	2.14709	-2.04974	-0.241112	-1.71559	-1.11947	-2.21304	-1.86023	-1.9295	1.42245	-0.48866	1.79683	1.58266	-1.74752	2.28945	-0.370029	0.304245	-0.999671	-1.3167	-2.11289	0.862608	-1.46892	1.68215	-1.39634	2.11588	0.0440156	1.60606	-0.452703	-1.52915	0.733189	-0.239099	-0.559113	-2.18605	1.80285	0.0518518	0.320335	2.18191	1.8879	-1.34251	-1.20671	1.69113	-0.813117	2.03636	2.36765	1.75873	0.902446	1.66562	-1.35221
TCGA-EW-A6SA	3	-0.224931	1.797	-1.68379	-0.69988	-0.768206	-0.798361	-0.941529	-1.79694	-1.3802	1.57523	-0.303933	1.33811	0.824588	-1.33407	0.790197	-0.846143	0.0417653	0.0453501	-1.45229	-1.77649	0.875051	-1.23247	1.76673	-1.54944	1.30831	0.714874	0.920039	-0.332341	-1.58214	0.402999	0.458514	0.387041	-1.62106	1.70285	-0.285804	-0.214521	0.920003	1.68729	-1.25382	-0.703896	0.805514	-0.0850367	1.51904	1.53128	1.22566	0.733511	1.31649	-0.994783
TCGA-AR-A2LM	3	-1.87773	-0.439394	-0.0967176	-0.363312	0.74258	1.24586	1.146	-0.10458	1.22051	0.575726	-1.58103	-1.7993	-0.422522	1.39468	-0.822441	-1.14274	-0.0816912	1.2862	0.643656	-0.23361	0.246483	1.15361	-0.695102	0.0700139	-0.818249	2.06953	0.622376	-0.492565	0.188004	-0.769158	0.969568	1.0236	0.31609	-1.39143	-1.73759	-1.2187	-1.78914	-0.00216029	0.364325	1.85257	0.195824	1.04236	-0.631293	-0.841818	-0.0854465	-0.482372	-0.284567	1.39948
TCGA-E9-A1NA	3	-0.12214	0.749466	0.497813	0.929435	0.79404	-0.102325	0.519144	0.0124151	-0.123135	-0.150334	0.715836	0.613802	-0.945359	-0.61964	-0.634153	1.42553	-1.51148	0.298566	-0.156282	0.455567	-1.43066	-0.376465	0.843848	-0.334249	-0.484606	-0.540365	-1.03054	1.42996	-0.0652835	0.719184	-1.5406	0.197618	0.0216461	0.916201	1.42841	-0.153682	0.294783	0.0517598	-0.11697	-1.20074	-0.429499	-0.369928	0.108819	0.00539763	-1.27834	0.719776	-0.793993	-0.306597
TCGA-BH-A18T	3	2.02651	0.961048	-0.340794	-0.0920106	-0.495426	-1.80113	-1.46618	0.2018	-1.71755	-0.0955439	2.3359	2.41239	0.786054	-2.02157	1.29849	0.0412866	0.938111	-1.19324	-1.26623	-0.223009	0.424361	-1.36283	1.36195	0.0195911	0.719179	-2.65006	0.0637968	-0.347535	-0.50498	-0.252445	-0.400761	-1.50651	-0.187107	1.67807	2.1475	1.01068	2.04762	0.119118	0.74449	-2.68283	0.766651	0.0174687	0.795136	1.32862	0.981397	-0.0801459	0.516718	-1.16621
TCGA-AR-A0U4	3	2.08293	1.11989	-0.755159	0.955534	0.180685	-2.08787	-1.35523	-0.753137	-0.898107	0.689811	1.97089	2.30285	-0.206522	-2.02087	1.76922	0.626448	-0.975168	-1.66057	-1.95972	-0.466039	-0.72141	-1.68869	1.42352	0.0545715	0.817136	-2.02014	0.25876	0.842356	-1.43599	-0.554143	-1.63083	-1.06844	-0.0401802	1.60599	1.59568	-0.367595	1.83093	0.667686	0.111042	-2.01202	0.633738	0.130015	0.408545	1.26838	-0.148204	-0.966439	0.93725	-0.55806
TCGA-AN-A03Y	3	0.388849	0.912227	-0.000484788	-0.564518	-1.90651	-0.695498	-1.48462	-0.408	-1.07289	-0.609612	0.381549	1.59245	1.01477	-1.2252	1.3002	1.34318	0.566176	-1.0573	-0.431841	-0.142892	-0.236598	-1.2813	1.28907	-0.148431	1.66856	-0.464673	0.20156	0.589851	-0.853864	1.01732	-1.3011	-0.987136	-0.271114	0.781538	1.36318	0.403286	1.82425	0.539968	0.512962	-1.71075	0.312217	-1.41355	1.54	1.69652	0.90696	1.07989	0.577907	-1.36133
TCGA-A2-A3XY	3	0.890145	-0.397609	0.585909	0.455478	0.325775	-0.712041	-0.350742	0.614215	0.00557444	-0.938153	0.874614	1.12445	-0.0134687	-0.459432	0.186918	0.338158	-0.325748	-0.471713	-0.554807	0.638202	-0.329756	-0.511816	0.461264	0.398242	0.112007	-1.25402	-0.309016	0.236414	-0.0531399	-0.0408384	-0.803218	-0.416607	0.645219	0.588398	1.44573	0.265691	0.786007	-0.503689	0.510943	-1.59109	0.0297745	-0.201693	0.00551652	0.168097	0.0291207	-0.0581302	-0.0500819	-0.992717
TCGA-BH-A0C0	3	-0.742446	0.0272865	0.299637	-0.428379	-0.341643	0.603847	-0.536315	0.526234	-0.4251	-0.502659	-0.813234	0.0778139	0.278047	0.0851051	0.540511	0.0592939	0.140586	-0.646689	0.275335	-0.0780966	0.0888709	0.0496231	0.250213	-0.0925408	0.604433	0.482625	0.584716	-0.362997	0.0140872	0.21296	-0.0520932	-0.325358	-0.193706	0.324617	0.586585	-0.196131	0.335882	0.159031	0.296195	-0.235289	0.495556	0.189885	0.480684	0.217912	0.322008	0.741576	0.136965	-0.0088662
TCGA-BH-A203	3	1.02348	2.23966	-1.42752	-0.863343	-0.374608	-1.65924	-0.111944	-1.04208	-2.34484	1.44172	1.54147	2.34608	0.0373134	-2.01168	-0.175343	-0.527288	0.393808	0.863131	-1.48118	-1.76996	0.947258	-2.41644	2.249	-1.34356	-0.038366	-0.924176	0.710255	-0.195609	-1.94329	0.624126	0.0912761	0.947127	-1.57351	2.52553	0.572855	0.412983	0.819943	1.9065	-0.894187	-1.88332	1.02589	-0.109716	0.640273	0.956215	1.07451	0.614335	1.58957	-1.04006
TCGA-S3-A6ZG	3	-1.2303	-0.350526	-0.260109	-0.0553589	-0.353187	0.812108	-0.563062	-0.796239	0.735846	0.063269	-1.64745	-0.96684	0.54604	0.769762	0.733813	-0.238164	-0.175176	-0.407434	0.461156	-0.320908	-0.225757	0.857756	-0.722567	-0.182131	0.866546	1.53495	0.217379	0.105504	0.243417	0.174068	-0.0943513	-0.196748	-0.109236	-0.975696	-0.820762	-1.17719	-0.342205	0.207496	-0.0810649	0.964307	-0.14215	-0.315696	0.689369	0.276916	-0.135156	0.0198186	0.174225	1.17925
TCGA-A8-A09D	3	-1.29975	-1.09114	1.44703	-0.648424	-0.929183	1.15485	-0.20594	1.33963	-0.407855	-1.96369	-0.23325	-0.0141	1.10038	1.1694	-0.368852	0.178105	0.167094	0.0921176	1.53852	0.82317	-0.155195	0.73292	-0.568023	-0.0610577	0.977538	0.0498599	-0.521405	0.402867	0.706424	1.72388	0.54637	-0.7681	-0.316237	0.0861022	1.09152	1.62408	0.226488	-0.44254	0.600903	-1.70933	-0.675737	-1.39672	1.09098	-0.51839	-0.145074	2.06787	-0.724122	-0.588837
TCGA-AO-A0JF	3	-1.48194	-0.194313	-0.733006	-0.586256	-0.244296	0.770077	-0.417351	-0.880321	0.524015	0.954764	-1.49438	-1.01785	0.532263	0.746918	0.442701	-1.24054	0.415738	0.320907	0.467214	-0.995655	0.672157	0.498401	-0.372025	-0.64672	0.416432	1.79658	1.34505	-0.750379	-0.140424	-0.455747	0.971092	0.622309	-0.662015	-0.860435	-1.89674	-0.725943	-0.35838	0.738232	-0.0503082	1.37507	0.652277	0.57661	0.270385	0.176639	0.518627	0.0046284	0.507997	0.932276
TCGA-EW-A1PF	3	-0.973954	-1.09341	0.865441	0.2212	0.904339	0.778046	1.22232	0.630311	0.804833	-0.116893	-1.09084	-1.30564	-0.710598	1.15697	-1.30271	-0.40673	-0.427133	0.791675	0.906253	0.504961	-0.0576102	0.763546	-0.705024	0.503803	-0.781375	0.959293	-0.265162	-0.147268	0.8302	-0.64905	0.889971	1.06452	0.57995	-1.1506	-0.661037	-0.725003	-1.42311	-0.582037	-0.0800846	1.08932	-0.624841	1.0505	-0.949935	-1.24211	-0.857621	-0.738333	-0.234957	0.479694
TCGA-AR-A0TR	3	0.270937	0.079698	0.250102	0.935303	0.0308627	-0.448533	-0.0783788	0.0876725	0.00784229	-0.16133	0.241136	0.257264	-0.569153	-0.291094	0.335578	0.605827	-1.15755	-0.443812	-0.152923	0.0508545	-0.953968	-0.0623824	0.10335	0.355617	0.032114	-0.370971	0.0759711	0.761249	-0.0331736	0.144191	-0.914464	-0.333762	0.201775	0.120456	0.801634	-0.062523	-0.0688032	-0.1284	0.233277	-0.556706	0.130607	-0.314527	-0.159682	-0.0280895	-0.965151	-0.0582579	0.215566	0.485645
TCGA-BH-A0B9	3	0.993927	1.4969	-1.05255	1.08813	0.947633	-1.22743	0.702275	-0.298891	-1.01405	0.977865	1.11387	1.29013	-1.4784	-1.28402	0.240907	0.363648	-1.48429	0.375917	-1.30904	-1.06106	-0.923914	-1.57546	1.43273	-0.0187155	-0.723743	-0.756665	1.30664	0.883215	-1.09582	-0.929503	-1.18698	0.661537	-0.290664	1.32758	0.394067	-0.981061	-0.316965	0.93404	-0.608814	-0.533642	1.88303	0.986081	-0.853596	0.0153997	-0.827791	-1.16107	1.53015	0.557262
TCGA-BH-A0BQ	3	-0.759872	-0.806068	0.995562	-0.229593	0.636742	0.87685	1.02328	0.89058	0.583356	-0.712756	-0.528746	-1.0896	-0.507681	0.761949	-1.04766	-0.17146	-0.0569739	0.859732	1.17548	0.642801	0.0760363	0.905318	-0.785624	0.682238	-1.05325	0.523701	0.0674521	-0.592402	1.22415	-0.418325	0.42772	0.623371	1.12081	-1.14654	-0.682548	-0.86822	-0.903183	-1.13309	1.0157	0.825142	0.282981	0.438945	-0.667579	-0.701453	-0.14437	-0.355756	-0.68315	0.369584
TCGA-BH-A1FU	3	1.19231	-0.144599	0.341245	0.750396	1.14178	-0.748361	0.456619	1.00897	-0.170164	-0.523613	1.63337	0.668401	-0.869651	-0.508467	-0.0431733	0.358397	-0.224156	-0.0721643	-0.461994	0.565957	-0.42613	-0.388262	0.298505	1.31717	-0.913116	-1.38743	0.165107	0.0478811	0.138776	-1.3548	-0.498575	-0.229891	1.04207	0.411787	0.979368	0.108928	-0.130158	-0.686616	1.03759	-1.37665	0.603546	1.12611	-1.02705	-0.395482	-0.310523	-1.05382	0.107539	-0.258682
TCGA-BH-A0DI	3	-0.361112	1.99736	-2.5472	0.400228	1.14613	-1.10914	0.676019	-2.38998	-1.1783	2.71803	0.155921	0.795785	-0.973172	-0.880455	0.0112303	-0.494543	-1.23682	1.48555	-1.61385	-2.28224	-0.52874	-1.51731	1.97864	-1.54084	-0.0441106	0.919548	1.50283	0.905211	-2.11481	-0.924071	-0.198046	1.92015	-1.36187	1.20363	-0.989589	-0.873026	-0.879701	2.24747	-1.36599	0.205095	1.40737	1.50807	0.136946	0.47629	-0.295505	-0.99505	1.75003	0.686915
TCGA-E9-A22G	3	2.85036	0.972228	-0.204233	0.352748	-0.282227	-2.30626	-2.39743	-0.171151	-1.0784	-0.0751552	2.03074	2.68091	0.697071	-2.25647	2.83045	0.608645	-0.00237101	-2.7826	-1.90763	-0.109262	-0.120882	-1.55065	1.37542	0.586711	1.72777	-2.89938	1.22514	-0.129624	-0.723599	-1.34464	-1.07107	-2.11496	0.0829157	1.21412	1.54575	-0.212614	3.2949	0.0965378	0.514877	-1.89509	1.83007	0.0599471	0.803206	1.73654	0.869772	-1.11893	1.0273	-1.79839
TCGA-E2-A576	3	-0.851736	-0.219524	-0.46638	0.371714	-0.120634	0.36846	-0.667701	-0.937581	0.887498	0.376703	-0.999914	-0.660823	0.40807	0.345166	0.799652	-0.521554	-0.264056	-0.552204	-0.210224	-0.345671	-0.196878	0.735698	-0.265111	-0.260932	0.754581	1.10768	0.217501	-0.119914	0.0768299	-0.592921	0.101543	-0.331848	0.106583	-0.668597	-0.518502	-0.868755	0.0283785	0.185543	-0.0458881	0.906552	-0.0144696	0.348977	0.46225	0.440118	-0.0224338	-0.490235	0.156886	1.06432
TCGA-AC-A23G	3	-2.09338	-0.40842	-0.138297	-1.19801	1.47679	1.40616	1.55433	-0.924445	0.542696	0.643068	-1.86128	-1.75405	-0.843475	1.5061	-1.01809	-0.798654	-0.653001	1.66684	0.859366	-0.977105	-0.0176164	0.989487	-0.207102	-0.188101	-1.08108	2.08489	1.25264	0.0337992	0.0592059	-1.01919	1.14149	1.06937	0.141481	-1.6784	-2.20586	-2.36505	-2.36416	0.356378	-0.247812	2.11749	0.791923	1.51339	-0.658845	-1.0591	-0.722505	-0.395658	0.248371	0.538056
TCGA-B6-A0RG	3	-0.35458	1.41872	-0.735278	-1.93399	-0.536908	-0.147264	-0.137832	-0.570588	-1.64554	0.513628	0.604329	1.13248	0.975875	-0.670368	-0.525461	-0.843644	1.40842	1.10201	-0.0823674	-0.979853	1.74725	-1.13048	1.12671	-1.43779	-0.0811569	0.0572207	0.503586	-0.827187	-0.709142	2.08383	0.711399	0.789887	-1.07027	1.72107	-0.0323596	0.197248	0.398362	0.996127	-0.321217	-0.844097	0.539564	-1.13495	1.27125	0.85271	1.35019	1.83268	0.644073	-1.12124
TCGA-D8-A1J9	3	-0.734054	-0.595683	0.872129	-0.253239	-0.128426	0.889901	0.271823	0.88045	0.0534007	-0.839937	-0.360217	-0.598604	0.257284	0.697406	-0.374266	0.441228	-0.171794	-0.169186	0.907835	0.66258	-0.270373	0.876368	-0.69443	0.675605	-0.0447855	0.0786625	-0.770182	0.196812	0.543919	0.673748	0.320141	-0.749348	0.450168	-0.460361	0.0885822	0.449972	-0.120043	-0.763648	0.709881	-0.0157735	-0.916002	-0.275265	-0.0547113	-0.466635	-0.307055	1.08961	-0.980262	-1.2396
TCGA-C8-A1HM	3	1.40704	0.715333	-0.307816	1.23288	0.543144	-1.63076	-0.712616	-0.448336	-0.420853	0.0208117	1.00497	1.35076	-0.455939	-1.20625	1.46834	1.19905	-1.04566	-1.35322	-1.21539	-0.140968	-1.15565	-1.08311	1.07063	0.261418	0.545821	-1.44447	0.151474	0.778715	-0.475393	-0.686653	-1.84513	-0.920369	-0.0630256	0.67643	1.65385	-0.13543	1.13374	0.256349	-0.173204	-1.71942	0.653771	0.397524	0.0123243	0.793956	-0.441174	-0.887479	0.391983	-0.219985
TCGA-A2-A4S0	3	-2.71481	1.17266	-2.36352	-1.61227	-3.29988	2.32712	-2.40133	-2.0492	1.0791	2.11488	-4.33537	-1.17748	2.34961	1.33094	3.06462	-1.19265	1.7519	-2.16402	0.0741855	-1.77125	2.46623	0.275777	-0.151391	-0.788855	2.4492	3.92465	1.68923	-2.05031	-1.54678	0.596397	1.46261	-1.16192	-2.5008	-0.110855	-3.98011	-1.42991	0.990041	2.47409	-2.19155	3.83802	0.482198	-0.909344	1.88819	2.02948	2.17797	0.909523	1.12408	-0.231553
TCGA-E2-A14N	3	1.76838	1.24645	-0.682004	0.306852	0.261028	-1.94021	-1.00609	-0.623108	-1.45133	0.644351	1.71863	2.33263	-0.177491	-2.06832	1.01887	0.594201	-0.0990546	-0.699405	-1.77817	-0.640244	-0.585275	-1.95855	1.82562	-0.371333	0.592911	-1.67915	0.453635	0.580706	-1.30287	-0.386905	-1.12487	-0.342781	-0.32881	1.79585	1.9094	-0.016873	1.43535	0.932799	0.304479	-2.49304	0.755208	0.293694	0.434445	1.07924	0.241443	-0.300516	0.946984	-0.357071
TCGA-E2-A14W	3	-0.100653	-0.364858	0.642358	-1.32026	-1.12098	0.257764	-1.19159	0.16042	-0.103472	-0.904985	-0.353409	0.0900658	1.31995	0.0306843	0.707436	-0.571683	1.20549	-0.81148	0.498482	0.208773	1.11525	0.363779	-0.416326	0.211239	0.958314	-0.208318	-0.0374718	-0.991505	0.57619	0.4844	0.866638	-1.11571	-0.171838	-0.0786159	0.429891	0.535679	1.0039	-0.362716	0.430574	-0.85406	0.0456307	-0.655699	1.00311	0.523668	1.14371	1.05211	-0.179838	-0.662447
TCGA-A8-A0A9	3	-2.32863	-1.92674	2.61781	-1.58413	-2.14511	2.78593	-0.823626	1.82058	1.1358	-3.24944	-2.30851	-1.57259	2.10134	2.1172	0.217744	0.738411	1.4544	-0.816005	2.46695	1.8595	0.324711	2.43138	-2.12436	0.24514	1.32188	1.18436	-1.12728	-0.312666	1.85913	2.22511	0.651803	-1.64	-0.0249702	-1.1476	1.40896	1.62965	0.178695	-1.19118	1.90241	-0.446153	-1.25665	-2.22875	1.58851	-0.178422	0.465912	2.9466	-1.53236	0.465157
TCGA-A2-A0CQ	3	-1.80177	-1.02939	0.75518	-0.636498	-0.672787	1.62915	-0.321706	0.0526224	0.876086	-0.67793	-2.2559	-1.61986	0.88136	1.45245	0.359462	-0.471637	0.318033	-0.463555	1.23513	0.150557	0.61337	1.55146	-1.12632	0.0278403	0.453947	1.58722	0.0187428	-0.782824	1.08594	0.674345	0.718298	-0.644939	0.0044968	-1.49886	-0.898548	-0.280694	-0.345494	-0.49313	0.217941	1.43269	-0.53136	-0.531277	0.372924	-0.0312757	0.340192	0.722386	-0.614081	0.124555
TCGA-B6-A0RU	3	0.457009	0.290772	-0.166455	-0.843623	0.631339	-0.0898976	0.118645	-0.409107	0.0749169	0.47604	-0.0162249	0.228829	-0.691669	-0.177719	0.252766	-0.907988	0.226817	0.102359	-0.638146	-0.725982	0.938032	-0.377924	0.462396	0.0331586	-0.794284	-0.0234381	1.03166	-1.12791	-0.999753	-1.3048	0.424916	0.626214	0.0657735	0.126728	-0.36362	-1.58678	-0.180637	0.917493	-0.0714647	0.264909	1.27092	1.36653	-0.773837	-0.0345325	0.614468	-1.33773	1.11169	0.721503
TCGA-AO-A12F	3	2.74137	3.72263	-3.53327	-0.25485	-0.686934	-3.6127	-2.52195	-2.60748	-2.86885	3.34964	2.21331	4.12297	0.44864	-4.07169	2.13232	-1.10533	0.961663	-0.882009	-4.29981	-2.87843	1.36919	-3.83895	3.84059	-1.20516	1.61004	-1.89756	1.64072	-0.460487	-3.89878	-0.947974	-0.0974831	-0.235124	-1.68016	3.76245	1.13507	0.169155	2.74929	2.94921	-1.72507	-2.8151	2.11595	0.930435	1.3209	3.14562	2.5664	-0.695384	2.46133	-1.72043
TCGA-AR-A0TY	3	-0.883805	-1.77494	2.022	0.0464079	-0.525818	1.37494	-0.200658	1.66695	1.40001	-1.95891	-1.39132	-1.32252	0.650994	1.39418	-0.30094	0.241148	0.0644692	-0.609417	1.66134	1.92524	-0.480682	1.9817	-1.59572	1.25216	0.215638	0.32245	-0.983366	-0.198661	1.77547	0.514025	0.457803	-1.31008	1.58902	-1.4066	0.754679	0.142138	-0.0173655	-1.98823	1.33468	0.100966	-0.951391	-0.799194	-0.00622284	-0.802917	-0.483645	1.21404	-1.75065	-0.307973
TCGA-BH-A0B7	3	-0.408744	-0.258506	0.421392	1.12685	0.139361	0.270118	0.0779763	0.934321	-0.0428324	-0.408868	0.378955	0.0342487	-0.43028	0.0156729	0.0169759	0.999778	-0.768441	-0.359452	0.515539	0.528793	-1.09146	0.161888	-0.0441393	0.418147	-0.0209157	-0.238685	-0.973708	0.921388	0.638031	0.131085	-1.13502	-0.200802	0.151672	0.103914	0.422185	0.717434	0.163539	-0.58871	0.512717	-0.360456	-0.85477	-0.10162	-0.0600089	-0.254143	-0.948245	0.0256074	-0.992402	-0.363668
TCGA-E9-A1QZ	3	-0.399273	-1.26837	1.65295	-2.48313	-0.881619	1.41549	-0.501605	1.7592	0.539902	-1.65666	-0.522975	-0.74757	1.09954	0.682978	-0.0573681	-1.39086	2.62055	-0.339814	1.37078	1.07772	2.30495	1.13798	-1.07043	0.47102	0.0592784	0.091675	-0.222729	-2.53846	0.959357	0.390151	1.75698	-0.604199	0.229963	-0.193126	0.874844	0.945339	0.135274	-0.529756	1.93155	-0.207421	-0.0804625	0.60729	0.332794	0.0381373	1.99268	0.824421	-0.501057	0.806949
TCGA-A8-A095	3	-0.258788	-1.15982	1.56842	0.0328591	-0.0637334	0.467328	0.377846	1.15641	0.495622	-1.50757	0.595356	-0.189525	-0.168038	0.679145	-0.597698	0.852838	-0.707621	-0.0218459	0.864899	1.2076	-1.0931	0.672247	-0.903716	0.932188	-0.349195	-0.640017	-1.32877	1.52029	0.638956	1.01197	-0.81877	-0.5946	0.976564	-0.399211	1.00463	0.700838	-0.517431	-0.897397	0.834671	-1.08336	-1.235	-1.30419	-0.140056	-0.931569	-1.28133	0.922481	-0.875518	-0.283439
TCGA-A8-A08C	3	-1.78954	-2.66536	2.79886	-2.41764	-1.90779	2.8299	-0.851138	2.20228	1.93232	-3.29234	-1.63997	-1.66627	2.69667	2.55783	-0.19877	-1.09216	2.36489	-0.465393	2.75937	2.48356	1.80977	2.75617	-2.58239	0.683605	0.527506	0.683564	-1.1082	-1.62296	2.1373	1.59524	2.08147	-1.66579	0.921721	-1.91478	0.215822	0.859398	0.738536	-2.08827	1.99127	0.195114	-0.985433	-1.62052	1.16705	-0.46329	1.25789	2.61272	-2.01574	-0.941618
TCGA-AN-A0XL	3	-2.23119	-0.13698	-0.932891	-0.902548	-0.667169	1.55333	0.144867	-0.71349	1.01838	0.635861	-2.10573	-1.52109	1.01634	1.52636	0.659495	-1.65198	0.607368	0.25716	0.517231	-0.977623	1.45711	1.20151	-0.725805	-0.408638	0.468313	2.44182	1.38745	-1.4951	-0.141581	-0.0391758	1.47169	0.0215721	-0.834559	-0.966783	-2.29801	-0.821903	-0.874161	0.960426	-0.304691	1.98555	0.94875	0.558754	0.189893	0.0213591	1.05932	0.0216482	0.698386	0.719795
TCGA-BH-A0HK	3	-1.61585	0.204145	-1.15003	0.686732	0.667673	0.469391	0.474101	-1.50087	0.848802	1.0429	-1.36514	-1.1761	-0.515227	1.08928	1.00317	-0.034667	-0.935936	0.0610369	-0.513797	-0.929512	-0.527138	0.602171	-0.00886297	-0.213481	0.367959	1.63646	0.739337	0.495065	-0.58763	-1.07579	-0.539383	0.294951	-0.738284	-0.528807	-1.12335	-0.432757	-1.59724	1.25631	-0.7239	1.44238	0.412016	1.07709	-0.065752	-0.180153	-0.709697	-1.3696	0.744715	2.17904
TCGA-HN-A2NL	3	1.75452	0.449319	0.14326	0.581835	0.474941	-1.25761	-0.295408	0.525821	-0.769372	-0.20467	1.32995	1.5437	-0.658018	-1.31444	0.53262	0.494392	-0.471199	-0.246149	-0.550624	0.135348	-1.0652	-1.28689	0.588583	0.560111	0.0269655	-1.58542	0.695147	0.764248	-0.216926	-0.481161	-1.1133	-0.352793	0.545988	0.589894	0.892762	-0.9556	0.813396	-0.288814	0.407723	-1.44209	1.31192	-0.125877	0.139718	0.500532	-0.316483	-1.16686	0.675557	0.15068
TCGA-AC-A3YI	3	-1.67655	0.738775	-1.80638	1.29661	1.05057	0.122576	1.41498	-1.80734	1.00116	2.15221	-1.08207	-1.08709	-1.10123	0.938684	-0.393676	-0.740308	-1.4145	1.69266	-0.95232	-1.33506	-0.750324	-0.20819	0.338294	-0.734433	-0.545985	2.11462	0.767275	0.901013	-1.50237	-0.934039	-0.343737	2.05918	-0.774987	-0.211761	-1.43635	-0.80345	-2.33526	1.65417	-1.02779	1.04337	0.462049	0.92334	-0.618823	-0.466188	-0.798651	-1.57701	0.966726	2.99248
TCGA-AO-A03M	3	0.724906	1.7127	-1.23125	0.319677	-0.493099	-1.44028	-1.10673	-0.43285	-1.89173	1.33233	0.783026	1.78646	-0.0262877	-1.3906	0.991582	-0.153341	-0.284735	-0.320531	-1.16967	-1.49989	0.0493763	-1.63764	1.50554	-0.422398	1.10238	-0.822747	1.42734	0.237922	-1.47802	-0.148185	-0.00980117	0.172848	-1.23451	1.77314	0.132417	0.866948	1.34354	1.11677	-0.517746	-1.3116	1.43094	-0.0302408	0.645298	0.907471	0.532698	0.347182	1.3441	-1.31733
TCGA-A1-A0SM	3	1.13903	1.19341	-0.34265	0.0709255	0.0944303	-1.03595	-0.606582	-0.341002	-0.331835	0.412776	0.982159	1.25498	0.153514	-1.03561	0.317955	-0.0803481	0.0175026	-0.0103099	-0.946771	-0.478791	0.378716	-1.04454	0.729378	-0.0275873	0.410178	-1.09519	0.364871	0.167392	-0.482914	-0.271278	-0.205899	0.193513	-0.278788	1.07401	0.60866	-0.358087	0.860327	0.211805	0.00708199	-1.19691	0.804689	-0.452518	0.337823	0.635282	0.497389	-0.332605	0.63523	-0.362583
TCGA-E9-A226	3	-1.03985	0.123006	-0.0489542	-0.0112935	0.450556	0.251542	0.970197	-0.376686	-0.000166851	0.155125	-0.552763	-0.699127	-0.29667	0.400244	-0.794057	0.40058	-0.440536	1.05215	0.506764	-0.358344	-0.197465	0.0879874	-0.0846407	-0.338337	-0.350403	0.905962	0.203024	0.289911	0.394312	0.508328	-0.13169	1.17648	-0.125589	-0.25371	-0.631515	-0.353016	-0.679389	0.185626	-0.0505763	0.514832	-0.0115586	0.0171135	-0.21112	-0.504569	-0.188688	0.303359	0.0488636	0.137521
TCGA-A7-A0CG	3	-0.885727	-0.149368	-1.04152	0.544373	0.599879	0.36434	0.601068	-1.21704	1.30673	0.988932	-0.145735	-1.16414	-0.64599	1.17242	0.752118	-0.510007	-0.627152	0.0849973	-0.546357	-0.546708	-0.0511004	0.793235	-0.359332	0.24811	-0.586751	0.861139	0.0955229	-0.149774	-0.884531	-1.59619	0.0497678	0.17243	-0.00812398	-0.435202	-0.802108	0.204055	-1.34215	0.874093	0.112856	0.759756	0.0970719	1.72466	-0.985522	-0.457731	-0.577959	-1.73152	0.390342	1.71634
TCGA-BH-A28O	3	-1.25465	-0.328084	-0.788885	0.644259	0.972258	0.535964	0.786254	-1.2619	1.40242	1.0615	-1.45141	-1.45871	-0.748352	1.10475	-0.0928163	-0.298424	-1.07703	0.552033	-0.318822	-0.465623	-0.556657	0.757576	-0.212016	0.0379041	-0.389004	1.83208	0.552546	0.338943	-0.36451	-1.33067	0.0415441	0.824004	0.0905558	-1.03674	-1.43197	-1.14975	-1.60139	0.688706	-0.631183	1.93313	-0.0389853	1.38341	-0.908047	-0.666793	-0.919551	-0.952969	0.480325	1.48147
TCGA-AO-A1KQ	3	-1.01265	-1.83155	2.1108	-0.579686	-1.21031	1.34778	-0.93022	1.89112	-0.0223318	-2.52128	-0.652135	-0.663849	1.27653	1.13851	0.414434	0.813233	1.09221	-1.47729	2.16687	1.2651	0.394308	1.59774	-1.30525	0.992475	1.05542	-0.669522	-0.285147	-0.797101	2.40358	0.973059	0.626957	-1.75479	0.767227	-1.07001	1.3393	0.797178	0.674819	-2.02507	1.43179	-0.663812	-0.469678	-0.918124	0.508269	-0.596352	0.0350787	1.34822	-1.08158	-0.761178
TCGA-E2-A15R	3	-1.32139	-0.648133	0.397907	-0.407028	-0.757153	1.26656	-0.387111	0.3676	0.459123	-0.628267	-1.36807	-0.895038	1.0318	0.875285	0.270143	-0.735365	0.363064	-0.161286	0.886058	0.252857	0.340321	1.18137	-0.84975	-0.121586	0.59871	1.0892	0.116198	-0.627722	0.709009	0.245029	0.755048	-0.483138	0.0279801	-0.791446	-0.305821	-0.0966222	0.0379426	-0.369003	0.542466	0.451533	0.131902	-0.290511	0.721666	0.0515418	0.421784	0.622844	-0.302815	0.212052
TCGA-E9-A1RC	4	-1.46707	0.180376	0.231275	-2.18286	-0.628875	0.6355	0.139335	-0.209352	-0.506777	-0.330416	-1.6082	-0.0636207	0.938039	-0.00339912	-0.691433	-0.134525	2.05602	1.2507	0.556949	-0.614481	1.77314	0.131801	0.0568696	-1.20959	-0.0226957	1.69347	0.707336	-0.970668	-0.295688	1.08292	1.64499	0.842221	-0.544021	0.55682	-0.768107	-0.44028	-0.321628	0.786227	0.0196539	0.888572	0.483692	-0.148664	0.688162	0.204767	1.41945	1.80891	0.509209	-0.814037
TCGA-D8-A13Z	4	0.812466	0.401907	0.343762	0.107394	1.19721	-0.53115	0.602854	1.06603	-1.22491	0.00362367	1.92206	0.855563	-0.601642	-0.732049	-0.522447	0.542303	0.197995	0.637478	-0.0855966	0.0256572	-0.323591	-1.01823	0.876256	0.0710909	-0.915608	-1.40626	0.333087	0.327519	-0.389509	0.0629178	-0.509467	-0.0273044	0.194157	0.896357	1.00535	-0.134559	0.400846	0.0644992	0.457263	-1.39648	0.686477	0.544604	-0.728243	-0.341674	-0.292854	0.176959	0.3058	-1.34424
TCGA-C8-A12V	4	1.33913	1.13325	-0.535892	2.32536	0.909264	-1.90619	-0.895072	-0.394097	-1.20392	0.56547	2.18801	1.95908	-0.838701	-1.82211	1.36478	2.08943	-1.98182	-1.33183	-1.67436	-0.227104	-2.15214	-1.91761	1.6746	0.192125	0.234671	-2.24171	-0.0757812	1.93251	-0.940437	-0.111122	-2.47243	-1.07826	-0.207116	1.54564	2.45318	0.207388	1.90053	0.20545	-0.689926	-2.43444	0.403927	0.284423	-0.0868433	1.0376	-1.51731	-0.473847	0.566606	-1.66011
TCGA-AR-A252	4	0.398136	-0.820747	1.22409	1.78869	0.890851	-0.342669	0.456877	1.28045	0.555273	-1.00262	0.947998	-0.339456	-1.36199	0.0702653	-0.0669383	1.09856	-1.35535	-0.270201	0.465101	1.29753	-1.76589	0.134051	-0.608316	1.80412	-0.648903	-1.25797	-0.79197	1.33982	0.805611	-0.765235	-1.2882	-0.383768	1.07858	-0.491934	1.33907	0.635899	-0.324579	-1.3618	0.306734	-0.948065	-0.363923	0.667059	-1.37368	-0.901166	-1.85117	-0.987561	-0.833301	0.527751
TCGA-D8-A1JH	4	-0.801645	-0.20526	0.324188	-0.123164	0.296301	0.79475	0.807105	0.510011	-0.332767	-0.287408	-0.0341045	-0.520639	0.0561645	0.633663	-1.18864	0.0487525	0.0816144	0.908972	0.857583	0.0997587	-0.287083	0.275137	-0.118411	-0.356182	-0.646381	0.159014	0.344165	0.0808409	0.681645	1.03144	0.225016	0.197033	0.153441	-0.156707	0.195703	-0.111527	-0.606371	-0.388761	0.0403	-0.0122464	0.224048	-0.544347	0.171647	-0.585858	-0.352104	1.05047	-0.321612	-0.562021
TCGA-BH-A0HW	4	-0.535103	0.455222	-0.304782	-1.23751	-1.55915	0.273158	-1.66969	-0.620781	-0.438542	0.0330596	-1.05213	0.504668	1.42693	-0.299097	1.48153	-0.522779	1.12609	-1.51295	-0.208545	-0.503159	1.32289	-0.0725487	0.095844	-0.440201	1.20564	0.230837	0.207461	-1.07769	-0.741495	0.514033	0.670506	-1.34382	-0.915477	0.634838	0.298839	-0.266085	1.42843	0.795192	-0.45984	-0.0423028	-0.0612463	-0.537028	1.05006	1.40149	1.17346	0.988701	0.394019	-0.855865
TCGA-AR-A5QM	4	-1.14856	-0.194419	-0.180845	0.640336	0.601896	0.468649	0.365343	-0.513382	0.321764	0.212108	-0.928181	-0.859274	-0.419378	0.59271	0.12797	0.219526	-0.459543	0.24714	0.215304	-0.131802	-0.504726	0.501888	-0.389022	0.0230407	-0.119539	1.0669	0.0148773	0.368295	0.0753044	-0.214461	-0.426665	0.318095	0.0567453	-0.706624	-0.707305	-0.694183	-0.789959	0.12152	-0.0744653	0.974148	-0.237169	0.452299	-0.113784	-0.262867	-0.533489	-0.62059	-0.0826907	1.34814
TCGA-A2-A0CS	4	-1.8206	-0.447144	0.101321	0.691997	1.94681	1.02735	2.96053	0.539541	-0.0105502	0.583161	-1.47777	-1.90083	-1.92351	1.00337	-2.68837	0.367416	-0.767596	3.16104	1.3714	-0.421054	-0.538323	0.583993	-0.156138	-1.10571	-2.23879	2.21034	-0.0434601	0.856002	0.422033	0.729757	0.229419	2.96866	0.226679	-0.89753	-1.73424	-0.920273	-2.83736	-0.109247	-0.773408	1.31885	-0.299339	0.499449	-0.803204	-2.0838	-0.931569	-0.25273	-0.49766	1.50214
TCGA-A2-A0T1	4	0.44611	-1.44354	1.80761	0.565	0.901478	0.679192	1.11882	2.09187	0.210963	-1.16614	1.21995	-0.962365	-0.827911	0.8523	-1.37952	0.00329192	-0.607093	0.842541	1.39623	1.36631	-1.17073	0.79678	-1.26303	1.2017	-1.45135	-1.2275	0.507554	0.537645	1.314	-0.622342	-0.0530461	-0.184287	1.20593	-0.906591	0.412909	-0.00776924	-0.200215	-1.36435	0.751481	-0.574979	0.663311	0.760365	-1.1057	-1.55974	-1.3904	0.0512339	-0.776203	-0.767277
TCGA-E9-A1NC	4	-0.0720065	0.590718	0.150868	-0.438557	2.02244	-0.562282	2.45363	0.800272	-1.22839	0.376733	1.10339	-0.0418507	-2.54604	-0.228962	-1.97448	0.0327588	-0.702466	2.15016	0.142128	-0.631973	-0.109334	-1.5659	1.07103	-0.363307	-2.64007	-0.239669	1.34969	0.673839	-1.25869	-0.424941	-0.0483838	2.35456	-0.214702	1.08726	-0.249689	-0.42368	-2.26698	0.92797	-0.321141	-0.311245	1.73413	0.834342	-2.0124	-1.34721	-0.726385	-0.997571	1.37978	0.48573
TCGA-A8-A097	4	-1.56097	-1.33309	1.47461	-0.317648	0.491082	1.18503	0.928915	1.06805	0.526367	-1.65861	-0.908847	-0.810233	-0.58578	1.51079	-1.30677	0.557054	-0.236316	1.0978	1.62556	1.11331	-0.529589	0.831264	-1.03737	-0.357828	-0.743707	0.888566	-0.134194	1.092	0.0987014	0.820321	-0.407539	0.980607	-0.226523	-0.358569	0.583733	0.484021	-1.00437	-0.176795	-0.120068	-0.507916	-0.0965904	-0.303442	-0.544104	-1.37331	-0.805475	0.772256	-0.374096	-0.420098
TCGA-B6-A0RE	4	0.526223	-0.479684	1.13859	-0.233871	1.14371	-0.283266	0.55571	0.949431	-0.481401	-0.993142	1.00669	0.341385	-0.529264	-0.290083	-0.293943	-0.348738	0.544212	0.326351	-0.043446	0.644889	0.0491829	-0.472875	0.178196	0.438773	-1.17812	-1.05777	0.460659	-0.153239	-0.238247	-0.608571	0.116881	0.152055	0.54406	0.441278	1.20124	0.0462172	-0.136239	-0.155697	0.53903	-1.37441	0.64481	0.529309	-0.967961	-0.496199	0.190926	-0.401209	0.468769	-0.00907282
TCGA-AO-A0J5	4	-2.19613	0.662527	-0.783534	-1.40974	-0.0947228	1.25659	0.621859	-0.337329	-1.03351	1.20668	-1.35371	-1.19472	0.200983	0.779524	-0.478467	-1.42808	0.430761	1.1465	0.608931	-1.79565	1.25705	-0.0771206	0.658099	-1.28408	0.147711	2.09058	0.506491	-0.877222	-0.442063	1.44747	0.801493	1.28649	-1.61449	0.344497	-2.45976	-0.392016	-0.2305	1.18468	-1.11244	1.98726	0.04925	-0.699765	0.812026	-0.00121517	1.20291	1.04128	0.416787	-0.358324
TCGA-B6-A0I5	4	-1.94495	0.202067	0.0452735	-0.916783	0.387521	1.09269	0.480667	0.0929721	-0.779184	0.508449	-1.00655	-1.04718	-0.0845371	0.17497	-0.0094298	-0.664152	0.202532	0.0611577	0.503255	-0.998994	0.122989	0.143973	-0.285854	-0.684204	0.0290392	1.7062	1.44791	-0.238061	-0.331899	0.329108	0.171285	0.0541153	-0.465448	-0.251632	-1.90499	-1.50606	-0.347375	0.705117	1.03896	1.7027	1.14507	-0.0852471	0.585534	-0.170814	0.0856897	0.0682405	0.539463	-0.0605278
TCGA-OK-A5Q2	4	-1.1438	1.1888	-1.51674	0.624753	0.183969	-0.160479	0.640638	-1.63604	-0.647785	1.48602	-1.04641	-0.179115	-0.512581	-0.24635	0.207502	-0.490578	-0.822434	0.894534	-0.877341	-1.6436	-0.155569	-0.399715	0.727637	-0.892561	0.0910468	1.60161	1.23751	0.283524	-0.998359	-0.474039	-0.400561	1.10281	-1.13293	0.439657	-1.32996	-0.745054	-0.771045	1.4534	-1.39723	0.703501	1.02159	0.670297	0.188473	0.221113	0.0778366	-0.585382	1.21125	0.515155
TCGA-LL-A5YM	4	-1.5193	0.697153	-0.430529	-1.9203	-2.12988	1.19883	-0.30915	-0.344587	-0.860416	0.0629317	-0.721422	0.0897039	1.1766	0.544079	-0.129129	-0.586485	1.26598	0.377067	0.481586	-1.02894	1.14552	-0.0680034	0.399097	-1.45106	0.657008	0.963494	-0.613442	-0.481061	-0.685083	1.91363	0.741581	0.309801	-1.89459	1.11412	0.0122922	1.45849	0.696411	1.14721	-1.17607	-0.355328	-0.87003	-1.07206	1.23657	0.532517	1.21708	1.82227	-0.373761	-1.37383
TCGA-EW-A1IY	4	-0.644148	0.909316	-0.875036	-0.334288	0.0839875	-0.218678	0.133393	-0.0810628	-1.16519	0.851135	-0.0436163	0.463055	-0.397501	-0.539923	-0.350381	-0.368189	0.148991	0.558083	-0.208005	-0.955952	0.333956	-1.04534	0.86178	-1.26081	-0.186364	0.312317	0.73765	-0.0203505	-0.79809	0.433986	0.120305	0.666463	-1.54309	1.2683	0.132972	0.412966	-0.00824286	1.45063	-0.517175	-0.352409	0.639118	0.194887	0.358208	0.121236	0.279276	0.027839	0.778618	0.340535
TCGA-LL-A7T0	4	-2.19485	2.27921	-2.26203	-0.892538	-2.97753	0.657068	-1.88084	-2.12896	-1.60834	1.61874	-1.9636	0.539666	2.08751	-0.555023	1.93798	-0.397244	0.66136	-0.761498	-0.769181	-2.35285	1.08022	-0.426127	1.29755	-2.67939	2.77919	2.25428	0.319273	-0.0431004	-1.43778	1.86311	0.337739	-0.272536	-3.22543	1.69545	-0.639297	0.775135	1.84481	2.42999	-2.44353	0.129626	-0.215975	-1.3155	3.18013	2.41186	1.68218	1.84465	0.484144	-0.580293
TCGA-EW-A6SD	4	0.0421043	0.809934	-0.153863	1.53961	-0.103975	-0.894825	-0.885923	-0.567971	-0.766955	-0.267538	1.00124	1.09912	-0.00564282	-0.927314	1.26602	1.22687	-1.38728	-0.954537	-0.9504	-0.180992	-1.66583	-0.595403	0.90644	0.38906	0.944451	-1.06109	-0.157979	1.62717	-0.245476	0.521528	-1.62139	-0.986055	-0.195856	0.826335	1.425	1.21688	1.65548	-0.0306943	-0.568437	-1.74284	0.250183	-0.554807	0.413944	0.92219	-1.05652	0.350467	0.18134	-1.0236
TCGA-E2-A10F	4	-0.870569	-0.628976	-0.409869	0.834658	0.559438	0.488302	0.0236883	-0.358422	0.727193	0.738871	-1.52474	-1.07751	-0.606645	0.507166	0.557319	-0.140543	-0.434965	-0.0760905	0.0196187	0.157081	-0.134439	0.770874	-0.537445	0.00216274	-0.272842	1.17128	-0.316818	-0.0299809	-0.183123	-0.940457	-0.0064634	0.102493	-0.00371101	-0.846786	-1.04223	-0.984538	-0.420713	0.295869	-0.401808	1.15999	-0.710122	1.18959	-0.236104	-0.189456	-0.338601	-0.850709	-0.141722	1.17397
TCGA-A8-A06O	4	-1.4154	-2.11343	2.02141	1.19276	1.00722	1.67629	1.31057	0.995751	1.66033	-2.72699	-0.600101	-1.10512	-0.825097	1.83737	-1.26161	0.82926	-0.15837	0.997588	1.72663	2.05875	-1.54999	1.68478	-1.89391	1.10389	-0.997802	0.866005	-1.30375	1.63914	0.528604	0.620965	-1.36027	0.6332	0.533787	-1.04213	1.93584	1.30742	-1.54371	-0.895581	1.33615	-1.21833	-1.26879	0.402191	-1.56579	-2.07454	-1.55953	-0.216747	-1.05675	2.43811
TCGA-E2-A2P6	4	-0.743111	0.980176	-1.29704	-0.162483	-1.16072	-0.290184	-1.2273	-1.37005	-0.803632	1.07524	-0.780735	0.442122	0.793969	-0.518481	1.52987	-0.669033	0.421538	-0.858975	-0.825958	-1.14281	0.8573	-0.43835	0.423653	-0.814077	1.46545	0.762561	0.635943	-0.694838	-1.10496	-0.191341	0.0856795	-0.304488	-1.48713	0.785305	-0.50917	0.148671	0.591163	1.54726	-0.897236	0.181767	0.365866	-0.0444778	1.20388	1.29362	1.14085	-0.321565	0.722725	0.573112
TCGA-EW-A6SC	4	-0.618145	-0.0463226	-0.0444768	0.536086	0.793106	-0.124533	0.863352	0.00259369	0.510758	0.30756	-0.359595	-0.463297	-1.07398	0.386819	-0.648974	0.155638	-1.04793	0.822115	-0.0434891	0.148493	-0.828225	-0.142787	-0.111076	0.118777	-0.858594	0.375663	-0.0938073	0.760861	-0.482916	-0.362187	-0.0218481	0.777527	0.303276	-0.229288	-0.15323	-0.41051	-1.04782	0.27739	-0.561675	0.269427	-0.0499022	0.457436	-0.870113	-0.818545	-1.15898	-0.634921	0.106882	0.405914
TCGA-PL-A8LX	4	1.74565	2.29507	-0.735607	-0.809646	0.803419	-1.83384	0.193079	-0.588604	-1.33356	1.20358	2.12109	1.88456	-1.37467	-2.47318	0.509017	1.37545	-0.36528	-0.162104	-1.96865	-0.716456	0.346046	-2.85687	1.96822	-0.632109	-0.838285	-1.34456	0.439226	0.687459	-2.9794	-0.665889	-0.716429	0.389921	0.0978463	1.96053	1.11566	-1.36849	-0.137841	2.10809	-0.348515	-1.59536	1.48173	-0.635405	-1.26428	-0.0839064	0.0165362	-1.19196	1.9801	0.258649
TCGA-A8-A08O	4	-2.13058	-2.77674	2.86137	-1.69751	-0.0935947	3.13623	0.713047	2.14514	1.91211	-2.4217	-1.30281	-2.38603	1.05775	2.9282	-1.87619	-0.98345	1.06355	0.917937	2.71998	2.1427	0.848221	2.75387	-2.61601	0.340719	-0.573847	1.33257	-0.365696	-0.85283	1.96042	1.83579	1.46726	0.109552	0.880936	-1.91314	-0.496792	0.179975	-0.710063	-1.79702	1.34169	0.755172	-0.753192	-0.951031	0.143477	-1.96088	0.292149	2.04535	-2.15383	-0.753239
TCGA-BH-A0AV	4	1.00978	-0.463828	0.813893	0.518348	1.86926	-0.674401	1.11513	1.19296	0.22391	-0.0603508	1.37778	-0.128518	-2.12634	-0.191581	-0.676117	0.520957	-1.04828	0.649629	0.0732897	0.832083	-1.41067	-0.891264	0.240815	0.821505	-1.94079	-1.34634	-0.203094	0.799194	-0.306964	-1.0026	-0.541287	0.798607	1.27171	-0.17959	0.200047	-0.832622	-0.834722	-0.382339	-0.0783702	0.0644379	0.120423	0.734064	-1.96718	-1.37426	-1.54992	-1.59873	0.0667879	0.803817
TCGA-AN-A0AS	4	0.0621308	-1.16536	1.80708	-1.16043	0.15947	0.722296	0.439453	1.37043	0.499371	-1.8564	0.435858	-0.33871	0.106683	0.499422	-0.77361	-0.072229	1.73828	0.425603	1.05717	1.51435	0.690717	0.869969	-0.851125	0.928748	-1.15578	-0.390844	-0.863545	-0.596108	0.73503	0.663886	0.609276	-0.438334	1.07505	-0.265753	1.18887	0.530733	-0.592027	-1.1914	1.45214	-0.31905	-0.581741	0.0615023	-1.02443	-1.05499	0.378293	0.265914	-0.976149	0.718885
TCGA-BH-A18M	4	-1.33347	-1.48645	1.43215	-0.718686	1.99706	1.8702	3.19981	1.90125	0.610709	-0.505798	-0.636801	-2.15458	-1.34529	1.53712	-2.97501	-0.913231	0.0396106	2.41592	1.97747	0.243748	-0.217152	1.43988	-1.63972	0.133453	-3.17277	1.34754	1.35617	-0.0109859	1.31097	-0.802899	0.809231	1.62857	1.30351	-1.50354	-1.52662	-2.05176	-2.47909	-1.0525	0.990897	1.82805	0.692366	1.4336	-1.82046	-2.66823	-0.91723	-0.134524	-0.582526	-0.0828628
TCGA-C8-A8HR	4	-0.46055	0.505	-0.40896	1.38168	2.77649	-1.15524	2.27773	-0.638794	-0.096619	0.630715	0.252404	0.338162	-2.02651	-0.381112	-1.08141	0.37358	-2.12467	1.96453	-1.20989	-0.896287	-1.30045	-0.892767	1.05338	-0.1582	-1.23911	0.0020277	-0.220004	1.54125	-0.58654	0.460768	-1.44954	2.23101	-0.000726813	0.508699	-0.0151369	-0.0618145	-1.42314	-0.0643969	-1.1765	-0.756207	-0.882596	-0.0226371	-0.87212	-0.596458	-1.58775	-0.110256	0.474542	0.364833
TCGA-B6-A0X0	4	-0.388308	-0.11176	-0.366958	-0.251422	0.672013	0.409113	0.358362	0.0984379	0.254752	0.798683	-0.88823	-0.678197	-0.361645	0.311246	0.35025	-1.14384	0.21456	0.267852	-0.335122	-0.582721	0.970111	-0.0536952	-0.157515	-0.271245	-0.560863	1.20179	1.6016	-1.2613	-0.999327	-1.61682	0.403393	0.328479	-0.189412	-0.243994	-1.73787	-2.2896	-0.614242	0.99414	-0.104486	1.27416	1.34334	1.70096	-0.863462	-0.412222	0.717784	-1.46645	0.988658	0.600431
TCGA-AC-A8OR	4	0.297691	1.96542	-2.5429	-2.71329	-2.75207	-1.6833	-1.29806	-1.56934	-0.389353	3.06751	-0.379028	1.97042	1.04001	-1.5148	0.965374	-1.85328	1.56216	0.0219392	-2.55229	-2.07111	2.95169	-1.89821	1.52879	-0.405542	0.953512	0.531358	1.00216	-1.88138	-4.17555	-0.684905	2.08235	0.449994	-1.53263	2.48436	-1.1439	0.278427	0.984485	3.91292	-1.39413	0.451311	0.524634	1.16919	0.494288	1.6779	1.56622	0.97388	2.45502	-2.27639
TCGA-AO-A0JC	4	1.36385	0.758814	-0.289005	1.63017	-0.0987497	-1.31823	-1.02266	-0.429475	0.0717558	0.522487	0.816636	0.756779	-0.645771	-1.32785	1.76276	1.10628	-1.6177	-1.66461	-1.35569	-0.308574	-1.79304	-0.983843	0.609353	0.374054	0.622375	-1.039	0.0887889	1.13656	-0.649325	-1.55088	-1.90257	-1.11134	0.291089	0.610267	1.03886	-1.00177	1.43816	-0.0336335	-0.449969	-0.535177	0.270003	0.687164	-0.290519	0.756996	-0.906936	-1.28717	0.38226	-1.17673
TCGA-E9-A1N5	4	-1.24398	-1.65725	1.96266	0.165051	1.15032	1.2981	2.56801	1.90275	1.89099	-1.66495	-0.970103	-2.19276	-2.04915	1.5818	-2.48059	1.86173	-1.44514	1.59794	2.10217	1.39204	-1.6251	1.0313	-1.45171	0.909789	-2.48124	0.857051	-0.757185	1.47372	0.897194	0.395608	-0.694488	1.29008	1.73173	-1.51347	0.291245	-0.730195	-2.25791	-1.11614	0.30764	0.6826	-0.542869	-0.0159973	-2.34729	-2.63455	-2.24042	0.253382	-0.839708	-0.405898
TCGA-E9-A1R5	4	-1.52838	-1.25902	1.2904	-1.18904	1.02502	1.57106	1.13989	1.32387	0.821101	-1.02681	-1.04687	-1.39932	0.00491946	1.51563	-1.53009	-0.341284	0.42354	1.52075	1.70219	0.693822	0.303267	1.15802	-0.877003	-0.335729	-1.51122	1.15641	-0.00898988	-0.198214	0.820407	1.3054	1.06374	0.792666	0.72754	-0.773832	-0.572596	-0.600658	-0.753049	-0.469923	0.281189	1.34059	-0.365842	-0.522716	-0.538161	-1.15273	-0.26453	1.53693	-0.648923	-0.955642
TCGA-AO-A0JD	4	2.24899	1.84564	-1.06412	0.38396	0.420093	-2.10402	-1.49917	-0.48848	-2.29512	0.843354	2.85401	2.68754	-0.150028	-2.5504	2.00022	-0.064102	0.37999	-1.53046	-1.96884	-1.04502	-0.341967	-2.49359	2.19373	-0.672237	0.264944	-2.59519	0.333682	0.113619	-1.44447	-1.24986	-0.768334	-1.28786	-0.997192	2.5545	2.01198	0.475505	2.41862	1.21346	-0.0681445	-2.28213	0.74687	1.10308	-0.143192	1.47614	0.712824	-1.18039	0.977688	-1.11658
TCGA-AN-A0AT	4	3.28944	0.471783	0.360732	2.25417	0.964671	-2.52171	0.23173	0.564068	0.295951	-0.0998328	2.92954	2.02943	-2.18331	-2.31033	0.512416	2.24196	-1.57893	-0.578949	-1.96345	0.977121	-2.57046	-1.76809	0.569854	1.55564	-1.44774	-3.05582	-0.192197	2.1317	-1.02532	-2.61541	-2.65794	-0.563228	1.38778	1.01384	2.84075	-0.528712	0.979822	-0.274779	0.0987393	-2.89451	0.444708	1.96861	-2.23827	-0.267695	-2.04296	-2.53042	0.142171	-0.368896
TCGA-EW-A1J3	4	-0.206365	0.106178	0.0486224	-0.225846	-0.0192212	-0.200559	-0.35181	0.185653	-0.229607	0.0784423	-0.518965	-0.073316	-0.204227	-0.0465147	0.448474	-0.280682	-0.0396291	-0.375763	0.0334208	-0.134408	0.325146	-0.319277	-0.0773853	-0.206299	0.0291279	0.140479	0.672215	-0.34449	-0.208268	-0.265815	0.494585	-0.256165	-0.279294	0.293116	-0.0787917	-0.24391	-0.0169829	0.291883	-0.417139	0.154564	0.392686	0.39742	-0.171717	0.329409	0.22728	-0.375283	0.307088	0.141637
TCGA-BH-A0EE	4	2.06674	1.31856	0.028617	-0.0271777	0.167134	-1.28578	-0.596358	0.399696	-2.00697	0.075068	2.84044	2.27465	-0.242154	-2.27251	0.568997	0.482624	0.652215	-0.930831	-1.06272	-0.673055	-0.142945	-1.92408	1.16271	-0.54121	-0.342341	-2.6526	0.744382	-0.144341	-0.886111	-0.88145	-0.824589	-1.03251	-0.372716	2.11237	2.64661	0.1289	1.71485	0.672433	0.555837	-2.8048	1.02586	0.706948	-0.359536	0.732148	0.460886	-0.831646	0.596958	-1.14135
TCGA-BH-A0BD	4	-0.902317	-0.371848	0.268016	0.428943	0.809597	0.684866	1.38622	0.124062	0.439711	-0.303225	-0.627843	-0.947676	-0.678233	0.884196	-1.32243	0.166136	-0.627493	1.06838	0.714056	0.382203	-0.972569	0.322733	-0.424771	0.156476	-0.791301	0.630166	0.168055	0.718852	0.532069	0.307589	-0.142305	1.11546	0.282766	-0.763555	-0.283092	-0.691358	-1.51401	-0.460687	0.163288	0.519304	0.0259391	-0.0106608	-0.373089	-1.1779	-1.108	-0.0651849	-0.0862891	1.23667
TCGA-A8-A0A2	4	-3.42724	-1.58258	1.22052	0.248288	0.966171	2.04017	1.65188	0.747322	0.994635	-1.55726	-2.59853	-2.03949	-0.542643	2.79007	-2.02544	0.611524	-1.24943	1.58853	2.56602	0.693702	-1.38156	1.87035	-1.59017	-0.896458	-0.587163	2.71315	-0.132297	2.01639	0.575711	1.45264	-0.22128	1.56609	-0.305501	-1.34615	-0.526543	-0.107509	-2.03558	-0.395115	-0.424595	0.921224	-0.850537	-0.654433	-0.0837835	-1.97645	-1.93813	1.28494	-0.602193	-0.595187
TCGA-BH-A0DE	4	-1.47551	-1.49732	0.933875	-0.162792	0.711143	1.54969	0.539471	0.871181	1.14452	-0.56806	-1.41872	-1.98549	-0.401767	1.59847	-0.148724	-0.654349	0.174505	0.247247	1.41266	0.745577	-0.224407	1.29983	-1.30562	0.454646	-0.806206	1.15565	-0.496197	-0.765319	0.904366	-0.324016	0.529772	0.126407	0.818277	-1.63321	-1.3493	-0.959758	-1.01469	-0.658178	0.491094	2.22055	-0.76056	0.284291	-0.663	-1.11054	-0.282108	-0.652498	-0.763814	1.02226
[truncated: 165 more rows]
[truncated: 352 more columns]

## Sheet: SlideGraph^{inf} (CPTAC)
Patient ID	P_0_f0	P_1_f0	P_2_f0	P_3_f0	P_4_f0	P_5_f0	P_6_f0	P_7_f0	P_8_f0	P_9_f0	P_10_f0	P_11_f0	P_12_f0	P_13_f0	P_14_f0	P_15_f0	P_16_f0	P_17_f0	P_18_f0	P_19_f0	P_20_f0	P_21_f0	P_22_f0	P_23_f0	P_24_f0	P_25_f0	P_26_f0	P_27_f0	P_28_f0	P_29_f0	P_30_f0	P_31_f0	P_32_f0	P_33_f0	P_34_f0	P_35_f0	P_36_f0	P_37_f0	P_38_f0	P_39_f0	P_40_f0	P_41_f0	P_42_f0	P_43_f0	P_44_f0	P_45_f0	P_46_f0	P_47_f0	P_48_f0
[truncated: 120 more rows]
[truncated: 1,151 more columns]

[truncated: 6 more sheets: CLAM (TCGA), CLAM (CPTAC), AttMIL (TCGA), AttMIL (CPTAC), Quantitative Results (AUROC), Quantitative Results (Cos Sim)]
