# Supplementary material for: Cross-linking breast tumor transcriptomic states and tissue histology
Source: Cell Rep Med. 2023 Dec 19;4(12):101313. doi: 10.1016/j.xcrm.2023.101313 (PMC10783602; doi:10.1016/j.xcrm.2023.101313)
Supplement: Data S5. Prediction scores of SlideGraph∞ for downstream prediction tasks (PAM50 subtypes, receptor status, gene mutation and copy number alteration status, immune subtype and pathways alteration status), related to Figure 7) Implication of Image-based predicted gene group statuses for downstream pr [file mmc6.xlsx]

## Sheet: PAM50 Subtypes
Cross Validation result (TCGA-BRCA cohort)													Independent Validation result (CPTAC-BRCA cohort)
		Ground truth subtype label					Patient level prediction score for each subtype								Ground truth subtype label					Patient level prediction score for each subtype
Patient ID	fold_idx	Her2	Normal-like	Luminal B	Luminal A	Basal	Her2	Normal-like	Luminal B	Luminal A	Basal		Patient ID	Ensemble model id	Her2	Normal-like	Luminal B	Luminal A	Basal	Her2	Normal-like	Luminal B	Luminal A	Basal
TCGA-AN-A046	2	0	0	0	1	0	-1.88511	-0.512721	1.06362	-2.16384	1.07016		01BR001	0	0	0	0	0	1	0.440762	-0.773959	-0.0917029	-1.0774	1.40891
TCGA-C8-A12T	2	1	0	0	0	0	0.751239	0.491727	0.65893	-0.525479	-0.200918		01BR008	0	0	0	0	0	1	1.0421	-1.2627	-0.894848	-1.61527	3.40688
TCGA-A2-A04P	0	0	0	0	0	1	1.0171	0.00217459	0.505877	-1.08374	1.26996		01BR009	0	0	0	0	0	1	1.03383	-1.01699	-0.901086	-1.85172	3.39537
TCGA-A2-A0ET	0	0	0	0	1	0	0.0946172	-0.452454	0.374341	-0.462823	0.327393		01BR010	0	1	0	0	0	0	0.806127	-0.480628	-0.263155	-1.0592	1.0429
TCGA-A2-A0SU	2	0	0	0	1	0	-0.314625	-0.117843	0.0618787	0.372307	-0.436132		01BR015	0	0	0	0	1	0	0.512933	-1.03026	-0.285499	-0.55333	1.10126
TCGA-A2-A0T0	0	0	0	0	0	1	1.30922	-0.912782	0.976143	-2.66706	2.71304		01BR017	0	1	0	0	0	0	0.965417	-1.53967	-0.177195	-1.51435	2.03261
TCGA-A2-A1FW	4	0	0	1	0	0	0.548436	-0.476161	1.28001	-0.370448	-0.319296		01BR018	0	0	0	0	0	1	0.56192	-1.67859	-0.633421	-0.000623039	1.46408
TCGA-A8-A07I	0	1	0	0	0	0	0.348965	-0.59277	0.887296	0.0779312	-0.793494		01BR020	0	0	0	0	0	1	0.529752	-0.956176	-0.869272	0.538827	0.968812
TCGA-A8-A085	2	0	0	1	0	0	-1.40413	-2.10817	2.45961	0.931482	-2.85133		01BR023	0	0	0	0	1	0	0.0125545	-0.77195	-0.623743	0.263397	0.984398
TCGA-A8-A08B	2	1	0	0	0	0	0.852447	-2.02591	1.76495	-2.31113	1.72077		01BR025	0	0	0	0	1	0	0.0893033	-0.313446	-0.545577	0.501749	-0.160325
TCGA-A8-A08L	1	1	0	0	0	0	-0.668718	-1.30078	1.17021	0.0473307	-0.454038		01BR026	0	0	0	0	0	1	0.516603	-0.909678	-0.911662	-0.0425205	1.13165
TCGA-A8-A0A7	2	1	0	0	0	0	1.37942	-2.02306	0.200932	0.517083	0.193567		01BR027	0	0	0	0	0	1	1.28277	-1.32132	0.560828	-1.26835	1.35381
TCGA-AC-A23H	0	0	1	0	0	0	0.748624	-0.473997	1.2224	-0.853151	-1.30249		01BR030	0	0	0	0	1	0	1.07294	-1.09413	0.226373	-0.929047	0.939545
TCGA-AN-A0AT	4	0	0	0	0	1	1.69139	-0.593222	-0.297603	-2.83726	4.63069		01BR031	0	0	0	0	0	1	0.703487	-0.931956	-0.775058	-1.24824	2.09876
TCGA-AN-A0XW	4	0	0	0	1	0	-2.42496	-0.0717521	-0.1443	-0.542172	2.32361		01BR032	0	0	0	1	0	0	-0.886067	-0.248535	-0.417369	0.23602	-0.319245
TCGA-AO-A124	1	0	0	0	0	1	-1.09488	-0.526485	0.36834	-0.0275028	0.334962		01BR033	0	0	0	0	1	0	0.00954835	-0.377937	-0.5942	0.774211	-0.307906
TCGA-AO-A1KQ	3	0	0	1	0	0	-0.255948	-0.34355	0.980357	-0.478155	-0.492724		01BR040	0	0	0	0	0	1	1.10372	-0.796089	-0.715533	-0.66625	2.0106
TCGA-AR-A1AI	1	0	0	0	0	1	0.63957	-0.526183	-0.167587	-3.29189	4.60203		01BR042	0	0	0	0	0	1	-0.00831118	-1.12614	-0.0593567	0.648998	-0.297886
TCGA-BH-A0HF	0	0	0	0	1	0	-1.03555	0.07819	-0.887078	1.48829	-1.21951		01BR043	0	0	0	0	0	1	1.05085	-0.70606	0.301348	-0.384268	0.0618804
TCGA-C8-A278	2	1	0	0	0	0	2.63489	-0.758521	0.32047	-1.81405	1.94046		03BR002	0	0	0	0	1	0	-0.0288919	0.348816	-0.222627	0.559757	-0.793788
TCGA-D8-A1JP	0	0	0	0	1	0	0.176102	-0.458408	0.426221	0.490763	-1.36914		03BR004	0	0	0	0	1	0	0.76057	-0.274688	0.798128	-0.3961	-0.791614
TCGA-D8-A1XL	1	0	0	1	0	0	0.793956	-0.549079	0.138505	-1.5211	2.1537		03BR005	0	0	0	0	1	0	0.318934	0.169535	-0.880961	-0.217119	0.728855
TCGA-D8-A27G	3	0	0	0	1	0	-0.382935	0.297456	-1.01623	0.689802	-0.20672		03BR006	0	0	0	0	0	1	0.529065	-1.56677	-0.819396	-2.10162	4.02789
TCGA-D8-A27V	0	0	0	0	1	0	-0.280164	-0.0595643	-0.809355	1.65945	-1.74073		03BR010	0	0	0	0	1	0	-0.143793	-0.0106574	0.317435	0.257971	-1.37263
TCGA-E2-A14W	3	0	0	1	0	0	-0.442242	-0.0173013	0.634845	-0.381802	-0.147989		03BR011	0	0	0	0	1	0	-0.285331	0.720853	-0.0678847	-0.248554	-0.127811
TCGA-E9-A1R2	3	0	0	0	1	0	0.138042	-0.564564	1.63306	0.649498	-1.6913		03BR013	0	0	0	0	1	0	-0.926446	0.524701	-0.199728	0.672539	-1.14967
TCGA-E9-A3HO	1	0	0	1	0	0	-0.0980948	-0.194526	0.687753	-1.12172	1.04992		05BR001	0	0	0	0	0	1	1.12136	-1.11113	0.0721304	-0.349289	0.483829
TCGA-E9-A54Y	0	0	0	1	0	0	0.437604	-1.21339	0.786153	0.119727	-0.415503		05BR003	0	0	0	0	1	0	-0.118286	-0.0474484	-0.446505	0.00630841	-0.0868359
TCGA-EW-A1PE	0	0	0	0	1	0	-0.191074	0.356726	0.475746	1.00981	-2.23443		05BR004	0	0	0	0	1	0	-0.0743744	-0.0737798	-0.754838	0.578924	-0.286972
TCGA-LD-A74U	0	0	0	0	1	0	-0.921777	0.49434	-1.55816	1.70913	-0.539205		05BR005	0	0	0	0	1	0	0.288019	-0.227607	-0.722521	1.13592	-0.806976
TCGA-LL-A73Y	0	0	0	0	0	1	0.142546	0.340432	0.362461	0.618578	-1.32658		05BR009	0	0	0	0	1	0	-0.765011	0.572646	-1.1998	0.869807	-0.626783
TCGA-S3-AA17	2	0	0	1	0	0	0.067371	-1.15307	-0.919745	0.153915	1.37495		05BR016	0	0	0	0	1	0	-0.284938	-0.383607	0.287004	0.526815	-1.52521
TCGA-A1-A0SH	2	0	0	0	1	0	-0.721251	0.672919	-0.466877	1.07324	-1.5567		05BR026	0	0	0	0	1	0	0.22502	-0.259357	-1.16713	1.15965	-0.46735
TCGA-A1-A0SI	2	0	0	1	0	0	0.455533	0.42372	-0.686554	-0.0612779	0.233394		05BR029	0	0	0	0	0	1	-1.04867	-0.564285	-0.370275	-0.783917	1.40814
TCGA-A2-A25B	2	0	0	1	0	0	-0.102314	0.152215	0.75167	-0.459297	-0.81705		05BR038	0	0	0	0	1	0	1.39595	-0.40605	-0.00129716	0.0298354	0.256727
TCGA-A7-A26H	1	0	0	0	1	0	0.0141802	-0.810675	-0.572263	-0.660479	1.33112		05BR042	0	0	0	0	0	1	0.558798	-1.01654	-0.432633	-0.250539	1.25844
TCGA-A7-A6VW	0	0	0	0	0	1	-0.0200753	-0.348967	-0.680291	-0.539841	1.2109		05BR043	0	0	0	0	0	1	1.30385	-0.874723	-0.40462	0.18019	0.792265
TCGA-A8-A06X	3	0	0	1	0	0	2.29566	-1.67964	2.04853	-2.86869	1.62317		05BR044	0	1	0	0	0	0	0.819617	-0.434053	-0.587921	-0.562517	1.37991
TCGA-AN-A0XU	3	0	0	0	0	1	0.686267	-0.419122	0.880878	-1.39919	1.20251		05BR045	0	0	0	0	0	1	0.447185	-0.904783	-0.45743	1.35774	-0.559464
TCGA-AO-A0J4	0	0	0	0	0	1	0.780836	-0.0553587	-0.543318	-1.73103	3.28652		06BR003	0	1	0	0	0	0	1.08314	-0.784256	-0.431926	-1.02065	1.79855
TCGA-AO-A1KR	0	0	0	0	0	1	1.12318	0.477081	0.641988	-2.32822	2.43265		06BR005	0	0	0	0	1	0	0.318379	-0.834615	0.106114	0.335658	-0.575346
TCGA-AR-A0U4	3	0	0	0	0	1	0.986167	-0.995772	0.501941	-2.1556	2.63073		06BR006	0	0	1	0	0	0	-0.0466646	-0.0189736	-1.63135	1.11022	0.203522
TCGA-B6-A0X1	0	0	0	0	0	1	0.655282	-0.198622	0.877321	-2.29774	1.82037		06BR014	0	0	0	0	1	0	-0.406342	-0.0747125	-0.550789	1.25921	-1.25797
TCGA-BH-A0DS	0	0	0	0	1	0	-0.327294	0.530664	-0.0779713	0.526441	-1.05445		09BR001	0	0	0	0	1	0	0.740473	-1.07136	0.623772	0.412485	-0.675563
TCGA-BH-A0WA	1	0	0	0	0	1	0.404316	-0.975216	-0.391002	-1.0054	2.02036		09BR004	0	0	1	0	0	0	0.37269	-1.30214	0.33813	-0.412251	0.198249
TCGA-BH-A2L8	2	0	0	0	1	0	0.55401	-0.110834	-0.795707	0.455725	-0.0617129		09BR005	0	1	0	0	0	0	0.281026	-0.53826	0.424505	0.686828	-1.57424
TCGA-D8-A27M	1	0	0	0	0	1	0.825459	0.0586524	-0.356882	-0.897921	0.561616		09BR007	0	0	0	0	1	0	0.106775	-0.263172	-0.45784	-0.0429539	-0.121459
TCGA-E2-A1BD	1	0	0	0	1	0	-1.59801	-0.290201	0.809802	0.705816	-1.05248		11BR003	0	0	0	0	0	1	1.04241	-2.07877	-0.401678	-2.06688	3.76725
TCGA-E2-A1L9	0	0	0	0	1	0	-0.354373	0.113124	-0.594448	1.30705	-1.14727		11BR004	0	1	0	0	0	0	2.01082	-1.3249	0.216134	-0.433065	0.717489
TCGA-E9-A1NC	4	0	0	0	0	1	1.5164	0.891044	-1.04512	-0.0768589	0.58047		11BR006	0	0	0	0	1	0	-0.231687	0.136902	-0.338348	0.0689606	-0.133952
TCGA-EW-A2FR	3	1	0	0	0	0	-0.211453	0.400053	-0.333615	0.597045	-0.330768		11BR009	0	0	0	1	0	0	0.661094	-0.402757	0.016142	-0.311253	-0.181249
TCGA-GM-A2D9	2	0	0	0	1	0	-1.29741	0.593944	-0.65419	1.24252	-1.02011		11BR010	0	0	0	0	1	0	0.447347	-0.509136	-0.275167	-0.281256	0.559148
TCGA-LL-A5YP	1	0	0	0	0	1	0.75488	0.0390553	0.342494	-1.26091	1.39707		11BR011	0	0	0	1	0	0	1.18983	-1.27387	0.263218	-0.55167	0.370808
TCGA-LL-A8F5	1	0	0	0	0	1	1.89014	-0.461684	-0.696058	-2.64652	2.79663		11BR012	0	0	0	0	1	0	0.125308	-0.586545	0.327284	-0.414916	-0.135661
TCGA-PE-A5DE	2	0	0	0	1	0	1.90698	-0.125024	-0.288645	-1.77232	2.18983		11BR013	0	0	0	1	0	0	-0.308292	-0.261478	-1.29996	1.35267	-0.329541
TCGA-S3-AA15	4	0	0	0	0	1	-0.0815209	-0.52184	-1.36831	-0.0831336	1.29457		11BR014	0	0	0	0	1	0	0.00596286	-0.492608	-1.36994	1.43915	-0.822333
TCGA-AC-A6IX	1	0	0	0	1	0	-0.397349	-1.75224	-0.608393	1.55459	-0.272757		11BR015	0	0	0	1	0	0	0.131178	-1.00347	0.459879	-1.19293	0.974564
TCGA-BH-A18V	2	0	1	0	0	0	0.353057	-1.10094	-0.900861	-0.663622	1.91527		11BR016	0	0	0	0	0	1	1.07565	-1.05859	-0.205168	-0.951401	1.41136
TCGA-BH-A1ES	1	0	0	0	1	0	-1.7544	0.518014	0.0408115	0.846552	-0.826085		11BR017	0	1	0	0	0	0	1.00295	-1.11536	-0.0937145	-1.87831	2.06788
TCGA-BH-A1FE	2	0	1	0	0	0	0.52862	0.417503	-0.538345	0.450571	0.433301		11BR018	0	0	0	0	1	0	-0.166588	0.0658768	-1.30921	0.757209	0.0235883
TCGA-E2-A15A	1	0	0	1	0	0	-1.49662	0.401209	-1.657	0.815093	0.26205		11BR019	0	0	0	1	0	0	0.0132816	-0.880491	-0.519003	-0.397645	0.826473
TCGA-E2-A15E	4	0	0	0	1	0	-0.665631	0.343691	-0.0510834	-0.563837	1.9856		11BR020	0	0	0	0	1	0	-0.108929	-0.466946	-0.314641	0.109156	-0.0488653
TCGA-E2-A15K	4	0	1	0	0	0	0.160464	0.430699	0.728165	-0.0757352	-0.255697		11BR022	0	0	0	0	1	0	-0.121605	-0.149739	0.200899	0.567113	-1.47802
TCGA-3C-AALI	4	1	0	0	0	0	1.23672	-0.829218	0.905905	0.262895	-1.48256		11BR023	0	0	0	0	0	1	1.24721	-1.46317	-0.00288803	-1.0034	1.5245
TCGA-3C-AALJ	2	0	0	1	0	0	0.542666	0.222522	0.441723	-0.793338	-0.118925		11BR024	0	0	0	0	0	1	0.362724	-1.08632	-0.862056	0.125883	0.936101
TCGA-3C-AALK	2	0	0	0	1	0	-0.0076955	0.184751	-0.946627	0.650775	0.0245543		11BR025	0	0	0	0	1	0	0.249218	-0.168983	0.347047	-0.014526	-0.626905
TCGA-4H-AAAK	1	0	0	0	1	0	-0.31271	-0.26876	0.0864373	0.640989	-0.759081		11BR027	0	0	0	0	1	0	-0.454706	-0.792159	-0.793125	0.957594	-0.272347
TCGA-5L-AAT0	0	0	0	0	1	0	-0.864924	-1.12077	0.0780919	1.583	-1.88038		11BR028	0	1	0	0	0	0	0.250219	-0.554227	0.318445	-0.110929	-0.47768
TCGA-5T-A9QA	2	0	0	1	0	0	-0.212369	-0.912377	0.444932	-0.995821	0.683927		11BR030	0	1	0	0	0	0	0.305026	-0.517085	-0.566931	-0.237712	0.755503
TCGA-A1-A0SB	0	0	1	0	0	0	-0.578664	-0.191135	-0.205862	0.482152	-0.0777176		11BR031	0	0	0	0	1	0	0.271013	-0.348072	0.434155	0.79487	-2.13834
TCGA-A1-A0SD	4	0	0	0	1	0	0.25332	0.242822	-1.47725	0.6532	0.305476		11BR032	0	0	0	0	1	0	-0.529315	0.172424	-0.477642	0.196603	-0.343189
TCGA-A1-A0SE	0	0	0	0	1	0	-0.360985	0.449939	-0.457443	0.0435927	0.482225		11BR036	0	0	0	0	0	1	-0.0322946	-1.18548	-0.116132	-1.76695	3.13122
TCGA-A1-A0SF	3	0	0	0	1	0	-1.27355	0.545613	-1.10174	1.03926	-0.0507363		11BR038	0	1	0	0	0	0	-0.654135	0.198631	-0.167583	-0.502697	0.298318
TCGA-A1-A0SJ	4	0	0	0	1	0	1.03378	-0.0108104	0.581236	-1.05929	0.426334		11BR040	0	0	0	0	1	0	-0.646394	-0.125596	-0.15397	0.125527	-0.199805
TCGA-A1-A0SK	1	0	0	0	0	1	-0.188683	-0.35856	0.650195	-2.61342	2.91145		11BR042	0	1	0	0	0	0	0.662387	-0.914451	-0.808351	-0.887824	1.25873
TCGA-A1-A0SM	3	0	0	0	1	0	0.447812	0.173823	-0.0281752	-1.27612	1.21382		11BR043	0	0	0	1	0	0	0.092344	-1.55906	-0.0936661	-0.504256	0.950365
TCGA-A1-A0SN	2	0	0	1	0	0	-0.209679	0.160486	-1.02622	0.150917	0.68674		11BR044	0	0	0	1	0	0	0.843132	-1.86645	0.125886	-0.883697	1.21296
TCGA-A1-A0SP	2	0	0	0	0	1	0.62116	-0.811153	-0.303797	-1.65929	2.39518		11BR047	0	0	0	0	1	0	0.0213028	-0.0711208	-0.279474	0.298754	-0.394103
TCGA-A1-A0SQ	2	0	0	0	1	0	-1.0349	-0.136665	-0.386176	0.756413	-0.615047		11BR049	0	0	0	1	0	0	0.0731121	-0.413727	0.345269	0.262033	-1.19608
TCGA-A2-A04N	0	0	0	0	1	0	-0.293604	0.816732	0.171646	0.323445	-0.648754		11BR050	0	0	0	0	1	0	-0.649225	-0.038032	-0.705106	-1.49176	2.01101
TCGA-A2-A04Q	4	0	0	0	0	1	-0.11761	0.737136	-1.35691	-0.41712	2.71092		11BR051	0	0	0	0	1	0	-0.0955689	-0.565307	-0.129645	-0.40833	0.142151
TCGA-A2-A04R	1	0	0	1	0	0	-0.519333	-0.129353	0.47407	0.0858689	-0.843732		11BR053	0	0	0	1	0	0	-0.13721	-0.182542	0.578055	-0.674562	-0.361737
TCGA-A2-A04T	3	0	0	0	0	1	-0.265845	0.0237083	0.388604	-0.125721	0.16073		11BR054	0	0	0	0	1	0	-0.610368	-0.662148	-0.260754	0.595333	-0.652571
TCGA-A2-A04U	1	0	0	0	0	1	-0.415873	0.195958	-0.0935197	-0.557904	0.636508		11BR055	0	0	0	0	1	0	0.61925	-0.361233	-0.372601	-0.283304	0.0252144
TCGA-A2-A04V	4	0	0	0	1	0	-2.48436	0.560691	-0.297159	2.24735	-2.39475		11BR056	0	0	0	0	1	0	0.487997	-0.695412	-0.561613	-0.470473	0.589788
TCGA-A2-A04W	0	1	0	0	0	0	1.22598	0.481171	0.321758	-0.912577	0.989121		11BR058	0	0	1	0	0	0	0.0864357	-0.217914	-0.409086	1.13366	-1.331
TCGA-A2-A04X	4	1	0	0	0	0	-0.188311	0.198305	-0.00369995	0.323937	-0.445189		11BR059	0	0	1	0	0	0	-0.114544	-0.242697	-0.273414	-0.337448	0.325335
TCGA-A2-A04Y	1	0	0	1	0	0	1.86601	0.100663	0.95394	-1.23627	-0.746133		11BR060	0	1	0	0	0	0	0.357943	-0.157132	0.641698	-0.272108	-0.896793
TCGA-A2-A0CK	0	0	0	0	1	0	0.726342	0.0481017	-0.0181648	0.0964151	0.0304178		11BR072	0	0	0	0	1	0	-0.932008	-0.0220918	-0.342335	0.649576	-0.46884
TCGA-A2-A0CL	0	0	1	0	0	0	0.319321	-0.128202	-1.33559	-0.0434698	1.65802		11BR073	0	0	0	1	0	0	0.623188	-1.03942	-0.473114	-0.550801	1.29031
TCGA-A2-A0CM	4	0	0	0	0	1	1.06876	-0.6874	0.0102866	-1.93543	3.20289		11BR074	0	0	0	0	1	0	-0.606442	-0.130955	0.0855025	0.70556	-1.19455
TCGA-A2-A0CO	3	0	0	0	1	0	-0.829799	0.809308	-0.310712	0.580374	-0.358875		11BR075	0	0	0	1	0	0	-0.103835	0.0503423	-0.678323	0.711363	-0.699216
TCGA-A2-A0CP	1	0	0	0	1	0	-0.447144	-0.157156	0.323824	0.360003	-0.311596		11BR080	0	0	0	0	0	1	0.916787	-0.693512	-0.423688	-1.58831	2.26261
TCGA-A2-A0CQ	3	0	0	0	1	0	-1.32344	0.701704	-0.0636235	1.57754	-1.83667		13BR009	0	0	0	1	0	0	0.778967	-0.373386	0.412346	-0.517023	-0.0364835
TCGA-A2-A0CR	0	0	0	0	1	0	0.205879	0.686544	-0.37874	1.09923	-1.09017		14BR005	0	0	0	0	1	0	-0.401626	-0.83553	-0.690292	0.147545	0.916823
TCGA-A2-A0CS	4	0	0	0	1	0	0.881755	0.194672	-0.697814	1.87573	-2.00983		14BR008	0	0	0	0	1	0	-0.639085	0.243919	-0.960642	0.0941248	0.630996
TCGA-A2-A0CT	4	0	0	0	1	0	0.116172	0.781261	-0.0551235	0.544113	-0.858074		14BR014	0	0	0	0	1	0	0.0315881	-0.65364	0.429899	-0.529269	0.286312
TCGA-A2-A0CU	0	0	0	0	1	0	-0.0716354	0.742672	1.27396	0.404388	-2.33229		15BR003	0	0	0	0	1	0	-0.379301	0.529414	-1.30478	1.30209	-0.996747
TCGA-A2-A0CV	3	0	0	0	1	0	-1.75087	0.732331	-0.65987	1.39161	-1.02135		16BR012	0	0	0	1	0	0	-0.133368	-0.359837	0.049757	-0.132128	-0.335678
TCGA-A2-A0CW	1	0	0	1	0	0	0.877549	1.09082	-0.0406448	-0.837587	0.307748		18BR002	0	1	0	0	0	0	0.429279	0.105317	0.1751	0.332438	-0.961883
TCGA-A2-A0CX	2	1	0	0	0	0	0.124961	0.24798	0.587682	-0.799008	0.420189		18BR003	0	0	0	1	0	0	-1.03048	0.169711	-1.83906	1.78396	-0.98619
TCGA-A2-A0CZ	3	0	1	0	0	0	-0.552988	0.327686	-0.205602	0.880679	-1.00302		18BR004	0	0	0	0	1	0	-0.718523	-0.19051	1.00166	0.187078	-1.81378
TCGA-A2-A0D0	1	0	0	0	0	1	0.401771	-0.571078	-0.382192	-0.343774	1.10396		18BR006	0	0	0	1	0	0	-0.100402	0.0976737	0.215266	-0.376043	-0.621213
TCGA-A2-A0D3	4	0	0	0	1	0	-1.41737	0.992466	-0.748371	1.67977	-1.35088		18BR007	0	0	0	0	1	0	-0.412074	0.131336	-0.394769	1.10612	-1.26892
TCGA-A2-A0D4	4	0	0	1	0	0	0.289406	-0.102375	0.0748431	-1.01873	1.6327		18BR009	0	0	1	0	0	0	-0.224885	0.137346	-1.71586	-1.13689	2.70819
TCGA-A2-A0EM	0	0	0	0	1	0	-0.439158	-0.0863883	0.102191	0.633913	-0.979058		18BR010	0	0	0	0	1	0	-0.0700008	-0.022569	0.518856	0.366119	-1.33003
TCGA-A2-A0EN	3	0	0	0	1	0	-0.602582	0.302153	-0.118609	1.25708	-1.31222		18BR016	0	0	0	0	1	0	-0.258618	-0.313344	0.281229	0.362159	-0.820183
TCGA-A2-A0EO	1	0	0	0	1	0	-0.594613	0.248804	-0.30176	1.05543	-1.14618		18BR017	0	0	0	0	1	0	0.35606	-0.146059	1.08243	-1.16205	0.310163
TCGA-A2-A0EP	3	0	0	0	1	0	-1.22456	0.499521	-0.878996	1.89786	-1.585		18BR019	0	0	0	0	1	0	-0.859091	0.112678	-0.0876503	0.130829	-0.264188
TCGA-A2-A0EQ	1	1	0	0	0	0	0.746478	-0.0436857	0.260952	-0.49782	0.420097		20BR001	0	0	0	0	1	0	-1.08619	-0.184273	-0.360258	-0.728538	0.937849
TCGA-A2-A0ER	4	0	0	0	1	0	-1.11396	0.690662	-1.11794	0.826821	0.396947		20BR002	0	0	0	0	0	1	0.749655	0.0147592	0.216419	-0.792934	0.338045
TCGA-A2-A0ES	0	0	0	0	1	0	-0.639424	0.235328	-0.797569	0.885775	-0.251186		20BR005	0	0	0	0	0	1	1.1611	-0.701397	-0.32651	-1.63598	1.60459
TCGA-A2-A0EU	4	0	0	0	1	0	0.233632	0.804561	0.119553	0.188224	-0.535607		20BR006	0	0	0	0	0	1	0.291757	-0.457473	-0.259114	-1.17398	1.80177
TCGA-A2-A0EV	1	0	0	0	1	0	0.580715	-0.133435	0.389434	-0.563699	0.265697		20BR007	0	0	0	0	0	1	0.11247	-0.304762	-0.218238	-0.780271	1.38993
TCGA-A2-A0EW	3	0	0	0	1	0	0.0376547	-1.55303	-0.43231	-1.19022	1.1451		20BR008	0	1	0	0	0	0	-0.179052	-0.109576	-0.292019	0.0131977	0.313767
TCGA-A2-A0EX	2	0	0	0	1	0	1.08724	0.126282	-0.0268298	-0.656166	0.581417		21BR001	0	0	0	1	0	0	1.28466	-1.59924	-0.383876	0.842025	0.129157
TCGA-A2-A0EY	2	0	0	1	0	0	0.152198	0.418	0.553095	-0.518387	-0.376133		21BR002	0	0	0	0	1	0	0.623122	-0.96402	-0.293987	0.850023	-0.592684
TCGA-A2-A0ST	2	0	0	0	0	1	0.513821	-0.214329	-0.0852585	0.45989	-0.621417		21BR010	0	0	0	0	1	0	-0.695722	0.413018	-0.598217	-0.160599	0.232083
TCGA-A2-A0SV	4	0	0	1	0	0	0.672248	0.410162	-0.142937	-1.12164	1.50489		22BR005	0	0	0	0	1	0	0.590985	-0.249951	0.306981	-0.568505	-0.0307073
TCGA-A2-A0SW	1	0	0	1	0	0	0.652543	-0.653929	-0.334141	-0.792347	1.16019		22BR006	0	0	0	0	1	0	-0.233272	-0.500077	0.0401177	-0.139587	0.0293256
TCGA-A2-A0SX	4	0	0	0	0	1	0.883703	-0.124208	0.0334123	-0.275161	0.474572		01BR001	1	0	0	0	0	1	0.668509	-1.20976	-0.20124	-0.690648	0.711017
TCGA-A2-A0SY	0	0	0	0	1	0	0.615717	-0.133166	-0.145319	-0.0385139	0.592776		01BR008	1	0	0	0	0	1	0.815512	-0.6156	-1.16445	-1.50982	2.98493
TCGA-A2-A0T1	4	1	0	0	0	0	0.495832	0.0457759	-0.451413	-0.476156	1.14196		01BR009	1	0	0	0	0	1	0.921748	-0.430401	-1.23539	-1.64499	3.08226
TCGA-A2-A0T2	1	0	0	0	0	1	0.360951	-0.586378	0.489951	-1.76657	1.54768		01BR010	1	1	0	0	0	0	0.989529	-0.76215	-0.232954	-0.599989	0.72886
TCGA-A2-A0T3	2	0	0	1	0	0	-0.566584	-0.821363	-0.863245	1.84807	-0.751377		01BR015	1	0	0	0	1	0	0.300416	-1.44893	-0.412723	0.0592414	0.566523
TCGA-A2-A0T4	2	0	0	0	1	0	-0.671243	0.518582	-1.29183	1.72378	-0.706886		01BR017	1	1	0	0	0	0	1.19	-2.27111	-0.466721	-0.993396	1.68008
TCGA-A2-A0T5	2	0	0	0	1	0	-1.37653	0.466556	-0.293659	0.545643	-0.769794		01BR018	1	0	0	0	0	1	-0.0166854	-1.78347	-0.796671	0.108148	1.2466
TCGA-A2-A0T6	3	0	0	0	1	0	-0.939256	0.223332	0.503779	1.0188	-1.4588		01BR020	1	0	0	0	0	1	0.0196849	-0.90097	-1.01147	0.601525	0.280089
TCGA-A2-A0T7	0	0	0	0	1	0	0.214014	0.117702	0.396639	-0.293297	-0.126242		01BR023	1	0	0	0	1	0	-0.442736	-0.623704	-0.986364	0.377908	0.59995
TCGA-A2-A0YC	0	0	0	0	1	0	-0.397392	-0.131853	-0.788477	0.988682	-0.291447		01BR025	1	0	0	0	1	0	-0.0481377	-0.560391	-0.444538	0.628638	-0.468349
TCGA-A2-A0YD	0	0	0	0	1	0	-0.857171	-0.0747442	-1.31977	1.95956	-1.10194		01BR026	1	0	0	0	0	1	0.377384	-1.00743	-1.19881	0.150627	0.750458
TCGA-A2-A0YE	4	0	0	0	0	1	0.637057	-0.344616	-0.0457158	-0.615778	0.883915		01BR027	1	0	0	0	0	1	1.30536	-1.11624	0.401949	-0.985124	0.612393
TCGA-A2-A0YF	1	0	0	0	1	0	-1.57114	0.676345	-0.469211	1.11494	-0.974375		01BR030	1	0	0	0	1	0	1.21983	-0.895671	0.29828	-0.769929	0.409947
TCGA-A2-A0YG	3	0	0	1	0	0	0.269847	0.0621185	1.03565	-0.386228	-0.337937		01BR031	1	0	0	0	0	1	1.06952	-0.582959	-1.11202	-0.791495	1.6584
TCGA-A2-A0YH	2	0	0	1	0	0	0.209567	0.0570503	-0.000168046	0.148749	-0.546158		01BR032	1	0	0	1	0	0	-1.14972	0.00652873	0.247056	-0.146162	-0.178772
TCGA-A2-A0YI	2	0	0	0	1	0	-1.18645	0.523701	-1.74922	1.97672	-0.48713		01BR033	1	0	0	0	1	0	0.285668	-0.531664	-0.588705	0.855696	-0.889921
TCGA-A2-A0YJ	0	0	0	0	0	1	0.825886	-0.587116	-0.544237	-1.42286	2.42264		01BR040	1	0	0	0	0	1	0.916025	-0.0845694	-0.682319	-0.854222	1.40268
TCGA-A2-A0YK	3	0	1	0	0	0	-1.3903	0.25687	-0.210905	1.67731	-1.54622		01BR042	1	0	0	0	0	1	-0.482318	-1.51591	0.124099	0.871155	-0.66452
TCGA-A2-A0YL	4	0	0	0	1	0	-0.839996	0.58503	-1.42807	1.32055	0.209037		01BR043	1	0	0	0	0	1	0.869355	-1.17739	0.218148	-0.0768949	-0.29257
TCGA-A2-A0YM	1	0	0	0	0	1	0.301045	-0.419043	-0.0961655	-0.125619	0.643786		03BR002	1	0	0	0	1	0	-0.0948399	0.112331	-0.468662	1.14668	-1.36862
TCGA-A2-A0YT	0	0	0	1	0	0	-0.048499	0.12324	-0.860775	0.743882	0.0086467		03BR004	1	0	0	0	1	0	0.793976	-0.556411	0.693968	0.0130099	-1.3733
TCGA-A2-A1FV	1	0	0	0	1	0	-1.67856	-0.24964	-0.106263	1.38428	-1.29616		03BR005	1	0	0	0	1	0	-0.0691257	0.675164	-0.562197	0.210684	-0.0457081
TCGA-A2-A1FX	0	0	0	1	0	0	1.38682	-0.00572686	0.449978	-1.05152	0.903797		03BR006	1	0	0	0	0	1	0.688013	-0.829233	-0.953568	-2.06364	3.01526
TCGA-A2-A1FZ	1	0	0	0	1	0	-0.243083	-0.40254	-0.70717	1.12508	-0.543414		03BR010	1	0	0	0	1	0	0.302464	-1.00874	0.308245	0.749957	-1.52895
TCGA-A2-A1G0	1	0	0	0	1	0	-0.570416	-0.282542	-0.442447	1.32537	-1.07248		03BR011	1	0	0	0	1	0	-0.180543	0.101837	0.159646	0.42204	-0.729577
TCGA-A2-A1G1	4	0	0	0	0	1	1.81884	-0.51921	0.76885	-1.6715	1.52122		03BR013	1	0	0	0	1	0	-0.757169	0.0348122	0.0140658	1.07192	-1.24551
TCGA-A2-A1G4	3	0	0	1	0	0	-1.4533	0.73227	0.573937	0.411268	-1.01907		05BR001	1	0	0	0	0	1	1.45312	-1.67162	0.0524145	0.0708067	-0.0377712
TCGA-A2-A1G6	3	0	1	0	0	0	-0.477488	0.282048	-0.425364	0.156118	0.148579		05BR003	1	0	0	0	1	0	0.0278283	-0.486354	-0.0653134	0.48731	-0.213065
TCGA-A2-A259	4	0	0	0	1	0	-0.763058	-0.305049	0.285849	0.951284	-1.53864		05BR004	1	0	0	0	1	0	-0.252034	-0.674331	-0.513425	1.06884	-0.874238
TCGA-A2-A25A	3	0	1	0	0	0	-0.529799	0.0708799	-0.509001	1.13545	-0.793906		05BR005	1	0	0	0	1	0	-0.280755	-0.178275	-0.43508	0.969429	-1.13254
TCGA-A2-A25C	2	0	0	1	0	0	0.0448156	-0.0217996	-0.308964	0.231588	-0.575816		05BR009	1	0	0	0	1	0	-0.619833	0.142631	-0.873186	1.45597	-0.895834
TCGA-A2-A25D	2	0	0	0	1	0	0.932177	-0.264675	0.290357	-0.489615	0.200169		05BR016	1	0	0	0	1	0	-0.199175	-1.12694	0.349465	0.791844	-1.344
TCGA-A2-A25E	1	0	0	1	0	0	0.192085	0.288717	0.405199	-0.276623	0.41716		05BR026	1	0	0	0	1	0	-0.32514	-0.106739	-0.775717	1.22293	-0.657107
TCGA-A2-A25F	4	0	0	0	0	1	0.949838	-0.407667	0.632593	-0.971327	0.227319		05BR029	1	0	0	0	0	1	-1.15729	-1.02035	-0.0192109	-0.372027	1.14716
TCGA-A2-A3KC	0	0	0	0	1	0	-0.538621	-0.0259008	0.0814648	0.915883	-1.17148		05BR038	1	0	0	0	1	0	1.39124	-0.498723	-0.166822	0.0398798	-0.717346
TCGA-A2-A3KD	0	0	0	0	1	0	-1.2083	0.0212879	0.14976	0.129347	-1.09834		05BR042	1	0	0	0	0	1	0.321323	-1.00252	-0.320255	-0.236185	0.626883
TCGA-A2-A3XS	0	0	0	0	0	1	0.882024	0.554825	0.261342	-0.692711	0.495511		05BR043	1	0	0	0	0	1	0.953701	-0.595054	-0.444398	0.214774	0.0559211
TCGA-A2-A3XT	1	0	0	0	0	1	0.0428023	-0.0372896	0.00334366	-1.0351	1.46078		05BR044	1	1	0	0	0	0	0.71428	-0.344561	-0.529342	-0.501599	0.838556
TCGA-A2-A3XU	4	0	0	0	0	1	-1.10719	-0.722511	-0.131215	-0.858955	1.73346		05BR045	1	0	0	0	0	1	-0.18539	-0.935217	-0.318817	1.27256	-1.01801
TCGA-A2-A3XV	2	1	0	0	0	0	0.770662	0.189334	0.744575	-2.01446	1.06336		06BR003	1	1	0	0	0	0	1.34076	-0.414835	-0.80634	-0.724167	1.14971
TCGA-A2-A3XW	2	0	1	0	0	0	-0.990914	-0.826517	-0.204585	0.698843	-0.48763		06BR005	1	0	0	0	1	0	0.242217	-0.912286	0.0125986	0.600503	-0.81369
TCGA-A2-A3XX	1	0	0	0	0	1	-0.398217	0.575326	-1.02623	-0.904556	2.23811		06BR006	1	0	1	0	0	0	-0.271854	0.339466	-1.91221	1.43021	-0.315935
TCGA-A2-A3XY	3	0	0	0	0	1	0.779	-0.754454	0.6067	-1.39378	1.23399		06BR014	1	0	0	0	1	0	-0.985602	0.451166	-0.530201	1.41377	-1.79334
TCGA-A2-A3XZ	0	1	0	0	0	0	0.490384	-0.904725	-0.12052	-1.21428	1.97991		09BR001	1	0	0	0	1	0	0.658255	-1.81323	0.478139	0.508979	-1.15227
TCGA-A2-A3Y0	2	0	0	0	0	1	1.20275	-0.753647	-0.266113	-1.6636	2.15547		09BR004	1	0	1	0	0	0	0.625624	-2.26513	0.519887	-0.0127667	-0.393155
TCGA-A2-A4RW	1	0	0	0	1	0	-1.07326	-0.421042	-0.541513	0.829995	-0.125068		09BR005	1	1	0	0	0	0	0.369155	-1.22497	0.380993	0.894456	-1.75423
TCGA-A2-A4RY	2	0	1	0	0	0	-0.70623	0.484049	-1.70947	1.85994	-1.05625		09BR007	1	0	0	0	1	0	0.624112	-1.06324	-0.619452	0.648084	-0.331927
TCGA-A2-A4S1	1	0	0	0	0	1	-0.372981	-0.0911187	-1.30826	0.359669	0.71601		11BR003	1	0	0	0	0	1	1.08667	-1.51717	-0.455645	-1.65677	3.10291
TCGA-A2-A4S2	4	0	0	0	1	0	-0.499754	-0.686	-0.574064	0.244163	0.0822049		11BR004	1	1	0	0	0	0	1.74664	-0.732114	0.355858	-0.660894	-0.0432255
TCGA-A2-A4S3	0	0	0	1	0	0	1.00449	-0.603485	0.59359	-1.09495	0.97954		11BR006	1	0	0	0	1	0	-0.270077	-1.16402	-0.0516153	0.502964	-0.375587
TCGA-A7-A0CD	0	0	0	0	1	0	-0.577004	-0.534182	-0.155343	1.05925	-1.63268		11BR009	1	0	0	1	0	0	0.608517	-0.41718	0.260708	-0.247335	-0.288115
TCGA-A7-A0CE	3	0	1	0	0	0	0.28154	-0.607143	-0.124606	-2.34978	3.01781		11BR010	1	0	0	0	1	0	0.511574	-0.62936	0.0186167	-0.0131269	-0.0450476
TCGA-A7-A0CG	3	0	0	0	1	0	-0.326524	0.0285138	-0.530991	1.15034	-0.104464		11BR011	1	0	0	1	0	0	1.15957	-0.747576	0.154377	-0.40854	-0.16544
TCGA-A7-A0CH	1	0	1	0	0	0	-1.70769	0.21229	0.308155	0.972336	-1.73119		11BR012	1	0	0	0	1	0	0.500992	-1.22846	0.231077	-0.00339895	-0.0518805
TCGA-A7-A0CJ	0	0	0	1	0	0	-1.21021	0.523345	-0.515554	0.441685	-0.363055		11BR013	1	0	0	1	0	0	-0.666052	-0.262847	-1.26965	1.39874	-0.518382
TCGA-A7-A0D9	2	0	1	0	0	0	-0.497769	0.0364101	0.166251	-0.311076	0.58728		11BR014	1	0	0	0	1	0	-0.030102	-0.0112937	-1.06767	1.75008	-1.17509
TCGA-A7-A0DA	3	0	0	0	0	1	-0.755527	-0.0170766	0.155041	-0.249931	-0.319103		11BR015	1	0	0	1	0	0	0.480175	-0.990685	0.397231	-0.488571	0.514153
TCGA-A7-A0DB	0	0	1	0	0	0	-1.12885	0.704355	-0.859705	1.70422	-1.16966		11BR016	1	0	0	0	0	1	1.35599	-1.26481	-0.163577	-0.580548	0.875562
TCGA-A7-A0DC	4	0	1	0	0	0	-1.72203	0.371321	0.940466	-0.967888	-0.228104		11BR017	1	1	0	0	0	0	1.41503	-0.941669	-0.136734	-1.57075	1.344
TCGA-A7-A13D	3	0	0	0	0	1	0.508512	-0.696499	-0.885021	-2.66531	4.51132		11BR018	1	0	0	0	1	0	-0.141416	-0.268301	-0.963192	0.990746	-0.412698
TCGA-A7-A13E	1	0	1	0	0	0	0.644274	-0.86142	-0.261329	-0.108257	0.389323		11BR019	1	0	0	1	0	0	-0.16316	-0.629017	-0.0872737	-0.309073	0.51356
TCGA-A7-A13F	4	0	1	0	0	0	-0.570096	-0.146725	-0.815664	0.976114	-1.43227		11BR020	1	0	0	0	1	0	-0.320975	-0.697016	-0.156356	0.304998	-0.220864
TCGA-A7-A13G	0	0	0	0	1	0	-0.91722	0.171117	-0.335494	1.91214	-2.84065		11BR022	1	0	0	0	1	0	0.0723746	-0.452703	0.392654	1.08004	-1.72623
TCGA-A7-A26E	4	0	0	0	1	0	-1.95833	0.00296919	-2.02435	3.46161	-2.56317		11BR023	1	0	0	0	0	1	1.15338	-1.17344	0.253334	-0.72646	0.927936
TCGA-A7-A26F	1	0	0	0	0	1	1.09072	0.698318	-1.16109	-3.17606	3.71816		11BR024	1	0	0	0	0	1	-0.0125832	-0.865669	-0.582899	-0.0445307	0.736746
TCGA-A7-A26G	3	0	0	0	0	1	-0.209967	0.162568	-1.15853	0.75705	0.0972629		11BR025	1	0	0	0	1	0	0.157972	-0.0963576	0.211057	0.338872	-0.965929
TCGA-A7-A26I	2	0	0	0	0	1	0.643927	-1.06601	0.488981	-2.23308	2.98847		11BR027	1	0	0	0	1	0	-0.716624	-0.616973	-0.595862	0.897956	-0.539143
TCGA-A7-A26J	0	0	0	0	1	0	-1.22107	0.170315	-1.48121	1.4222	-0.323803		11BR028	1	1	0	0	0	0	0.287213	-0.89261	0.370333	0.243183	-0.940789
TCGA-A7-A2KD	4	0	0	1	0	0	1.43485	-0.531499	0.90602	-0.240308	-1.04985		11BR030	1	1	0	0	0	0	0.320896	-0.677697	-0.451656	-0.0869728	0.355923
TCGA-A7-A3IZ	3	0	0	0	1	0	-0.278621	-0.299371	0.83386	0.722131	-1.29539		11BR031	1	0	0	0	1	0	0.588093	-1.05504	0.596162	1.07631	-2.15346
TCGA-A7-A3J0	3	0	0	0	1	0	-1.52945	0.458852	0.508906	1.59535	-2.37114		11BR032	1	0	0	0	1	0	-0.332616	-0.621964	-0.235461	0.624901	-0.316542
TCGA-A7-A3J1	2	0	0	0	1	0	-1.91785	-0.0715327	-1.11192	1.82936	-1.4003		11BR036	1	0	0	0	0	1	0.044122	-0.64041	-0.286525	-1.57977	2.495
TCGA-A7-A3RF	0	0	0	0	1	0	-1.26883	-0.29851	1.35415	-0.175942	-2.26007		11BR038	1	1	0	0	0	0	-0.313375	-0.238591	-0.0426994	-0.00753054	0.0971284
TCGA-A7-A425	3	0	0	0	1	0	-0.611732	0.874183	-0.637316	0.720754	-0.502891		11BR040	1	0	0	0	1	0	-0.739281	-0.105971	0.12303	0.332528	-0.189864
TCGA-A7-A426	2	0	0	0	1	0	-1.24693	-0.433979	-2.01933	4.04039	-2.14607		11BR042	1	1	0	0	0	0	1.34752	-1.05942	-1.07987	-0.240788	0.837074
TCGA-A7-A4SA	1	0	0	0	1	0	-0.53373	-0.563396	-0.810465	1.32881	-1.82793		11BR043	1	0	0	1	0	0	0.327806	-1.50175	-0.251622	0.0775309	0.276054
TCGA-A7-A4SB	4	0	0	0	1	0	-1.1551	0.404967	-2.27905	1.89833	-0.984579		11BR044	1	0	0	1	0	0	1.00672	-2.37539	0.267877	-0.548473	0.720786
TCGA-A7-A4SC	0	0	0	0	1	0	0.158837	-0.365064	0.256546	0.2295	-0.816606		11BR047	1	0	0	0	1	0	0.00339374	-0.605815	0.0892237	0.510209	-0.755273
TCGA-A7-A4SD	0	0	0	0	0	1	1.10746	-1.69056	-0.136425	-2.33451	3.53318		11BR049	1	0	0	1	0	0	0.369363	-1.83127	0.285919	0.572438	-0.78311
TCGA-A7-A4SE	4	0	0	0	0	1	1.51315	-1.15029	-0.0789495	-1.75594	1.45787		11BR050	1	0	0	0	1	0	-0.549784	-0.103446	-0.354311	-0.0772083	1.51227
TCGA-A7-A4SF	1	1	0	0	0	0	0.811927	-0.49743	0.619354	-0.535208	0.0966505		11BR051	1	0	0	0	1	0	0.425033	-1.30143	0.189947	-0.0965693	-0.218509
TCGA-A7-A56D	2	0	0	0	1	0	0.619868	-0.287103	-0.142653	0.0837524	-0.906723		11BR053	1	0	0	1	0	0	0.402596	-1.22512	1.09417	-0.222493	-0.632153
TCGA-A7-A5ZV	3	0	0	0	0	1	-0.195127	-0.354737	0.053991	-1.29699	1.24493		11BR054	1	0	0	0	1	0	-0.75006	-0.885568	-0.150642	0.645238	-0.616001
TCGA-A7-A5ZW	1	0	0	0	1	0	-3.00132	0.253225	-1.77217	2.12836	-0.555513		11BR055	1	0	0	0	1	0	0.959563	-0.784839	-0.222268	0.170256	-0.200172
TCGA-A7-A5ZX	2	0	0	0	1	0	-1.64016	-0.397457	-1.43361	2.34052	-1.25333		11BR056	1	0	0	0	1	0	0.897353	-1.08127	-0.687674	0.131784	0.428253
TCGA-A7-A6VV	4	0	0	0	0	1	2.43517	-0.835995	-0.34385	-1.85639	2.07217		11BR058	1	0	1	0	0	0	-0.0827117	-1.10729	-0.0501294	1.05399	-1.45437
TCGA-A7-A6VX	4	0	0	1	0	0	-0.780077	-0.260076	-0.440839	0.238248	-0.144905		11BR059	1	0	1	0	0	0	0.213528	-0.96121	-0.107555	0.246565	0.037086
TCGA-A7-A6VY	0	0	0	0	0	1	0.462318	-1.7258	-0.757436	-2.81231	5.04675		11BR060	1	1	0	0	0	0	1.02769	-1.50439	0.666765	-0.00301309	-0.847444
TCGA-A8-A06N	0	0	0	1	0	0	-0.854007	-1.52711	1.51718	0.492816	-1.82458		11BR072	1	0	0	0	1	0	-1.09604	-0.369898	-0.163157	1.03569	-0.530137
TCGA-A8-A06O	4	0	0	1	0	0	1.80669	-1.49829	0.710673	-0.00602681	-0.460887		11BR073	1	0	0	1	0	0	0.519693	-0.805361	-0.313555	-0.701819	1.29977
TCGA-A8-A06P	0	0	0	0	1	0	0.0912358	-0.721509	0.613981	1.3027	-2.16057		11BR074	1	0	0	0	1	0	-0.873435	-0.512779	0.354074	1.03826	-1.20492
TCGA-A8-A06Q	4	0	0	1	0	0	0.825129	-2.17506	0.806562	-1.36234	0.490864		11BR075	1	0	0	1	0	0	-0.404066	-0.277305	-0.448874	1.10147	-1.0508
TCGA-A8-A06R	1	0	0	1	0	0	0.346764	-2.22616	0.967112	0.311629	-0.919298		11BR080	1	0	0	0	0	1	1.33272	-0.735998	-0.710301	-1.26049	1.61244
TCGA-A8-A06T	3	0	0	0	1	0	-0.0633598	-0.47043	2.171	-0.186285	-1.53923		13BR009	1	0	0	1	0	0	1.0143	-0.738497	0.232084	-0.209112	-0.546729
TCGA-A8-A06U	1	0	0	0	1	0	-0.659836	-1.03039	0.462894	-0.96032	1.50433		14BR005	1	0	0	0	1	0	-0.797908	-0.64739	-0.482566	0.223162	0.380015
TCGA-A8-A06Y	0	0	0	0	1	0	0.583577	-1.12351	2.26689	-0.671698	-1.17179		14BR008	1	0	0	0	1	0	-0.6382	-0.179064	-0.863742	0.598341	0.175715
TCGA-A8-A06Z	2	0	0	1	0	0	0.297533	-2.30046	2.78021	-1.12854	-0.464399		14BR014	1	0	0	0	1	0	0.0329982	-0.573269	0.385942	-0.300493	0.0390807
TCGA-A8-A075	3	0	0	1	0	0	0.873089	-1.44948	1.49764	-1.3182	0.128035		15BR003	1	0	0	0	1	0	-0.200065	0.615669	-0.973393	1.59547	-1.37016
TCGA-A8-A076	0	0	0	1	0	0	0.622607	-0.152317	1.75218	0.357761	-1.9078		16BR012	1	0	0	1	0	0	0.237458	-1.14518	0.224355	0.455574	-0.406483
TCGA-A8-A079	4	0	0	1	0	0	-0.611522	-1.5001	1.32093	-0.351918	-0.52902		18BR002	1	1	0	0	0	0	1.30278	-1.56495	-0.0459864	0.368664	-1.46783
TCGA-A8-A07B	1	0	0	0	1	0	0.532256	-1.93579	0.0267787	0.499925	-1.02355		18BR003	1	0	0	1	0	0	-1.08435	0.169279	-1.78555	2.08945	-1.19298
TCGA-A8-A07C	3	0	0	0	0	1	1.71183	-1.29125	2.09209	-1.9387	0.8554		18BR004	1	0	0	0	1	0	-0.676666	-0.400891	0.876261	0.957837	-1.8522
TCGA-A8-A07E	1	0	0	0	1	0	1.20153	-1.87959	0.713912	0.212478	-0.92594		18BR006	1	0	0	1	0	0	0.41461	-0.171971	0.256494	0.328108	-0.816806
TCGA-A8-A07J	2	0	0	0	1	0	-0.737089	-2.02432	0.682753	1.98683	-2.42252		18BR007	1	0	0	0	1	0	-0.0995581	-0.626867	-0.293918	1.2446	-1.56018
TCGA-A8-A07L	2	0	0	1	0	0	1.13318	-1.1152	1.95961	-0.214203	-1.60414		18BR009	1	0	1	0	0	0	0.347326	0.442362	-1.8954	-0.489231	2.1612
TCGA-A8-A07O	4	0	0	0	0	1	1.09623	-1.53034	0.742874	-2.05139	1.53377		18BR010	1	0	0	0	1	0	0.563074	-1.49464	0.476847	0.423896	-1.37287
TCGA-A8-A07P	1	0	0	0	1	0	0.959862	-2.15573	0.511138	-0.296528	0.208783		18BR016	1	0	0	0	1	0	-0.466195	-0.0262712	0.270447	0.732048	-1.09956
TCGA-A8-A07R	1	0	0	0	0	1	-0.429701	-2.41787	1.74656	-0.14249	-0.575135		18BR017	1	0	0	0	1	0	0.818839	-0.803075	1.03446	-0.613711	-0.276595
TCGA-A8-A07U	2	0	0	0	0	1	1.47493	-1.67337	0.805801	-1.64701	1.63819		18BR019	1	0	0	0	1	0	-1.01952	-0.0745352	-0.140983	0.653794	-0.13024
TCGA-A8-A07W	0	0	0	1	0	0	0.794523	-1.36068	1.61451	-0.478393	-0.578975		20BR001	1	0	0	0	1	0	-0.979279	-0.784887	-0.118958	0.0749203	0.683923
TCGA-A8-A07Z	3	0	0	0	1	0	-0.177895	0.0115029	1.9873	-0.442863	-1.13822		20BR002	1	0	0	0	0	1	1.45735	-0.494747	0.0688984	-0.350676	-0.445487
TCGA-A8-A081	0	0	0	1	0	0	0.95537	-1.38694	1.50516	-1.27523	0.741904		20BR005	1	0	0	0	0	1	1.68885	0.124555	-0.491027	-0.983205	0.954437
TCGA-A8-A082	2	0	0	1	0	0	-0.48695	-1.696	1.88865	-0.564799	-1.02181		20BR006	1	0	0	0	0	1	0.787494	-1.14511	-0.185942	-0.855894	0.85962
TCGA-A8-A083	1	0	0	0	1	0	-4.48354	-1.04486	0.297285	2.13006	-1.82958		20BR007	1	0	0	0	0	1	0.115141	-0.348504	0.156024	-0.812034	0.761342
TCGA-A8-A086	0	0	0	0	1	0	-0.0825087	-1.06588	0.904471	1.29601	-2.40218		20BR008	1	1	0	0	0	0	-0.186298	-0.400623	-0.117031	0.222382	0.107795
TCGA-A8-A08A	3	0	0	0	1	0	-0.499645	-1.11911	0.476621	-0.0738858	-0.725558		21BR001	1	0	0	1	0	0	0.960869	-1.39156	-0.600793	0.604616	-0.348447
TCGA-A8-A08G	1	0	0	1	0	0	0.430726	-2.60016	1.54461	-0.846577	0.270744		21BR002	1	0	0	0	1	0	0.267996	-0.605868	-0.0489526	0.698866	-0.934648
TCGA-A8-A08H	4	0	1	0	0	0	0.934245	-2.36916	1.60031	0.389673	-2.76751		21BR010	1	0	0	0	1	0	-0.837659	0.529471	-0.097753	0.161575	-0.0660971
TCGA-A8-A08I	0	0	0	1	0	0	1.10579	-1.13034	0.694762	-0.250428	-0.136804		22BR005	1	0	0	0	1	0	0.936039	-0.791572	0.480956	-0.148888	-0.534701
TCGA-A8-A08J	3	1	0	0	0	0	1.12025	-0.632889	0.822931	-0.942378	0.712352		22BR006	1	0	0	0	1	0	-0.4049	-0.560155	-0.129465	0.0802551	0.0720603
TCGA-A8-A08O	4	0	0	0	1	0	-0.831414	-0.589589	0.0696731	1.36144	-1.80498		01BR001	2	0	0	0	0	1	1.19619	-1.13481	-0.137511	-1.01934	1.1944
TCGA-A8-A08P	0	0	0	1	0	0	0.869291	-0.922169	0.942332	-0.44932	-0.0863594		01BR008	2	0	0	0	0	1	1.26002	-1.36367	-0.722851	-1.72735	3.48179
TCGA-A8-A08R	1	0	0	0	0	1	0.43691	-1.55613	1.19893	-1.52207	0.643729		01BR009	2	0	0	0	0	1	1.29484	-0.887139	-0.711737	-1.87597	3.20186
TCGA-A8-A08T	3	0	0	0	1	0	-0.125722	-1.32549	1.69553	0.197377	-1.98145		01BR010	2	1	0	0	0	0	1.30424	-0.733947	-0.425285	-0.701801	0.911681
TCGA-A8-A08X	4	1	0	0	0	0	2.55304	-1.71397	1.51918	-1.77313	0.589037		01BR015	2	0	0	0	1	0	1.05451	-1.38371	-0.274446	-0.473668	1.09081
TCGA-A8-A08Z	2	0	0	0	1	0	-0.133392	-1.78962	1.62593	0.89559	-2.09472		01BR017	2	1	0	0	0	0	1.70957	-1.94052	-0.217422	-1.49926	2.00828
TCGA-A8-A090	4	0	0	0	1	0	-0.208013	-1.18413	-0.0914745	1.30535	-2.37283		01BR018	2	0	0	0	0	1	0.883669	-2.40571	-0.367758	-0.283286	1.56372
TCGA-A8-A091	0	0	0	0	1	0	-0.390599	-0.744272	1.22266	0.624661	-1.65447		01BR020	2	0	0	0	0	1	1.12396	-1.38447	-0.53834	0.446811	0.590247
TCGA-A8-A092	3	0	0	1	0	0	1.86278	-1.45214	1.60367	-1.15601	-0.0165742		01BR023	2	0	0	0	1	0	0.3718	-1.29787	-0.385725	0.113085	1.05128
TCGA-A8-A093	1	0	0	0	1	0	-2.36276	-1.88233	0.66513	1.96755	-2.29974		01BR025	2	0	0	0	1	0	0.709306	-0.992093	-0.707889	0.716288	-0.282699
TCGA-A8-A094	1	1	0	0	0	0	0.94369	-2.76761	0.854069	-0.295875	-0.620275		01BR026	2	0	0	0	0	1	0.871941	-1.68178	-1.12032	0.205894	1.21433
TCGA-A8-A095	3	0	0	1	0	0	1.09048	-1.15422	0.693535	-0.39194	-0.21534		01BR027	2	0	0	0	0	1	1.66928	-1.42979	0.686707	-1.36693	0.923472
TCGA-A8-A096	0	0	0	1	0	0	0.242841	-0.673321	0.057028	0.871244	-1.17192		01BR030	2	0	0	0	1	0	1.6027	-1.24091	0.361988	-0.905798	0.367364
TCGA-A8-A097	4	0	0	0	1	0	0.900784	-0.84652	0.520915	0.33333	-0.931446		01BR031	2	0	0	0	0	1	1.42009	-0.835533	-0.784992	-1.02298	1.76183
TCGA-A8-A099	3	0	0	0	1	0	0.715775	-0.631327	1.92722	0.141704	-1.8702		01BR032	2	0	0	1	0	0	-1.06042	-0.858138	-0.378272	0.17116	-0.0331131
TCGA-A8-A09A	4	0	0	0	1	0	1.31664	-0.837239	0.410131	-0.57215	-0.149869		01BR033	2	0	0	0	1	0	0.774973	-0.887137	-0.506144	0.958421	-0.978219
TCGA-A8-A09B	1	0	0	0	1	0	-1.79408	-1.85759	0.6436	1.87567	-2.38588		01BR040	2	0	0	0	0	1	1.552	-1.10092	-0.620534	-0.565122	1.56788
TCGA-A8-A09C	3	0	0	1	0	0	-0.478625	-1.17607	1.18321	0.303954	-0.801918		01BR042	2	0	0	0	0	1	0.513318	-1.72155	0.0102737	0.553205	-0.361687
TCGA-A8-A09D	3	0	0	0	1	0	1.00159	-0.859147	1.8179	-0.474958	-1.3488		01BR043	2	0	0	0	0	1	1.68576	-1.40921	-0.0627083	0.0732285	-0.229435
TCGA-A8-A09G	0	1	0	0	0	0	0.967919	-0.0453397	0.491257	0.427886	-1.06853		03BR002	2	0	0	0	1	0	0.342667	-0.141926	-0.308814	1.04316	-0.991922
TCGA-A8-A09I	1	0	0	1	0	0	-0.516222	-2.24522	1.31541	0.233985	-1.22196		03BR004	2	0	0	0	1	0	1.23377	-0.264592	0.583051	-0.312898	-1.2182
TCGA-A8-A09M	3	0	0	1	0	0	1.25738	-1.249	1.76618	-0.956289	-0.0271122		03BR005	2	0	0	0	1	0	0.166449	0.663006	-0.991129	-0.119952	0.667416
TCGA-A8-A09Q	3	0	0	1	0	0	2.22864	-1.39354	1.88627	-1.82973	0.734048		03BR006	2	0	0	0	0	1	1.04316	-1.36706	-0.363057	-2.4427	3.59771
TCGA-A8-A09R	2	0	0	1	0	0	0.349677	-1.73711	1.6143	0.324567	-2.02396		03BR010	2	0	0	0	1	0	0.58211	-0.661622	-0.157034	0.748144	-1.44144
TCGA-A8-A09T	2	0	0	0	1	0	-0.0725344	-1.3379	0.383992	1.53553	-2.30407		03BR011	2	0	0	0	1	0	0.194513	0.22705	-0.518216	0.359735	0.00578261
TCGA-A8-A09W	0	0	0	1	0	0	0.578166	-0.21472	0.149363	1.45838	-1.66862		03BR013	2	0	0	0	1	0	-0.484737	0.0984633	-0.266144	1.09803	-1.14459
TCGA-A8-A09X	4	1	0	0	0	0	1.42603	-1.54701	1.19699	-1.03583	-0.50887		05BR001	2	0	0	0	0	1	2.28863	-1.73257	0.17766	-0.221433	0.159326
TCGA-A8-A09Z	3	0	0	1	0	0	-0.462124	-0.862041	1.80097	-0.409287	-1.04309		05BR003	2	0	0	0	1	0	0.587508	-0.337086	-0.444115	0.356178	-0.177212
TCGA-A8-A0A1	1	0	0	0	1	0	-0.931353	-2.21497	-0.0474532	1.97221	-1.93685		05BR004	2	0	0	0	1	0	0.68347	-0.721175	-1.05866	0.970187	-0.183999
TCGA-A8-A0A2	4	0	0	0	1	0	0.354871	-1.31453	0.888184	1.8006	-3.27947		05BR005	2	0	0	0	1	0	0.700826	-0.616588	-0.355177	1.03768	-1.46696
TCGA-A8-A0A9	3	0	0	0	1	0	-0.464525	-1.23537	2.39473	0.430886	-2.50426		05BR009	2	0	0	0	1	0	-0.0659736	0.162781	-1.39262	1.41669	-0.516142
TCGA-A8-A0AB	0	0	0	0	1	0	0.600959	-0.51328	0.802213	1.29864	-2.78259		05BR016	2	0	0	0	1	0	0.26756	-0.957134	0.135817	0.763267	-1.50862
TCGA-A8-A0AD	4	0	0	0	1	0	0.0830201	-1.96198	1.64437	0.70211	-2.18488		05BR026	2	0	0	0	1	0	0.581266	-0.785462	-1.05224	1.52079	-0.670836
TCGA-AC-A23C	2	0	0	0	1	0	-0.693654	-0.291108	0.171073	1.31523	-1.92424		05BR029	2	0	0	0	0	1	-0.793934	-1.07602	-0.446719	-0.888384	2.04829
TCGA-AC-A23E	2	0	0	0	1	0	-0.750153	0.0719983	0.0556408	1.33628	-2.04825		05BR038	2	0	0	0	1	0	2.18658	-0.979253	0.280558	0.290256	-0.876598
TCGA-AC-A2B8	1	0	0	0	1	0	-1.65824	-0.243643	-1.69836	1.49004	-0.137753		05BR042	2	0	0	0	0	1	1.13988	-1.48985	-0.221202	-0.250804	1.21458
TCGA-AC-A2BK	0	0	0	0	0	1	-1.02432	-1.54671	-0.438519	-1.17421	2.42077		05BR043	2	0	0	0	0	1	1.94133	-1.16071	0.107881	0.0610514	0.231034
TCGA-AC-A2BM	4	0	0	1	0	0	-0.0769022	-0.601309	-0.15044	-0.0122025	0.378765		05BR044	2	1	0	0	0	0	1.22975	-0.76969	-0.475254	-0.317688	1.11887
TCGA-AC-A2FB	2	0	1	0	0	0	0.545974	0.189221	-0.742593	0.52422	-0.376802		05BR045	2	0	0	0	0	1	1.12453	-1.27992	0.143879	1.12137	-1.09096
TCGA-AC-A2FE	2	0	0	0	1	0	-0.317584	0.0328034	-0.495991	1.08626	-0.956983		06BR003	2	1	0	0	0	0	1.77647	-0.791091	-0.245962	-0.862243	1.48697
TCGA-AC-A2FF	1	0	1	0	0	0	-0.775127	-0.360138	-0.36423	1.26811	-1.40163		06BR005	2	0	0	0	1	0	1.06344	-1.00449	0.0524492	0.40323	-0.764358
TCGA-AC-A2FG	4	0	0	0	1	0	-0.591305	-0.0800013	-0.792832	0.479499	-0.894212		06BR006	2	0	1	0	0	0	0.288813	-0.326089	-1.64512	1.42444	-0.0583414
TCGA-AC-A2FK	3	0	1	0	0	0	-1.04545	0.238942	-0.623046	1.63442	-0.969607		06BR014	2	0	0	0	1	0	-0.35975	-0.0295365	-0.434163	1.39387	-1.55536
TCGA-AC-A2FM	1	0	1	0	0	0	-1.80463	-0.970468	1.43573	1.13223	-1.99786		09BR001	2	0	0	0	1	0	1.53912	-1.90016	0.816106	0.274054	-0.793557
TCGA-AC-A2FO	0	0	0	0	1	0	-0.108791	1.05735	-0.695835	1.72349	-1.89867		09BR004	2	0	1	0	0	0	1.43953	-2.02208	0.0865837	-0.286094	0.238488
TCGA-AC-A2QH	3	0	0	0	0	1	0.210907	-0.772979	-0.296166	-2.23271	3.6474		09BR005	2	1	0	0	0	0	1.02003	-0.905218	0.625514	0.722143	-1.90356
TCGA-AC-A2QJ	4	0	0	0	0	1	0.651447	-1.41965	-1.30234	-1.75377	3.4728		09BR007	2	0	0	0	1	0	1.1737	-0.54693	-0.756395	0.445376	-0.19928
TCGA-AC-A3EH	2	0	0	0	1	0	0.344524	-0.210214	-0.219593	0.741619	-0.469113		11BR003	2	0	0	0	0	1	1.4865	-2.06242	0.437034	-2.52886	3.80767
TCGA-AC-A3HN	4	0	0	0	1	0	-0.886671	-0.235998	-0.415814	1.23483	-1.20184		11BR004	2	1	0	0	0	0	2.70628	-1.55898	0.563749	-0.585623	0.217974
TCGA-AC-A3OD	3	0	0	0	1	0	-0.644933	-0.312265	-0.934048	0.769574	0.167321		11BR006	2	0	0	0	1	0	0.381226	-0.686509	-0.838849	0.810553	0.242137
TCGA-AC-A3QP	1	0	0	0	1	0	-1.14186	-0.154846	-1.80908	2.37868	-1.1665		11BR009	2	0	0	1	0	0	0.757596	-0.907472	0.176813	-0.259486	-0.0225277
TCGA-AC-A3QQ	3	0	0	0	1	0	-0.63563	-0.178051	-0.285255	2.012	-2.38709		11BR010	2	0	0	0	1	0	1.11934	-0.781296	-0.0978324	-0.212736	0.252739
TCGA-AC-A3TM	2	0	0	0	1	0	0.45802	-0.0349777	0.665123	-0.453216	0.000285277		11BR011	2	0	0	1	0	0	1.61886	-1.25385	0.465051	-0.495141	-0.102674
TCGA-AC-A3TN	3	0	0	0	1	0	-0.749327	0.185538	-0.911037	1.78793	-1.29281		11BR012	2	0	0	0	1	0	0.702014	-1.21603	-2.41308e-05	-0.0921208	0.0456029
TCGA-AC-A3W5	0	1	0	0	0	0	-0.303917	-0.664516	-0.817793	1.73321	-1.1437		11BR013	2	0	0	1	0	0	0.150132	-0.845769	-1.29274	1.6184	-0.298694
TCGA-AC-A3W7	2	0	0	0	1	0	-1.07122	-0.463449	-1.55758	2.08206	-1.62709		11BR014	2	0	0	0	1	0	0.769883	-0.496216	-0.878337	1.35035	-1.03864
TCGA-AC-A3YI	3	0	1	0	0	0	-0.644577	0.139826	-0.942161	1.91672	-1.20712		11BR015	2	0	0	1	0	0	0.78992	-0.826977	0.772232	-1.39033	0.957332
TCGA-AC-A3YJ	0	0	0	0	1	0	0.617982	-0.709355	0.14138	-1.09503	1.34329		11BR016	2	0	0	0	0	1	1.90912	-1.52595	-0.103715	-0.834007	1.24733
TCGA-AC-A4ZE	4	0	0	0	1	0	0.154033	-0.966019	-0.132664	1.00472	-0.757642		11BR017	2	1	0	0	0	0	1.68209	-1.08961	-0.275944	-1.63885	1.7574
TCGA-AC-A5EH	0	1	0	0	0	0	0.61772	0.227333	0.234979	-0.265678	-0.510334		11BR018	2	0	0	0	1	0	0.558023	-0.640897	-1.47256	1.17247	0.0673762
TCGA-AC-A5XS	1	0	0	0	1	0	-0.485526	-1.12564	-0.772889	1.58255	-1.14727		11BR019	2	0	0	1	0	0	0.115657	-1.00065	-0.248964	-0.598312	1.05401
TCGA-AC-A5XU	3	0	0	0	1	0	0.589266	-1.00986	1.17903	-0.614705	-0.248678		11BR020	2	0	0	0	1	0	0.157993	-0.887712	-0.431685	0.360863	0.000275711
TCGA-AC-A62V	2	0	0	1	0	0	-1.36548	-1.50366	1.72383	-1.04001	0.165647		11BR022	2	0	0	0	1	0	0.393215	-0.505372	0.151679	0.810732	-1.37962
TCGA-AC-A62X	1	0	0	0	0	1	-0.333642	-0.266313	-0.8655	-3.02142	4.40179		11BR023	2	0	0	0	0	1	1.5618	-1.43858	0.535156	-1.20299	1.3892
TCGA-AC-A62Y	3	0	0	0	1	0	-0.180385	-0.276694	-0.647904	0.668431	-0.297578		11BR024	2	0	0	0	0	1	0.735212	-1.63055	-0.635706	-0.00332852	0.990192
TCGA-AC-A6IV	2	0	0	0	1	0	0.0809411	-0.0216887	-1.749	1.47953	-0.143809		11BR025	2	0	0	0	1	0	0.418462	-0.575714	0.249951	0.421119	-0.876092
TCGA-AC-A6IW	2	0	0	0	0	1	0.400536	-1.67304	0.32346	-3.06158	4.48509		11BR027	2	0	0	0	1	0	-0.0191185	-1.19078	-0.446942	0.550254	-0.100388
TCGA-AC-A6NO	3	0	0	0	1	0	-0.105144	-0.395578	-0.416463	0.142873	0.515094		11BR028	2	1	0	0	0	0	0.797982	-0.766089	0.372399	0.078013	-0.874094
TCGA-AC-A7VB	3	0	0	1	0	0	1.22768	-0.583535	-0.461355	0.277622	0.294598		11BR030	2	1	0	0	0	0	0.994355	-0.882338	-0.705875	0.00294863	0.735644
TCGA-AC-A7VC	1	0	0	0	0	1	-1.03018	-0.74626	-1.24503	-0.0678588	0.990289		11BR031	2	0	0	0	1	0	1.19372	-0.82984	0.223823	1.23675	-2.29687
TCGA-AC-A8OP	3	0	0	0	1	0	0.492016	-0.449881	-0.415381	0.83356	-0.0735281		11BR032	2	0	0	0	1	0	0.201011	-0.433262	-0.672007	0.749509	-0.225745
TCGA-AC-A8OQ	1	0	0	0	0	1	0.250733	-1.42147	-1.34455	-0.208002	1.68657		11BR036	2	0	0	0	0	1	0.448751	-1.05958	0.652828	-2.10562	2.72433
TCGA-AC-A8OR	4	0	0	0	1	0	-1.74394	0.0822603	-0.876548	0.00740379	0.909123		11BR038	2	1	0	0	0	0	-0.0942191	-0.162128	-0.255314	-0.0606023	0.506665
TCGA-AC-A8OS	0	0	0	0	1	0	-0.544811	0.734209	-0.99698	1.17168	-0.397865		11BR040	2	0	0	0	1	0	-0.397933	-0.301781	-0.197615	0.36115	-0.0381993
TCGA-AN-A03Y	3	0	0	1	0	0	0.232057	-0.755907	1.46268	-1.64639	0.242941		11BR042	2	1	0	0	0	0	1.77057	-0.849344	-0.910791	-0.707301	1.18637
TCGA-AN-A041	1	0	0	0	1	0	-1.97568	-0.435897	0.413771	1.88809	-1.04206		11BR043	2	0	0	1	0	0	1.10368	-1.45048	0.266055	-0.924638	0.99602
TCGA-AN-A0AJ	4	0	0	1	0	0	-0.776729	-1.12547	0.797423	-0.148544	0.365136		11BR044	2	0	0	1	0	0	1.59025	-2.28737	0.288089	-1.13999	1.425
TCGA-AN-A0AK	0	0	0	1	0	0	1.46032	-0.838983	2.29616	-1.87627	0.335915		11BR047	2	0	0	0	1	0	0.74152	-0.533654	-0.382986	0.452209	-0.47655
TCGA-AN-A0AL	0	0	0	0	0	1	-0.403012	-0.270794	0.210256	-0.455469	0.235813		11BR049	2	0	0	1	0	0	0.997841	-1.37965	0.100242	0.835543	-1.09286
TCGA-AN-A0AM	4	0	0	1	0	0	0.922441	-0.357091	0.37864	-1.49592	1.52927		11BR050	2	0	0	0	1	0	-0.526692	0.363744	-0.635852	-1.09798	2.92817
TCGA-AN-A0AR	0	0	0	0	0	1	0.569733	-0.467767	-0.302465	-1.26058	2.35636		11BR051	2	0	0	0	1	0	0.913908	-0.861195	-0.0296201	-0.304377	-0.313695
TCGA-AN-A0AS	4	0	0	0	1	0	0.476108	-0.271278	0.188702	-0.822451	0.925108		11BR053	2	0	0	1	0	0	0.861659	-0.350119	0.531448	-0.439529	-0.690402
TCGA-AN-A0FD	0	0	0	0	1	0	-0.461519	-1.15079	0.36594	0.596785	-0.320809		11BR054	2	0	0	0	1	0	-0.132566	-1.00593	-0.109342	0.616396	-0.512751
TCGA-AN-A0FF	1	0	0	1	0	0	-1.38804	-0.459241	0.563498	0.32685	0.351379		11BR055	2	0	0	0	1	0	1.55383	-0.461554	-0.33089	0.132331	-0.204225
TCGA-AN-A0FJ	0	0	0	0	0	1	0.625809	-1.08725	-0.309186	-2.81738	3.71801		11BR056	2	0	0	0	1	0	1.50175	-0.851324	-0.686813	-0.171641	0.659745
TCGA-AN-A0FK	3	0	0	0	1	0	-0.468485	0.321959	1.39657	0.426137	-2.27414		11BR058	2	0	1	0	0	0	0.888822	-1.11341	-0.474809	1.52393	-1.49941
TCGA-AN-A0FL	4	0	0	0	0	1	-1.9769	0.182528	-0.595601	-1.52092	3.1411		11BR059	2	0	1	0	0	0	0.679521	-0.716982	-0.364948	0.114155	0.242218
TCGA-AN-A0FN	2	0	0	0	1	0	-1.00213	0.435141	-1.18835	2.16389	-1.38548		11BR060	2	1	0	0	0	0	1.53208	-0.874236	0.402035	0.340258	-1.02734
TCGA-AN-A0FS	0	0	0	0	1	0	-0.28641	0.370365	-1.15632	1.62778	-1.16766		11BR072	2	0	0	0	1	0	-0.583532	-0.401931	-0.254374	0.844301	-0.550131
TCGA-AN-A0FT	0	0	0	0	1	0	1.13873	-0.324247	1.66248	-0.635921	-1.33443		11BR073	2	0	0	1	0	0	0.970862	-1.20956	-0.256481	-0.465488	1.3317
TCGA-AN-A0FV	2	1	0	0	0	0	-0.460392	-0.0897242	0.374487	-0.589318	0.0482968		11BR074	2	0	0	0	1	0	-0.360554	-0.491614	0.20482	0.923294	-1.2057
TCGA-AN-A0FW	2	0	0	0	1	0	-1.1018	0.127687	-0.0325736	1.39317	-1.28136		11BR075	2	0	0	1	0	0	0.390093	-0.276976	-0.879078	1.16601	-0.84882
TCGA-AN-A0FX	1	0	0	0	0	1	-0.794018	0.636423	0.0354529	0.012203	0.726571		11BR080	2	0	0	0	0	1	1.64194	-0.909623	-0.676257	-1.18821	2.17041
TCGA-AN-A0FY	3	0	0	1	0	0	-0.523929	-0.159721	-0.123179	0.624954	-0.630412		13BR009	2	0	0	1	0	0	1.4365	-0.631635	0.22162	-0.215402	-0.461869
TCGA-AN-A0FZ	0	0	0	0	1	0	0.288359	0.544927	1.80235	-0.932557	-1.77554		14BR005	2	0	0	0	1	0	-0.276549	-1.17622	-0.116189	-0.289606	1.15507
TCGA-AN-A0G0	2	0	0	0	0	1	0.162819	-0.201613	0.815433	-2.68652	2.88937		14BR008	2	0	0	0	1	0	-0.208717	-0.23151	-1.14815	0.655378	0.772473
TCGA-AN-A0XL	3	0	0	0	1	0	-1.5893	0.366784	-0.56326	2.10519	-2.08259		14BR014	2	0	0	0	1	0	0.277325	-0.552125	0.752878	-0.589348	-0.00221931
TCGA-AN-A0XN	4	0	0	0	1	0	0.836818	-1.06255	1.55217	-0.618096	-0.593755		15BR003	2	0	0	0	1	0	0.216165	0.306207	-1.29227	1.87194	-1.39722
TCGA-AN-A0XO	0	0	0	0	1	0	-0.660651	-0.398382	-0.0970073	0.96354	-1.67441		16BR012	2	0	0	1	0	0	0.787766	-0.66504	0.0751654	0.0587303	-0.301359
TCGA-AN-A0XP	4	0	0	0	1	0	0.291194	-0.142957	0.653386	0.471722	-1.76044		18BR002	2	1	0	0	0	0	1.8543	-1.07556	-0.0970579	1.08512	-1.43498
TCGA-AN-A0XS	1	0	0	0	1	0	-1.1803	0.0629862	-0.584756	1.45941	-0.327911		18BR003	2	0	0	1	0	0	-0.278438	-0.132864	-1.9664	1.98992	-0.569658
TCGA-AN-A0XT	1	0	0	0	1	0	-0.521018	-0.252907	-0.848717	2.12931	-1.12278		18BR004	2	0	0	0	1	0	-0.745139	-0.24084	0.913123	0.475492	-1.49368
TCGA-AO-A03L	2	0	0	0	1	0	-0.437201	-0.252634	-1.49617	0.496811	0.278091		18BR006	2	0	0	1	0	0	0.447312	0.273733	0.0562443	0.10842	-0.788877
TCGA-AO-A03M	3	0	0	0	1	0	0.473462	0.120221	0.575582	-1.43429	1.18895		18BR007	2	0	0	0	1	0	0.443085	-0.520491	-0.36243	1.42696	-1.69649
TCGA-AO-A03N	0	0	0	1	0	0	-0.424028	0.592419	-0.153728	0.591777	-0.302923		18BR009	2	0	1	0	0	0	0.489563	0.182156	-1.86664	-0.707659	2.63499
TCGA-AO-A03O	3	0	0	1	0	0	-0.0866257	0.0904921	1.0026	-0.883388	0.425591		18BR010	2	0	0	0	1	0	1.14628	-0.900256	0.454721	0.882376	-1.62079
TCGA-AO-A03P	0	0	0	1	0	0	-1.28431	-0.0123596	0.0212067	0.0941706	0.298148		18BR016	2	0	0	0	1	0	-0.0312666	-0.323894	0.509393	0.565358	-1.15286
TCGA-AO-A03R	2	0	1	0	0	0	0.4792	-0.37881	0.383424	-0.750071	0.613438		18BR017	2	0	0	0	1	0	0.65979	-0.250938	1.07623	-0.906756	-0.120863
TCGA-AO-A03T	2	0	1	0	0	0	-0.386535	-0.0768089	1.50546	-0.400321	-1.55518		18BR019	2	0	0	0	1	0	-0.733086	-0.272403	-0.108818	0.38717	0.00270487
TCGA-AO-A03U	1	0	1	0	0	0	-0.251948	0.356975	-1.06915	0.107937	0.662999		20BR001	2	0	0	0	1	0	-0.865771	-0.511848	-0.686886	-0.231083	1.78844
TCGA-AO-A03V	4	0	0	0	1	0	-0.0985408	0.691111	-1.02833	0.493205	-0.0948236		20BR002	2	0	0	0	0	1	1.62902	-0.287097	0.0662514	-0.294342	-0.1164
TCGA-AO-A0J2	4	1	0	0	0	0	0.433478	0.0255781	1.01536	-1.78193	2.18393		20BR005	2	0	0	0	0	1	1.76741	0.199225	0.0530786	-1.5704	0.707165
TCGA-AO-A0J3	0	0	0	1	0	0	0.486572	-0.0237963	-0.0376406	-0.803329	1.26813		20BR006	2	0	0	0	0	1	1.25127	-1.0225	-0.0603357	-1.07285	1.36327
TCGA-AO-A0J5	4	0	0	0	1	0	-0.352778	0.312571	-0.382121	1.29321	-2.35409		20BR007	2	0	0	0	0	1	0.560001	-0.662946	-0.274427	-0.762452	1.30492
TCGA-AO-A0J6	1	0	0	0	0	1	0.161458	0.0873517	-1.04525	-1.43779	1.80483		20BR008	2	1	0	0	0	0	0.0328752	-0.443899	-0.307227	0.271264	0.126381
TCGA-AO-A0J7	3	0	0	1	0	0	-0.462947	0.662487	0.297943	0.178359	-0.614483		21BR001	2	0	0	1	0	0	2.20259	-2.16299	0.183773	0.62611	-0.157655
TCGA-AO-A0J8	2	0	0	0	1	0	-0.877277	0.509008	-1.08483	1.10029	-0.836158		21BR002	2	0	0	0	1	0	1.32957	-1.20193	0.0394263	0.754507	-1.04181
TCGA-AO-A0J9	2	0	0	0	1	0	-0.56029	0.1414	-0.597136	0.301812	-0.328005		21BR010	2	0	0	0	1	0	-0.479669	0.330476	-0.915664	0.236613	0.269337
TCGA-AO-A0JA	3	0	0	0	1	0	0.0352465	0.840585	-0.949088	0.558832	0.98255		22BR005	2	0	0	0	1	0	1.35909	-0.653395	0.247853	-0.239666	-0.405214
TCGA-AO-A0JB	0	0	1	0	0	0	-0.546891	0.683978	-0.195682	0.686024	-0.579697		22BR006	2	0	0	0	1	0	0.0938725	-0.621799	0.234865	-0.0448516	0.0826196
TCGA-AO-A0JC	4	0	0	0	1	0	-0.280602	-0.189082	0.408286	-1.30824	1.91551		01BR001	3	0	0	0	0	1	1.24466	-0.7563	0.146712	-1.32813	1.55024
TCGA-AO-A0JD	4	0	0	1	0	0	1.24436	-0.228054	0.168023	-3.03368	3.69197		01BR008	3	0	0	0	0	1	1.26114	-0.637085	-0.916641	-2.00879	3.54289
TCGA-AO-A0JE	0	1	0	0	0	0	0.639824	-0.0276772	-0.18236	-0.913807	1.71018		01BR009	3	0	0	0	0	1	1.10335	-0.5972	-1.00929	-2.1815	3.53109
TCGA-AO-A0JF	3	0	0	0	1	0	-1.71681	0.828288	-0.508677	1.4827	-1.29114		01BR010	3	1	0	0	0	0	1.12122	-0.199077	-0.53563	-0.967653	1.34077
TCGA-AO-A0JG	1	0	0	0	1	0	-1.22701	-0.0121375	-0.211259	-0.137845	1.19698		01BR015	3	0	0	0	1	0	1.10305	-0.825872	-0.0922864	-0.828403	1.20978
TCGA-AO-A0JI	2	0	0	0	1	0	-0.692154	-0.683153	0.0216931	-0.210574	0.510126		01BR017	3	1	0	0	0	0	1.84882	-1.51145	-0.33801	-1.72544	2.27576
TCGA-AO-A0JJ	4	0	0	0	1	0	0.22987	0.00426756	-0.0886538	-0.219868	0.585214		01BR018	3	0	0	0	0	1	0.945982	-1.35427	-0.0528836	-0.441989	1.30814
TCGA-AO-A0JL	0	0	0	0	0	1	1.07067	0.499836	0.568453	-1.54218	1.66578		01BR020	3	0	0	0	0	1	0.720128	-0.834574	-0.0524777	-0.0174775	0.977233
TCGA-AO-A0JM	3	0	0	1	0	0	-0.288989	-0.232284	-0.493156	0.423077	0.226793		01BR023	3	0	0	0	1	0	0.295836	-0.372222	-0.183722	-0.173982	0.944221
TCGA-AO-A125	2	0	0	0	1	0	-0.80953	-1.64711	0.526171	-1.03343	1.09707		01BR025	3	0	0	0	1	0	0.462985	-0.173103	-0.238989	0.574504	-0.0615265
TCGA-AO-A126	0	0	0	0	1	0	-1.59255	0.798674	-0.381818	1.77175	-2.18529		01BR026	3	0	0	0	0	1	0.974783	-0.45104	-0.800754	-0.224574	1.13796
TCGA-AO-A128	0	0	0	0	0	1	0.517381	-0.219375	-0.983124	-0.661419	1.32477		01BR027	3	0	0	0	0	1	1.7792	-1.14868	0.678075	-1.2978	1.31746
TCGA-AO-A129	4	0	0	0	0	1	-0.148967	0.494723	-0.699424	-0.32586	1.04819		01BR030	3	0	0	0	1	0	1.51488	-0.720273	0.265662	-0.772479	0.941598
TCGA-AO-A12A	4	0	0	0	1	0	0.330313	0.205973	-1.18943	0.270283	0.290055		01BR031	3	0	0	0	0	1	1.19722	-0.366109	-0.614225	-1.46648	2.36284
TCGA-AO-A12B	2	0	0	0	1	0	-0.163886	-0.353958	-0.0415585	-0.121353	0.383085		01BR032	3	0	0	1	0	0	-0.669027	-0.13691	-0.633307	0.667448	-0.309775
TCGA-AO-A12D	3	1	0	0	0	0	1.58152	-0.658065	0.380467	-1.55586	1.69152		01BR033	3	0	0	0	1	0	0.389477	-0.415202	-0.302137	0.928779	-0.352555
TCGA-AO-A12E	2	0	0	0	1	0	-0.327336	-0.829142	-0.213606	1.51997	-0.505312		01BR040	3	0	0	0	0	1	1.30917	-0.436101	-0.190699	-0.816954	1.99311
TCGA-AO-A12F	3	0	0	0	0	1	0.291485	-0.0858723	0.335504	-2.82649	3.36658		01BR042	3	0	0	0	0	1	0.272268	-1.01868	0.871921	0.342626	-0.177373
TCGA-AO-A12G	0	0	0	0	1	0	-0.332766	0.108905	-0.028936	0.809633	-0.465612		01BR043	3	0	0	0	0	1	1.30898	-0.487538	0.611947	-0.319555	0.353949
TCGA-AO-A12H	4	0	0	0	1	0	-1.24961	0.357629	0.445885	-0.369816	0.0249015		03BR002	3	0	0	0	1	0	0.293836	0.399007	0.153118	0.300462	-0.599088
TCGA-AO-A1KO	3	0	1	0	0	0	-0.962214	0.541142	-0.350375	0.804792	-0.693213		03BR004	3	0	0	0	1	0	1.20779	-0.273164	0.701467	-0.177713	-0.587522
TCGA-AO-A1KP	1	0	0	1	0	0	-2.79553	-0.219164	-0.226522	1.88549	-1.9064		03BR005	3	0	0	0	1	0	-0.0595273	0.315658	-0.708711	-0.207907	1.34553
TCGA-AO-A1KS	4	0	0	1	0	0	0.123701	0.42806	0.253826	-1.0696	0.682478		03BR006	3	0	0	0	0	1	1.25494	-1.32338	-0.307673	-2.54909	3.86994
TCGA-AO-A1KT	4	0	0	1	0	0	-1.9742	1.22569	-0.888964	0.97344	-0.476679		03BR010	3	0	0	0	1	0	0.560178	0.104399	0.366572	0.556949	-1.099
TCGA-AQ-A04H	4	0	0	1	0	0	-2.1559	-0.979068	1.81611	0.0568274	-2.13664		03BR011	3	0	0	0	1	0	0.344425	0.363159	0.265791	-0.179946	0.178824
TCGA-AQ-A04J	2	0	0	0	0	1	0.308974	-0.327267	-2.07104	0.166731	1.84442		03BR013	3	0	0	0	1	0	-0.452771	0.415324	-0.214965	0.900435	-0.953754
TCGA-AQ-A04L	2	0	0	0	1	0	-0.268485	0.78097	-0.555949	0.265368	-0.288204		05BR001	3	0	0	0	0	1	1.92284	-1.10353	0.412899	-0.453866	0.462112
TCGA-AQ-A0Y5	1	0	0	0	1	0	-0.596645	-0.453391	0.369742	0.943907	-1.74352		05BR003	3	0	0	0	1	0	0.513396	0.0812128	-0.220971	-0.119499	0.183154
TCGA-AQ-A54N	2	0	0	0	0	1	-0.675763	-1.10145	-0.903142	-4.73568	7.50839		05BR004	3	0	0	0	1	0	0.578091	-0.136583	-0.283908	0.495413	-0.0477496
TCGA-AQ-A54O	2	0	0	1	0	0	-0.176803	-0.304876	-0.224524	0.576729	-0.780513		05BR005	3	0	0	0	1	0	0.129332	-0.16623	-0.729992	1.38081	-0.835771
TCGA-AQ-A7U7	1	0	0	0	1	0	-0.995092	0.80316	-1.09738	1.77874	-1.51713		05BR009	3	0	0	0	1	0	-0.393863	0.772583	-0.893387	0.835195	-0.197655
TCGA-AR-A0TP	2	0	0	0	0	1	-1.63312	-1.08986	-0.112745	-1.99764	3.29806		05BR016	3	0	0	0	1	0	0.226997	0.0785577	0.219556	0.759024	-1.38103
TCGA-AR-A0TQ	2	0	0	1	0	0	1.5425	-0.179408	1.0953	-0.58993	-0.522687		05BR026	3	0	0	0	1	0	0.0080989	0.00534006	-0.679892	1.13295	-0.180253
TCGA-AR-A0TR	3	0	0	0	1	0	0.719151	-0.590151	0.37007	-0.504116	0.534347		05BR029	3	0	0	0	0	1	-0.472832	-0.384902	0.0206619	-1.05937	1.56456
TCGA-AR-A0TS	0	0	0	0	0	1	0.158263	0.275195	-0.63606	0.627105	-0.147752		05BR038	3	0	0	0	1	0	1.47726	-0.549612	0.495977	-0.054858	0.215985
TCGA-AR-A0TT	1	0	0	1	0	0	-0.149575	-0.0623078	-0.276174	-0.000711202	0.615938		05BR042	3	0	0	0	0	1	0.859178	-0.758643	0.169831	-0.688788	1.37582
TCGA-AR-A0TU	4	0	0	0	0	1	1.24623	-0.880023	0.167434	-3.20516	4.97246		05BR043	3	0	0	0	0	1	1.1424	-0.854476	0.37613	-0.182554	0.891529
TCGA-AR-A0TV	2	0	0	1	0	0	-0.560725	-0.170065	0.488508	0.187937	-0.55311		05BR044	3	1	0	0	0	0	0.817952	-0.287798	-0.304534	-0.768094	1.54734
TCGA-AR-A0TW	2	0	0	0	1	0	1.55779	-0.198026	0.889878	-1.75234	1.67915		05BR045	3	0	0	0	0	1	0.503174	-0.981219	0.561053	0.897284	-0.508579
TCGA-AR-A0TX	1	1	0	0	0	0	-1.86308	0.651699	-1.10975	1.856	-1.48134		06BR003	3	1	0	0	0	0	1.56922	-0.399235	-0.050945	-1.35713	1.98621
TCGA-AR-A0TY	3	0	0	1	0	0	-0.40764	-0.289243	0.720523	0.198344	-0.843271		06BR005	3	0	0	0	1	0	1.04978	-0.426073	0.58704	0.0240617	-0.437483
TCGA-AR-A0TZ	0	0	0	0	1	0	-0.340995	-0.399615	-0.140838	0.513867	-0.266828		06BR006	3	0	1	0	0	0	-0.129062	0.226689	-1.33406	1.07854	0.267783
TCGA-AR-A0U0	2	0	0	0	0	1	0.639287	0.0380704	-0.464172	-0.683296	1.48809		06BR014	3	0	0	0	1	0	-0.313865	-0.0982691	0.0733902	1.09862	-1.23734
TCGA-AR-A0U1	2	0	0	0	0	1	0.813578	-0.219809	0.612367	-1.78116	1.75351		09BR001	3	0	0	0	1	0	1.46266	-1.07607	1.04963	0.131595	-0.573329
TCGA-AR-A0U2	1	0	0	1	0	0	-0.187652	-0.16262	1.12543	-0.383835	-0.435668		09BR004	3	0	1	0	0	0	1.38293	-1.02005	0.846464	-0.661674	0.298937
TCGA-AR-A0U3	4	0	0	0	1	0	0.514541	-0.942994	1.35336	-0.620694	0.486279		09BR005	3	1	0	0	0	0	0.746422	-0.579994	0.665261	0.626131	-1.48279
TCGA-AR-A1AH	2	0	0	0	0	1	-0.335806	-0.072557	-0.457959	-1.41113	2.46368		09BR007	3	0	0	0	1	0	0.827922	-0.0587779	-0.223586	-0.189031	0.341473
TCGA-AR-A1AJ	4	0	0	0	0	1	1.2716	-0.77361	1.34236	-0.261053	0.0948858		11BR003	3	0	0	0	0	1	1.69446	-1.59937	0.00282934	-2.54823	3.49864
TCGA-AR-A1AK	0	0	0	0	1	0	-0.184224	-1.5322	-0.433869	0.286392	0.422604		11BR004	3	1	0	0	0	0	2.23936	-0.923463	0.855777	-0.600474	0.733627
TCGA-AR-A1AL	0	0	0	0	1	0	-1.63807	1.03129	-1.94938	2.47461	-1.37555		11BR006	3	0	0	0	1	0	0.106157	-0.183629	0.00546482	0.0585052	0.596966
TCGA-AR-A1AN	2	0	0	0	1	0	-1.62827	-0.943563	0.0513805	1.29873	-0.876034		11BR009	3	0	0	1	0	0	0.766393	-0.493563	-0.252012	-0.0685758	0.0596759
TCGA-AR-A1AO	2	0	1	0	0	0	0.108707	-0.113568	-0.904054	0.616613	0.969773		11BR010	3	0	0	0	1	0	1.04909	-0.542895	-0.0216641	-0.316662	0.564853
TCGA-AR-A1AP	2	0	0	0	1	0	0.205672	0.079277	-1.56726	1.39786	0.587203		11BR011	3	0	0	1	0	0	1.69391	-0.821893	0.420124	-0.532706	0.247392
TCGA-AR-A1AQ	3	0	0	0	0	1	1.20044	-1.12544	-0.412218	-1.53474	2.9443		11BR012	3	0	0	0	1	0	0.838322	0.194491	0.133765	-0.463238	0.0400156
TCGA-AR-A1AR	0	0	0	0	0	1	0.999683	-1.12129	-0.312796	-0.099359	0.360523		11BR013	3	0	0	1	0	0	-0.32093	-0.0111601	-0.715596	1.12195	-0.141445
TCGA-AR-A1AS	4	0	0	0	1	0	0.670927	-0.223427	-0.465957	0.486071	-0.314702		11BR014	3	0	0	0	1	0	0.256871	-0.167882	-1.35653	1.39323	-0.643412
TCGA-AR-A1AT	4	1	0	0	0	0	0.515697	-0.728536	1.64559	-0.830731	-0.0521925		11BR015	3	0	0	1	0	0	1.22963	-0.677248	0.568437	-1.34311	0.953564
TCGA-AR-A1AU	1	0	0	0	1	0	-0.0193369	0.64508	0.488608	0.259751	-0.904442		11BR016	3	0	0	0	0	1	1.80212	-0.67208	-0.0466077	-1.09025	1.41662
TCGA-AR-A1AV	2	0	0	0	1	0	-0.97708	0.178345	0.633092	1.12363	-2.07919		11BR017	3	1	0	0	0	0	1.75334	-0.860074	-0.056935	-1.92035	2.2799
TCGA-AR-A1AW	2	0	0	1	0	0	1.40083	-0.678579	0.508934	-1.93074	2.22008		11BR018	3	0	0	0	1	0	0.26217	0.200641	-1.01035	0.716632	0.31225
TCGA-AR-A1AX	3	0	0	0	1	0	0.386813	-0.222326	-0.242446	0.0165161	0.310793		11BR019	3	0	0	1	0	0	0.395496	-0.737955	-0.397746	-0.409151	0.781358
TCGA-AR-A1AY	1	0	0	0	0	1	-0.085075	-0.078674	-0.458351	-0.238061	1.11397		11BR020	3	0	0	0	1	0	0.254849	-0.316862	-0.154012	0.0566229	0.190424
TCGA-AR-A24H	3	0	0	1	0	0	-0.230872	-0.32761	-0.405922	-0.0504826	0.741945		11BR022	3	0	0	0	1	0	0.597161	-0.129232	0.210614	0.671717	-1.31832
TCGA-AR-A24K	0	0	0	1	0	0	-1.5465	-0.124029	-1.15463	0.609942	0.187616		11BR023	3	0	0	0	0	1	1.59667	-1.39993	0.288185	-1.20074	1.55271
TCGA-AR-A24L	0	0	0	0	1	0	-0.123498	0.516993	-0.585232	0.958892	-0.917948		11BR024	3	0	0	0	0	1	0.481329	-0.757982	-0.578143	-0.0310168	1.00842
TCGA-AR-A24M	4	0	0	0	1	0	-0.42173	0.151685	-0.243862	1.67923	-1.79024		11BR025	3	0	0	0	1	0	0.493471	0.0743312	0.369924	0.231592	-0.568143
TCGA-AR-A24N	1	0	0	1	0	0	-0.334194	0.279442	0.335796	0.559656	-0.464133		11BR027	3	0	0	0	1	0	-0.0167124	-0.555692	-0.595094	0.883694	-0.430998
TCGA-AR-A24O	3	0	0	0	1	0	-0.310016	0.313173	-0.724382	0.166531	0.598737		11BR028	3	1	0	0	0	0	0.713752	-0.631464	0.574567	-0.114461	-0.370108
TCGA-AR-A24P	1	0	0	0	1	0	-0.489736	0.447999	-0.273574	0.77875	-0.365527		11BR030	3	1	0	0	0	0	0.703659	-0.293785	-0.261532	-0.300742	1.11667
TCGA-AR-A24Q	3	0	0	0	0	1	0.423947	-0.779475	0.77546	-1.88275	1.99012		11BR031	3	0	0	0	1	0	1.08169	-0.197098	0.354806	1.1107	-2.00039
TCGA-AR-A24R	0	0	0	1	0	0	0.0832399	-0.534506	0.101281	-0.0150344	0.00966446		11BR032	3	0	0	0	1	0	0.125177	0.178628	-0.265261	0.243379	-0.102944
TCGA-AR-A24S	4	0	0	1	0	0	0.0877898	0.0815976	-0.11632	0.254756	-0.00282883		11BR036	3	0	0	0	0	1	0.509757	-0.852561	0.614907	-2.29505	2.88733
TCGA-AR-A24T	4	0	0	0	1	0	-0.779845	0.1938	-1.22985	2.03793	-1.83714		11BR038	3	1	0	0	0	0	-0.145988	0.394746	0.0189203	-0.46713	0.633262
TCGA-AR-A24U	0	1	0	0	0	0	1.1267	-0.0695922	-0.631626	-1.40194	2.09488		11BR040	3	0	0	0	1	0	-0.273302	0.0788446	0.0886219	0.307947	-0.00665979
TCGA-AR-A24V	3	0	0	0	1	0	-0.66068	0.268045	0.0444939	0.065438	-0.170576		11BR042	3	1	0	0	0	0	1.50295	-0.415571	-0.922229	-0.91867	1.72342
TCGA-AR-A24W	1	0	0	0	1	0	-0.765494	0.380837	-0.446663	0.396478	0.0518434		11BR043	3	0	0	1	0	0	1.2381	-1.23809	0.380387	-1.0329	0.989636
TCGA-AR-A24X	2	0	0	0	1	0	-0.980044	-0.0745675	-0.329201	0.479734	0.00595976		11BR044	3	0	0	1	0	0	1.82853	-1.76781	0.248278	-1.00141	1.09687
TCGA-AR-A24Z	4	0	0	1	0	0	0.179979	-0.579396	0.688979	0.377005	-1.25396		11BR047	3	0	0	0	1	0	0.450843	-0.15515	-0.0371437	0.382975	-0.186202
TCGA-AR-A250	3	0	0	1	0	0	1.09856	-0.132838	0.399227	-0.858967	0.999913		11BR049	3	0	0	1	0	0	0.600654	-0.268603	0.549612	0.173939	-0.681944
TCGA-AR-A251	1	0	0	0	0	1	0.0963016	0.315434	-0.335025	-0.351711	0.800412		11BR050	3	0	0	0	1	0	-0.166608	0.280072	-0.463569	-1.95773	2.57532
TCGA-AR-A252	4	0	0	0	1	0	1.61802	-0.189829	0.220017	-0.755241	0.957411		11BR051	3	0	0	0	1	0	0.754838	-0.62619	-0.147672	-0.217452	0.124464
TCGA-AR-A254	0	1	0	0	0	0	0.789159	-0.423717	0.0887258	-1.33482	1.6356		11BR053	3	0	0	1	0	0	0.894804	-0.43239	0.650861	-0.587871	-0.174802
TCGA-AR-A255	4	0	0	0	1	0	0.638852	-0.825451	0.226765	-0.0134263	0.972184		11BR054	3	0	0	0	1	0	-0.28318	-0.169397	0.00649034	0.274935	-0.44384
TCGA-AR-A256	1	0	0	0	0	1	-0.0714171	-0.15301	0.105677	-0.151796	0.445842		11BR055	3	0	0	0	1	0	1.04593	-0.122761	-0.36226	-0.367264	0.412626
TCGA-AR-A2LE	1	0	0	0	1	0	0.242592	-0.612468	0.631828	0.38611	-1.33957		11BR056	3	0	0	0	1	0	1.22726	-0.207969	-0.520376	-0.581829	0.927555
TCGA-AR-A2LH	4	0	1	0	0	0	0.736891	-0.12667	-0.358714	0.0245716	-0.0154449		11BR058	3	0	1	0	0	0	0.284585	-0.327914	-0.0595798	1.13664	-0.899608
TCGA-AR-A2LJ	2	0	0	0	1	0	-0.594234	0.0759215	-1.41071	2.11191	-0.755048		11BR059	3	0	1	0	0	0	0.500507	-0.0586882	0.150433	-0.579652	0.487052
TCGA-AR-A2LK	2	0	0	1	0	0	-0.692387	-0.00911099	-0.560589	1.18645	-0.760577		11BR060	3	1	0	0	0	0	0.976825	-0.0939333	0.843768	-0.413736	-0.188369
TCGA-AR-A2LM	3	0	0	0	1	0	-1.68109	0.535458	-1.02254	1.96957	-1.37625		11BR072	3	0	0	0	1	0	-0.441187	-0.286937	-0.0293221	0.828395	-0.546158
TCGA-AR-A2LN	0	0	0	0	1	0	-1.04052	0.41454	-1.50318	1.69208	-0.970999		11BR073	3	0	0	1	0	0	0.825688	-0.674849	-0.455612	-0.543346	1.36391
TCGA-AR-A2LO	3	0	0	0	1	0	-0.0134746	0.185748	-1.0711	0.642615	0.505469		11BR074	3	0	0	0	1	0	-0.117528	-0.299985	0.130629	1.01443	-1.17989
TCGA-AR-A5QM	4	0	0	0	1	0	-0.104587	-0.0248419	-0.243538	0.883271	-0.972473		11BR075	3	0	0	1	0	0	0.291521	-0.146825	-0.0840139	0.59758	-0.594426
TCGA-AR-A5QN	1	0	0	0	1	0	-1.12176	-0.479252	-0.37336	1.37067	-0.858868		11BR080	3	0	0	0	0	1	1.57452	-0.185098	-0.282549	-1.88044	2.46641
TCGA-AR-A5QP	1	0	0	0	1	0	-0.847435	0.0296649	-0.745924	1.57505	-1.0798		13BR009	3	0	0	1	0	0	1.27488	-0.164077	0.668772	-0.547071	0.0809705
TCGA-AR-A5QQ	3	0	0	0	0	1	2.24969	-0.492986	-0.382904	-3.36452	4.59907		14BR005	3	0	0	0	1	0	-0.127673	-0.78554	-0.260619	-0.192971	0.71156
TCGA-B6-A0I1	1	0	0	0	0	1	1.08845	0.507593	-1.01562	-1.94417	3.10459		14BR008	3	0	0	0	1	0	-0.381871	0.214357	-0.451801	-0.206273	0.909125
TCGA-B6-A0I2	4	0	0	0	0	1	-0.983983	-0.0303261	-0.0792557	0.933749	-0.797103		14BR014	3	0	0	0	1	0	0.621893	-0.715144	0.317232	-0.28419	0.134763
TCGA-B6-A0I5	4	0	0	0	1	0	-1.35817	0.461269	-0.615373	1.15091	-1.25991		15BR003	3	0	0	0	1	0	-0.384297	0.483847	-0.822291	1.57358	-0.544877
TCGA-B6-A0I6	1	0	0	0	0	1	0.263676	0.317691	-0.088177	-1.06799	1.77756		16BR012	3	0	0	1	0	0	0.633026	-0.287434	0.221451	-0.242958	-0.0307643
TCGA-B6-A0I8	1	0	0	0	1	0	-0.559843	0.277471	0.926177	0.572079	-1.55597		18BR002	3	1	0	0	0	0	1.01987	-0.112068	0.351748	0.163976	-0.382222
TCGA-B6-A0I9	2	1	0	0	0	0	1.10736	-0.319405	0.371083	-1.36708	0.687478		18BR003	3	0	0	1	0	0	-0.769598	0.523318	-1.38706	1.7187	-0.501417
TCGA-B6-A0IA	3	0	0	0	1	0	-1.37151	0.33619	0.937423	0.0708889	-1.09565		18BR004	3	0	0	0	1	0	-0.0623346	0.341977	1.0959	0.127564	-1.54844
TCGA-B6-A0IB	0	0	0	1	0	0	-0.0370423	0.21047	1.66732	1.26951	-4.30807		18BR006	3	0	0	1	0	0	0.438113	0.311254	0.275949	-0.308563	-0.301058
TCGA-B6-A0IC	4	0	0	0	1	0	-1.48701	0.7987	-1.08701	0.823234	-0.0884391		18BR007	3	0	0	0	1	0	0.0108411	-0.0692619	-0.124376	1.13354	-1.22905
TCGA-B6-A0IE	0	0	0	0	1	0	0.42716	0.220715	0.321387	0.25842	-0.230761		18BR009	3	0	1	0	0	0	0.315794	0.788728	-1.24594	-1.49145	3.17851
TCGA-B6-A0IG	1	0	0	0	1	0	0.668299	0.662157	0.44686	-0.174081	-0.901165		18BR010	3	0	0	0	1	0	0.537422	-0.138917	0.830831	0.21553	-0.739765
TCGA-B6-A0IH	3	0	0	0	1	0	-0.899614	0.460754	-0.720922	0.0789022	0.770307		18BR016	3	0	0	0	1	0	0.202116	-0.328704	0.367495	0.665334	-0.991722
TCGA-B6-A0IJ	3	0	0	0	0	1	1.00876	-1.48967	1.65687	-1.63352	0.805664		18BR017	3	0	0	0	1	0	0.874748	-0.354956	0.96866	-0.788489	0.30907
TCGA-B6-A0IK	0	1	0	0	0	0	-0.0308238	0.0322292	-0.0901606	-0.329773	0.755701		18BR019	3	0	0	0	1	0	-0.172561	0.0842034	-0.0748947	0.373188	-0.377029
TCGA-B6-A0IM	4	0	0	0	1	0	-2.4688	0.886795	-0.266596	2.19913	-2.70198		20BR001	3	0	0	0	1	0	-0.245403	0.357384	-0.181221	-1.30751	1.22954
TCGA-B6-A0IN	2	0	0	1	0	0	-0.598082	0.0899444	-0.0042761	0.690251	-0.885425		20BR002	3	0	0	0	0	1	1.3333	-0.00263499	0.338311	-0.831228	0.630024
TCGA-B6-A0IO	2	0	0	0	1	0	-0.582027	0.207371	0.036126	1.13535	-1.34253		20BR005	3	0	0	0	0	1	1.51742	-0.434514	-0.319809	-1.55645	1.95861
TCGA-B6-A0IP	1	0	0	0	1	0	-1.25945	0.227659	0.368718	0.953985	-0.894413		20BR006	3	0	0	0	0	1	1.02126	-0.781487	0.363236	-1.45108	1.7822
TCGA-B6-A0IQ	2	0	0	0	0	1	0.839086	-0.534879	0.175309	-3.20624	4.30995		20BR007	3	0	0	0	0	1	0.576803	-0.278444	0.162345	-0.940967	1.55469
TCGA-B6-A0RE	4	0	0	0	0	1	0.607546	-0.143193	-0.555917	-0.799159	1.52639		20BR008	3	1	0	0	0	0	0.0285234	-0.197088	-0.175999	0.242541	0.362157
TCGA-B6-A0RG	3	0	0	0	1	0	0.446075	-0.45965	0.659039	-0.547596	-0.0692286		21BR001	3	0	0	1	0	0	1.41212	-1.01334	0.426807	0.305795	0.127322
TCGA-B6-A0RH	2	1	0	0	0	0	0.426008	0.5829	0.0920788	-0.471412	-0.456449		21BR002	3	0	0	0	1	0	0.845771	-0.562547	0.392252	0.699593	-0.485246
TCGA-B6-A0RI	3	0	0	0	1	0	-0.244417	0.314494	0.354685	0.019059	-0.436379		21BR010	3	0	0	0	1	0	-0.276294	0.517168	-0.369167	0.0600186	0.60546
TCGA-B6-A0RL	4	0	0	1	0	0	-0.53668	0.546697	-0.479639	0.0400897	0.401496		22BR005	3	0	0	0	1	0	1.23101	-0.302637	0.463111	-0.469885	0.127519
TCGA-B6-A0RM	1	0	0	0	1	0	-1.17631	-0.160063	0.148052	0.131717	-0.570053		22BR006	3	0	0	0	1	0	0.289295	-0.443327	0.0971512	-0.104252	-0.00686921
TCGA-B6-A0RN	2	0	0	0	1	0	-2.12918	0.633645	-0.418305	0.924331	-0.601576		01BR001	4	0	0	0	0	1	1.36929	-1.32155	0.225552	-1.12917	1.10272
TCGA-B6-A0RO	2	0	0	0	1	0	-1.69161	0.854532	-0.316999	1.16646	-1.30233		01BR008	4	0	0	0	0	1	1.21454	-1.19854	-0.19624	-1.98093	3.41173
TCGA-B6-A0RP	2	0	0	0	1	0	-0.14066	-0.193114	-1.12491	0.807065	0.245972		01BR009	4	0	0	0	0	1	1.29262	-1.14269	-0.548473	-1.97693	3.43453
TCGA-B6-A0RQ	1	0	1	0	0	0	-1.32146	0.91977	-0.425285	1.09062	-0.889759		01BR010	4	1	0	0	0	0	1.45693	-0.999588	-0.064398	-0.776147	0.80405
TCGA-B6-A0RS	0	1	0	0	0	0	0.0333391	-0.786248	0.0536782	-1.29031	2.62305		01BR015	4	0	0	0	1	0	1.28917	-1.55062	0.305108	-0.524248	0.739225
TCGA-B6-A0RT	0	0	0	0	0	1	1.34165	-0.628092	0.455847	-1.11452	1.54179		01BR017	4	1	0	0	0	0	1.85574	-2.13753	0.134167	-1.63076	1.70934
TCGA-B6-A0RU	3	0	0	0	0	1	-1.00815	0.0031202	-0.840189	0.16738	0.876733		01BR018	4	0	0	0	0	1	1.21664	-1.92214	0.113664	-0.369174	0.827146
TCGA-B6-A0RV	2	0	0	0	1	0	-1.0953	0.340423	-1.4889	1.25792	0.180885		01BR020	4	0	0	0	0	1	1.38907	-1.47693	0.111309	0.129968	0.356062
TCGA-B6-A0WS	3	0	0	0	1	0	0.0635217	-0.10946	0.405086	-0.350245	0.15129		01BR023	4	0	0	0	1	0	0.368289	-0.826355	0.0730471	0.0118857	0.429421
TCGA-B6-A0WT	3	0	0	0	1	0	-0.374639	0.237622	0.0352743	0.163214	-0.435792		01BR025	4	0	0	0	1	0	0.825436	-0.794599	-0.1046	0.435416	-0.679476
TCGA-B6-A0WV	4	0	0	1	0	0	0.622056	-0.100211	0.121014	-0.222597	-0.0417527		01BR026	4	0	0	0	0	1	1.21985	-1.21942	-0.539023	-0.280272	0.806836
TCGA-B6-A0WW	0	0	0	1	0	0	-0.395562	0.364075	0.489284	0.411838	-1.22994		01BR027	4	0	0	0	0	1	1.68662	-1.54748	0.980549	-1.25119	0.721268
TCGA-B6-A0WX	3	0	0	0	0	1	0.303101	0.0090505	0.376935	-0.868398	0.62159		01BR030	4	0	0	0	1	0	1.81528	-1.62931	0.923967	-0.797296	0.118682
TCGA-B6-A0WY	0	0	0	0	1	0	-0.905475	0.556659	-0.0535337	0.34358	-0.312084		01BR031	4	0	0	0	0	1	1.63852	-1.39184	-0.191165	-1.29826	1.72356
TCGA-B6-A0WZ	2	0	0	0	1	0	-0.903767	0.810953	0.0745878	0.876354	-2.47964		01BR032	4	0	0	1	0	0	-1.23712	-0.28054	-0.301503	0.588213	-0.435956
TCGA-B6-A0X0	4	0	0	0	1	0	-1.92685	1.06734	-1.74869	1.25147	0.492858		01BR033	4	0	0	0	1	0	1.0339	-1.16139	-0.366243	0.755045	-1.39416
TCGA-B6-A0X4	1	0	0	0	1	0	-0.654565	-0.0782175	0.902179	0.768858	-1.62151		01BR040	4	0	0	0	0	1	1.62223	-0.919636	0.208432	-0.974979	1.728
TCGA-B6-A0X5	3	0	0	1	0	0	-0.621101	-0.287488	0.782834	0.188671	-0.862939		01BR042	4	0	0	0	0	1	0.661743	-1.92856	0.839037	0.304729	-0.770802
TCGA-B6-A0X7	4	0	0	0	1	0	-0.874683	0.952428	-1.46229	1.11504	-0.312034		01BR043	4	0	0	0	0	1	1.59128	-1.24674	1.17341	-0.491381	-0.252849
TCGA-B6-A1KC	3	0	0	1	0	0	-0.0315167	0.256123	1.39879	-0.328809	-0.570471		03BR002	4	0	0	0	1	0	0.785673	-0.293972	0.23751	0.531268	-1.16641
TCGA-B6-A1KF	4	0	0	0	0	1	-0.419985	0.576299	-0.631021	-0.361185	0.546825		03BR004	4	0	0	0	1	0	1.39352	-0.970504	1.13871	-0.132044	-1.43056
TCGA-B6-A1KI	0	0	0	0	1	0	-0.172446	0.713268	-0.0365817	0.758697	-1.54484		03BR005	4	0	0	0	1	0	0.388488	-0.361317	-0.312475	-0.0713158	1.15094
TCGA-B6-A1KN	0	0	0	1	0	0	0.702871	0.16187	1.14396	-1.52891	0.856179		03BR006	4	0	0	0	0	1	1.04328	-1.71101	-0.138776	-2.45447	3.64455
TCGA-B6-A2IU	0	0	0	0	1	0	0.035637	0.15125	-0.302223	1.69643	-1.67143		03BR010	4	0	0	0	1	0	0.736691	-0.85182	0.526914	0.457271	-2.01713
TCGA-BH-A0AU	1	0	1	0	0	0	0.574893	0.294266	0.224653	0.0599477	-0.824678		03BR011	4	0	0	0	1	0	0.348705	0.24673	0.00136108	-0.00538824	0.01379
TCGA-BH-A0AV	4	0	0	0	0	1	0.987582	0.206066	-0.827737	-0.772908	2.04843		03BR013	4	0	0	0	1	0	-0.264432	0.0806999	-0.328193	1.04081	-1.53907
TCGA-BH-A0AW	0	1	0	0	0	0	0.740952	-0.124518	-0.0631265	-0.481084	0.855989		05BR001	4	0	0	0	0	1	2.25018	-1.87601	0.638429	-0.451988	-0.521723
TCGA-BH-A0AY	0	0	1	0	0	0	0.34706	-0.0986265	-0.171837	-0.239845	0.649384		05BR003	4	0	0	0	1	0	0.672962	-0.364858	0.0613909	0.157441	-0.361769
TCGA-BH-A0AZ	3	0	1	0	0	0	-0.820717	0.398244	-0.454199	1.32509	-1.38924		05BR004	4	0	0	0	1	0	0.733282	-0.55921	0.0634572	0.601553	-0.496044
TCGA-BH-A0B0	2	0	0	0	1	0	-0.444565	0.462538	-0.829944	1.3841	-0.953684		05BR005	4	0	0	0	1	0	0.850728	-0.890383	0.0433519	1.25264	-1.75032
TCGA-BH-A0B1	2	0	0	0	1	0	-0.371572	0.16668	-0.0578486	0.693323	-0.938039		05BR009	4	0	0	0	1	0	0.00899073	-0.0421199	-0.72722	0.929377	-0.863836
TCGA-BH-A0B3	1	0	1	0	0	0	0.603974	0.0908767	0.579763	-0.511247	0.365161		05BR016	4	0	0	0	1	0	0.358167	-0.93792	0.746996	0.801376	-2.17934
TCGA-BH-A0B4	0	0	0	0	1	0	0.173509	0.330895	0.261228	0.393119	-0.520446		05BR026	4	0	0	0	1	0	0.777005	-0.839626	-0.090443	0.957307	-0.854396
TCGA-BH-A0B5	3	0	0	0	1	0	-0.86891	0.860262	-1.38648	1.55014	-0.600659		05BR029	4	0	0	0	0	1	-1.05324	-0.962027	-0.170944	-0.958389	1.56126
TCGA-BH-A0B7	3	0	1	0	0	0	0.739967	0.329176	0.7082	-0.63256	-0.0370117		05BR038	4	0	0	0	1	0	2.26226	-1.19544	0.986229	-0.0593155	-0.785357
TCGA-BH-A0B8	1	0	1	0	0	0	-1.57134	-0.518992	0.46895	1.07188	-0.954242		05BR042	4	0	0	0	0	1	0.950768	-1.32792	0.614845	-0.605448	0.846034
TCGA-BH-A0B9	3	0	0	0	0	1	0.962722	-0.330939	-0.428857	-0.73327	1.33716		05BR043	4	0	0	0	0	1	2.13108	-1.64339	0.768916	-0.0878361	0.0215805
TCGA-BH-A0BA	2	0	1	0	0	0	-1.2321	-0.0155261	-1.11844	1.71339	0.154933		05BR044	4	1	0	0	0	0	1.22252	-1.00546	0.232675	-0.773561	1.19834
TCGA-BH-A0BC	3	0	1	0	0	0	-0.38438	0.937222	-0.385083	1.27693	-1.35089		05BR045	4	0	0	0	0	1	1.31285	-1.61105	0.819188	0.995166	-1.45272
TCGA-BH-A0BD	4	0	0	1	0	0	0.192834	-0.217019	-0.468509	0.978323	-1.01795		06BR003	4	1	0	0	0	0	1.99402	-1.12959	0.343922	-1.23361	1.27252
TCGA-BH-A0BF	2	0	0	1	0	0	0.544175	0.37583	-0.275675	-0.788076	0.923996		06BR005	4	0	0	0	1	0	1.32967	-1.26103	0.863285	0.0971775	-1.19814
TCGA-BH-A0BG	1	0	0	0	0	1	-0.0993143	0.324409	-0.977331	-0.325493	1.17079		06BR006	4	0	1	0	0	0	0.544127	-0.454505	-1.16664	1.01819	-0.355504
TCGA-BH-A0BJ	4	0	1	0	0	0	-0.779137	0.601503	-1.12928	1.56679	-0.629926		06BR014	4	0	0	0	1	0	-0.00801465	-0.428005	0.368845	1.32699	-1.84502
TCGA-BH-A0BL	0	0	0	0	0	1	0.117195	-0.0252147	-0.841207	-0.149437	0.74916		09BR001	4	0	0	0	1	0	1.73473	-1.77112	1.35708	0.0321945	-1.65819
TCGA-BH-A0BM	4	0	1	0	0	0	0.388635	0.217551	-0.492645	0.388715	0.396457		09BR004	4	0	1	0	0	0	1.60643	-2.14709	1.07791	-0.547409	-0.405099
TCGA-BH-A0BO	3	0	0	0	1	0	-0.757602	0.553072	-0.316561	1.44562	-1.24758		09BR005	4	1	0	0	0	0	1.03758	-1.22278	0.991187	0.831707	-2.53945
TCGA-BH-A0BP	1	0	0	0	1	0	-0.0875543	-0.0683032	-0.709884	0.822424	-0.380519		09BR007	4	0	0	0	1	0	1.41608	-1.14553	-0.186567	0.0544027	-0.592669
TCGA-BH-A0BQ	3	0	1	0	0	0	-0.847985	0.62986	-0.609401	0.665225	-0.288585		11BR003	4	0	0	0	0	1	1.35185	-2.1098	0.450689	-2.12392	3.00843
TCGA-BH-A0BR	0	0	0	0	1	0	0.109811	0.105666	-0.131255	0.172132	-0.406925		11BR004	4	1	0	0	0	0	2.74084	-1.65999	1.57215	-0.663385	0.0250923
TCGA-BH-A0BS	4	0	1	0	0	0	-0.179481	0.899562	-0.367323	0.706028	-0.743333		11BR006	4	0	0	0	1	0	0.169331	-0.796557	0.0843458	-0.00596299	0.506119
TCGA-BH-A0BT	4	0	1	0	0	0	-0.523446	-0.0460841	0.12233	1.78697	-3.05063		11BR009	4	0	0	1	0	0	0.532121	-0.748196	0.608352	-0.145394	-0.485958
TCGA-BH-A0BV	3	0	1	0	0	0	-0.445618	0.644296	0.617696	1.11225	-2.02905		11BR010	4	0	0	0	1	0	1.27726	-0.981816	0.210666	-0.163209	-0.118078
TCGA-BH-A0BW	1	0	1	0	0	0	-0.115537	0.527422	-0.540809	0.000801869	0.0134266		11BR011	4	0	0	1	0	0	1.68278	-1.46701	1.09298	-0.486382	-0.413538
TCGA-BH-A0BZ	4	0	1	0	0	0	1.58672	0.0750156	1.16658	-0.336782	-0.751086		11BR012	4	0	0	0	1	0	0.931772	-0.826326	0.55466	-0.277233	-0.681294
TCGA-BH-A0C0	3	0	1	0	0	0	-0.280638	-0.408151	0.855109	-0.190237	-0.466871		11BR013	4	0	0	1	0	0	0.095652	-0.641686	-0.378123	1.01162	-0.717645
TCGA-BH-A0C1	1	0	0	0	1	0	-0.28672	0.728421	-0.220224	1.19669	-1.36133		11BR014	4	0	0	0	1	0	0.95471	-1.0352	-0.50975	1.47242	-1.74745
TCGA-BH-A0C3	0	0	1	0	0	0	0.193897	-0.0861394	-0.274709	0.496104	-0.773767		11BR015	4	0	0	1	0	0	0.806722	-1.14767	1.01137	-0.869118	0.0312486
TCGA-BH-A0C7	3	0	0	1	0	0	0.0354677	0.49706	0.102146	-0.459505	0.582202		11BR016	4	0	0	0	0	1	1.92253	-1.41685	0.569634	-0.943918	0.671828
TCGA-BH-A0DD	1	0	0	1	0	0	-0.734995	0.0414517	-0.238538	-0.687537	1.04176		11BR017	4	1	0	0	0	0	1.6223	-1.61489	0.488213	-1.8643	1.81343
TCGA-BH-A0DE	4	0	0	0	1	0	-0.755674	0.53663	-0.579598	1.15195	-0.999487		11BR018	4	0	0	0	1	0	0.624038	-0.506572	-0.667064	0.650918	-0.213296
TCGA-BH-A0DG	2	0	1	0	0	0	-0.33439	-0.21105	0.26382	0.241787	-0.564889		11BR019	4	0	0	1	0	0	0.0142993	-1.1212	0.07923	-0.272006	0.412201
TCGA-BH-A0DH	1	0	1	0	0	0	-0.720217	-0.756709	0.380257	0.901443	-1.04451		11BR020	4	0	0	0	1	0	0.227636	-0.883567	0.1736	0.136197	-0.0543366
TCGA-BH-A0DI	3	0	0	0	1	0	-0.105388	-0.120392	-0.588511	0.525833	0.00469641		11BR022	4	0	0	0	1	0	0.669737	-0.614419	0.382118	0.852356	-2.16497
TCGA-BH-A0DK	4	0	0	0	1	0	0.561733	-0.315111	0.651631	0.112532	-0.970454		11BR023	4	0	0	0	0	1	1.55328	-1.82023	0.759952	-1.01201	1.02433
TCGA-BH-A0DL	4	0	1	0	0	0	0.531163	-0.211131	-0.463265	-0.682479	1.5221		11BR024	4	0	0	0	0	1	0.638788	-1.3671	-0.0721958	-0.106334	0.642778
TCGA-BH-A0DO	1	0	1	0	0	0	-0.620058	0.126123	0.122476	1.11559	-1.39042		11BR025	4	0	0	0	1	0	0.670743	-0.378529	0.674408	0.360649	-1.17804
TCGA-BH-A0DP	3	0	1	0	0	0	-1.03023	0.41594	-0.769995	1.59658	-1.21681		11BR027	4	0	0	0	1	0	-0.187282	-1.00377	-0.0974931	1.01886	-1.19249
TCGA-BH-A0DQ	1	0	0	0	1	0	-1.24959	-0.381969	-0.0769019	1.20602	-0.982845		11BR028	4	1	0	0	0	0	0.9044	-1.22905	0.725527	0.0342341	-1.1292
TCGA-BH-A0DT	0	0	1	0	0	0	-0.493656	-0.239969	-0.0789909	0.704609	-0.486796		11BR030	4	1	0	0	0	0	0.855511	-0.961257	0.142769	-0.370988	0.686282
TCGA-BH-A0DV	1	0	1	0	0	0	-0.5768	0.61465	0.105314	0.579807	-0.708178		11BR031	4	0	0	0	1	0	1.36446	-1.05374	0.657096	0.987255	-3.11685
TCGA-BH-A0DX	1	0	0	0	1	0	-0.367288	0.234796	-0.542759	0.894493	-0.483192		11BR032	4	0	0	0	1	0	0.21731	-0.367741	-0.36597	0.371942	-0.550723
TCGA-BH-A0DZ	1	0	1	0	0	0	0.497626	-0.525933	-0.524546	-0.355719	0.844844		11BR036	4	0	0	0	0	1	0.305103	-1.34152	0.486482	-2.04532	2.56116
TCGA-BH-A0E0	1	0	1	0	0	0	0.709775	-0.0159287	0.747271	-1.63759	1.58668		11BR038	4	1	0	0	0	0	-0.0683035	-0.279647	-0.200742	-0.205069	0.270697
TCGA-BH-A0E1	3	0	1	0	0	0	-1.31693	0.300103	0.921019	0.401679	-1.89085		11BR040	4	0	0	0	1	0	-0.294397	-0.509818	0.00267859	0.288944	-0.303708
TCGA-BH-A0E2	0	0	0	0	1	0	-0.163996	0.357738	0.0482297	0.216415	-0.42625		11BR042	4	1	0	0	0	0	2.02012	-1.60007	-0.407547	-0.758608	0.747541
TCGA-BH-A0E6	3	0	0	0	0	1	0.22182	-0.26586	0.273728	-0.844999	1.2366		11BR043	4	0	0	1	0	0	1.0241	-2.09672	0.767561	-0.714719	-0.189698
TCGA-BH-A0E7	1	0	0	0	1	0	-0.848218	0.573447	0.571354	0.928184	-2.26075		11BR044	4	0	0	1	0	0	1.37593	-2.40504	0.760087	-1.05124	0.346003
TCGA-BH-A0E9	2	0	0	0	1	0	-0.0886657	0.2995	-0.419336	1.51735	-1.6385		11BR047	4	0	0	0	1	0	0.689707	-0.76462	0.280994	0.344309	-0.66515
TCGA-BH-A0EA	1	0	0	0	1	0	-1.62881	0.649121	-1.5931	2.1713	-1.32941		11BR049	4	0	0	1	0	0	0.963598	-1.11418	0.668575	0.125515	-1.18646
TCGA-BH-A0EB	4	0	0	0	1	0	0.706786	-0.44823	-0.057812	0.499339	-1.00391		11BR050	4	0	0	0	1	0	-0.55887	-0.000111504	-0.677504	-1.12892	2.85974
TCGA-BH-A0EE	4	1	0	0	0	0	1.11856	-0.128061	0.263265	-2.76024	3.41142		11BR051	4	0	0	0	1	0	0.857326	-1.31189	0.068819	0.00459602	-0.869219
TCGA-BH-A0EI	2	0	0	0	1	0	-0.333533	0.306564	-0.919938	0.88783	-0.297059		11BR053	4	0	0	1	0	0	0.959329	-0.788809	0.628355	-0.33429	-0.892868
TCGA-BH-A0GY	4	0	0	0	1	0	0.0237359	0.559194	-0.0336027	0.271577	-0.474203		11BR054	4	0	0	0	1	0	-0.266791	-1.05568	0.418298	0.386114	-1.01084
TCGA-BH-A0GZ	1	0	0	0	1	0	-1.26298	-0.539232	0.129446	1.11921	-1.2925		11BR055	4	0	0	0	1	0	1.61536	-1.13407	0.136063	-0.203793	-0.315894
TCGA-BH-A0H0	0	0	0	1	0	0	-0.625066	0.536924	-0.17307	0.768934	-1.27107		11BR056	4	0	0	0	1	0	1.62295	-1.25177	-0.0729526	-0.390717	0.0635867
TCGA-BH-A0H3	3	0	0	0	1	0	-0.834917	0.671801	-0.128778	0.75171	-1.23114		11BR058	4	0	1	0	0	0	0.923171	-1.24598	0.150913	0.955785	-1.5131
TCGA-BH-A0H5	2	0	1	0	0	0	0.379855	-0.293335	-1.02086	-0.333161	1.70873		11BR059	4	0	1	0	0	0	0.700742	-0.844444	0.0954499	-0.23704	0.00875302
TCGA-BH-A0H6	4	0	0	0	1	0	-0.491653	0.48171	0.0149104	0.91276	-0.968056		11BR060	4	1	0	0	0	0	1.58331	-1.22175	0.885713	-0.423632	-0.874327
TCGA-BH-A0H7	1	0	1	0	0	0	-0.419916	0.0602576	0.111273	0.717147	-1.15159		11BR072	4	0	0	0	1	0	-0.273372	-0.488245	-0.580292	0.92043	-0.969975
TCGA-BH-A0H9	0	0	1	0	0	0	-0.686674	0.703186	0.314816	0.546738	-1.29597		11BR073	4	0	0	1	0	0	0.829225	-1.23284	0.0284724	-0.607993	1.1615
TCGA-BH-A0HA	0	0	1	0	0	0	-1.32219	0.206339	-0.765433	1.35431	-1.39042		11BR074	4	0	0	0	1	0	-0.0220599	-0.644739	-0.0190353	1.13474	-1.70371
TCGA-BH-A0HB	2	0	0	0	1	0	-1.1008	-0.531991	-0.0308065	0.574966	-0.356057		11BR075	4	0	0	1	0	0	0.63026	-0.544944	0.0912306	0.723029	-1.06291
TCGA-BH-A0HI	4	0	0	0	1	0	-0.227521	-0.365516	0.0168567	0.276139	-0.16319		11BR080	4	0	0	0	0	1	1.70922	-0.990133	0.183599	-1.81042	2.13283
TCGA-BH-A0HK	3	0	1	0	0	0	-0.803974	-0.0193665	-0.659358	1.89176	-1.42618		13BR009	4	0	0	1	0	0	1.77404	-1.18593	0.908539	-0.466533	-0.744408
TCGA-BH-A0HL	3	0	0	0	1	0	0.14043	-0.0695495	1.23519	-0.267671	-1.08378		14BR005	4	0	0	0	1	0	-0.48338	-1.05239	0.0948501	0.0896252	0.299123
TCGA-BH-A0HN	4	0	0	0	1	0	-0.717846	0.115703	-0.113831	0.83206	-0.906293		14BR008	4	0	0	0	1	0	-0.312866	-0.3318	-0.494041	-0.0362892	0.707078
TCGA-BH-A0HO	0	0	0	0	1	0	-0.746762	0.148778	0.0617554	0.776497	-1.37937		14BR014	4	0	0	0	1	0	0.507787	-0.960653	0.34812	-0.182496	-0.44733
TCGA-BH-A0HP	4	0	0	0	1	0	-0.597339	0.227904	-0.715439	1.6596	-1.5202		15BR003	4	0	0	0	1	0	0.442748	-0.0757238	-0.830825	1.48027	-1.52882
TCGA-BH-A0HQ	0	0	0	0	1	0	-0.940199	0.859461	-0.676819	1.02285	-0.982126		16BR012	4	0	0	1	0	0	0.800125	-1.06373	0.416672	-0.0208412	-0.863656
TCGA-BH-A0HU	3	0	0	1	0	0	-0.638035	0.13034	1.24993	-0.0974259	-1.05031		18BR002	4	1	0	0	0	0	1.91989	-1.32116	0.270833	0.25847	-1.35215
TCGA-BH-A0HW	4	0	0	1	0	0	-1.15945	-0.132891	0.466038	0.00541675	-0.196507		18BR003	4	0	0	1	0	0	-0.306739	-0.365081	-1.12198	1.77856	-1.43702
TCGA-BH-A0HX	0	0	0	0	1	0	-1.14298	0.653106	-0.538274	1.15221	-0.924528		18BR004	4	0	0	0	1	0	-0.20578	-0.389302	1.31681	0.537995	-2.23628
TCGA-BH-A0HY	3	0	0	1	0	0	-0.795996	0.382403	-0.1832	0.729953	-0.932124		18BR006	4	0	0	1	0	0	0.822508	-0.547444	0.37586	0.0794275	-1.09689
TCGA-BH-A0RX	4	0	0	0	0	1	0.716134	-0.302854	-0.677736	-2.05115	3.65893		18BR007	4	0	0	0	1	0	0.538832	-0.631858	-0.214713	1.27635	-2.12133
TCGA-BH-A0W3	3	0	0	1	0	0	-0.690289	0.0281666	0.325173	0.579573	-1.08462		18BR009	4	0	1	0	0	0	0.785714	-0.0941425	-1.34177	-1.08367	2.9109
TCGA-BH-A0W4	4	0	0	0	1	0	-0.323636	-0.0306993	-0.782448	1.3393	-1.02286		18BR010	4	0	0	0	1	0	1.11209	-1.20519	0.784646	0.200401	-1.53517
TCGA-BH-A0W5	1	0	0	0	1	0	-0.202961	0.236925	0.0231698	0.700981	-0.887005		18BR016	4	0	0	0	1	0	0.335449	-0.62841	0.239007	0.822515	-1.59785
TCGA-BH-A0W7	2	0	0	0	1	0	0.291118	0.0295055	-0.920892	0.603909	0.130884		18BR017	4	0	0	0	1	0	1.16906	-0.999612	0.62041	-0.648503	-0.392541
TCGA-BH-A18F	3	0	0	0	1	0	0.0621622	-0.343113	-0.641378	0.557724	0.178429		18BR019	4	0	0	0	1	0	-0.442298	0.0196628	-0.370536	0.556431	-0.643029
TCGA-BH-A18G	1	0	0	0	0	1	-2.00248	-0.637753	-0.470861	-1.32772	2.93454		20BR001	4	0	0	0	1	0	-0.965515	0.00824389	-0.273718	-0.676313	1.35031
TCGA-BH-A18H	2	0	0	0	1	0	-1.43922	0.316192	-1.02947	2.07633	-1.44849		20BR002	4	0	0	0	0	1	1.94227	-0.861301	0.349181	-0.629261	0.0112249
TCGA-BH-A18I	2	0	0	0	1	0	-1.20789	0.121867	-1.09222	1.85782	-1.40788		20BR005	4	0	0	0	0	1	2.19718	-1.27384	0.369254	-1.25099	0.883107
TCGA-BH-A18J	3	0	1	0	0	0	1.01341	0.0324655	-0.347364	-0.390909	0.362007		20BR006	4	0	0	0	0	1	1.20814	-1.20441	0.166095	-1.20361	1.30039
TCGA-BH-A18L	1	0	1	0	0	0	-1.68649	-0.50442	-0.522231	1.79216	-1.37524		20BR007	4	0	0	0	0	1	0.389472	-0.67398	0.42828	-0.953509	1.41338
TCGA-BH-A18M	4	0	1	0	0	0	-0.938971	0.67319	-1.54535	1.64648	-0.787898		20BR008	4	1	0	0	0	0	0.339141	-0.749822	-0.318291	0.211345	-0.0738267
TCGA-BH-A18N	2	0	1	0	0	0	-0.79673	-0.553435	0.802143	-0.191191	-0.185199		21BR001	4	0	0	1	0	0	2.08877	-2.10591	1.13998	0.263115	-0.999201
TCGA-BH-A18P	1	0	1	0	0	0	-0.924295	-0.625804	0.124508	0.908369	-0.854894		21BR002	4	0	0	0	1	0	1.51126	-1.47714	0.889048	0.66667	-1.38219
TCGA-BH-A18Q	2	0	1	0	0	0	0.110806	0.236753	-0.266619	-1.42019	2.38784		21BR010	4	0	0	0	1	0	-0.277788	0.146238	-0.444102	0.0466932	0.565295
TCGA-BH-A18R	1	0	1	0	0	0	-1.91455	-0.486586	0.293751	0.84798	-1.26594		22BR005	4	0	0	0	1	0	1.5606	-0.929477	0.659715	-0.334563	-0.627928
TCGA-BH-A18S	4	0	1	0	0	0	-4.01688	0.469931	0.439925	1.52891	-2.17591		22BR006	4	0	0	0	1	0	0.111829	-0.777317	0.124985	0.0135785	-0.432451
TCGA-BH-A18T	3	0	0	0	0	1	1.1913	-0.714969	0.951272	-2.54088	2.65711
TCGA-BH-A18U	0	0	1	0	0	0	0.891953	-0.401694	0.232588	-0.853323	0.944447
TCGA-BH-A1EN	2	0	1	0	0	0	1.84619	2.34039	0.429979	-1.33711	-0.254721
TCGA-BH-A1EO	2	0	0	0	1	0	0.231921	0.366484	-0.503546	1.19913	-0.97209
TCGA-BH-A1ET	0	0	1	0	0	0	-1.02884	0.190096	-0.160424	1.42978	-2.1756
TCGA-BH-A1EU	3	0	1	0	0	0	-1.07156	0.417996	-0.819801	1.16014	-0.287765
TCGA-BH-A1EV	2	0	1	0	0	0	-0.454723	1.03726	0.17479	0.413674	-0.67262
TCGA-BH-A1EW	2	0	0	0	1	0	-0.652709	0.569803	0.535394	0.703441	-1.96097
TCGA-BH-A1EX	1	0	0	0	1	0	0.333062	0.151559	0.00540691	-0.105608	-0.0589668
TCGA-BH-A1EY	3	0	0	0	1	0	-0.519001	0.231393	0.364952	0.347139	-0.892936
TCGA-BH-A1F0	0	0	1	0	0	0	0.446441	-0.605662	0.338613	-0.515781	0.455856
TCGA-BH-A1F2	2	0	1	0	0	0	0.0327575	0.232208	-0.46427	0.876809	-0.912352
TCGA-BH-A1F6	4	0	1	0	0	0	1.4942	-0.236591	-0.321657	-1.10082	1.4551
TCGA-BH-A1F8	4	0	1	0	0	0	0.105647	0.396935	0.74725	-0.0455203	-0.652565
TCGA-BH-A1FB	2	0	1	0	0	0	-0.518973	0.443347	-0.624086	1.29697	-1.18287
TCGA-BH-A1FC	1	0	1	0	0	0	0.776845	-0.464143	-0.127075	-0.654041	0.767743
TCGA-BH-A1FG	3	0	1	0	0	0	-0.553323	0.844067	1.055	0.673766	-1.94114
TCGA-BH-A1FH	0	0	1	0	0	0	0.0848593	0.809961	-0.678654	1.10785	-1.11677
TCGA-BH-A1FJ	1	0	1	0	0	0	-0.949071	0.0752136	0.247543	0.894757	-1.354
TCGA-BH-A1FL	3	0	0	0	1	0	-1.07696	0.604342	-0.373441	1.74424	-1.79774
TCGA-BH-A1FM	1	0	1	0	0	0	-0.253188	0.314523	0.491897	0.274183	-1.15903
TCGA-BH-A1FN	4	0	1	0	0	0	0.444976	0.36256	-0.240806	-0.563189	1.08978
TCGA-BH-A1FR	3	0	1	0	0	0	-0.838816	0.83721	0.99708	0.273634	-1.23057
TCGA-BH-A1FU	3	0	1	0	0	0	0.700415	-0.111527	-0.220906	-1.41225	2.03737
TCGA-BH-A201	3	0	0	0	1	0	-1.02226	0.528347	-0.85048	1.22529	-0.781592
TCGA-BH-A202	0	0	0	1	0	0	0.303399	-0.90397	0.234486	-0.832725	1.08017
TCGA-BH-A203	3	0	1	0	0	0	1.15574	-0.43605	0.703852	-1.723	1.49605
TCGA-BH-A204	4	0	1	0	0	0	0.525737	0.0038331	0.937896	-1.81264	1.99551
TCGA-BH-A208	3	0	1	0	0	0	0.448786	-0.178156	0.313874	-0.710307	0.855691
TCGA-BH-A209	1	0	1	0	0	0	0.748726	-0.72108	0.295489	-0.974576	1.52448
TCGA-BH-A28Q	3	0	0	0	1	0	-0.616216	-0.652744	0.0159167	0.170709	-0.122561
TCGA-BH-A42U	3	0	1	0	0	0	-0.826053	0.502757	-0.622384	1.01015	-0.368216
TCGA-BH-A42V	2	0	0	0	1	0	0.779729	-0.0800652	-1.8721	-0.0870733	2.23064
TCGA-BH-A5IZ	0	0	0	0	0	1	-0.30564	-0.717854	-0.891392	-0.105044	1.00576
TCGA-BH-A5J0	1	0	0	0	1	0	-0.568848	-0.30005	-0.500173	0.647858	-0.253864
TCGA-C8-A12K	2	0	0	0	0	1	0.016814	-0.872458	1.58745	-2.25371	1.86954
TCGA-C8-A12L	2	1	0	0	0	0	1.5219	-0.233892	0.71913	-3.28172	3.36644
TCGA-C8-A12M	2	0	0	1	0	0	-0.982317	0.526026	0.632568	-0.91618	0.462831
TCGA-C8-A12N	0	0	0	0	1	0	-0.845536	0.075096	0.257706	2.15542	-3.41859
TCGA-C8-A12O	3	0	0	0	1	0	1.59779	-0.543196	1.25998	-0.353569	-0.104029
TCGA-C8-A12P	0	1	0	0	0	0	0.949072	-0.470631	0.8605	-0.127322	-1.5817
TCGA-C8-A12Q	3	1	0	0	0	0	1.24614	-0.0130965	1.14505	-0.0278327	-1.15624
TCGA-C8-A12U	1	0	0	1	0	0	1.73262	-0.387916	0.639962	-1.79109	1.29971
TCGA-C8-A12V	4	0	0	0	0	1	2.13148	-0.96517	1.07641	-2.25207	1.99096
TCGA-C8-A12W	1	0	0	1	0	0	0.785644	0.755621	0.304533	-0.242206	-0.507433
TCGA-C8-A12X	4	0	0	0	1	0	-2.12534	1.05613	-0.0600535	0.4828	-0.300191
TCGA-C8-A12Y	0	0	0	0	1	0	1.29216	0.0502479	0.532668	0.519366	-1.46021
TCGA-C8-A12Z	3	1	0	0	0	0	1.56061	-0.1331	0.288134	-1.70968	1.96721
TCGA-C8-A130	4	0	0	1	0	0	1.30213	-0.414921	1.47914	-0.730032	-0.321054
TCGA-C8-A131	1	0	0	0	0	1	3.25813	-0.275532	-0.462438	-4.19375	4.60649
TCGA-C8-A132	2	0	0	0	1	0	1.05313	0.265244	0.317673	0.835309	-1.71582
TCGA-C8-A133	1	0	0	0	1	0	-1.66811	-0.170526	0.293363	0.59972	-0.370231
TCGA-C8-A134	2	0	0	0	0	1	2.26035	0.0376469	1.18059	-1.69327	1.53574
TCGA-C8-A135	2	1	0	0	0	0	1.67751	0.433141	-0.0553034	0.157176	-0.794913
TCGA-C8-A137	3	1	0	0	0	0	1.7769	0.291659	0.535432	-1.18437	0.967495
TCGA-C8-A138	0	1	0	0	0	0	1.83306	0.403117	0.885247	-1.08144	0.491816
TCGA-C8-A1HE	1	0	0	0	1	0	-0.814113	0.207285	0.0702881	1.27094	-2.05561
TCGA-C8-A1HF	4	1	0	0	0	0	2.25554	-0.562417	1.75011	-2.11592	0.798823
TCGA-C8-A1HG	0	0	0	1	0	0	1.88208	-0.549498	1.11127	-1.12001	0.548305
TCGA-C8-A1HI	0	0	0	0	1	0	1.02114	0.202955	-0.124389	-0.111186	-0.066441
TCGA-C8-A1HJ	3	0	0	0	0	1	0.918529	-0.302168	1.33034	-2.01764	1.76035
TCGA-C8-A1HK	1	1	0	0	0	0	0.50563	0.601451	0.661706	-0.481119	-0.205451
TCGA-C8-A1HL	1	0	0	1	0	0	-0.0200061	0.483703	0.473445	-1.16462	0.458532
TCGA-C8-A1HM	3	0	0	1	0	0	0.901533	-0.496288	0.25028	-1.26391	1.59679
TCGA-C8-A1HN	0	0	0	1	0	0	0.689274	0.0634197	1.62752	-0.383884	-0.862362
TCGA-C8-A1HO	4	0	0	0	1	0	0.365617	-0.756976	2.07579	-0.518639	-0.653742
TCGA-C8-A26V	1	0	0	1	0	0	0.300617	0.0104006	-0.256807	-1.12081	0.970456
TCGA-C8-A26W	3	0	0	1	0	0	0.826816	-0.38652	1.28588	0.551554	-1.47321
TCGA-C8-A26X	2	1	0	0	0	0	2.1001	-0.242697	1.39516	-1.03316	0.0291023
TCGA-C8-A26Y	2	1	0	0	0	0	0.307158	0.623832	0.777094	0.192263	-0.933812
TCGA-C8-A26Z	0	0	0	0	1	0	-0.195283	0.0653261	1.2631	0.332867	-2.58296
TCGA-C8-A273	4	0	0	0	1	0	0.743789	-0.0516519	0.639987	-0.163452	-0.93025
TCGA-C8-A274	4	0	0	1	0	0	0.240842	-1.02652	1.1221	0.335805	-1.84915
TCGA-C8-A275	0	1	0	0	0	0	2.01373	-0.0987567	1.27142	-2.26776	1.21172
TCGA-C8-A27A	1	0	0	1	0	0	1.12509	0.138697	0.377087	-2.11426	2.40149
TCGA-C8-A27B	4	0	0	0	0	1	1.57025	-0.870427	1.31365	-3.14103	4.47762
TCGA-C8-A3M7	2	0	0	0	1	0	0.379632	-0.824311	-0.870156	1.19862	-0.717301
TCGA-C8-A3M8	3	0	0	1	0	0	0.269908	-0.225242	1.82458	-0.0978192	-1.37945
TCGA-C8-A8HP	3	1	0	0	0	0	1.07055	-0.0917397	-0.337807	-0.992072	1.73544
TCGA-C8-A8HQ	1	0	0	1	0	0	1.99662	0.171151	-0.471678	-0.763743	1.04102
TCGA-C8-A8HR	4	0	1	0	0	0	2.15835	-0.816412	-0.463318	0.604979	-0.885759
TCGA-D8-A13Y	1	0	0	1	0	0	-1.43091	-1.39807	1.43348	0.415745	-1.3108
TCGA-D8-A13Z	4	1	0	0	0	0	1.36242	-0.506492	-0.234642	-1.57965	1.85808
TCGA-D8-A140	2	0	0	0	1	0	0.156545	-0.680839	0.455042	0.0288039	-0.185898
TCGA-D8-A141	2	0	0	0	1	0	0.445469	-0.730754	-0.463622	0.885794	-0.397685
TCGA-D8-A142	1	0	0	0	0	1	1.68269	-0.157019	-0.488699	-1.42536	1.58533
TCGA-D8-A143	4	0	0	0	0	1	0.697173	-0.31152	0.529445	-1.24625	1.06706
TCGA-D8-A145	0	0	0	0	1	0	0.317888	0.0394003	0.319269	0.840378	-1.45952
TCGA-D8-A147	2	0	0	0	0	1	0.480876	-0.353818	0.180587	-0.36599	0.513077
TCGA-D8-A1J8	0	0	0	1	0	0	0.293744	-0.71087	0.109601	-1.38312	1.85222
TCGA-D8-A1J9	3	0	0	1	0	0	0.326726	-0.419656	0.631303	0.0163649	-0.403002
TCGA-D8-A1JA	4	1	0	0	0	0	2.5971	-0.856274	0.133658	-2.7522	2.78217
TCGA-D8-A1JB	1	0	0	0	1	0	0.823063	-0.625125	-0.508048	-0.30163	0.0685301
TCGA-D8-A1JC	3	0	0	1	0	0	0.673936	-0.747864	0.00643104	-0.187265	0.331676
TCGA-D8-A1JD	3	0	0	1	0	0	1.56294	-1.38186	0.376263	-0.619859	0.733851
TCGA-D8-A1JE	1	0	0	1	0	0	-1.21794	-0.222361	-0.361924	1.2916	-1.39953
TCGA-D8-A1JF	4	1	0	0	0	0	1.58641	0.0645743	-0.459313	-0.758385	0.897844
TCGA-D8-A1JG	0	1	0	0	0	0	1.13365	-0.313798	0.487353	-1.49001	1.45497
TCGA-D8-A1JH	4	0	0	0	1	0	0.551259	-0.401243	0.185358	0.201243	-0.93638
TCGA-D8-A1JI	1	0	0	1	0	0	-0.809126	-1.05239	0.717252	1.14372	-2.18208
TCGA-D8-A1JJ	2	0	0	1	0	0	1.04752	0.466625	1.67648	-1.08699	-0.929648
TCGA-D8-A1JK	1	0	0	0	0	1	1.14257	-0.440611	-0.689143	-0.857486	1.13922
TCGA-D8-A1JL	2	0	0	0	0	1	1.84957	-1.0027	0.225963	-2.73401	3.02335
TCGA-D8-A1JM	2	0	0	0	0	1	0.612392	-1.28524	-0.732398	-2.56695	4.30796
TCGA-D8-A1JN	0	0	0	0	1	0	-0.0817214	0.640738	-1.0062	1.21173	-1.09084
TCGA-D8-A1JS	2	0	0	0	1	0	-0.719787	-0.518688	-0.160491	1.45931	-1.38176
TCGA-D8-A1JT	2	0	0	1	0	0	-0.134508	-1.47276	0.490216	-1.80629	2.10547
TCGA-D8-A1JU	2	0	0	0	1	0	-0.133003	-0.357542	-0.42507	1.25631	-1.01182
TCGA-D8-A1X5	2	0	0	1	0	0	2.36274	0.214975	1.12115	-1.1744	-0.649089
TCGA-D8-A1X6	1	0	0	1	0	0	-0.352088	-0.757394	0.732772	0.149034	-0.860386
TCGA-D8-A1X7	4	0	0	1	0	0	-0.330429	0.387332	0.511289	0.0542927	-0.747236
TCGA-D8-A1X8	0	0	0	0	1	0	0.325789	-0.450474	-0.128156	0.686802	-0.830558
TCGA-D8-A1X9	4	0	0	0	1	0	0.501892	-0.856766	1.50843	-0.573705	-1.19027
TCGA-D8-A1XA	4	0	0	0	1	0	0.0169546	-0.18781	-0.341006	0.992716	-1.25755
TCGA-D8-A1XB	2	0	0	0	1	0	0.413436	0.0998805	0.255001	-0.399548	-0.106985
TCGA-D8-A1XC	2	0	0	0	1	0	-1.14375	-0.300139	1.55039	-0.332814	-0.472829
TCGA-D8-A1XD	2	0	0	0	1	0	-1.03307	-0.791834	0.269566	1.55268	-1.75874
TCGA-D8-A1XF	3	0	0	1	0	0	-0.136138	0.0822209	0.843609	0.220838	-0.910955
TCGA-D8-A1XG	0	0	0	0	1	0	-0.603015	-0.441198	1.20045	1.24083	-3.42372
TCGA-D8-A1XJ	3	1	0	0	0	0	0.556794	-0.0370121	-0.696799	-0.0135648	-0.0182825
TCGA-D8-A1XK	1	0	0	0	0	1	1.6388	-0.0167813	-0.769207	-3.81221	5.40986
TCGA-D8-A1XM	3	0	0	0	1	0	-1.08171	-0.111821	-0.620435	0.850568	-0.634187
TCGA-D8-A1XO	4	0	0	0	1	0	-0.620172	0.409642	-0.845971	0.861945	-0.636303
TCGA-D8-A1XQ	4	0	0	0	0	1	0.578912	-1.13609	0.506287	-0.86379	0.799882
TCGA-D8-A1XR	1	0	0	1	0	0	-0.831045	-0.600518	0.653501	0.972518	-1.49414
TCGA-D8-A1XS	3	0	0	1	0	0	-0.272248	-0.271374	0.296581	0.476344	-0.85275
TCGA-D8-A1XT	3	1	0	0	0	0	0.821876	-0.274641	-0.000210316	-0.77117	1.13051
TCGA-D8-A1XU	1	0	0	0	1	0	-0.359426	0.128545	0.17008	1.45173	-2.15643
TCGA-D8-A1XV	4	0	0	0	1	0	-2.50588	-0.0764591	0.253669	1.0291	-1.59132
TCGA-D8-A1XW	0	0	1	0	0	0	0.526002	-0.533906	0.18962	-0.998876	0.762877
TCGA-D8-A1XY	0	0	0	0	1	0	0.112425	-0.400433	0.636496	0.43668	-1.95987
TCGA-D8-A1XZ	2	0	0	1	0	0	0.15795	-1.29597	1.18561	-0.0932428	-0.48014
TCGA-D8-A1Y0	4	0	0	0	1	0	0.516951	-0.736606	0.916578	0.146567	-1.13925
TCGA-D8-A1Y1	0	0	0	1	0	0	0.516695	-0.614373	-0.607462	0.692803	-0.1635
TCGA-D8-A1Y2	3	0	0	1	0	0	-0.336391	-1.22197	-0.0495173	1.17064	-1.14136
TCGA-D8-A1Y3	1	0	0	1	0	0	-0.466063	-1.72814	0.926856	0.0609165	-0.591719
TCGA-D8-A27E	2	0	0	0	1	0	-1.10817	-0.625105	-0.882164	0.88249	0.441098
TCGA-D8-A27F	0	0	0	0	0	1	0.0819084	-1.10288	-0.0616902	-1.99277	2.61212
TCGA-D8-A27H	0	0	0	0	0	1	-0.18889	-0.871027	0.298495	0.00315966	-0.582658
TCGA-D8-A27I	4	0	0	0	1	0	-0.592108	0.46086	-0.763127	1.03874	-0.82919
TCGA-D8-A27K	3	0	0	0	1	0	0.183174	-0.512932	0.343369	0.395227	-0.806318
TCGA-D8-A27L	3	0	0	0	1	0	-0.506851	0.147925	0.308921	0.776826	-1.24068
TCGA-D8-A27N	4	0	0	1	0	0	1.01364	0.159091	-0.646335	-0.346451	0.517018
TCGA-D8-A27P	4	0	0	0	1	0	-0.402691	0.216172	-1.20895	0.576327	0.235561
TCGA-D8-A27R	3	0	0	1	0	0	1.01328	-0.296696	1.20052	-0.387424	-0.491146
TCGA-D8-A27T	1	0	0	0	1	0	-1.01719	0.427189	0.163633	0.661191	-1.32908
TCGA-D8-A27W	4	0	0	1	0	0	-0.591233	0.772256	1.39421	-0.344472	-1.12126
TCGA-D8-A3Z5	4	0	0	0	1	0	-1.65221	0.012022	-1.61288	2.14727	-1.6477
TCGA-D8-A3Z6	1	0	0	0	1	0	-0.916194	-0.151382	-0.507216	0.942163	-0.553016
TCGA-D8-A4Z1	1	0	0	0	1	0	-0.921141	0.177565	-1.04072	1.00844	-0.625474
TCGA-D8-A73U	1	0	0	0	1	0	-0.533677	0.40449	-0.38462	0.697749	-0.760944
TCGA-D8-A73W	0	0	0	0	1	0	-0.234034	-0.152598	0.677035	-1.05907	-0.173227
TCGA-D8-A73X	4	0	0	0	1	0	-0.889274	0.201079	-1.54675	1.84594	-1.69156
TCGA-E2-A105	3	0	0	0	1	0	-0.663252	0.00566182	0.873279	0.448088	-1.21258
TCGA-E2-A107	3	0	0	0	1	0	-0.0974827	0.339158	0.836262	-0.0654264	-0.269521
TCGA-E2-A108	0	0	1	0	0	0	0.331542	0.158288	-0.512312	0.305282	0.0508399
TCGA-E2-A109	4	0	0	1	0	0	0.218317	-0.653253	1.34769	-1.23494	0.732741
TCGA-E2-A10A	3	0	0	0	1	0	-1.41934	0.516585	0.96343	-0.289819	-0.799467
TCGA-E2-A10B	2	0	0	0	1	0	-0.808094	-0.919479	0.570017	0.308937	-0.420941
TCGA-E2-A10C	2	0	0	1	0	0	0.925705	-0.108197	-0.213836	-0.17605	-0.153836
TCGA-E2-A10E	1	0	0	0	1	0	-0.995004	-0.763344	0.130385	0.964936	-0.40994
TCGA-E2-A10F	4	0	0	0	1	0	-0.505359	0.401786	-0.669923	1.26523	-0.64709
TCGA-E2-A14N	3	0	0	0	0	1	0.933	-1.01069	0.711353	-2.0256	2.26488
TCGA-E2-A14O	1	0	0	1	0	0	0.409568	-0.340742	-0.0586341	0.521011	-0.963551
TCGA-E2-A14P	3	1	0	0	0	0	1.20355	-0.520539	0.350384	-1.8228	2.06968
TCGA-E2-A14Q	1	0	0	0	1	0	-0.524951	0.223468	-0.961101	0.506084	0.131047
TCGA-E2-A14R	4	0	0	0	0	1	-0.67035	-0.552421	0.385343	-1.18881	1.79233
TCGA-E2-A14S	0	0	0	1	0	0	0.400406	-0.106134	0.259752	-0.316236	0.0782218
TCGA-E2-A14T	0	0	0	0	1	0	0.31308	0.228814	1.58385	-0.121801	-2.076
TCGA-E2-A14V	1	1	0	0	0	0	0.485974	-0.000240717	-0.625327	0.303418	-0.298284
TCGA-E2-A14X	2	0	0	0	0	1	0.3027	-0.259017	1.12873	-1.26347	0.204756
TCGA-E2-A14Y	2	0	0	0	0	1	1.05368	0.183574	0.691665	-2.14481	0.817673
TCGA-E2-A14Z	1	0	0	0	1	0	-0.869491	0.641229	-0.283553	0.795927	-0.459822
TCGA-E2-A150	1	0	0	0	0	1	-0.036903	-0.354739	-0.5123	-0.195298	0.632463
TCGA-E2-A152	0	1	0	0	0	0	0.622826	0.454784	0.319913	-0.0052376	-0.438239
TCGA-E2-A153	4	0	1	0	0	0	-0.113636	0.736029	-0.328005	0.267511	-0.258114
TCGA-E2-A154	4	0	0	0	1	0	-0.251721	0.301274	-0.226587	0.667129	-0.935948
TCGA-E2-A155	0	0	0	1	0	0	1.04517	-0.432052	0.524929	-0.98155	1.04595
TCGA-E2-A156	3	0	0	0	1	0	-1.87484	0.720598	0.621363	0.262063	-1.04882
TCGA-E2-A158	2	0	1	0	0	0	-1.27588	-0.070593	-0.883811	1.33889	-0.433544
TCGA-E2-A159	2	0	0	0	0	1	1.00721	-0.950073	0.527863	-2.17158	1.85896
TCGA-E2-A15C	0	0	0	0	1	0	-0.37674	0.279001	-0.0643968	1.40341	-1.91334
TCGA-E2-A15D	0	0	0	0	1	0	-1.01903	0.600824	-1.64969	1.68888	-0.351209
TCGA-E2-A15F	1	0	0	0	1	0	-0.384232	-0.0828441	0.157382	0.938023	-1.29381
TCGA-E2-A15G	3	0	0	0	1	0	-1.08201	-0.0147342	0.460701	1.57235	-1.96853
TCGA-E2-A15H	2	0	0	0	1	0	-0.258256	0.291814	0.226833	0.931624	-1.72816
TCGA-E2-A15I	2	0	1	0	0	0	-0.797662	-0.549598	-1.24246	1.03399	0.890041
TCGA-E2-A15J	1	0	0	0	1	0	-1.27228	0.208709	-0.869158	1.014	-0.829932
TCGA-E2-A15L	3	0	0	0	1	0	-0.917057	-0.0656668	0.317192	0.492016	-0.681718
TCGA-E2-A15M	0	0	1	0	0	0	0.148707	0.0537266	-0.328674	0.598259	-0.607598
TCGA-E2-A15O	2	0	0	0	1	0	-0.729887	-0.37622	0.245901	0.994648	-1.71415
TCGA-E2-A15P	2	0	0	0	1	0	-0.581103	-0.161755	-0.210751	0.638292	-0.833615
TCGA-E2-A15R	3	0	0	0	1	0	-0.810882	0.0387872	0.421042	0.90844	-1.35189
TCGA-E2-A15S	0	0	0	1	0	0	0.327861	0.248591	-0.612951	0.440508	-0.155408
TCGA-E2-A15T	1	0	0	1	0	0	-3.59567	-0.293462	-0.646005	1.87595	-1.44756
TCGA-E2-A1AZ	0	0	0	0	0	1	-0.0897488	-0.110304	-0.0617731	-0.479305	0.922039
TCGA-E2-A1B0	0	1	0	0	0	0	1.24204	-0.235012	0.399767	-2.10204	2.26058
TCGA-E2-A1B1	4	0	0	0	1	0	-1.1741	0.534657	-0.16528	1.50719	-2.00081
TCGA-E2-A1B4	3	0	0	0	1	0	-0.9767	0.344007	-0.0145426	0.88253	-0.731651
TCGA-E2-A1B5	1	0	0	0	1	0	-0.0967246	0.0769103	-1.07869	0.672342	0.115492
TCGA-E2-A1B6	4	0	0	0	0	1	0.464979	-0.318629	-0.271969	-0.912487	2.03788
TCGA-E2-A1BC	1	0	1	0	0	0	-0.839969	-0.0395533	-0.975007	0.898181	0.294607
TCGA-E2-A1IE	1	0	0	0	1	0	-1.19586	0.234102	-0.0257639	0.991049	-1.08013
TCGA-E2-A1IF	2	0	0	0	1	0	0.449721	0.284032	0.162899	0.498047	-1.04588
TCGA-E2-A1IG	1	0	1	0	0	0	-1.13432	-0.669614	0.0838359	1.75954	-1.81521
TCGA-E2-A1IH	3	0	0	0	1	0	-0.473524	0.547103	-0.797658	1.14834	-0.316781
TCGA-E2-A1II	1	0	0	0	0	1	0.0263536	-0.89961	0.00108697	-1.74438	2.72878
TCGA-E2-A1IJ	4	0	0	0	1	0	-0.236212	0.38573	-0.445436	1.15876	-1.42295
TCGA-E2-A1IK	0	0	0	0	1	0	-0.715642	-0.0235226	0.467582	0.197499	-0.934795
TCGA-E2-A1IL	0	0	0	0	1	0	-0.525081	0.470167	-0.568048	0.784103	-0.859546
TCGA-E2-A1IN	1	0	0	0	1	0	0.0154082	-0.22329	0.153077	0.542977	-1.19826
TCGA-E2-A1IO	3	0	0	0	1	0	-0.352348	-0.125179	-0.172568	-0.252708	0.624631
TCGA-E2-A1IU	0	0	0	0	1	0	-0.0433396	0.408953	-0.221917	0.142083	0.10759
TCGA-E2-A1L6	4	0	0	0	1	0	0.111785	0.0809474	-0.130811	0.459266	-1.00689
TCGA-E2-A1L7	0	0	1	0	0	0	0.446382	-0.109162	-0.142169	-0.722876	1.29834
TCGA-E2-A1L8	3	0	0	0	1	0	-0.501727	0.408372	-0.472052	0.544257	-0.18414
TCGA-E2-A1LA	0	0	0	0	1	0	0.224252	0.264156	-0.0423409	0.0538322	0.208062
TCGA-E2-A1LB	3	0	1	0	0	0	0.784976	-0.2004	0.187705	-1.56834	1.86626
TCGA-E2-A1LE	3	1	0	0	0	0	0.251146	0.0792594	0.167584	-0.456603	0.763887
TCGA-E2-A1LG	4	0	0	0	0	1	-0.438878	0.416567	-0.443828	0.316486	-0.119211
TCGA-E2-A1LH	0	0	1	0	0	0	0.556823	-0.287096	-0.0509525	-1.02057	1.53068
TCGA-E2-A1LI	4	0	0	0	0	1	0.238733	0.372468	-0.409537	-1.61829	2.86741
TCGA-E2-A1LK	2	0	0	0	0	1	1.9058	0.515281	0.539249	-1.86036	0.523344
TCGA-E2-A1LL	2	0	0	0	0	1	0.590374	-0.130037	-0.958981	0.106051	0.310448
TCGA-E2-A1LS	2	0	1	0	0	0	-0.425332	-0.297222	0.492312	0.585507	-0.735656
TCGA-E2-A2P5	1	0	0	0	1	0	-0.381281	-0.319241	-0.144569	0.816285	-1.12775
TCGA-E2-A2P6	4	0	0	0	1	0	-0.579971	0.479096	-0.0301441	0.468872	-0.758128
TCGA-E2-A3DX	3	0	0	0	1	0	-0.209837	0.122629	-0.526831	0.303251	0.177916
TCGA-E2-A56Z	0	0	0	1	0	0	-0.592156	-0.61131	1.30146	-0.590479	-0.425464
TCGA-E2-A570	1	0	0	0	1	0	-1.86496	0.056744	-1.6291	1.33828	0.224138
TCGA-E2-A573	4	0	0	0	0	1	0.878175	0.0058275	-0.126081	-0.636786	1.04476
TCGA-E2-A574	4	0	0	0	0	1	-0.641782	0.0961433	0.0687998	-0.550108	0.572306
TCGA-E2-A576	3	0	0	0	1	0	-0.982127	0.117211	-0.160664	0.982254	-0.757673
TCGA-E2-A9RU	1	0	0	1	0	0	-0.193272	-0.388574	-0.739615	-0.237817	0.584266
TCGA-E9-A1N3	0	0	0	0	1	0	0.707984	-0.824172	-0.39728	-0.302425	1.21625
TCGA-E9-A1N4	0	0	1	0	0	0	0.24095	0.0171011	-0.488635	0.167832	0.278228
TCGA-E9-A1N5	4	0	1	0	0	0	0.919799	-0.538677	0.455923	0.686103	-1.099
TCGA-E9-A1N6	1	0	1	0	0	0	1.13817	0.0545062	-0.482883	-1.19941	2.03844
TCGA-E9-A1N8	2	0	0	0	0	1	0.851659	-1.21536	-0.92271	-0.493838	0.978629
TCGA-E9-A1N9	2	0	1	0	0	0	0.559474	-0.588032	0.48091	0.454379	-1.27112
TCGA-E9-A1ND	4	0	1	0	0	0	2.56024	-0.290805	0.932495	-0.68377	-0.895307
TCGA-E9-A1NE	0	0	0	0	1	0	0.908512	-0.411684	-0.223289	-0.398226	0.950159
TCGA-E9-A1NF	3	0	0	1	0	0	0.358808	-0.170878	0.268246	0.992574	-1.23248
TCGA-E9-A1NG	1	0	1	0	0	0	-0.375852	0.434737	0.0983675	0.421701	-0.440682
TCGA-E9-A1NH	2	0	0	0	1	0	1.73895	-0.747612	0.0301704	0.123198	-0.488681
TCGA-E9-A1NI	2	0	0	1	0	0	1.51316	-0.238303	-0.0889176	-0.667861	0.074875
TCGA-E9-A1QZ	3	0	0	0	1	0	-0.647898	0.163486	1.10613	-0.183674	-0.1482
TCGA-E9-A1R0	2	0	0	0	1	0	-0.53684	-0.0365291	-0.2078	1.28746	-1.73616
TCGA-E9-A1R3	0	0	0	0	1	0	-0.318254	-0.177525	-0.0584064	0.687228	-0.450904
TCGA-E9-A1R4	1	0	0	1	0	0	0.0988449	-0.919507	0.181056	0.364305	-0.655044
TCGA-E9-A1R5	4	0	0	0	1	0	-0.140389	-0.642197	0.146363	0.62157	-1.16564
TCGA-E9-A1R6	1	0	0	0	1	0	-1.78418	-0.344275	1.20073	0.519013	-1.09577
TCGA-E9-A1R7	2	0	1	0	0	0	-1.14348	0.224216	-0.208565	0.520067	-0.284602
TCGA-E9-A1RA	2	0	0	0	1	0	-1.04805	-0.601284	-0.32686	1.06838	-0.708212
TCGA-E9-A1RB	1	0	1	0	0	0	-0.522325	-0.159794	0.383103	-0.63947	0.560686
TCGA-E9-A1RC	4	0	0	0	1	0	-0.899045	-0.281221	-0.0734557	0.556865	-1.17535
TCGA-E9-A1RD	3	0	1	0	0	0	-0.438903	-0.192211	1.17842	0.0924595	-1.41885
TCGA-E9-A1RE	0	0	0	1	0	0	-1.48118	-1.33609	1.46451	0.799661	-2.24609
TCGA-E9-A1RF	2	0	0	0	1	0	0.983543	-0.787101	1.40264	-0.715274	-0.5518
TCGA-E9-A1RG	2	0	0	1	0	0	0.61425	-0.542861	1.57991	-0.831264	-1.1526
TCGA-E9-A1RH	3	0	1	0	0	0	0.645392	-0.023478	0.0545494	-1.35232	1.65074
TCGA-E9-A1RI	1	0	0	0	1	0	-0.94902	-0.0177164	-0.356898	0.869182	-0.663957
TCGA-E9-A226	3	0	0	1	0	0	-0.1067	0.241406	-0.201895	0.628821	-0.783821
TCGA-E9-A227	1	0	0	0	1	0	-0.181579	-0.416114	0.972208	-0.400396	-0.255733
TCGA-E9-A228	2	0	0	1	0	0	-0.314957	-0.101191	0.871627	0.0753645	-0.674555
TCGA-E9-A229	2	0	0	0	1	0	-0.487541	-0.513505	-1.08896	1.02661	-0.173782
TCGA-E9-A22A	1	0	0	1	0	0	0.500737	-0.101458	0.77784	-0.0649563	-0.696811
TCGA-E9-A22B	4	0	0	0	1	0	-0.351286	-0.0103229	1.07513	-0.0471128	-1.28363
TCGA-E9-A22D	0	0	0	1	0	0	0.812232	-0.163407	0.94316	-1.02886	0.38826
TCGA-E9-A22E	4	0	0	1	0	0	0.390916	0.132994	-0.827837	1.23676	-1.83159
TCGA-E9-A22G	3	0	0	0	0	1	0.24668	-0.264332	0.0385448	-2.65344	3.10003
TCGA-E9-A22H	1	0	0	1	0	0	-0.915443	0.489069	0.42867	0.842533	-1.19754
TCGA-E9-A243	0	0	0	0	0	1	0.405684	-0.228997	0.0117747	-0.56229	0.69138
TCGA-E9-A244	0	0	0	0	0	1	0.215536	0.0125973	-0.0190232	0.112905	0.0501841
TCGA-E9-A245	4	0	0	0	1	0	-1.48682	0.270372	1.11919	0.836527	-1.98517
TCGA-E9-A247	3	0	0	0	1	0	-0.284709	0.0170232	2.01183	0.178136	-2.46092
TCGA-E9-A248	2	1	0	0	0	0	1.55995	-0.257208	0.160058	-1.22097	0.952892
TCGA-E9-A249	2	0	0	1	0	0	-0.662945	-0.31236	0.212722	0.34482	-0.8544
TCGA-E9-A24A	3	0	0	0	1	0	-1.86721	-0.418341	1.09058	2.18343	-4.19651
TCGA-E9-A295	2	0	0	0	1	0	-0.0646306	-0.211586	-0.187509	0.287522	-0.372189
TCGA-E9-A2JS	1	0	0	1	0	0	0.273181	0.305025	0.885127	0.069537	-1.46919
TCGA-E9-A2JT	1	0	0	0	1	0	-0.138802	0.559875	0.0370824	0.59297	-0.401195
TCGA-E9-A3Q9	4	0	0	0	1	0	-0.953668	-0.448853	0.605573	0.381418	-1.20814
TCGA-E9-A3QA	4	0	0	0	0	1	2.19092	-0.734054	1.12627	-2.02606	2.10258
TCGA-E9-A3X8	3	0	0	0	1	0	-0.39389	0.171693	-0.775313	1.42374	-0.961701
TCGA-E9-A54X	3	0	0	1	0	0	-1.27366	0.46753	0.221646	0.943643	-1.84508
TCGA-E9-A5FK	2	0	0	0	1	0	0.452636	-0.425251	-2.47012	1.01062	1.46311
TCGA-E9-A5FL	2	0	0	0	0	1	2.60301	0.734482	0.580159	-1.54497	0.655472
TCGA-E9-A5UO	1	0	0	1	0	0	-2.84362	-0.308392	1.56451	1.04788	-2.29832
TCGA-E9-A5UP	4	0	0	0	1	0	0.717946	-0.437563	0.014437	-1.16179	1.66731
TCGA-E9-A6HE	2	0	0	0	1	0	-0.394183	-0.755327	-1.41935	1.9418	-1.33525
TCGA-EW-A1IW	4	0	0	0	1	0	-0.331458	0.887774	-0.72558	0.905373	-0.49943
TCGA-EW-A1IX	0	0	0	0	1	0	0.199329	0.135374	-0.458609	0.287171	0.104056
TCGA-EW-A1IY	4	0	0	1	0	0	0.67828	-0.0212018	0.0824253	0.205304	-0.28999
TCGA-EW-A1IZ	1	0	0	0	1	0	-0.510972	0.470098	0.167572	-0.239753	0.578971
TCGA-EW-A1J1	2	0	0	0	1	0	0.544394	0.166745	-0.127432	-0.0777833	0.195997
TCGA-EW-A1J2	0	0	0	0	1	0	0.341168	0.15961	-0.349749	0.464835	-0.408906
TCGA-EW-A1J3	4	0	0	0	1	0	-0.181071	0.743735	-0.254104	0.332572	0.105386
TCGA-EW-A1J5	0	0	0	0	1	0	0.870157	-0.397384	0.496351	0.200503	-0.404113
TCGA-EW-A1J6	2	0	0	1	0	0	-0.333888	-0.978552	0.324127	0.172083	-0.0846627
TCGA-EW-A1OV	4	1	0	0	0	0	0.51074	0.0650756	0.132083	-0.438264	0.674582
TCGA-EW-A1OW	1	0	0	0	0	1	0.351664	0.53841	-0.152233	-0.489565	0.033749
TCGA-EW-A1OX	4	0	0	1	0	0	-1.46371	1.28952	-0.0659024	0.623461	-0.290877
TCGA-EW-A1OY	0	0	0	1	0	0	0.0815325	-0.110909	0.376186	0.116006	-0.305842
TCGA-EW-A1OZ	3	0	0	1	0	0	0.829108	-0.26552	0.721436	-0.646945	0.316483
TCGA-EW-A1P0	3	0	0	1	0	0	-0.642395	0.622827	-0.244652	0.58724	-1.08431
TCGA-EW-A1P1	1	0	1	0	0	0	-0.117261	0.568488	-0.940433	0.294565	0.363754
TCGA-EW-A1P3	0	0	0	0	1	0	0.800329	-0.712961	0.552666	-0.00695243	-0.192374
TCGA-EW-A1P4	0	0	0	0	0	1	1.02834	0.0262061	-0.233039	-1.31918	2.47952
TCGA-EW-A1P5	4	0	0	0	1	0	0.137216	0.653757	0.295054	0.388267	-0.955247
TCGA-EW-A1P6	1	0	0	0	1	0	0.106435	0.514613	-0.204597	1.07171	-1.62684
TCGA-EW-A1P7	3	0	1	0	0	0	0.661034	0.0765397	-0.304575	-0.639238	1.11064
TCGA-EW-A1P8	2	0	0	0	0	1	0.790109	-0.768537	-0.0401298	-1.39205	2.48847
TCGA-EW-A1PA	3	0	0	0	1	0	-0.160121	-0.0191247	0.588014	0.268957	-0.487738
TCGA-EW-A1PB	0	0	0	0	0	1	1.09122	-0.888414	0.0327647	-1.92591	2.33455
TCGA-EW-A1PC	4	0	0	1	0	0	1.19225	0.0852055	0.525773	-0.667558	0.244158
TCGA-EW-A1PD	4	0	0	0	1	0	-0.338676	0.691998	-0.636382	0.606651	-0.415911
TCGA-EW-A1PF	3	0	0	0	1	0	-0.713799	0.62648	-0.86453	1.24681	-0.803811
TCGA-EW-A1PG	1	0	1	0	0	0	-0.57182	0.666866	-0.391741	0.761158	-0.911698
TCGA-EW-A1PH	2	0	0	0	0	1	0.465724	-0.288187	-0.3535	-0.94666	1.69791
TCGA-EW-A2FS	2	0	0	0	1	0	-0.802696	0.0543999	0.672217	1.12543	-1.86551
TCGA-EW-A2FV	1	0	0	0	1	0	-0.143619	0.341317	-0.144066	-0.129945	0.290851
TCGA-EW-A2FW	4	0	0	1	0	0	-1.23839	0.148956	1.45952	-0.0952922	-0.663703
TCGA-EW-A3E8	3	0	0	0	1	0	-1.12479	0.133124	-1.20676	2.40104	-1.95785
TCGA-EW-A3U0	0	0	0	0	0	1	0.14654	-0.465957	-0.606414	0.45097	0.21466
TCGA-EW-A423	4	0	0	0	1	0	0.534182	-0.599577	0.776545	-0.301399	-0.197248
TCGA-EW-A424	4	0	0	0	1	0	-0.851055	-0.0132674	-0.355905	1.52967	-1.57903
TCGA-EW-A6S9	2	0	0	0	1	0	0.886169	0.764259	0.954167	-0.197677	-1.29487
TCGA-EW-A6SA	3	0	0	1	0	0	0.000185	-0.0228651	0.416527	-0.465127	-0.162985
TCGA-EW-A6SB	0	0	0	0	0	1	0.36492	-1.29301	-0.555902	-2.36343	3.44281
TCGA-EW-A6SC	4	0	0	0	1	0	0.427114	-0.0847943	-0.160085	0.556899	-0.311252
TCGA-EW-A6SD	4	1	0	0	0	0	1.60809	-0.64959	1.37033	-1.60311	0.446521
TCGA-GI-A2C8	0	0	0	0	1	0	1.07741	0.762303	-0.638822	-0.531147	0.534905
TCGA-GI-A2C9	4	0	1	0	0	0	0.454015	0.483208	-0.13648	-0.138231	0.316127
TCGA-GM-A2DA	1	0	0	0	1	0	0.231196	0.32721	-0.475214	0.888049	-0.664373
TCGA-GM-A2DB	4	1	0	0	0	0	0.608542	0.44422	-0.234955	-0.862815	0.822927
TCGA-GM-A2DC	0	0	0	0	1	0	0.098692	0.293373	0.00285197	0.783783	-1.14787
TCGA-GM-A2DD	0	0	1	0	0	0	-0.0719979	0.104698	-0.493584	-0.0662026	0.586797
TCGA-GM-A2DF	1	0	0	0	0	1	0.675023	-0.293306	-0.659294	-0.144769	1.011
TCGA-GM-A2DH	2	1	0	0	0	0	-0.0241619	-1.00492	0.46335	-0.123112	0.364729
TCGA-GM-A2DI	2	0	0	0	1	0	-0.969622	0.254306	-0.423673	1.13721	-0.980945
TCGA-GM-A2DK	4	0	0	0	1	0	0.0523209	-0.0998175	1.0416	0.0346775	-0.920339
TCGA-GM-A2DL	4	0	0	0	1	0	-0.63872	-0.440143	0.240343	0.869904	-1.196
TCGA-GM-A2DM	0	0	0	0	1	0	-0.140266	-0.784426	-0.304558	-0.366474	0.803732
TCGA-GM-A2DN	3	0	0	0	1	0	-0.218285	0.0962145	0.0954412	-0.17241	-0.0699099
TCGA-GM-A2DO	2	0	0	1	0	0	-0.250639	-0.201486	-0.765532	-0.367719	1.00153
TCGA-GM-A3NW	0	0	0	0	1	0	0.164171	-0.197844	0.304407	0.361108	-0.746787
TCGA-GM-A3NY	0	0	0	0	1	0	0.447552	-0.324752	0.893752	-0.0377434	-0.655583
TCGA-GM-A3XL	4	0	0	0	0	1	0.533645	0.745783	-1.26463	-1.68775	3.25945
TCGA-GM-A4E0	0	0	0	0	1	0	-0.513627	0.241004	-0.996469	1.52808	-1.50581
TCGA-HN-A2NL	3	0	0	0	0	1	0.44329	-0.377043	-0.226759	-1.13031	1.48984
TCGA-HN-A2OB	3	0	0	0	1	0	-0.979827	0.215885	-0.637678	1.29116	-0.853348
TCGA-JL-A3YW	0	1	0	0	0	0	0.571501	0.123676	-0.0967446	-0.854989	1.18918
TCGA-JL-A3YX	4	0	0	0	1	0	-0.468563	-0.595462	-1.65328	0.455196	1.31184
TCGA-LD-A66U	1	0	0	0	1	0	-1.57776	0.0799172	-0.897214	2.03279	-1.48866
TCGA-LD-A7W5	1	0	0	0	1	0	0.863336	-0.499273	-0.820531	0.21579	0.529333
TCGA-LD-A7W6	4	0	0	0	1	0	-0.53406	-0.397956	0.0754078	0.961415	-1.91774
TCGA-LD-A9QF	1	0	1	0	0	0	0.699184	-0.199168	-0.868138	0.0321725	0.329049
TCGA-LL-A440	0	0	0	0	1	0	0.28304	0.307078	-0.585525	0.576842	-0.257245
TCGA-LL-A441	4	0	1	0	0	0	0.840168	0.228999	0.264349	-1.13815	1.2582
TCGA-LL-A50Y	1	0	0	0	1	0	-1.25278	0.205657	-0.112446	1.26173	-1.21057
TCGA-LL-A5YL	0	0	0	0	1	0	-1.52923	0.494146	-0.949283	1.58184	-1.19969
TCGA-LL-A5YM	4	0	0	1	0	0	0.558514	-0.227133	1.08653	-0.225758	-1.64549
TCGA-LL-A5YN	1	0	0	0	1	0	-0.244033	0.0400012	0.279837	0.11701	-0.250868
TCGA-LL-A5YO	3	1	0	0	0	0	0.327576	-0.159656	-0.219972	0.244103	0.0248391
TCGA-LL-A6FP	0	0	0	0	1	0	-0.0897507	0.0797501	-0.335791	0.774052	-0.744527
TCGA-LL-A6FQ	4	0	0	0	1	0	-0.704566	-0.369082	1.23251	1.13733	-4.0543
TCGA-LL-A6FR	2	0	0	0	0	1	1.56082	0.293471	-0.387189	-1.34309	1.29587
TCGA-LL-A73Z	3	0	1	0	0	0	0.961035	-0.677482	0.482172	-0.750085	0.691821
TCGA-LL-A740	1	0	0	0	1	0	-0.788338	0.696274	-0.416869	0.774738	-0.505741
TCGA-LL-A7SZ	1	0	0	0	1	0	0.964454	-0.893178	-0.0567936	-1.09763	1.58303
TCGA-LL-A7T0	4	0	0	1	0	0	-0.485794	0.0496911	1.79833	0.157434	-2.45011
TCGA-LL-A9Q3	0	0	0	0	1	0	0.680249	0.417964	1.42817	-0.409721	-0.734831
TCGA-MS-A51U	0	0	0	0	1	0	0.116957	0.0927249	0.402251	0.507072	-0.371388
TCGA-OK-A5Q2	4	0	0	0	1	0	-0.227522	0.412166	-0.584009	1.04908	-1.31514
TCGA-OL-A5D6	3	0	1	0	0	0	0.361745	-0.214593	0.0649654	-1.07924	1.31083
TCGA-OL-A5D7	1	0	0	0	0	1	0.468114	0.224913	0.627125	-3.58803	4.00632
TCGA-OL-A5D8	3	0	0	0	1	0	0.110648	-0.504223	1.78407	-0.393682	-0.697598
TCGA-OL-A5DA	1	0	0	0	1	0	-0.877248	-0.532613	-0.534613	0.510013	0.00233314
TCGA-OL-A66H	2	0	0	0	1	0	-1.68488	0.0706107	0.202714	0.404125	-1.70097
TCGA-OL-A66I	1	0	0	0	0	1	0.697994	-0.607155	-0.449354	-0.828917	0.943827
TCGA-OL-A66J	4	0	0	0	1	0	-1.2278	0.618579	-1.21451	0.896002	-0.493629
TCGA-OL-A66K	0	0	0	0	1	0	0.138985	1.06516	0.419805	0.622215	-1.69477
TCGA-OL-A66L	0	0	0	0	1	0	-0.521719	0.333687	-0.652726	0.666614	-0.382324
TCGA-OL-A66N	2	0	0	0	1	0	-0.821893	-0.00327235	-1.07466	1.06963	-0.340456
TCGA-OL-A66O	2	0	0	0	1	0	-2.32632	-1.78883	0.6667	1.50705	-2.50359
TCGA-OL-A66P	2	1	0	0	0	0	0.382785	-0.93782	-0.846317	0.125571	0.521127
TCGA-OL-A6VO	2	0	0	0	0	1	0.490021	-1.74877	0.248819	-2.7495	3.04548
TCGA-OL-A6VQ	2	0	0	0	1	0	0.353471	-0.648389	-0.428613	-2.03293	3.42598
TCGA-OL-A97C	0	0	1	0	0	0	-0.140223	0.726493	-1.39736	0.911568	-0.3366
TCGA-PE-A5DC	3	0	0	0	1	0	-0.0213011	-0.439367	1.49248	-0.729508	0.211744
TCGA-PE-A5DD	2	0	0	0	1	0	-0.726148	0.0610237	-0.281848	0.50512	-0.138829
TCGA-PL-A8LV	4	0	0	0	0	1	0.712043	0.523961	-0.97513	0.430224	0.426743
TCGA-PL-A8LX	4	0	0	0	1	0	0.838063	-0.512757	-0.18765	-1.72833	2.6578
TCGA-PL-A8LY	1	0	1	0	0	0	-0.805807	-0.583573	-1.26313	0.646289	1.13967
TCGA-PL-A8LZ	2	0	0	0	0	1	-1.5875	-0.736293	-1.27655	-0.630543	1.60455
TCGA-S3-A6ZF	1	0	0	1	0	0	-0.380728	-0.717491	0.160834	1.29981	-1.15223
TCGA-S3-A6ZG	3	0	0	0	1	0	-1.15003	-0.0606485	-0.0869739	1.45475	-1.72056
TCGA-S3-A6ZH	2	0	0	0	1	0	0.0346523	0.116435	0.0545734	0.215547	-0.455866
TCGA-S3-AA0Z	4	0	0	0	0	1	-1.16312	-0.0768099	0.0353865	0.818218	-1.34916
TCGA-S3-AA10	2	0	0	0	0	1	0.751993	-0.456691	-0.485664	-0.770307	1.72478
TCGA-S3-AA11	2	0	0	0	1	0	-0.81924	-0.377216	-0.347716	1.45835	-1.0431
TCGA-S3-AA12	3	0	0	0	1	0	-0.737138	-0.0874008	1.11682	-0.193318	-0.957648
TCGA-S3-AA14	0	0	0	0	1	0	-0.90165	0.49306	-1.19825	1.23174	-0.436485
TCGA-UL-AAZ6	1	0	0	0	1	0	-0.850754	-0.639883	0.338679	1.12888	-1.87196
TCGA-UU-A93S	0	1	0	0	0	0	0.595778	-0.703953	0.240073	-2.1628	2.25903
TCGA-W8-A86G	2	0	0	0	1	0	-1.05559	-0.177459	-0.980663	0.791127	0.157895
TCGA-WT-AB41	0	0	0	0	1	0	-0.0320538	-0.0271124	-0.155279	-0.208237	0.572099
TCGA-WT-AB44	1	0	0	0	1	0	-0.253908	-0.321968	0.14091	0.781308	-1.32058
TCGA-XX-A899	3	0	0	0	1	0	-0.90587	-0.0881435	-0.70483	1.00068	-0.591729
TCGA-XX-A89A	2	0	0	0	1	0	-0.616518	-1.28525	-1.20802	1.47182	-0.554626
TCGA-Z7-A8R5	4	0	0	0	1	0	0.153106	0.197267	-1.3011	0.454856	0.687896
TCGA-Z7-A8R6	1	0	0	1	0	0	-1.09565	-0.448588	-1.05366	1.73886	-0.868089
TCGA-A2-A4RX	2	0	0	0	0	1	-0.213096	-0.165389	-0.472276	-0.138687	0.716978
TCGA-A2-A4S0	3	0	0	0	1	0	-3.0518	1.86679	-0.231052	2.21182	-3.58175
TCGA-A7-A13H	3	0	0	0	1	0	-1.0313	-0.120647	-0.832197	1.99082	-1.78984
TCGA-A7-A3IY	0	0	0	0	1	0	-2.21244	-0.143795	1.30657	0.83093	-3.83678
TCGA-A8-A07S	2	0	0	1	0	0	-0.696401	-1.75607	2	-0.167799	-1.85875
TCGA-A8-A08C	3	0	0	0	1	0	-1.2995	-0.521354	1.20925	0.425432	-1.76493
TCGA-AC-A23G	3	0	0	0	1	0	-2.02598	-0.190833	-1.57389	2.67879	-1.68089
TCGA-AC-A2QI	1	0	0	0	1	0	-1.52859	-0.493814	-1.16586	1.73628	-0.630869
TCGA-AC-A3BB	0	0	0	0	1	0	0.156761	0.561243	-0.497381	0.904622	-0.606598
TCGA-AC-A3W6	2	0	0	0	1	0	0.312307	0.422161	-0.712897	1.24165	-0.81156
TCGA-AR-A1AM	3	0	0	0	1	0	-1.12884	-0.00382249	-0.254846	1.21568	-1.34755
TCGA-BH-A28O	3	0	1	0	0	0	-1.00554	0.169534	-1.06241	1.78406	-1.06947
TCGA-BH-A42T	0	0	0	1	0	0	0.422594	-0.476101	-0.508505	0.0127286	0.343251
TCGA-E2-A14U	4	0	0	0	1	0	-0.759158	0.997653	-0.765585	0.436834	-0.12101
TCGA-GM-A3XG	2	0	0	0	1	0	-1.57189	0.266355	-0.711091	1.29276	-0.777672
TCGA-GM-A3XN	3	0	0	0	1	0	-0.821487	0.494575	-1.46876	1.07356	0.389608
TCGA-LL-A442	1	0	0	0	1	0	-2.34562	-0.75195	-0.0713198	0.918936	-0.346678
TCGA-LQ-A4E4	3	0	0	0	1	0	-1.26421	0.307857	-0.445707	1.96421	-1.55953

## Sheet: Receptor Status
Cross Validation result (TCGA-BRCA cohort)									Independent Validation result (CPTAC-BRCA cohort)
		Ground Truth Status			Predicted Status						Ground Truth Status			Predicted Status
Patient ID	fold_idx	ER Status	PR Status	Her2 Status	ER Status	PR Status	Her2 Status		Patient ID	Ensemble model id	ER Status	Her2 Status	PR Status	ER Status	Her2 Status	PR Status
TCGA-AN-A046	2	1	1	0	0.150799	-0.163344	-0.0845976		01BR001	0	0	0	0	-1.64768	-0.926548	-1.22338
TCGA-C8-A12T	2	1	1	1	-0.0552869	-0.0253856	0.619708		01BR008	0				-3.18606	-0.925671	-2.57442
TCGA-A2-A04P	0	0	0		-1.31555	-0.897348	0.40268		01BR009	0	0		0	-3.13398	-0.280409	-2.72565
TCGA-A2-A0ET	0	1	1		-0.305159	-0.587148	-0.0845795		01BR010	0	0		0	-1.37609	-0.13346	-1.18194
TCGA-A2-A0SU	2	1	1	0	0.486985	0.242024	-0.0492841		01BR015	0	1	0	1	-1.33717	-1.10393	-0.827135
TCGA-A2-A0T0	0	0	0	0	-2.33172	-2.25935	0.00518751		01BR017	0	0	1	0	-2.37942	-1.24756	-1.89233
TCGA-A2-A1FW	4	1	0	0	0.449504	-0.606746	0.118562		01BR018	0	1	0	0	-1.52548	-1.74664	-0.729772
TCGA-A8-A07I	0	1	0	1	0.711049	0.531536	0.249744		01BR020	0	0		0	-1.1074	-1.27734	-0.322069
TCGA-A8-A085	2	1	1	0	3.68706	1.71292	0.476306		01BR023	0	1		1	-0.9016	-1.40644	-0.458327
TCGA-A8-A08B	2	1	0	1	-1.90155	-1.63735	1.1871		01BR025	0	1		1	-0.230912	-0.45776	0.152767
TCGA-A8-A08L	1	1	0	0	0.52361	-0.161928	-0.503435		01BR026	0	0		0	-1.39152	-1.53129	-0.975716
TCGA-A8-A0A7	2	0	0	1	-0.420852	-0.156251	0.761502		01BR027	0	0	0	0	-1.57012	-0.314076	-1.32921
TCGA-AC-A23H	0	1	0	1	0.368877	0.755634	1.46906		01BR030	0	1	0	1	-1.24792	-0.271343	-0.834686
TCGA-AN-A0AT	4	0	0	0	-2.91651	-2.59929	-0.237935		01BR031	0	0		0	-2.30622	-1.05259	-1.95799
TCGA-AN-A0XW	4	1	1	1	-0.416121	-0.801233	-1.86596		01BR032	0	1	0	1	0.934637	0.0801541	0.116531
TCGA-AO-A124	1	0	0	0	0.518469	0.707762	-0.186643		01BR033	0	1	0	1	0.0513167	-0.359886	0.442321
TCGA-AO-A1KQ	3	1	1	0	0.434714	0.270049	0.40778		01BR040	0	0		0	-2.12856	-0.471816	-1.3268
TCGA-AR-A1AI	1	0	0		-4.88132	-3.5898	-1.23206		01BR042	0	0		0	0.0927797	-1.1785	0.501955
TCGA-BH-A0HF	0	1	1	0	0.900609	1.09953	-0.801807		01BR043	0	0		0	-0.617637	-0.312238	-0.413582
TCGA-C8-A278	2	0	0	1	-3.43655	-2.38358	1.16102		03BR002	0	1	0	1	0.420681	-0.351694	0.295937
TCGA-D8-A1JP	0	1	1	0	1.0045	0.95639	0.418944		03BR004	0	1	0	1	0.246674	0.506744	0.135933
TCGA-D8-A1XL	1	1	1		-1.25761	-1.16805	0.256745		03BR005	0	1	0	1	-0.641496	-0.258688	-0.384785
TCGA-D8-A27G	3	1	1		0.277248	0.197737	-0.327268		03BR006	0	0		0	-3.63606	-1.77095	-2.89946
TCGA-D8-A27V	0	1	1	0	1.06041	1.47466	0.379635		03BR010	0	1	0	1	0.54766	-0.504731	0.533771
TCGA-E2-A14W	3	1	1		0.445483	0.250068	-0.10959		03BR011	0	1		0	-0.400541	-0.141514	-0.175565
TCGA-E9-A1R2	3	1	0		1.299	1.08127	0.639836		03BR013	0	1	0	1	0.770546	0.250351	0.755517
TCGA-E9-A3HO	1				-1.02209	-1.18551	-0.345142		05BR001	0	0	0	1	-1.3549	-0.844321	-0.648439
TCGA-E9-A54Y	0	1	1	0	0.183762	0.014838	0.0849511		05BR003	0	1	0	1	-0.467039	-0.255562	-0.162058
TCGA-EW-A1PE	0	1	1	0	1.72024	1.24285	0.606011		05BR004	0	1		1	-0.410857	-1.25852	0.203715
TCGA-LD-A74U	0	1	0	0	0.564005	0.546257	-0.81142		05BR005	0	1	0	1	0.606183	0.519034	0.929852
TCGA-LL-A73Y	0	0	0	0	0.673175	0.498216	0.702887		05BR009	0	1	0	1	0.257758	-0.507201	0.331854
TCGA-S3-AA17	2	1	1		-1.08958	-0.715214	-0.486429		05BR016	0	1	0	1	0.987322	-0.212074	0.775901
TCGA-A1-A0SH	2	0	1		1.26492	0.886081	0.0775554		05BR026	0	1	1	1	0.217721	-0.296153	0.457417
TCGA-A1-A0SI	2	1	1	0	-0.538862	-0.186805	2.5183e-05		05BR029	0	0	0	0	-0.933816	-1.44553	-1.11518
TCGA-A2-A25B	2	1	1		0.644197	0.442543	-0.0725349		05BR038	0	1	0	1	-0.798057	-0.035452	-0.141162
TCGA-A7-A26H	1	1	0		-1.74468	-0.789926	0.033256		05BR042	0	0	0	0	-1.35478	-1.01655	-0.851029
TCGA-A7-A6VW	0	0	0	0	-1.03409	-0.62464	-0.271549		05BR043	0	0	0	0	-1.0407	-0.405467	-0.199803
TCGA-A8-A06X	3	1	0	1	-2.31618	-2.21468	1.01116		05BR044	0	1	0	0	-1.48401	-0.518895	-1.08928
TCGA-AN-A0XU	3	0	0	0	-0.973471	-1.20526	-0.685546		05BR045	0	0		0	0.267513	-0.669831	0.911622
TCGA-AO-A0J4	0	0	0	0	-2.70586	-1.97559	-0.788958		06BR003	0	1		0	-2.19476	-0.674864	-1.54419
TCGA-AO-A1KR	0	0	0	0	-1.42998	-2.21859	0.665261		06BR005	0	1		1	-0.115037	-0.500313	0.170903
TCGA-AR-A0U4	3	0	0	0	-2.42683	-2.29986	-0.707663		06BR006	0	0		0	-0.158553	-0.929811	-0.0132762
TCGA-B6-A0X1	0	0	0		-1.30302	-2.14544	0.248391		06BR014	0	1	0	1	1.12605	-0.61394	1.10512
TCGA-BH-A0DS	0	1	1	0	0.672212	0.63818	0.244144		09BR001	0	1		1	-0.164338	-1.18955	0.396534
TCGA-BH-A0WA	1	0	0	0	-2.24221	-1.42682	-0.481084		09BR004	0	1	1	1	-1.00497	-1.55419	-0.193185
TCGA-BH-A2L8	2	1	1	0	-0.318298	0.105873	-0.207537		09BR005	0	1	1	1	0.854666	-0.0155047	0.928278
TCGA-D8-A27M	1	0	0	0	-1.70775	-0.954465	0.197057		09BR007	0	1	1	1	-0.789228	-0.740701	-0.308149
TCGA-E2-A1BD	1	1	1		1.46866	1.1715	-0.495541		11BR003	0	0	0	0	-3.44301	-1.55111	-2.70814
TCGA-E2-A1L9	0	1	1	0	0.869525	1.53633	0.255693		11BR004	0	1	1	1	-1.30232	0.163789	-0.485522
TCGA-E9-A1NC	4	0	1	1	-1.79882	-0.657025	1.21136		11BR006	0	1	0	1	-0.668973	-0.875495	-0.0900104
TCGA-EW-A2FR	3	0	0		0.319495	0.327993	0.253235		11BR009	0	1	0	1	0.130171	0.31507	-0.236716
TCGA-GM-A2D9	2	1	1		1.38774	1.03033	-0.826975		11BR010	0	1	1	1	-0.94786	-0.279401	-0.406876
TCGA-LL-A5YP	1	1	0	0	-1.69852	-1.39503	0.272321		11BR011	0	1		1	-0.744433	-0.340963	-0.581663
TCGA-LL-A8F5	1	1	0	0	-4.45977	-2.70396	-0.079506		11BR012	0	1	0	0	-0.427328	-0.667297	-0.201598
TCGA-PE-A5DE	2	1	1	0	-2.22699	-1.30803	0.352786		11BR013	0	1	0	0	0.255065	-0.972904	0.34091
TCGA-S3-AA15	4	0	0	0	-1.2349	-0.829303	-1.52457		11BR014	0	1	0	1	0.5373	-0.21762	0.570129
TCGA-AC-A6IX	1	1	1		0.210072	0.315836	-0.937997		11BR015	0	1	0	0	-1.31758	-1.02102	-0.900597
TCGA-BH-A18V	2	0	0	0	-1.59926	-1.042	-0.502925		11BR016	0	0	0	0	-1.9287	-0.965756	-1.19994
TCGA-BH-A1ES	1	1	1	0	1.42096	1.0533	-0.503792		11BR017	0	0	0	0	-2.31383	-0.597864	-2.14728
TCGA-BH-A1FE	2	1	1		-0.55235	0.0359872	0.0660874		11BR018	0	1	0	1	-0.525662	-0.919263	-0.0343816
TCGA-E2-A15A	1	1	1	0	0.00891773	0.193002	-0.972379		11BR019	0	1	0	1	-0.476988	-0.793776	-0.759802
TCGA-E2-A15E	4	1	1		-0.835324	0.00177079	-0.160482		11BR020	0	1	0	1	-0.103151	-0.425818	-0.117197
TCGA-E2-A15K	4	1	1		0.133666	0.4954	-0.218925		11BR022	0	1	0	1	0.95864	-0.00257913	0.768986
TCGA-3C-AALI	4	1	1	1	1.07109	0.147638	1.50763		11BR023	0	0	0	0	-1.57864	-0.372692	-1.32726
TCGA-3C-AALJ	2	1	1		-0.484163	-0.329269	0.232874		11BR024	0	0	0	0	-0.796598	-0.657963	-0.686161
TCGA-3C-AALK	2	1	1	1	-0.209027	0.168448	-0.529825		11BR025	0	1	0	1	0.390964	0.207738	0.254004
TCGA-4H-AAAK	1	1	1		0.870158	1.00719	0.170341		11BR027	0	1	0	1	0.454455	-0.919973	0.428025
TCGA-5L-AAT0	0	1	1	0	1.51006	1.05558	-0.977688		11BR028	0	0	1	0	0.0715351	0.0269941	0.123349
TCGA-5T-A9QA	2	1	0		-0.361555	-0.565669	-0.557509		11BR030	0	0	1	0	-1.17843	-0.757769	-0.627658
TCGA-A1-A0SB	0	1	0	0	0.845309	0.211173	-0.73259		11BR031	0	1	0	1	1.04397	0.107028	1.16451
TCGA-A1-A0SD	4	1	1	0	-0.436257	-0.173821	-0.711099		11BR032	0	1	0	1	-0.276282	-0.646241	0.0554172
TCGA-A1-A0SE	0	1	1	0	-0.634698	-0.633168	-0.690537		11BR036	0	0	0	0	-2.60715	-1.15246	-2.15201
TCGA-A1-A0SF	3	1	1	0	1.10945	0.895912	-0.475751		11BR038	0	0	1		-0.480487	-0.584064	-0.34427
TCGA-A1-A0SJ	4	1	1		-0.557058	-0.911319	0.285624		11BR040	0	1	0	1	0.0220648	-0.396841	0.170367
TCGA-A1-A0SK	1	0	0	0	-2.9513	-2.68131	-1.1278		11BR042	0	0	0	0	-1.87568	-1.02039	-1.4308
TCGA-A1-A0SM	3	1	0	1	-1.10069	-1.2444	0.0320025		11BR043	0	1	0	1	-1.25348	-2.05493	-0.89611
TCGA-A1-A0SN	2	1	1	1	-0.827409	-0.432204	-0.338033		11BR044	0	1	0	1	-1.65175	-1.57995	-1.19458
TCGA-A1-A0SP	2	0	0	0	-2.12979	-1.59332	-0.104012		11BR047	0	1	0	1	-0.086389	-0.140379	0.308063
TCGA-A1-A0SQ	2	1	1	0	1.09918	0.485783	-0.558185		11BR049	0	1	0	1	0.193462	-0.328288	0.59878
TCGA-A2-A04N	0	1	1		0.859745	1.06474	0.00845145		11BR050	0	1	0	1	-1.82499	-1.45695	-1.76655
TCGA-A2-A04Q	4	0	0		-1.0863	-1.17539	-0.337616		11BR051	0	1	0	1	-0.628346	-0.358868	-0.164678
TCGA-A2-A04R	1	1	1		0.714144	0.428902	-0.30396		11BR053	0	1	0	1	-0.433457	0.223295	-0.0516147
TCGA-A2-A04T	3	0	0		-0.128674	0.0317107	-0.412173		11BR054	0	1	0	1	0.490581	-0.4546	0.204755
TCGA-A2-A04U	1	0	0	0	-0.788034	-0.407504	-0.320635		11BR055	0	1	0	1	-0.846386	0.267614	-0.553437
TCGA-A2-A04V	4	1	1		2.32652	2.28449	-0.908139		11BR056	0	1	0	0	-1.35701	-0.792235	-0.841308
TCGA-A2-A04W	0	0	0	1	-1.11662	-0.912439	0.650613		11BR058	0	0	0		0.532021	-0.0544118	0.919279
TCGA-A2-A04X	4	1	1	1	0.491165	0.207016	-0.0210398		11BR059	0	1	0		-0.790102	-0.693939	-0.445108
TCGA-A2-A04Y	1	1	1	0	-1.11128	-1.04242	0.69261		11BR060	0	0	1	0	-0.431268	0.150377	0.181197
TCGA-A2-A0CK	0	1	1	0	-0.169446	0.532427	0.253157		11BR072	0	1	0	1	0.387465	-0.426498	0.634307
TCGA-A2-A0CL	0	1	1	0	-1.42386	-0.964966	0.0347525		11BR073	0	1	0	1	-1.42859	-0.395195	-1.07809
TCGA-A2-A0CM	4	0	0	0	-1.87884	-2.09798	0.309567		11BR074	0	1	0	1	0.828666	0.0819382	0.989132
TCGA-A2-A0CO	3	1	1	0	0.51635	0.312012	-0.450505		11BR075	0	1	0		0.155591	-0.430725	0.384648
TCGA-A2-A0CP	1	1	1		0.723057	0.575347	0.245539		11BR080	0	1	0	1	-2.64055	-0.835633	-2.002
TCGA-A2-A0CQ	3	1	1		1.93629	1.86102	-0.317536		13BR009	0	1	0	1	-0.688835	-0.116049	-0.300279
TCGA-A2-A0CR	0	1	1	0	0.56325	0.637343	0.285767		14BR005	0	1		1	-0.329996	-1.20371	-0.441537
TCGA-A2-A0CS	4	1	1		0.605686	1.86057	0.877336		14BR008	0	1	0	1	-0.634276	-0.934589	-0.509065
TCGA-A2-A0CT	4	1	0		0.221618	0.154386	0.556245		14BR014	0	1	0	1	-0.370488	0.107605	-0.172178
TCGA-A2-A0CU	0	1	1		1.62958	1.03972	0.600243		15BR003	0	1	0	0	0.643895	0.375685	0.82247
TCGA-A2-A0CV	3	1	1	0	1.38186	1.39242	-0.518884		16BR012	0				-0.316083	-0.225569	-0.0651578
TCGA-A2-A0CW	1	1	1		-1.09519	-0.246452	0.592236		18BR002	0	0	0	0	-0.408977	-0.197053	0.317622
TCGA-A2-A0CX	2	1	0	1	-0.292007	-0.43071	0.222087		18BR003	0	1	0	0	0.833883	-1.10572	0.753777
TCGA-A2-A0CZ	3	1	1	0	0.851415	0.883061	0.0918578		18BR004	0	1	0	1	1.51229	-0.686656	1.06097
TCGA-A2-A0D0	1	0	0	0	-1.52942	-0.682599	-0.411313		18BR006	0	1	0	1	0.0534662	0.0396585	0.0811967
TCGA-A2-A0D3	4	1	1	0	1.08475	1.04339	-0.96319		18BR007	0	1		1	0.697695	0.201236	1.01501
TCGA-A2-A0D4	4	1	1	0	-0.851494	-1.27338	-0.225136		18BR009	0	0	1	0	-2.73589	-1.30754	-2.00006
TCGA-A2-A0EM	0	1	1		1.11037	0.923313	-0.327618		18BR010	0	1	0	1	0.113158	-0.0717407	0.694645
TCGA-A2-A0EN	3	1	1		1.21935	0.900072	-0.561251		18BR016	0	1	0		0.693028	0.466221	0.639737
TCGA-A2-A0EO	1	1	1	0	1.17302	1.14258	0.19448		18BR017	0	1	0	0	-0.740069	0.422216	-0.281189
TCGA-A2-A0EP	3	1	0	0	1.50117	1.48741	-0.722799		18BR019	0	1	0	1	0.0904592	-0.826717	0.287431
TCGA-A2-A0EQ	1	0	0	1	-0.600319	-0.551202	0.269427		20BR001	0	1	0	1	-0.952913	-1.3295	-1.06182
TCGA-A2-A0ER	4	1	1		0.179377	-0.18798	-0.542454		20BR002	0	0	0	1	-1.09359	0.0593291	-0.74747
TCGA-A2-A0ES	0	1	1	0	0.714599	0.428746	0.390402		20BR005	0	0	0	0	-1.84326	0.236112	-1.66356
TCGA-A2-A0EU	4	1	1	0	0.297936	-0.0174772	0.564438		20BR006	0	1	0	0	-2.05344	-1.00459	-1.31971
TCGA-A2-A0EV	1	1	1	0	-0.714769	-0.422527	0.663444		20BR007	0	0	0	0	-1.44868	-0.43529	-1.05142
TCGA-A2-A0EW	3	1	1	0	-1.62891	-1.37138	-0.458908		20BR008	0	0	0	0	-0.450989	-0.142021	-0.0506604
TCGA-A2-A0EX	2	1	1	0	-0.69363	-0.144829	0.487429		21BR001	0	0		0	-0.6515	-1.06308	0.117153
TCGA-A2-A0EY	2	1	0	1	0.125914	0.0663333	0.458892		21BR002	0	1		1	0.144042	-0.0279609	0.687086
TCGA-A2-A0ST	2	0	0		0.559542	0.551984	0.336488		21BR010	0	1	0	1	-0.371308	-0.1781	-0.174707
TCGA-A2-A0SV	4	1	1		-1.37324	-1.536	0.179277		22BR005	0	1	1	1	-0.63067	0.116799	-0.239176
TCGA-A2-A0SW	1	1	0		-1.69075	-1.01948	-0.0686299		22BR006	0	1	0	1	-0.19445	-0.227832	-0.238404
TCGA-A2-A0SX	4	0	0	0	-0.354119	-0.638563	0.208409		01BR001	1	0	0	0	-1.18824	-0.259761	-0.817956
TCGA-A2-A0SY	0	1	1		-0.39849	-0.193257	0.119731		01BR008	1				-3.25233	-0.179603	-1.79844
TCGA-A2-A0T1	4	0	0	1	-0.79808	-0.494509	0.79449		01BR009	1	0		0	-3.33904	0.156952	-2.00579
TCGA-A2-A0T2	1	0	0	0	-2.14531	-1.69409	-0.192979		01BR010	1	0		0	-1.29068	0.624268	-0.702272
TCGA-A2-A0T3	2	1	1		1.1719	1.10673	-0.459071		01BR015	1	1	0	1	-1.00921	-0.180119	-0.362683
TCGA-A2-A0T4	2	1	1		0.835124	1.13264	-0.624765		01BR017	1	0	1	0	-2.01521	-0.3547	-1.03784
TCGA-A2-A0T5	2	1	1	0	1.34241	0.8942	-0.425025		01BR018	1	1	0	0	-1.10228	-0.989888	0.293633
TCGA-A2-A0T6	3	1	1	0	1.23759	1.14736	-0.0243688		01BR020	1	0		0	-0.861873	-0.464922	0.309019
TCGA-A2-A0T7	0	1	1	0	-0.172615	0.17764	0.458659		01BR023	1	1		1	-0.79606	-0.587306	0.223778
TCGA-A2-A0YC	0	1	1		0.355283	0.207543	0.304436		01BR025	1	1		1	-0.068776	-0.020613	0.505541
TCGA-A2-A0YD	0	1	1		1.12122	0.891111	-0.121054		01BR026	1	0		0	-1.35571	-0.781287	-0.492452
TCGA-A2-A0YE	4	0	0	0	-0.492241	-1.06078	0.37496		01BR027	1	0	0	0	-0.996741	0.350549	-0.346112
TCGA-A2-A0YF	1	1	0	0	1.09164	0.796838	-0.757541		01BR030	1	1	0	1	-1.14819	0.595644	-0.217578
TCGA-A2-A0YG	3	1	1	1	0.302944	-0.150683	0.348442		01BR031	1	0		0	-2.15441	-0.214997	-1.28534
TCGA-A2-A0YH	2	1	1	0	0.312441	0.133559	0.384083		01BR032	1	1	0	1	0.113005	0.310155	0.238065
TCGA-A2-A0YI	2	1	1	0	0.816519	0.864679	-0.910009		01BR033	1	1	0	1	0.229353	0.166248	0.512234
TCGA-A2-A0YJ	0	1	0	0	-2.54145	-2.16022	0.339045		01BR040	1	0		0	-1.75147	0.133817	-0.768732
TCGA-A2-A0YK	3	1	0	0	1.92336	1.56787	-0.540317		01BR042	1	0		0	0.271701	-0.325616	0.765474
TCGA-A2-A0YL	4	1	1	0	0.494038	0.228453	-0.487238		01BR043	1	0		0	-0.396145	0.495577	0.149169
TCGA-A2-A0YM	1	0	0		-0.868575	-0.347893	-0.0372809		03BR002	1	1	0	1	0.562925	0.0405363	0.481779
TCGA-A2-A0YT	0	1	0		0.385581	-0.46345	0.69782		03BR004	1	1	0	1	0.202711	0.997622	0.528347
TCGA-A2-A1FV	1	1	1	0	1.27574	0.962506	-0.922192		03BR005	1	1	0	1	-1.03472	0.550396	-0.897134
TCGA-A2-A1FX	0	1	1		-0.658748	-0.649621	0.382364		03BR006	1	0		0	-3.24863	-1.00334	-2.11114
TCGA-A2-A1FZ	1	1	1	0	0.629006	0.694036	-0.624093		03BR010	1	1	0	1	0.837252	0.0958871	0.726456
TCGA-A2-A1G0	1	1	1		0.79579	0.627516	-0.738236		03BR011	1	1		0	0.160938	0.386581	0.143625
TCGA-A2-A1G1	4	0	0		-1.35699	-1.69761	0.717234		03BR013	1	1	0	1	1.02828	0.411741	1.27678
TCGA-A2-A1G4	3	1	1	0	1.09536	0.740607	-0.714801		05BR001	1	0	0	1	-0.540132	0.0886347	0.703595
TCGA-A2-A1G6	3	0	0	0	0.162114	0.0658522	0.10041		05BR003	1	1	0	1	-0.0226794	0.256695	0.53841
TCGA-A2-A259	4	1	1	0	1.31418	0.722766	-0.536251		05BR004	1	1		1	0.151111	-0.334576	0.949368
TCGA-A2-A25A	3	1	1		0.89087	1.16722	-0.073433		05BR005	1	1	0	1	0.360879	0.699271	1.95997
TCGA-A2-A25C	2	1	1	0	0.203312	0.351374	0.34091		05BR009	1	1	0	1	0.543984	0.102425	0.562904
TCGA-A2-A25D	2	1	0	0	-0.582323	-0.184191	0.273717		05BR016	1	1	0	1	1.16581	0.14393	1.50129
TCGA-A2-A25E	1	1	1		-0.252339	-0.33928	0.0997756		05BR026	1	1	1	1	0.0879549	0.35544	0.793703
TCGA-A2-A25F	4	0	1	0	-0.688603	-0.818949	-0.0617234		05BR029	1	0	0	0	-0.792427	-0.757277	-0.841972
TCGA-A2-A3KC	0	1	1		1.48484	0.61226	-0.388658		05BR038	1	1	0	1	-0.546623	0.800102	0.47989
TCGA-A2-A3KD	0	1	1	0	1.37867	1.01039	0.141691		05BR042	1	0	0	0	-1.16071	-0.0959326	-0.474067
TCGA-A2-A3XS	0	0	0		-0.83059	-0.507838	0.670063		05BR043	1	0	0	0	-0.868783	0.12925	0.197582
TCGA-A2-A3XT	1	0	0	0	-1.19424	-0.930683	-0.615626		05BR044	1	1	0	0	-1.64596	0.148568	-0.978981
TCGA-A2-A3XU	4	0	0		-0.673454	-0.948196	-1.09202		05BR045	1	0		0	0.409583	-0.0177295	1.62021
TCGA-A2-A3XV	2	1	0		-2.33431	-1.80362	0.885581		06BR003	1	1		0	-1.72809	-0.0420163	-0.89476
TCGA-A2-A3XW	2	1	0	0	1.0841	0.774029	-0.595965		06BR005	1	1		1	0.281033	-0.202975	0.861002
TCGA-A2-A3XX	1	0	0	0	-2.16691	-1.11613	-1.0118		06BR006	1	0		0	-0.198029	-0.108932	0.0257636
TCGA-A2-A3XY	3	0	0	0	-1.21393	-1.07825	-0.0775019		06BR014	1	1	0	1	0.983382	-0.121115	1.3019
TCGA-A2-A3XZ	0	0	0	1	-1.55163	-1.79584	-0.30284		09BR001	1	1		1	-0.0203458	-0.2367	0.950906
TCGA-A2-A3Y0	2	1	0	0	-2.54532	-2.13676	0.275302		09BR004	1	1	1	1	-0.560106	-0.153408	-0.134385
TCGA-A2-A4RW	1	1	1	0	-0.0412999	-0.157657	-1.47346		09BR005	1	1	1	1	1.09926	0.591233	1.68228
TCGA-A2-A4RY	2	1	1	0	1.23067	1.38339	-0.851229		09BR007	1	1	1	1	-0.312421	0.101273	0.130502
TCGA-A2-A4S1	1	1	0	0	-1.42394	-0.990039	-1.38939		11BR003	1	0	0	0	-2.85464	-0.31637	-1.38713
TCGA-A2-A4S2	4	1	1	0	0.509437	-0.826406	-1.09408		11BR004	1	1	1	1	-0.717953	0.659322	0.270474
TCGA-A2-A4S3	0	1	1	0	-1.09703	-1.36465	0.0840633		11BR006	1	1	0	1	-0.580152	0.0521319	-0.086224
TCGA-A7-A0CD	0	1	1		1.23154	1.20181	0.114799		11BR009	1	1	0	1	-0.393505	0.940758	0.392318
TCGA-A7-A0CE	3	0	0		-2.25801	-2.31247	-1.16579		11BR010	1	1	1	1	-0.48892	0.239981	0.377814
TCGA-A7-A0CG	3	1	0	0	0.921923	0.439143	-0.563438		11BR011	1	1		1	-0.357957	0.318905	0.42365
TCGA-A7-A0CH	1				1.59532	0.817282	-0.785402		11BR012	1	1	0	0	-0.230544	-0.113627	0.192043
TCGA-A7-A0CJ	0	1	1	0	0.902764	0.0537408	-0.657864		11BR013	1	1	0	0	0.239363	-0.391543	0.378399
TCGA-A7-A0D9	2	1	0	0	-0.508496	-0.335362	-0.19493		11BR014	1	1	0	1	0.675467	0.116907	1.87423
TCGA-A7-A0DA	3	0	0	0	0.495735	0.243744	-0.0346699		11BR015	1	1	0	0	-0.807355	-0.0228049	0.115627
TCGA-A7-A0DB	0	1	1	0	1.26899	0.974163	-0.989394		11BR016	1	0	0	0	-1.23567	0.043902	-0.172148
TCGA-A7-A0DC	4	1	0	0	0.0901139	-0.607532	-2.06969		11BR017	1	0	0	0	-2.23212	0.29802	-1.63412
TCGA-A7-A13D	3	0	1		-3.59197	-3.22384	-0.348473		11BR018	1	1	0	1	-0.195589	-0.0802571	0.462555
TCGA-A7-A13E	1	1	0		-0.777689	-0.612492	-0.204984		11BR019	1	1	0	1	-0.659417	0.0902758	-0.16805
TCGA-A7-A13F	4	1	1		0.960621	0.130536	-0.572218		11BR020	1	1	0	1	-0.110961	0.0296396	0.331039
TCGA-A7-A13G	0	1	1	0	2.62199	2.10547	0.0265065		11BR022	1	1	0	1	1.254	0.470168	1.34893
TCGA-A7-A26E	4	1	1	0	2.30202	2.1819	-1.45929		11BR023	1	0	0	0	-1.1449	0.522769	-0.355966
TCGA-A7-A26F	1	0	0		-4.49825	-2.80434	-0.364869		11BR024	1	0	0	0	-0.95328	-0.261042	-0.0741543
TCGA-A7-A26G	3	0	0	0	-0.195467	-0.090701	-0.784883		11BR025	1	1	0	1	0.272828	0.561618	0.49099
TCGA-A7-A26I	2	0	0		-3.16961	-2.02876	0.00438405		11BR027	1	1	0	1	0.391261	-0.387972	1.33411
TCGA-A7-A26J	0	1	1	0	0.197525	0.840298	-1.03102		11BR028	1	0	1	0	0.2183	0.498026	0.362262
TCGA-A7-A2KD	4	1	1	1	-0.448316	0.213877	0.751776		11BR030	1	0	1	0	-1.09258	-0.0913381	-0.147791
TCGA-A7-A3IZ	3	1	0		1.42015	0.889127	-0.132801		11BR031	1	1	0	1	1.28932	0.753677	1.80185
TCGA-A7-A3J0	3	1	1	0	2.93607	2.12983	-0.551901		11BR032	1	1	0	1	-0.0280984	0.0678997	0.497132
TCGA-A7-A3J1	2	1	1	0	1.8576	1.31798	-1.07344		11BR036	1	0	0	0	-2.29703	-0.583081	-1.47894
TCGA-A7-A3RF	0	1	1	0	1.56037	0.939487	-0.605757		11BR038	1	0	1		-0.372381	0.389006	-0.544565
TCGA-A7-A425	3	1	1		0.573799	0.446519	-0.218865		11BR040	1	1	0	1	0.0670602	0.160303	0.362705
TCGA-A7-A426	2	1	1	0	2.28896	2.4313	-1.03353		11BR042	1	0	0	0	-1.49216	-0.160662	-0.262287
TCGA-A7-A4SA	1	1	0	0	0.738036	0.418872	-0.838912		11BR043	1	1	0	1	-0.857608	-0.866805	0.569018
TCGA-A7-A4SB	4	1	1	0	1.2038	0.0421076	-1.13503		11BR044	1	1	0	1	-1.06518	-0.263555	0.129045
TCGA-A7-A4SC	0	1	0		0.609639	0.483394	-0.229778		11BR047	1	1	0	1	0.0684626	0.421785	0.838639
TCGA-A7-A4SD	0	0	0		-3.13989	-2.44042	-0.205027		11BR049	1	1	0	1	0.246828	0.211881	0.88161
TCGA-A7-A4SE	4	0	0	0	-2.00968	-1.93566	0.0458911		11BR050	1	1	0	1	-1.76891	-0.139947	-1.97745
TCGA-A7-A4SF	1	1	0	1	-0.791824	-0.401919	0.047442		11BR051	1	1	0	1	-0.453423	0.242548	0.266997
TCGA-A7-A56D	2	1	1	0	-0.192712	0.333687	1.02344		11BR053	1	1	0	1	0.120341	0.679744	0.347667
TCGA-A7-A5ZV	3	0	0		-0.712412	-1.40698	-1.04571		11BR054	1	1	0	1	0.451154	-0.142434	0.862002
TCGA-A7-A5ZW	1	1	1	0	1.49388	1.77382	-1.38754		11BR055	1	1	0	1	-0.541894	0.754702	0.235787
TCGA-A7-A5ZX	2	1	1	0	1.95895	1.8246	-0.815009		11BR056	1	1	0	0	-0.809268	-0.144436	0.305482
TCGA-A7-A6VV	4	0	0	0	-2.5408	-1.59596	0.686874		11BR058	1	0	0		0.53585	0.382984	1.29466
TCGA-A7-A6VX	4	1	1	0	0.232416	-0.332539	-1.41051		11BR059	1	1	0		-0.225019	-0.0209918	0.0874606
TCGA-A7-A6VY	0	0	0	0	-4.51575	-3.29245	-1.40954		11BR060	1	0	1	0	-0.157762	0.649698	0.302785
TCGA-A8-A06N	0	1	0	0	1.95731	1.35179	-1.10131		11BR072	1	1	0	1	0.639946	0.333043	0.737164
TCGA-A8-A06O	4	1	1	0	0.316316	-0.323655	1.4609		11BR073	1	1	0	1	-1.63104	0.383789	-0.719437
TCGA-A8-A06P	0	1	1	0	1.57726	1.98158	0.670455		11BR074	1	1	0	1	0.945403	0.623694	1.53732
TCGA-A8-A06Q	4	1	1	0	-0.627747	-1.42094	-0.729167		11BR075	1	1	0		0.518924	-0.00626996	0.576809
TCGA-A8-A06R	1	1	0	1	-0.0106448	0.0807361	0.193193		11BR080	1	1	0	1	-2.20223	-0.141156	-1.89368
TCGA-A8-A06T	3	1	1	1	1.32042	0.614699	0.5076		13BR009	1	1	0	1	-0.310755	0.561376	0.0226682
TCGA-A8-A06U	1	1	1	1	-0.894631	-0.673171	-0.899662		14BR005	1	1		1	-0.387116	-0.461901	0.248804
TCGA-A8-A06Y	0	1	1	0	0.859026	0.418885	0.669187		14BR008	1	1	0	1	-0.60543	-0.192215	-0.831169
TCGA-A8-A06Z	2	1	1	0	0.958136	0.291536	1.0817		14BR014	1	1	0	1	-0.252218	0.656514	0.360037
TCGA-A8-A075	3	1	1	1	-0.496114	-0.888052	0.347641		15BR003	1	1	0	0	0.993157	0.708878	0.96641
TCGA-A8-A076	0	1	1	1	1.40084	1.39257	0.658505		16BR012	1				0.0395158	0.152842	0.723439
TCGA-A8-A079	4	1	1	0	0.981424	0.256282	-0.159798		18BR002	1	0	0	0	-0.0284032	0.934373	0.261508
TCGA-A8-A07B	1	1	1	1	0.867261	1.09353	0.922018		18BR003	1	1	0	0	0.997293	-0.47806	1.32799
TCGA-A8-A07C	3	0	0	0	-1.82348	-1.85926	0.821259		18BR004	1	1	0	1	1.61782	0.000401607	1.0913
TCGA-A8-A07E	1	1	1	0	0.309491	0.192491	1.20841		18BR006	1	1	0	1	0.210449	0.549667	0.270194
TCGA-A8-A07J	2	1	1	0	2.85221	2.15646	0.364094		18BR007	1	1		1	0.985837	0.395017	1.37622
TCGA-A8-A07L	2	1	1	0	0.926625	0.660495	1.64781		18BR009	1	0	1	0	-2.18613	-0.432472	-1.52743
TCGA-A8-A07O	4	0	0	0	-1.63876	-1.62289	-0.154292		18BR010	1	1	0	1	0.313851	0.537471	0.7355
TCGA-A8-A07P	1	1	1	1	-1.01498	-0.493233	0.124156		18BR016	1	1	0		0.946611	0.916741	1.17886
TCGA-A8-A07R	1	0	0	1	0.558645	0.136686	0.0812055		18BR017	1	1	0	0	-0.352615	1.42905	-0.394578
TCGA-A8-A07U	2	0	1	0	-2.3145	-1.64951	0.960103		18BR019	1	1	0	1	0.250152	0.209957	0.812878
TCGA-A8-A07W	0	1	1	0	0.562392	0.04939	0.718005		20BR001	1	1	0	1	-0.773059	-0.540467	-1.23198
TCGA-A8-A07Z	3	1	1	0	0.857526	0.343342	0.633198		20BR002	1	0	0	1	-0.585114	0.901876	-0.451493
TCGA-A8-A081	0	1	1	0	-1.0774	-0.723408	-0.071574		20BR005	1	0	0	0	-1.78327	0.76446	-0.81208
TCGA-A8-A082	2	1	1	0	1.61046	0.601538	0.417249		20BR006	1	1	0	0	-1.41321	-0.209334	-1.06036
TCGA-A8-A083	1	1	1	0	3.52529	2.19561	-2.18587		20BR007	1	0	0	0	-1.16715	0.209845	-0.587885
TCGA-A8-A086	0	1	1	0	2.2803	1.94669	0.472161		20BR008	1	0	0	0	-0.44665	0.630895	-0.122541
TCGA-A8-A08A	3	1	1	0	0.380005	0.438762	0.712058		21BR001	1	0		0	-0.344354	-0.187662	0.91717
TCGA-A8-A08G	1	1	1	1	-0.57532	-0.428298	0.0785451		21BR002	1	1		1	0.41336	0.255157	1.40077
TCGA-A8-A08H	4	1	1	1	1.99426	0.638718	1.03676		21BR010	1	1	0	1	-0.347284	0.104954	0.0873677
TCGA-A8-A08I	0	1	1	0	0.0741459	0.127107	0.389991		22BR005	1	1	1	1	-0.215164	0.642009	0.242191
TCGA-A8-A08J	3	1	0	0	-0.835453	-0.79186	0.188595		22BR006	1	1	0	1	-0.175431	0.298204	0.527086
TCGA-A8-A08O	4	1	1	0	1.66178	1.09268	0.85561		01BR001	2	0	0	0	-1.51424	0.426754	-1.51166
TCGA-A8-A08P	0	1	1	1	-0.101733	-0.37513	0.651753		01BR008	2				-3.46594	-0.434639	-2.97447
TCGA-A8-A08R	1	0	0	0	-1.21141	-0.799013	0.213673		01BR009	2	0		0	-3.33896	0.0471839	-2.63862
TCGA-A8-A08T	3	1	1	1	1.41495	0.995857	0.467725		01BR010	2	0		0	-1.29193	0.888767	-1.12029
TCGA-A8-A08X	4	0	0	1	-0.689357	-1.32975	2.21271		01BR015	2	1	0	1	-1.10228	0.330226	-1.22317
TCGA-A8-A08Z	2	1	1	0	2.11506	2.03854	0.930834		01BR017	2	0	1	0	-2.21866	0.457108	-2.17933
TCGA-A8-A090	4	1	1	1	1.29234	0.946328	0.371693		01BR018	2	1	0	0	-1.21758	-0.484655	-1.22756
TCGA-A8-A091	0	1	0	0	1.68361	1.08187	-0.524275		01BR020	2	0		0	-0.588354	-0.222199	-0.724926
TCGA-A8-A092	3	1	1	0	-0.938857	-0.777783	1.33257		01BR023	2	1		1	-0.743189	-0.605615	-0.825389
TCGA-A8-A093	1	1	1	0	2.99874	2.16868	-0.610052		01BR025	2	1		1	0.0711594	0.233597	0.0708147
TCGA-A8-A094	1	1	0	0	-1.32548	-0.400482	0.174218		01BR026	2	0		0	-1.04053	-0.163693	-1.28592
TCGA-A8-A095	3	1	1	0	-0.184344	-0.224679	0.37009		01BR027	2	0	0	0	-1.29106	0.678114	-1.57331
TCGA-A8-A096	0	1	1	0	1.28625	1.21451	0.193923		01BR030	2	1	0	1	-0.848871	0.688942	-0.981773
TCGA-A8-A097	4	1	1	1	0.129563	0.23873	0.915351		01BR031	2	0		0	-1.90976	0.171027	-1.88815
TCGA-A8-A099	3	1	1	1	1.09808	0.441021	1.30273		01BR032	2	1	0	1	0.466674	-0.705076	0.831269
TCGA-A8-A09A	4	1	1	0	-0.649346	-1.05561	1.65822		01BR033	2	1	0	1	0.880742	0.418247	0.807972
TCGA-A8-A09B	1	1	1	0	3.37948	2.3292	-0.251375		01BR040	2	0		0	-1.86314	-0.128479	-1.89968
TCGA-A8-A09C	3	1	1	0	1.09159	0.533596	-0.236834		01BR042	2	0		0	0.317305	-0.0661363	0.288776
TCGA-A8-A09D	3	1	1	0	0.584214	0.25296	1.00557		01BR043	2	0		0	-0.322213	0.49708	-0.663887
TCGA-A8-A09G	0	1	0	1	0.434446	0.599435	0.92334		03BR002	2	1	0	1	0.961432	0.505484	0.517808
TCGA-A8-A09I	1	1	1	1	0.765171	0.0785769	-0.423033		03BR004	2	1	0	1	0.476772	1.22783	0.410832
TCGA-A8-A09M	3	1	1	0	-0.506224	-0.463641	1.17958		03BR005	2	1	0	1	-1.03364	-0.32741	-0.555542
TCGA-A8-A09Q	3	1	1	0	-1.66261	-1.66751	1.20278		03BR006	2	0		0	-3.63556	-0.504752	-3.26
TCGA-A8-A09R	2	1	1	0	1.58974	0.478428	1.45131		03BR010	2	1	0	1	1.07459	0.519364	0.713511
TCGA-A8-A09T	2	1	1	0	1.98514	1.66522	0.765917		03BR011	2	1		0	-0.199846	0.496955	-0.3636
TCGA-A8-A09W	0	1	1	0	1.08665	1.64162	0.967159		03BR013	2	1	0	1	1.50264	0.31006	1.33406
TCGA-A8-A09X	4	0	0	0	-0.730059	-0.746316	0.319115		05BR001	2	0	0	1	-0.458544	0.933906	-0.880973
TCGA-A8-A09Z	3	1	0	0	0.636867	0.174828	0.381941		05BR003	2	1	0	1	0.0263176	0.410051	0.0198152
TCGA-A8-A0A1	1	1	1	0	2.2915	1.36228	-0.482258		05BR004	2	1		1	-0.122545	-0.064774	-0.225548
TCGA-A8-A0A2	4	1	1	0	1.7572	1.74398	0.778843		05BR005	2	1	0	1	1.20947	0.437287	1.48494
TCGA-A8-A0A9	3	1	1	0	2.2161	1.41107	0.372338		05BR009	2	1	0	1	0.547487	0.147609	0.62675
TCGA-A8-A0AB	0	1	1	1	2.1314	2.02153	1.37977		05BR016	2	1	0	1	1.63238	0.456376	1.19413
TCGA-A8-A0AD	4	1	1	0	1.52051	1.1984	0.902285		05BR026	2	1	1	1	0.586793	-0.00290838	0.550958
TCGA-AC-A23C	2	1	1	1	1.83675	1.53369	-0.175434		05BR029	2	0	0	0	-1.60155	-0.5734	-1.06955
TCGA-AC-A23E	2	1	1		1.90358	1.45579	0.093439		05BR038	2	1	0	1	0.0937905	0.856248	-0.277317
TCGA-AC-A2B8	1	1	1	0	0.83796	0.990047	-1.22309		05BR042	2	0	0	0	-1.21254	-0.0762284	-1.33769
TCGA-AC-A2BK	0	0	0	0	-1.56705	-1.8113	-1.38472		05BR043	2	0	0	0	-0.647507	0.350304	-0.699359
TCGA-AC-A2BM	4	1	1		0.0231832	-0.160835	0.0687511		05BR044	2	1	0	0	-1.39227	0.0473377	-1.22441
TCGA-AC-A2FB	2	1	1	1	0.0417735	0.204797	-0.110412		05BR045	2	0		0	1.02471	0.161179	0.802906
TCGA-AC-A2FE	2	1	1		0.949664	1.14475	-0.501024		06BR003	2	1		0	-1.83015	0.543321	-1.9574
TCGA-AC-A2FF	1	1	1		0.616353	0.385869	-0.626223		06BR005	2	1		1	0.629728	0.755525	0.104677
TCGA-AC-A2FG	4	1	0		0.465862	-0.303319	-0.592888		06BR006	2	0		0	0.206987	-0.319845	0.169747
TCGA-AC-A2FK	3	1	1		0.972626	1.43162	-0.432752		06BR014	2	1	0	1	1.70793	-0.30337	1.43575
TCGA-AC-A2FM	1				2.67032	0.833947	-0.827645		09BR001	2	1		1	0.469474	0.360204	-0.185969
TCGA-AC-A2FO	0	1	0	0	1.69545	1.3675	0.301028		09BR004	2	1	1	1	-0.661143	0.620439	-0.833346
TCGA-AC-A2QH	3	0	0	0	-3.02284	-2.67457	-1.18021		09BR005	2	1	1	1	1.87806	0.86851	1.4133
TCGA-AC-A2QJ	4	0	0	0	-2.32558	-2.2395	-1.51856		09BR007	2	1	1	1	-0.0644041	0.748428	-0.182175
TCGA-AC-A3EH	2	1	0	0	-0.162536	0.229601	0.215546		11BR003	2	0	0	0	-3.54995	0.078079	-3.26093
TCGA-AC-A3HN	4	1	1	0	1.04923	0.235754	-0.293998		11BR004	2	1	1	1	-0.924488	1.02692	-1.32282
TCGA-AC-A3OD	3	1	1	0	0.171577	0.213309	-1.18791		11BR006	2	1	0	1	-0.545106	0.036464	-0.396575
TCGA-AC-A3QP	1	1	1		1.18905	1.29818	-0.789651		11BR009	2	1	0	1	-0.126868	0.258225	0.00480039
TCGA-AC-A3QQ	3	1	1	1	2.1063	1.86035	-0.153979		11BR010	2	1	1	1	-0.442262	0.730124	-0.417338
TCGA-AC-A3TM	2	1	1		-0.133067	-0.131364	-0.0452498		11BR011	2	1		1	-0.16912	0.762202	-0.663607
TCGA-AC-A3TN	3	1	1	1	1.31563	1.33743	-0.273488		11BR012	2	1	0	0	-0.149061	0.615158	-0.412485
TCGA-AC-A3W5	0	1	1		0.492725	0.967507	0.013117		11BR013	2	1	0	0	0.60096	-0.658566	0.395793
TCGA-AC-A3W7	2	1	0	0	1.50176	1.42648	-1.10348		11BR014	2	1	0	1	1.64668	0.279153	1.29823
TCGA-AC-A3YI	3	1	1	1	1.32359	1.14175	-0.605057		11BR015	2	1	0	0	-1.0115	0.408663	-1.08058
TCGA-AC-A3YJ	0	1	1		-1.11988	-1.13074	-0.190572		11BR016	2	0	0	0	-1.61678	0.550256	-1.73541
TCGA-AC-A4ZE	4	1	1	1	0.690253	0.437711	-0.863162		11BR017	2	0	0	0	-2.20826	0.633628	-2.1926
TCGA-AC-A5EH	0	1	0	0	-1.12264	-0.120439	0.154647		11BR018	2	1	0	1	-0.0246337	-0.159769	-0.0863748
TCGA-AC-A5XS	1	1	1	0	0.826642	0.581757	-0.782337		11BR019	2	1	0	1	-0.723921	-0.424218	-0.573506
TCGA-AC-A5XU	3	1	1	0	-0.113237	-0.110513	0.30778		11BR020	2	1	0	1	0.131763	0.058636	0.00791101
TCGA-AC-A62V	2	1	1		0.577264	-0.152406	-0.464311		11BR022	2	1	0	1	1.63887	0.927519	1.12927
TCGA-AC-A62X	1	1	0		-4.54833	-3.23993	-1.23974		11BR023	2	0	0	0	-1.36311	0.433836	-1.48605
TCGA-AC-A62Y	3	1	1	0	0.356555	0.716454	-0.270761		11BR024	2	0	0	0	-0.786796	-0.288794	-0.664094
TCGA-AC-A6IV	2	1	1		-0.429835	0.195729	-0.590665		11BR025	2	1	0	1	0.80876	0.501791	0.426966
TCGA-AC-A6IW	2	0	0	0	-3.54249	-2.55467	-0.303756		11BR027	2	1	0	1	0.699006	-0.537047	0.668624
TCGA-AC-A6NO	3	1	1	0	-0.170223	0.00055119	-0.872832		11BR028	2	0	1	0	0.635152	0.826526	0.480439
TCGA-AC-A7VB	3	1	0		-0.637564	-0.168388	0.338532		11BR030	2	0	1	0	-1.04693	0.171274	-0.996138
TCGA-AC-A7VC	1	0	0	0	-0.921564	-0.689391	-1.17834		11BR031	2	1	0	1	2.01106	1.45306	1.47603
TCGA-AC-A8OP	3	1	1		0.180585	0.522308	-0.295036		11BR032	2	1	0	1	0.168286	0.297234	0.286092
TCGA-AC-A8OQ	1	0	0		-2.01312	-1.37454	-1.2694		11BR036	2	0	0	0	-2.60964	-0.234839	-2.2489
TCGA-AC-A8OR	4	1	1	0	0.113849	-1.89721	-0.839077		11BR038	2	0	1		-0.540871	0.210995	-0.38477
TCGA-AC-A8OS	0	1	1	1	0.231724	0.46098	0.0220395		11BR040	2	1	0	1	0.272439	0.0352989	0.227839
TCGA-AN-A03Y	3	1	1	0	-0.661774	-0.618507	0.124538		11BR042	2	0	0	0	-1.33305	0.705432	-1.39084
TCGA-AN-A041	1	1	0	1	2.52819	1.83655	-0.770837		11BR043	2	1	0	1	-0.687944	0.111858	-0.957798
TCGA-AN-A0AJ	4	1	1	1	0.696072	0.302909	-0.860057		11BR044	2	1	0	1	-1.30987	0.268336	-1.49816
TCGA-AN-A0AK	0	1	0	1	-0.807942	-1.31251	0.903565		11BR047	2	1	0	1	0.129121	0.588948	0.274235
TCGA-AN-A0AL	0	0	0	0	0.369807	-0.243373	-0.515507		11BR049	2	1	0	1	0.70589	0.802898	0.52747
TCGA-AN-A0AM	4	1	0	0	-1.27375	-1.41628	0.315905		11BR050	2	1	0	1	-2.49826	-0.137711	-2.13913
TCGA-AN-A0AR	0	0	0	0	-2.18934	-1.54204	-0.217944		11BR051	2	1	0	1	-0.0907973	0.826813	0.185718
TCGA-AN-A0AS	4	1	0	0	-0.619721	-0.567623	0.897907		11BR053	2	1	0	1	0.209713	1.14984	0.190823
TCGA-AN-A0FD	0	1	1	1	0.586599	0.756373	0.276744		11BR054	2	1	0	1	1.02792	0.00523729	0.796885
TCGA-AN-A0FF	1	1	1	0	0.298804	0.244909	-0.535428		11BR055	2	1	0	1	-0.0914478	1.2322	-0.1569
TCGA-AN-A0FJ	0	1	0	1	-3.26741	-2.90045	-0.0597548		11BR056	2	1	0	0	-0.796968	0.763774	-0.874334
TCGA-AN-A0FK	3	1	1	1	1.9271	1.20375	0.725046		11BR058	2	0	0		1.24568	0.519462	1.08343
TCGA-AN-A0FL	4	0	0	1	-1.37471	-1.44652	-1.58267		11BR059	2	1	0		-0.337798	0.509504	-0.327462
TCGA-AN-A0FN	2	1	1	1	1.85843	1.82999	-0.691007		11BR060	2	0	1	0	0.335481	1.2711	0.100984
TCGA-AN-A0FS	0	1	0	1	0.855893	1.47831	-0.0838618		11BR072	2	1	0	1	0.880243	0.100708	0.92054
TCGA-AN-A0FT	0	1	1	1	-0.474543	0.539768	0.924091		11BR073	2	1	0	1	-1.29558	0.152459	-1.14265
TCGA-AN-A0FV	2	0	0	1	-0.278282	-0.512709	0.303003		11BR074	2	1	0	1	1.51012	0.471547	1.38687
TCGA-AN-A0FW	2	1		0	1.6603	1.28124	-0.308977		11BR075	2	1	0		0.750311	0.212417	0.526937
TCGA-AN-A0FX	1	0	0	1	-0.498616	-0.702016	0.119024		11BR080	2	1	0	1	-2.63694	0.413412	-2.52033
TCGA-AN-A0FY	3	1	1	0	0.93748	0.747975	0.225566		13BR009	2	1	0	1	-0.163845	0.976296	-0.36719
TCGA-AN-A0FZ	0	1	0	1	1.07441	1.08777	1.18422		14BR005	2	1		1	-0.498257	-0.820284	-0.29978
TCGA-AN-A0G0	2	0	0	0	-2.61566	-1.8536	0.502963		14BR008	2	1	0	1	-0.585323	-0.276516	-0.405953
TCGA-AN-A0XL	3	1	1	0	2.48769	2.02441	-0.425637		14BR014	2	1	0	1	0.122116	0.58614	0.145261
TCGA-AN-A0XN	4	0	1	0	0.459077	-0.101305	0.297893		15BR003	2	1	0	0	1.39879	0.166426	1.29798
TCGA-AN-A0XO	0	1	0	0	0.694036	1.88673	0.00993249		16BR012	2				0.282886	0.954598	0.236833
TCGA-AN-A0XP	4	1	1	1	0.563185	0.361066	1.03441		18BR002	2	0	0	0	0.735284	1.39204	0.238281
TCGA-AN-A0XS	1	0	1	0	0.647889	1.08452	-0.1489		18BR003	2	1	0	0	1.21681	-0.828217	1.04152
TCGA-AN-A0XT	1	1	0	0	1.30708	1.12903	0.127793		18BR004	2	1	0	1	1.91108	0.0322822	1.2587
TCGA-AO-A03L	2	1	1	1	0.234295	0.16454	-0.59725		18BR006	2	1	0	1	0.606463	0.901105	0.513905
TCGA-AO-A03M	3	1	1	0	-1.22724	-1.23684	0.245017		18BR007	2	1		1	1.70426	0.617095	1.60461
TCGA-AO-A03N	0	1	1	0	0.222443	0.479748	-0.15662		18BR009	2	0	1	0	-2.82396	-0.367561	-2.22773
TCGA-AO-A03O	3	1	1	0	-0.264018	-0.252285	-0.251958		18BR010	2	1	0	1	1.11981	1.06793	0.759413
TCGA-AO-A03P	0	1	1	0	0.560518	-0.16372	-2.24223		18BR016	2	1	0		1.50157	0.77612	1.10929
TCGA-AO-A03R	2	1	1	0	-0.587027	-0.522052	-0.0273899		18BR017	2	1	0	0	-0.257633	1.03601	-0.228447
TCGA-AO-A03T	2	1	1	0	1.28801	0.622026	-0.189872		18BR019	2	1	0	1	0.380469	-0.11648	0.375656
TCGA-AO-A03U	1	0	0	0	-0.714307	0.0462353	-0.0416345		20BR001	2	1	0	1	-1.11444	-0.352424	-1.06183
TCGA-AO-A03V	4	1	1	0	-0.705579	-0.248756	0.0055486		20BR002	2	0	0	1	-0.418966	1.11513	-0.720636
TCGA-AO-A0J2	4	0	0		-1.83948	-0.975208	-0.395981		20BR005	2	0	0	0	-1.3191	1.086	-1.09015
TCGA-AO-A0J3	0	1	1		-1.18364	-0.97842	-0.695209		20BR006	2	1	0	0	-1.76357	0.307725	-1.57526
TCGA-AO-A0J5	4	1	0		1.11499	0.932752	0.0360225		20BR007	2	0	0	0	-1.41134	-0.0769385	-1.3162
TCGA-AO-A0J6	1	0	0	0	-2.4812	-1.41621	-0.95235		20BR008	2	0	0	0	-0.046447	0.205377	0.0603582
TCGA-AO-A0J7	3	1	1	0	0.421041	0.47297	0.140005		21BR001	2	0		0	0.0797729	0.314667	-0.555968
TCGA-AO-A0J8	2	1	1	0	0.987788	1.02508	-0.399179		21BR002	2	1		1	0.789458	0.7348	0.442409
TCGA-AO-A0J9	2	1	1		0.191543	0.37869	-0.495891		21BR010	2	1	0	1	-0.495282	0.152801	-0.159067
TCGA-AO-A0JA	3	1	1	0	-0.40485	-0.223274	-0.0879334		22BR005	2	1	1	1	-0.145914	1.06726	-0.247034
TCGA-AO-A0JB	0	1	1	0	0.931118	1.12418	-0.230764		22BR006	2	1	0	1	0.164731	0.44587	0.198322
TCGA-AO-A0JC	4	1	1	0	-0.604486	-0.804061	-0.945836		01BR001	3	0	0	0	-1.02143	-0.337253	-0.950232
TCGA-AO-A0JD	4	1	1	0	-2.83164	-2.78145	-0.0105891		01BR008	3				-2.38274	-0.578043	-1.64913
TCGA-AO-A0JE	0	0	0	1	-1.999	-0.616841	-0.482964		01BR009	3	0		0	-2.39511	-0.109567	-1.83593
TCGA-AO-A0JF	3	1	1	0	1.54639	1.58191	-0.267227		01BR010	3	0		0	-0.873166	0.499525	-0.75606
TCGA-AO-A0JG	1	1	1	0	0.497276	0.0181502	-0.638768		01BR015	3	1	0	1	-0.690126	-0.48336	-0.382758
TCGA-AO-A0JI	2	1	0	0	0.14791	0.304746	-0.852593		01BR017	3	0	1	0	-1.83999	-0.649727	-1.35838
TCGA-AO-A0JJ	4	1	1	0	-0.398081	-0.482315	-0.56038		01BR018	3	1	0	0	-0.917037	-1.23046	-0.102824
TCGA-AO-A0JL	0	0	0	0	-1.98198	-1.32693	-0.0613073		01BR020	3	0		0	-0.422139	-0.946593	0.358196
TCGA-AO-A0JM	3	1	1	1	-0.182143	0.235781	-0.101043		01BR023	3	1		1	-0.29999	-0.875014	0.193088
TCGA-AO-A125	2	1	1	0	0.0110738	-0.635968	-0.918775		01BR025	3	1		1	0.376395	-0.098022	0.580455
TCGA-AO-A126	0	1	1	0	2.23838	1.94081	-0.466504		01BR026	3	0		0	-0.818152	-0.863158	-0.680332
TCGA-AO-A128	0	0	0	0	-2.13109	-0.915157	-1.01654		01BR027	3	0	0	0	-0.930519	0.162369	-0.873315
TCGA-AO-A129	4	0	0	0	-1.37193	-0.215005	-0.870067		01BR030	3	1	0	1	-0.688575	0.263152	-0.389361
TCGA-AO-A12A	4	1	1	0	-0.793075	0.16754	-0.14735		01BR031	3	0		0	-1.61689	-0.420525	-1.34869
TCGA-AO-A12B	2	1	1	0	-0.00399137	-0.163337	-0.229044		01BR032	3	1	0	1	0.564255	0.422508	0.319854
TCGA-AO-A12D	3	0	0	1	-2.05047	-1.57993	0.0863443		01BR033	3	1	0	1	0.484143	0.101107	0.436597
TCGA-AO-A12E	2	1	1	0	0.72299	0.389525	0.0572531		01BR040	3	0		0	-1.17508	-0.0683084	-0.612744
TCGA-AO-A12F	3	0	0	0	-2.59749	-2.4441	-1.00532		01BR042	3	0		0	0.382226	-0.753066	0.721758
TCGA-AO-A12G	0	1	1	1	0.879241	0.439073	-0.46497		01BR043	3	0		0	0.0955208	0.294476	0.310952
TCGA-AO-A12H	4	1	1	0	0.0130305	-0.424145	-0.456548		03BR002	3	1	0	1	0.747595	0.197316	0.490494
TCGA-AO-A1KO	3	1	1	0	0.733487	0.800016	0.278908		03BR004	3	1	0	1	0.529076	0.745261	0.506235
TCGA-AO-A1KP	1	1	1	0	2.8815	2.0751	-0.47125		03BR005	3	1	0	1	-0.372048	-0.0912726	-0.118342
TCGA-AO-A1KS	4	1	1		-0.627776	-0.480697	0.334307		03BR006	3	0		0	-3.05536	-1.13222	-2.3551
TCGA-AO-A1KT	4	1	1		0.643426	0.874671	-0.204405		03BR010	3	1	0	1	0.960432	0.344834	0.702951
TCGA-AQ-A04H	4	1	1		2.85237	0.708838	-1.02079		03BR011	3	1		0	0.146088	0.647797	0.0722479
TCGA-AQ-A04J	2	0	0	0	-1.90231	-0.82356	-0.689173		03BR013	3	1	0	1	1.09073	0.529932	1.09081
TCGA-AQ-A04L	2	1	0	1	0.27489	0.187029	-0.197961		05BR001	3	0	0	1	-0.680914	0.0759044	-0.0541726
TCGA-AQ-A0Y5	1	1	1	1	1.09419	1.02811	-0.359441		05BR003	3	1	0	1	0.118959	0.501771	0.506797
TCGA-AQ-A54N	2	0	0		-6.2294	-4.92804	-0.713194		05BR004	3	1		1	0.168404	-0.452027	0.947475
TCGA-AQ-A54O	2	1	1	0	0.791819	0.603458	0.321712		05BR005	3	1	0	1	1.01032	0.122186	1.733
TCGA-AQ-A7U7	1	1	1	0	0.964279	0.922413	-0.513007		05BR009	3	1	0	1	0.715682	0.246857	0.72884
TCGA-AR-A0TP	2	1	0	0	-2.0171	-1.79049	-1.01165		05BR016	3	1	0	1	1.34851	0.329236	1.23619
TCGA-AR-A0TQ	2	1	0		-0.295023	-0.494856	1.21378		05BR026	3	1	1	1	0.807456	-0.163449	1.19232
TCGA-AR-A0TR	3	1	1		-0.63596	-0.400353	-0.197972		05BR029	3	0	0	0	-0.861113	-0.566818	-0.975507
TCGA-AR-A0TS	0	0	0	0	0.462196	0.182358	0.639142		05BR038	3	1	0	1	0.00955918	0.311443	0.438505
TCGA-AR-A0TT	1	1	0	0	-0.541983	-0.260042	-0.376121		05BR042	3	0	0	0	-0.616951	-0.190061	-0.16918
TCGA-AR-A0TU	4	0	0	0	-3.28564	-2.8667	0.039128		05BR043	3	0	0	0	-0.298831	-0.18483	0.457692
TCGA-AR-A0TV	2	1	1		0.517125	0.140284	0.0328317		05BR044	3	1	0	0	-0.9156	-0.069321	-0.645078
TCGA-AR-A0TW	2	1	1		-1.81372	-1.30652	0.839236		05BR045	3	0		0	0.712728	-0.596312	1.53365
TCGA-AR-A0TX	1	1	1	1	1.56279	1.6509	-0.932913		06BR003	3	1		0	-1.42387	0.0610734	-0.89855
TCGA-AR-A0TY	3	1	0	0	1.04171	0.863123	0.0347102		06BR005	3	1		1	0.571843	0.0393405	0.771182
TCGA-AR-A0TZ	0	1	1		0.880908	0.824894	0.0170346		06BR006	3	0		0	0.245316	-0.449451	0.22991
TCGA-AR-A0U0	2	0	0		-1.80877	-1.00506	-0.0127882		06BR014	3	1	0	1	1.27589	-0.515907	1.53007
TCGA-AR-A0U1	2	0	0	0	-1.9347	-1.52475	0.469005		09BR001	3	1		1	0.247835	-0.404946	0.70062
TCGA-AR-A0U2	1	1	1	0	0.675605	-0.223249	-0.177889		09BR004	3	1	1	1	-0.40692	-0.229853	-0.0198436
TCGA-AR-A0U3	4	1	1	0	0.00445757	-0.169401	0.381678		09BR005	3	1	1	1	1.19954	0.301083	1.3516
TCGA-AR-A1AH	2	1	0	0	-2.01985	-1.50654	-0.364483		09BR007	3	1	1	1	-0.0570166	0.112591	0.211382
TCGA-AR-A1AJ	4	1	0	0	0.251395	0.134723	1.06051		11BR003	3	0	0	0	-2.76099	-0.407355	-1.93509
TCGA-AR-A1AK	0	1	1	0	0.00929433	-0.114427	-0.321025		11BR004	3	1	1	1	-0.27928	0.504849	0.289299
TCGA-AR-A1AL	0	1	1	0	1.94424	1.71849	-0.277243		11BR006	3	1	0	1	-0.120014	-0.155114	0.443184
TCGA-AR-A1AN	2	1	1	0	2.09627	1.47917	-1.02218		11BR009	3	1	0	1	0.0598134	0.639065	0.362169
TCGA-AR-A1AO	2	1	0	0	-1.15274	-0.396669	-0.55376		11BR010	3	1	1	1	-0.339587	0.371911	0.0629911
TCGA-AR-A1AP	2	1	1		-0.58551	0.579368	-1.04564		11BR011	3	1		1	-0.135737	0.157935	0.108055
TCGA-AR-A1AQ	3	0	0		-2.91995	-1.98104	-0.783407		11BR012	3	1	0	0	0.108694	0.361293	0.0818775
TCGA-AR-A1AR	0	0	0	0	-0.153077	-0.374905	0.665566		11BR013	3	1	0	0	0.794677	-0.572674	0.890279
TCGA-AR-A1AS	4	1	1	0	-0.088275	-0.107112	0.783536		11BR014	3	1	0	1	0.842876	0.075206	1.18863
TCGA-AR-A1AT	4	1	1	1	0.184591	-0.560388	0.54191		11BR015	3	1	0	0	-0.824415	-0.0323699	-0.453817
TCGA-AR-A1AU	1	1	1		1.08631	0.524784	0.415586		11BR016	3	0	0	0	-1.13456	0.140028	-0.511254
TCGA-AR-A1AV	2	1	1	0	2.12141	1.38558	-0.00300217		11BR017	3	0	0	0	-1.71376	0.168144	-1.61519
TCGA-AR-A1AW	2	1	1		-2.12643	-1.40726	0.492912		11BR018	3	1	0	1	0.0889094	-0.15058	0.464238
TCGA-AR-A1AX	3	1	1	1	0.074429	-0.113885	-0.367375		11BR019	3	1	0	1	-0.55736	-0.134733	-0.410992
TCGA-AR-A1AY	1	0	0	0	-0.738229	-0.758539	-0.384839		11BR020	3	1	0	1	0.262182	-0.0621812	0.337355
TCGA-AR-A24H	3	1	1	0	-0.387361	-0.397777	-0.912145		11BR022	3	1	0	1	1.25237	0.781497	0.906382
TCGA-AR-A24K	0	1	1		0.657657	0.479143	-0.824969		11BR023	3	0	0	0	-1.15907	0.254148	-0.719458
TCGA-AR-A24L	0	1	1		0.625761	0.425912	0.336828		11BR024	3	0	0	0	-0.378983	-0.277199	-0.0142793
TCGA-AR-A24M	4	1	1	0	1.65023	1.10483	0.836367		11BR025	3	1	0	1	0.849081	0.574615	0.61034
TCGA-AR-A24N	1	1	1		0.935816	0.249894	-0.22752		11BR027	3	1	0	1	0.538394	-0.307088	0.886608
TCGA-AR-A24O	3	1	1	0	-0.22342	-0.0887928	-0.216928		11BR028	3	0	1	0	0.571114	0.407687	0.467912
TCGA-AR-A24P	1	1	1		0.824471	0.504858	-0.0454592		11BR030	3	0	1	0	-0.562905	-0.0994193	0.073657
TCGA-AR-A24Q	3	1	0	0	-1.7313	-1.61654	-0.665805		11BR031	3	1	0	1	1.4368	0.771157	1.52767
TCGA-AR-A24R	0	1	1	0	0.264867	0.127943	0.370562		11BR032	3	1	0	1	0.0654999	0.0711684	0.415628
TCGA-AR-A24S	4	1	1	0	-0.184555	0.326882	0.119043		11BR036	3	0	0	0	-1.98869	-0.618822	-1.71854
TCGA-AR-A24T	4	1	1		1.32703	1.09984	-0.293387		11BR038	3	0	1		-0.255218	0.25109	-0.372371
TCGA-AR-A24U	0	0	0	1	-2.23883	-1.55218	0.612552		11BR040	3	1	0	1	0.310818	-0.0794628	0.373443
TCGA-AR-A24V	3	1	1	0	0.454081	0.516191	0.390866		11BR042	3	0	0	0	-1.28167	-0.191146	-0.824057
TCGA-AR-A24W	1	1	1	0	0.371865	0.361162	-0.0966406		11BR043	3	1	0	1	-0.93697	-1.19688	-0.288934
TCGA-AR-A24X	2	1	1		0.602616	0.530752	-0.284972		11BR044	3	1	0	1	-1.30837	-0.537933	-0.691437
TCGA-AR-A24Z	4	1	1	0	0.623031	0.594627	0.91829		11BR047	3	1	0	1	0.17983	0.332578	0.654735
TCGA-AR-A250	3	1	0		-0.572252	-0.882529	0.690517		11BR049	3	1	0	1	0.680633	0.0679716	1.11668
TCGA-AR-A251	1	1	0		-0.548319	-0.238562	0.283191		11BR050	3	1	0	1	-1.87716	-0.289371	-1.85945
TCGA-AR-A252	4	1	1	0	-0.842018	-0.942185	0.866185		11BR051	3	1	0	1	-0.256164	0.452007	0.0341014
TCGA-AR-A254	0	1	1	1	-1.32661	-1.05518	0.201588		11BR053	3	1	0	1	0.0505122	0.887073	0.211398
TCGA-AR-A255	4	1	1	1	0.0612274	0.36655	-0.0109577		11BR054	3	1	0	1	0.868669	-0.118303	0.847884
TCGA-AR-A256	1	0	0	0	-0.23475	0.0445499	-0.0076028		11BR055	3	1	0	1	-0.1531	0.753775	0.123544
TCGA-AR-A2LE	1	1	0		0.912048	0.220518	0.199819		11BR056	3	1	0	0	-0.641094	0.0439014	-0.0731798
TCGA-AR-A2LH	4	0	0		-0.383643	-0.764216	-0.0727389		11BR058	3	0	0		1.04159	0.110606	1.45598
TCGA-AR-A2LJ	2	1	1	1	0.995985	1.17298	-0.752668		11BR059	3	1	0		-0.140277	0.181518	0.00746988
TCGA-AR-A2LK	2	1	1		1.12072	0.857371	-0.345326		11BR060	3	0	1	0	0.349309	0.552384	0.680272
TCGA-AR-A2LM	3	1	1		1.64212	1.69436	-0.198411		11BR072	3	1	0	1	0.66271	-0.0621056	0.638837
TCGA-AR-A2LN	0	1	1	0	1.25868	1.25082	-0.151096		11BR073	3	1	0	1	-0.957351	0.178005	-0.493605
TCGA-AR-A2LO	3	1	1		-0.147633	0.10775	-0.101689		11BR074	3	1	0	1	1.01368	0.315979	1.17086
TCGA-AR-A5QM	4	1	1		0.587088	0.670153	-0.47377		11BR075	3	1	0		0.689151	-0.052766	0.830115
TCGA-AR-A5QN	1	1	1	1	1.07997	0.797774	-0.629047		11BR080	3	1	0	1	-1.76953	0.192937	-1.52154
TCGA-AR-A5QP	1	1	1		1.33669	1.43205	-0.338311		13BR009	3	1	0	1	-0.0778283	0.36947	0.0376854
TCGA-AR-A5QQ	3	0	0	0	-4.09853	-4.04926	0.00403611		14BR005	3	1		1	-0.289842	-0.583399	-0.110852
TCGA-B6-A0I1	1	0	0		-3.33841	-2.26258	-0.372088		14BR008	3	1	0	1	-0.22603	-0.154115	-0.322685
TCGA-B6-A0I2	4				0.6044	0.777421	0.0361721		14BR014	3	1	0	1	-0.18381	0.295822	-0.0267599
TCGA-B6-A0I5	4	1	1		0.570132	1.13504	-0.858589		15BR003	3	1	0	0	1.28424	0.76346	1.32494
TCGA-B6-A0I6	1	0	0		-1.62135	-1.2754	-0.131384		16BR012	3				0.186423	0.540527	0.387478
TCGA-B6-A0I8	1				1.55832	0.689132	0.215262		18BR002	3	0	0	0	0.443812	0.395692	0.553548
TCGA-B6-A0I9	2		1		-1.31897	-0.901479	1.01781		18BR003	3	1	0	0	1.10252	-0.436472	1.39652
TCGA-B6-A0IA	3	1	1		1.42216	0.750606	-0.0780138		18BR004	3	1	0	1	1.643	0.0878072	1.12953
TCGA-B6-A0IB	0	1	1		1.93104	2.50354	0.835218		18BR006	3	1	0	1	0.378044	0.626344	0.251125
TCGA-B6-A0IC	4	1	1		0.140774	0.280342	-1.25752		18BR007	3	1		1	1.17262	0.428378	1.29298
TCGA-B6-A0IE	0	0	0		0.560368	0.120353	0.0392113		18BR009	3	0	1	0	-1.85336	-0.425808	-1.2854
TCGA-B6-A0IG	1	1	1		0.206736	0.0816959	0.800064		18BR010	3	1	0	1	0.799479	0.210412	1.04676
TCGA-B6-A0IH	3	1	1		-0.267691	-0.106365	-0.35571		18BR016	3	1	0		1.05269	0.774816	0.81162
TCGA-B6-A0IJ	3	1	1		-1.2309	-1.39338	-0.411951		18BR017	3	1	0	0	-0.458264	0.923595	-0.561466
TCGA-B6-A0IK	0	0	0		-0.487848	-0.241662	-0.186593		18BR019	3	1	0	1	0.210177	-0.271639	0.377875
TCGA-B6-A0IM	4	1	1		2.00677	2.49032	-0.972842		20BR001	3	1	0	1	-0.506646	0.142937	-0.832629
TCGA-B6-A0IN	2	1	0		0.855576	0.503494	-0.209717		20BR002	3	0	0	1	-0.580581	0.758267	-0.648455
TCGA-B6-A0IO	2	1			1.31868	1.17708	0.0880562		20BR005	3	0	0	0	-1.34314	0.557113	-0.978026
TCGA-B6-A0IP	1	1	1		1.08793	0.441248	-0.500298		20BR006	3	1	0	0	-1.45805	-0.105845	-1.29426
TCGA-B6-A0IQ	2	0	0		-4.03924	-2.82255	-0.276165		20BR007	3	0	0	0	-0.839702	-0.00235751	-0.587515
TCGA-B6-A0RE	4	0	0		-1.42788	-1.22245	0.347099		20BR008	3	0	0	0	-0.183569	0.270675	-0.0969152
TCGA-B6-A0RG	3	0	0		-0.107976	-0.302177	0.964598		21BR001	3	0		0	0.206478	-0.471701	0.873658
TCGA-B6-A0RH	2	1	1		-0.0948541	-0.0848509	0.715864		21BR002	3	1		1	0.899704	0.0955447	1.38788
TCGA-B6-A0RI	3	1	1		0.281395	0.206061	0.415021		21BR010	3	1	0	1	-0.0155538	0.0479021	0.207995
TCGA-B6-A0RL	4	1	1		-0.246486	-0.51123	0.0941322		22BR005	3	1	1	1	0.0221011	0.731851	0.10788
TCGA-B6-A0RM	1	1	1		-0.0171006	0.401732	-0.340188		22BR006	3	1	0	1	0.034078	-0.0624553	0.225248
TCGA-B6-A0RN	2	0	0		1.53226	0.812239	-1.24111		01BR001	4	0	0	0	-1.28582	0.279755	-1.52088
TCGA-B6-A0RO	2	1	1		2.13831	1.29134	-0.515951		01BR008	4				-2.61335	-0.573266	-1.98769
TCGA-B6-A0RP	2	1	1		-0.00160379	0.591191	-0.572152		01BR009	4	0		0	-2.76881	-0.166223	-2.1631
TCGA-B6-A0RQ	1	1	1		0.931033	0.636319	-0.447326		01BR010	4	0		0	-1.32082	0.668897	-1.04559
TCGA-B6-A0RS	0	0	0		-1.89729	-1.61036	-0.947349		01BR015	4	1	0	1	-0.942949	0.0924822	-0.919305
TCGA-B6-A0RT	0	0	0		-1.43897	-0.886809	0.395643		01BR017	4	0	1	0	-2.0212	0.226725	-1.7518
TCGA-B6-A0RU	3	0	0		-0.40905	-0.0500799	-0.835181		01BR018	4	1	0	0	-0.571903	-0.506346	-0.941893
TCGA-B6-A0RV	2	1	1		0.326162	0.400801	-0.759184		01BR020	4	0		0	-0.248355	-0.295565	-0.494815
TCGA-B6-A0WS	3	1	1		-0.188929	-0.501224	0.296745		01BR023	4	1		1	-0.111296	-0.70104	-0.440925
TCGA-B6-A0WT	3	1	1		0.316345	0.160747	0.055225		01BR025	4	1		1	0.30173	0.0287079	-0.000258289
TCGA-B6-A0WV	4	1	1		-0.559262	-0.433832	1.07223		01BR026	4	0		0	-1.0626	-0.302494	-0.902234
TCGA-B6-A0WW	0	1	1		1.1085	0.886504	0.143574		01BR027	4	0	0	0	-1.14367	0.488003	-1.4084
TCGA-B6-A0WX	3	0	0		-0.731917	-0.855214	0.442563		01BR030	4	1	0	1	-0.688483	0.30835	-0.77172
TCGA-B6-A0WY	0	1	0		0.537149	0.369419	-0.302157		01BR031	4	0		0	-1.93119	0.0607387	-1.65102
TCGA-B6-A0WZ	2	1	1		1.94916	1.24454	0.126078		01BR032	4	1	0	1	1.08529	-1.01698	0.388111
TCGA-B6-A0X0	4	1	1		0.0224021	-0.121007	-0.980224		01BR033	4	1	0	1	0.674109	0.0509132	0.266685
TCGA-B6-A0X4	1	1	1		2.50909	1.2215	0.317546		01BR040	4	0		0	-1.38395	0.000823378	-1.40968
TCGA-B6-A0X5	3	1	1		1.03329	0.477523	-0.636151		01BR042	4	0		0	0.914035	-0.544191	0.210426
TCGA-B6-A0X7	4	1	1		-0.0585641	0.385692	-0.241074		01BR043	4	0		0	-0.227828	0.371623	-0.442895
TCGA-B6-A1KC	3	1	0	0	0.700598	0.173081	0.258413		03BR002	4	1	0	1	0.635379	0.497665	0.134062
TCGA-B6-A1KF	4	0	0		-0.676546	-1.18929	0.0899228		03BR004	4	1	0	1	0.400858	0.8378	-0.0575782
TCGA-B6-A1KI	0	1	1		1.13661	1.19392	0.394887		03BR005	4	1	0	1	-0.58655	-0.521692	-0.322719
TCGA-B6-A1KN	0	0	0		-0.94968	-1.16633	0.287537		03BR006	4	0		0	-2.95972	-0.938063	-2.5192
TCGA-B6-A2IU	0	1	1		1.38259	1.37411	0.415199		03BR010	4	1	0	1	0.93995	0.424106	0.338185
TCGA-BH-A0AU	1	1	1	1	0.0115305	0.16882	0.343277		03BR011	4	1		0	-0.255687	0.804851	-0.706636
TCGA-BH-A0AV	4	0	0		-1.40188	-1.0312	-0.0534393		03BR013	4	1	0	1	1.07847	0.315278	0.857405
TCGA-BH-A0AW	0	1	0	1	-1.13552	-0.772481	0.55634		05BR001	4	0	0	1	-0.536109	0.901597	-0.993795
TCGA-BH-A0AY	0	1	1	0	-0.73495	-0.59971	0.0913808		05BR003	4	1	0	1	0.172411	0.515544	-0.150951
TCGA-BH-A0AZ	3	1	1	0	1.0084	1.32132	0.275391		05BR004	4	1		1	0.197297	0.0312384	-0.0236277
TCGA-BH-A0B0	2	1	1	0	1.0801	1.03084	-0.0598803		05BR005	4	1	0	1	1.12513	-0.146716	1.4844
TCGA-BH-A0B1	2	1	1	0	0.932112	0.655517	0.0248966		05BR009	4	1	0	1	0.529327	0.0309879	0.42938
TCGA-BH-A0B3	1	0	0	0	-0.263763	-0.140398	0.622249		05BR016	4	1	0	1	1.37895	0.297693	0.951525
TCGA-BH-A0B4	0	1	1		0.402094	0.670814	0.0673058		05BR026	4	1	1	1	0.753292	-0.289322	0.57162
TCGA-BH-A0B5	3	1	1	0	0.491431	1.01083	0.00706918		05BR029	4	0	0	0	-0.510171	-1.13109	-1.08829
TCGA-BH-A0B7	3	1	1	1	-0.366904	-0.509033	0.871442		05BR038	4	1	0	1	-0.0807073	0.702173	-0.167922
TCGA-BH-A0B8	1	1	1		1.69657	1.03142	-0.395426		05BR042	4	0	0	0	-0.572583	-0.307507	-0.963
TCGA-BH-A0B9	3	0	0	0	-1.67403	-1.23932	-0.19595		05BR043	4	0	0	0	-0.190102	0.219133	-0.672378
TCGA-BH-A0BA	2	1	1	0	0.837351	0.9202	-0.983398		05BR044	4	1	0	0	-1.04017	-0.128932	-0.953242
TCGA-BH-A0BC	3	1	1	0	0.97513	1.154	0.452993		05BR045	4	0		0	1.36983	-0.0400651	0.463243
TCGA-BH-A0BD	4	1	1	0	0.632149	0.937262	0.15636		06BR003	4	1		0	-1.55886	0.524437	-1.56354
TCGA-BH-A0BF	2	1	1	0	-1.08485	-0.712323	0.386165		06BR005	4	1		1	0.546541	0.588807	-0.0952529
TCGA-BH-A0BG	1	0	0	0	-1.49525	-0.651913	-0.14292		06BR006	4	0		0	0.169935	-0.500638	0.0838282
TCGA-BH-A0BJ	4	1	1	0	0.517596	1.04187	-0.361675		06BR014	4	1	0	1	1.60307	-0.430627	1.08395
TCGA-BH-A0BL	0	0	0	0	-1.60923	-0.472043	-0.34827		09BR001	4	1		1	0.657852	0.326642	-0.116713
TCGA-BH-A0BM	4	1	0	0	-0.470107	-0.0435784	0.126968		09BR004	4	1	1	1	-0.130859	0.14184	-0.659124
TCGA-BH-A0BO	3	1	1	0	1.02678	1.31514	0.418087		09BR005	4	1	1	1	1.53212	0.722087	0.781744
TCGA-BH-A0BP	1	1	1	0	0.28021	0.992133	0.0842404		09BR007	4	1	1	1	-0.287565	0.764284	-0.508071
TCGA-BH-A0BQ	3	1	1	1	0.361921	0.727095	0.462569		11BR003	4	0	0	0	-2.41781	-0.341486	-2.62835
TCGA-BH-A0BR	0	1	1	0	0.0301308	0.475377	0.405159		11BR004	4	1	1	1	-0.492718	0.969191	-1.20798
TCGA-BH-A0BS	4	1	1		0.306059	0.964874	-0.190077		11BR006	4	1	0	1	-0.26975	-0.11762	0.090915
TCGA-BH-A0BT	4	1	1	0	1.80119	2.61142	-0.0824083		11BR009	4	1	0	1	0.251308	0.0896986	-0.0865126
TCGA-BH-A0BV	3	1	1	0	1.56791	1.56697	0.20117		11BR010	4	1	1	1	-0.272995	0.552116	-0.685464
TCGA-BH-A0BW	1	0	0		-0.925566	-0.390984	-0.299825		11BR011	4	1		1	-0.263286	0.550663	-0.664093
TCGA-BH-A0BZ	4	1	1	0	0.416627	0.282615	1.36436		11BR012	4	1	0	0	0.0686918	0.483783	-0.414508
TCGA-BH-A0C0	3	1	1		0.198644	0.259489	-0.0998805		11BR013	4	1	0	0	0.796261	-0.758387	0.460939
TCGA-BH-A0C1	1	1	1	0	1.0998	1.29201	0.357071		11BR014	4	1	0	1	0.94267	0.162744	0.89427
TCGA-BH-A0C3	0	1	0	0	0.618082	0.679857	0.590227		11BR015	4	1	0	0	-0.402421	0.139741	-1.01383
TCGA-BH-A0C7	3	1	0		-0.422544	-0.177232	0.576226		11BR016	4	0	0	0	-1.16212	0.537057	-1.36063
TCGA-BH-A0DD	1	1	1	1	-1.0014	-0.764591	-0.694594		11BR017	4	0	0	0	-2.1557	0.299565	-1.98577
TCGA-BH-A0DE	4	1	1	0	0.770642	0.824657	-0.585048		11BR018	4	1	0	1	0.00261715	-0.137889	0.0312677
TCGA-BH-A0DG	2	1	0	0	0.613964	0.300476	0.19405		11BR019	4	1	0	1	-0.167031	-0.509736	-0.750788
TCGA-BH-A0DH	1	1	1	0	1.36552	1.22768	0.213694		11BR020	4	1	0	1	0.186201	-0.111897	0.00533656
TCGA-BH-A0DI	3	1	1	0	-0.295651	-0.00775069	-0.320998		11BR022	4	1	0	1	1.21218	0.977518	0.216168
TCGA-BH-A0DK	4	1	1	0	0.452507	0.0975245	0.471928		11BR023	4	0	0	0	-1.09515	0.384671	-1.4243
TCGA-BH-A0DL	4	1	0	0	-0.861204	-0.794079	-0.120564		11BR024	4	0	0	0	-0.296605	-0.457373	-0.538569
TCGA-BH-A0DO	1	1	1	0	1.05045	1.06481	-0.326029		11BR025	4	1	0	1	0.668018	0.448872	0.0821014
TCGA-BH-A0DP	3	1	1	0	0.932841	1.09166	-0.197642		11BR027	4	1	0	1	1.15448	-0.731585	0.461566
TCGA-BH-A0DQ	1	1	1	0	1.28647	0.993534	-0.600912		11BR028	4	0	1	0	0.602183	0.433259	-0.0342037
TCGA-BH-A0DT	0	1	1	0	0.750304	0.770048	-0.49921		11BR030	4	0	1	0	-0.685412	-0.0561405	-0.559636
TCGA-BH-A0DV	1	1	1	0	0.64557	0.677198	0.00820951		11BR031	4	1	0	1	1.41809	1.19657	0.798052
TCGA-BH-A0DX	1	1	1	0	0.406407	0.743868	-0.203232		11BR032	4	1	0	1	0.255861	0.201921	0.171118
TCGA-BH-A0DZ	1	1	1	1	-1.25976	-0.732706	-0.0388499		11BR036	4	0	0	0	-1.67498	-0.911953	-1.91222
TCGA-BH-A0E0	1	0	0	0	-1.87262	-1.74597	0.224024		11BR038	4	0	1		-0.220795	-0.053132	-0.407987
TCGA-BH-A0E1	3	1	1		2.01824	1.24915	-0.190361		11BR040	4	1	0	1	0.437016	-0.292038	0.230956
TCGA-BH-A0E2	0	1	1	0	-0.112934	-0.122821	0.00905004		11BR042	4	0	0	0	-1.6542	0.577566	-1.3201
TCGA-BH-A0E6	3	0	0		-1.32876	-0.886391	0.0770463		11BR043	4	1	0	1	-0.414601	-0.326181	-0.984149
TCGA-BH-A0E7	1	1	1	0	1.92258	1.53804	-0.0955038		11BR044	4	1	0	1	-0.878029	-0.103877	-1.18702
TCGA-BH-A0E9	2	1	1	0	1.53171	1.43802	0.277705		11BR047	4	1	0	1	0.329883	0.283397	0.19029
TCGA-BH-A0EA	1	1	1	0	1.32134	1.41988	-0.551787		11BR049	4	1	0	1	0.681419	0.692647	0.497823
TCGA-BH-A0EB	4	1	1		0.129265	0.325903	0.310719		11BR050	4	1	0	1	-2.0226	-0.215815	-1.67953
TCGA-BH-A0EE	4	0	0	1	-3.04907	-2.14376	-0.105586		11BR051	4	1	0	1	0.0642879	0.284716	-0.0702002
TCGA-BH-A0EI	2	1	1	0	0.346322	0.495399	0.226097		11BR053	4	1	0	1	0.0849303	1.08054	-0.29179
TCGA-BH-A0GY	4	1	1	0	0.195882	0.309241	-0.226923		11BR054	4	1	0	1	1.11074	-0.412045	0.651522
TCGA-BH-A0GZ	1	1	1		1.48797	1.08217	-0.332826		11BR055	4	1	0	1	-0.446514	0.999752	-0.312022
TCGA-BH-A0H0	0	1	1	0	0.720782	0.750783	0.160333		11BR056	4	1	0	0	-0.874464	0.685867	-0.86107
TCGA-BH-A0H3	3	1	1		0.987284	0.951956	0.463478		11BR058	4	0	0		1.01934	0.278266	0.921955
TCGA-BH-A0H5	2	1	1		-1.60797	-1.02626	-0.495883		11BR059	4	1	0		-0.207122	0.412818	-0.589704
TCGA-BH-A0H6	4	1	1	0	0.680416	0.778439	-0.553156		11BR060	4	0	1	0	0.127705	1.1976	0.046077
TCGA-BH-A0H7	1	1	1	0	0.909855	0.804408	-0.0389444		11BR072	4	1	0	1	0.982216	-0.069177	0.447255
TCGA-BH-A0H9	0	1	1		0.977399	0.783744	0.0736993		11BR073	4	1	0	1	-0.823902	-0.0451431	-0.802953
TCGA-BH-A0HA	0	1	1		1.84213	0.913213	0.309601		11BR074	4	1	0	1	1.38055	0.278887	0.990192
TCGA-BH-A0HB	2	1	1		0.923594	0.466746	-0.555325		11BR075	4	1	0		0.609855	0.267525	0.234867
TCGA-BH-A0HI	4	1	1	0	0.269355	0.284886	-0.142025		11BR080	4	1	0	1	-2.15194	0.337377	-1.95332
TCGA-BH-A0HK	3	1	0	0	1.44581	1.1911	-0.9997		13BR009	4	1	0	1	-0.190107	0.750179	-0.457763
TCGA-BH-A0HL	3	1	1		0.677301	0.190348	0.286136		14BR005	4	1		1	0.272152	-1.13807	-0.307717
TCGA-BH-A0HN	4	1	1		0.66432	1.01649	-0.135512		14BR008	4	1	0	1	-0.338831	-0.467122	-0.399398
TCGA-BH-A0HO	0	1	1	0	0.865087	0.773604	-0.100866		14BR014	4	1	0	1	0.21337	0.265686	-0.0887975
TCGA-BH-A0HP	4	1	0	0	1.29068	0.722661	-0.599304		15BR003	4	1	0	0	1.08676	0.201578	0.714771
TCGA-BH-A0HQ	0	1	1	0	0.792304	0.917084	-0.0871432		16BR012	4				0.31647	0.677204	-0.184397
TCGA-BH-A0HU	3	1	1	0	0.745055	0.584107	0.148861		18BR002	4	0	0	0	0.0937521	1.27658	0.234145
TCGA-BH-A0HW	4	1	0		0.397858	-0.0548168	-0.876664		18BR003	4	1	0	0	1.18826	-0.677576	0.783256
TCGA-BH-A0HX	0	1	1	0	0.682539	0.711219	-0.31669		18BR004	4	1	0	1	1.89545	0.162563	0.602195
TCGA-BH-A0HY	3	1	0	1	0.737248	0.811472	0.332866		18BR006	4	1	0	1	0.204046	0.849519	-0.158676
TCGA-BH-A0RX	4	0	0	0	-2.68391	-2.21313	-0.510098		18BR007	4	1		1	1.33214	0.480111	0.896797
TCGA-BH-A0W3	3	1	1		1.0227	0.72042	-0.316632		18BR009	4	0	1	0	-2.25794	-0.228652	-1.86311
TCGA-BH-A0W4	4	1	1	0	0.806614	0.702496	0.156617		18BR010	4	1	0	1	0.80741	0.828084	0.703913
TCGA-BH-A0W5	1	1	1		0.816712	0.659765	-0.0646181		18BR016	4	1	0		1.2192	0.526114	0.525881
TCGA-BH-A0W7	2	1	1	0	-0.236382	0.267621	-0.0221349		18BR017	4	1	0	0	-0.332227	0.825277	-0.360768
TCGA-BH-A18F	3	1	1	0	-0.414621	0.0137158	-0.040661		18BR019	4	1	0	1	0.682144	-0.114592	0.216611
TCGA-BH-A18G	1	0	0	0	-1.10685	-1.00017	-1.21427		20BR001	4	1	0	1	-0.467222	-0.344034	-0.995642
TCGA-BH-A18H	2	1	1	1	1.77096	1.30802	-0.525001		20BR002	4	0	0	1	-0.85994	1.28918	-1.06596
TCGA-BH-A18I	2	1	1	1	1.8459	1.5266	-0.660141		20BR005	4	0	0	0	-1.51006	0.83753	-1.40337
TCGA-BH-A18J	3	1	1	0	-0.800487	-0.529277	1.01446		20BR006	4	1	0	0	-1.412	0.173683	-1.65493
TCGA-BH-A18L	1	1	1	0	2.30232	1.33767	-1.19676		20BR007	4	0	0	0	-0.936561	-0.226888	-0.971498
TCGA-BH-A18M	4	1	1	1	0.0563451	1.31907	0.0624735		20BR008	4	0	0	0	-0.013459	-0.0031457	0.0634136
TCGA-BH-A18N	2	1	1	0	0.431147	-0.154855	0.0266585		21BR001	4	0		0	0.44396	0.129755	-0.159422
TCGA-BH-A18P	1	1	0	1	1.21349	0.963108	-0.507883		21BR002	4	1		1	0.906577	0.362053	0.325682
TCGA-BH-A18Q	2	0	0	1	-2.27372	-1.60979	0.139394		21BR010	4	1	0	1	-0.247724	-0.117913	-0.146257
TCGA-BH-A18R	1		0	1	1.51339	0.671181	-0.775518		22BR005	4	1	1	1	-0.124221	0.98162	-0.680171
TCGA-BH-A18S	4	1	1	0	2.4782	1.96846	-2.2877		22BR006	4	1	0	1	0.33577	0.113343	0.0607329
TCGA-BH-A18T	3	0	0	1	-2.46221	-2.4861	0.059172
TCGA-BH-A18U	0	1	1	1	-0.983437	-0.80766	0.557205
TCGA-BH-A1EN	2	0	0	1	-0.67731	-0.508242	2.11099
TCGA-BH-A1EO	2	1	1	0	0.749349	0.919204	0.0843861
TCGA-BH-A1ET	0	1	1	0	2.32583	1.77119	0.146392
TCGA-BH-A1EU	3	1	1	0	0.550082	0.888211	-0.0851711
TCGA-BH-A1EV	2	1	1	1	0.932382	0.713547	0.151031
TCGA-BH-A1EW	2	0	0	0	2.07733	1.30816	0.496054
TCGA-BH-A1EX	1	1	1	1	0.181208	0.323225	0.559143
TCGA-BH-A1EY	3	1	1	0	0.851609	0.724999	0.614703
TCGA-BH-A1F0	0	0		0	0.137078	-0.301842	0.35875
TCGA-BH-A1F2	2	1	1	1	0.744482	0.896713	0.338328
TCGA-BH-A1F6	4	0	0	0	-1.49331	-0.873087	-0.107948
TCGA-BH-A1F8	4	1	1	1	0.230191	0.0129931	0.438414
TCGA-BH-A1FB	2	1	1	0	1.20146	1.1354	0.00335409
TCGA-BH-A1FC	1	0	0	0	-1.32826	-0.825926	-0.197001
TCGA-BH-A1FG	3	1	1	0	1.99752	1.37999	0.370897
TCGA-BH-A1FH	0	1	0		0.738326	0.784732	0.61335
TCGA-BH-A1FJ	1	0	1		1.42728	0.970623	-0.41741
TCGA-BH-A1FL	3	1	1		1.60444	1.72308	-0.257953
TCGA-BH-A1FM	1	1	0		1.04753	0.786892	0.690406
TCGA-BH-A1FN	4	1	1		-0.998122	-0.56319	0.664791
TCGA-BH-A1FR	3	1	1		1.34436	1.0172	0.175298
TCGA-BH-A1FU	3	0	0		-1.68738	-1.54034	0.447868
TCGA-BH-A201	3	1	1	0	0.777204	0.91819	-0.472228
TCGA-BH-A202	0	1	1	1	-0.981248	-1.11021	-0.428363
TCGA-BH-A203	3				-1.71429	-1.45163	0.585964
TCGA-BH-A204	4				-1.33312	-1.62278	0.617035
TCGA-BH-A208	3				-0.635857	-0.575235	0.449056
TCGA-BH-A209	1	1	1		-1.14974	-0.868646	-0.143045
TCGA-BH-A28Q	3	1	1	0	0.286415	0.314698	-0.710557
TCGA-BH-A42U	3	0	0	0	0.675943	0.624132	-0.335505
TCGA-BH-A42V	2	1	1	0	-2.12859	-0.866939	-0.268895
TCGA-BH-A5IZ	0	1	0	0	-0.902774	-0.671373	-0.794404
TCGA-BH-A5J0	1	1	1	0	-0.243491	0.370689	-0.47639
TCGA-C8-A12K	2				-1.17858	-1.21499	0.541398
TCGA-C8-A12L	2	0	0		-3.80007	-2.81882	0.771694
TCGA-C8-A12M	2	1	0	0	-0.0110929	-0.392482	-0.314624
TCGA-C8-A12N	0	1	1	0	2.86514	2.66505	0.420156
TCGA-C8-A12O	3	1	1	0	-0.254648	-0.457189	1.24239
TCGA-C8-A12P	0	0	0	1	-0.0264951	0.577512	0.855813
TCGA-C8-A12Q	3	0	0	1	0.278804	0.0290531	1.659
TCGA-C8-A12U	1	1	1	0	-1.82151	-1.62995	0.450718
TCGA-C8-A12V	4	0	0	0	-1.95717	-1.81027	-0.0719016
TCGA-C8-A12W	1	1	1	0	-0.685609	-0.362185	0.756934
TCGA-C8-A12X	4	1	1	0	0.312428	0.185293	-0.979432
TCGA-C8-A12Y	0				0.547174	1.12581	1.21963
TCGA-C8-A12Z	3	0	0	1	-1.81067	-1.7367	0.55841
TCGA-C8-A130	4	1	1		-0.379937	-0.0854924	1.28846
TCGA-C8-A131	1	0	0	0	-5.22267	-3.4254	0.690527
TCGA-C8-A132	2	1	1		0.677778	0.977089	0.634245
TCGA-C8-A133	1	1	1		1.32288	0.985312	-0.347847
TCGA-C8-A134	2	0	0		-2.30966	-1.31828	1.09988
TCGA-C8-A135	2	0	0	1	-0.925824	-0.219719	0.863701
TCGA-C8-A137	3	0	0	1	-1.19766	-1.15733	0.916352
TCGA-C8-A138	0	1	0		-0.802187	-0.356195	1.15739
TCGA-C8-A1HE	1	1	1		1.89327	1.18309	-0.243609
TCGA-C8-A1HF	4	0	1	1	-1.26105	-1.19893	0.681928
TCGA-C8-A1HG	0	1	1	0	-1.06908	-0.846691	1.29469
TCGA-C8-A1HI	0	1	1	0	-0.0942491	0.343765	1.3344
TCGA-C8-A1HJ	3	0	0	0	-1.59009	-1.6284	-0.262322
TCGA-C8-A1HK	1	0	0	1	-0.0281655	-0.521569	0.331051
TCGA-C8-A1HL	1	1	0		-0.952222	-0.657177	0.227785
TCGA-C8-A1HM	3	1	1	0	-1.58579	-1.19583	-0.81896
TCGA-C8-A1HN	0	1	1		0.62223	0.425965	0.211956
TCGA-C8-A1HO	4	1	1	0	0.323512	0.519028	0.414982
TCGA-C8-A26V	1	1	1	0	-1.26953	-1.25446	-0.197465
TCGA-C8-A26W	3	1	1		1.03408	1.02302	0.0984133
TCGA-C8-A26X	2	0	0	0	-1.26024	-0.502321	0.703209
TCGA-C8-A26Y	2	0	0	0	0.840006	0.806426	0.291403
TCGA-C8-A26Z	0	1	1	0	2.30056	1.47726	0.779771
TCGA-C8-A273	4	1	1	0	-0.240398	0.584452	0.496124
TCGA-C8-A274	4	1	1	0	1.15104	0.591631	0.517008
TCGA-C8-A275	0				-1.65417	-1.57144	1.03138
TCGA-C8-A27A	1	1	1	0	-1.88076	-1.61941	0.0477633
TCGA-C8-A27B	4	0	0	0	-2.70162	-2.1198	0.640213
TCGA-C8-A3M7	2	0	0	0	0.00890314	-0.107558	-0.0286537
TCGA-C8-A3M8	3	1	1	1	1.06681	0.564891	-0.25159
TCGA-C8-A8HP	3	0	0	1	-1.67769	-1.13438	-0.437482
TCGA-C8-A8HQ	1	1	1	0	-2.03345	-1.24118	0.393456
TCGA-C8-A8HR	4				-0.564804	-0.384019	0.637403
TCGA-D8-A13Y	1	1	1	0	2.58076	1.24035	-0.289852
TCGA-D8-A13Z	4	0	0	0	-2.02571	-1.54629	0.66156
TCGA-D8-A140	2	1	1	1	0.189016	0.160719	-0.070829
TCGA-D8-A141	2	1	1	0	0.203397	0.595219	-0.0996338
TCGA-D8-A142	1	0	0		-1.88628	-0.812153	1.00194
TCGA-D8-A143	4	0	0	0	-0.978551	-0.801975	-0.283953
TCGA-D8-A145	0	1	1		1.24574	1.01621	0.436192
TCGA-D8-A147	2	0	0	0	-0.915297	-0.509538	0.473273
TCGA-D8-A1J8	0	1	1	0	-1.31218	-1.17297	0.105517
TCGA-D8-A1J9	3	1	0	1	0.400107	0.107683	0.578287
TCGA-D8-A1JA	4	0	0	1	-3.28754	-2.32421	0.830167
TCGA-D8-A1JB	1	1	1		-0.626224	-0.392097	0.223698
TCGA-D8-A1JC	3	1	1	0	-0.498504	-0.502302	0.0750285
TCGA-D8-A1JD	3	1	1	0	-1.17273	-0.707456	0.24634
TCGA-D8-A1JE	1	1	1	0	1.50115	1.09949	-0.485222
TCGA-D8-A1JF	4	0	0	0	-1.534	-1.19918	0.930816
TCGA-D8-A1JG	0	0	0		-1.56594	-1.14752	0.483399
TCGA-D8-A1JH	4	1	1	0	-0.0261148	0.579556	0.411648
TCGA-D8-A1JI	1	1	1	0	2.19737	1.30465	-0.22371
TCGA-D8-A1JJ	2	1	1	0	0.414079	-0.0201804	1.33238
TCGA-D8-A1JK	1	0	1	0	-1.41315	-0.29593	0.675365
TCGA-D8-A1JL	2	0	0	0	-3.80937	-2.58014	1.0675
TCGA-D8-A1JM	2	1	0	0	-4.091	-3.39308	-0.386686
TCGA-D8-A1JN	0	1	1		0.461017	0.814991	0.435754
TCGA-D8-A1JS	2	1	1	0	1.70455	1.43828	-0.171362
TCGA-D8-A1JT	2	1	1		-2.18022	-2.14952	-0.153465
TCGA-D8-A1JU	2	1	1	0	0.751141	1.08922	0.0340988
TCGA-D8-A1X5	2	1	1	1	-0.782279	-0.297294	2.14536
TCGA-D8-A1X6	1	1	1	0	0.68679	0.616439	0.202251
TCGA-D8-A1X7	4	1	1	0	0.503034	-0.227369	0.466745
TCGA-D8-A1X8	0	1		0	0.725426	0.53473	0.428996
TCGA-D8-A1X9	4	1	1		0.488165	0.495127	0.258254
TCGA-D8-A1XA	4	1	1		0.732333	0.673687	0.119067
TCGA-D8-A1XB	2	1	1	0	0.05998	0.516741	0.417037
TCGA-D8-A1XC	2	1	1	0	1.05375	0.0195661	0.361803
TCGA-D8-A1XD	2	1	1	0	2.0483	1.36972	-0.0904101
TCGA-D8-A1XF	3	1	1	0	1.09532	0.737013	0.0281701
TCGA-D8-A1XG	0	1	0	0	3.01128	2.10374	0.370739
TCGA-D8-A1XJ	3	1	1	1	-0.203155	-0.399981	0.609951
TCGA-D8-A1XK	1	0	0	0	-5.3046	-3.97616	-0.586294
TCGA-D8-A1XM	3	1	1	0	0.936119	0.782356	0.0752465
TCGA-D8-A1XO	4	1	1	0	0.417374	0.391046	0.140846
TCGA-D8-A1XQ	4	0	0	0	-0.494689	-0.554476	-0.172422
TCGA-D8-A1XR	1	1	1	0	1.13804	0.903691	-0.285785
TCGA-D8-A1XS	3	1	1	1	0.956985	0.675039	0.340624
TCGA-D8-A1XT	3	0	0	1	-1.01684	-0.819516	0.843358
TCGA-D8-A1XU	1	1	1	0	1.90608	1.30011	0.237719
TCGA-D8-A1XV	4	1	1		1.65179	1.03801	-2.0802
TCGA-D8-A1XW	0	0	1	0	-0.517097	-0.787114	0.546643
TCGA-D8-A1XY	0	1	1	1	0.827529	1.6624	0.889924
TCGA-D8-A1XZ	2	1	0	0	0.66437	0.565124	0.279226
TCGA-D8-A1Y0	4	1	1	0	0.804086	0.139844	0.183817
TCGA-D8-A1Y1	0	1	1	0	-0.38062	0.315808	-0.329157
TCGA-D8-A1Y2	3	1	1		1.16326	1.04301	0.0179802
TCGA-D8-A1Y3	1	1	1		0.555932	-0.172133	-0.48051
TCGA-D8-A27E	2	1	1	0	0.5484	0.564018	-0.979917
TCGA-D8-A27F	0	0	0	0	-1.99377	-2.05554	-0.134189
TCGA-D8-A27H	0	0	0	0	0.366732	0.337931	0.22086
TCGA-D8-A27I	4	1	1	0	0.790612	0.70883	-0.263681
TCGA-D8-A27K	3	1	1	0	0.651218	0.227365	0.360323
TCGA-D8-A27L	3	1	1	0	1.35138	1.18069	0.104827
TCGA-D8-A27N	4	1	1	1	-1.21334	-0.353312	0.852042
TCGA-D8-A27P	4	1	1	0	-0.305119	0.207065	-0.201677
TCGA-D8-A27R	3	1	1		0.299553	-0.0118098	0.930819
TCGA-D8-A27T	1	1	1	0	1.5392	1.32762	0.168354
TCGA-D8-A27W	4	1	1		0.467694	0.143163	0.589076
TCGA-D8-A3Z5	4	1	1	0	1.58874	0.933018	-0.662587
TCGA-D8-A3Z6	1	1	1	0	1.05424	0.758643	-0.350421
TCGA-D8-A4Z1	1	1	1	0	0.790578	0.923894	-0.343647
TCGA-D8-A73U	1	1	1	0	0.311317	0.717341	-0.0133532
TCGA-D8-A73W	0	1	0	0	-0.0819695	-0.0601383	0.233775
TCGA-D8-A73X	4	1	1	0	0.50923	1.73738	-0.487766
TCGA-E2-A105	3	1	1		1.24623	0.9354	-0.0817405
TCGA-E2-A107	3	1	0		0.175642	0.0929825	0.333491
TCGA-E2-A108	0	1	1	0	-0.00557949	0.0635443	0.489909
TCGA-E2-A109	4	1	0		-0.159836	-0.518666	-0.0897574
TCGA-E2-A10A	3	1	1	1	1.12497	0.918566	-0.285668
TCGA-E2-A10B	2	1	1		0.776956	0.559849	-0.13064
TCGA-E2-A10C	2	1	1	0	-0.796355	-0.356876	0.757263
TCGA-E2-A10E	1	1	1		1.13172	0.818326	-0.0249733
TCGA-E2-A10F	4	1	1		0.726773	0.476967	-0.660061
TCGA-E2-A14N	3	0	0	0	-2.26654	-1.93272	-0.577465
TCGA-E2-A14O	1	1	1		0.377875	0.141624	0.201742
TCGA-E2-A14P	3	0	0	1	-1.96881	-1.7508	0.0392095
TCGA-E2-A14Q	1	1	1	0	-0.126594	0.0551681	-0.451171
TCGA-E2-A14R	4	0	0	0	-0.821905	-0.86739	-0.624417
TCGA-E2-A14S	0	1	1		-0.000213433	-0.342457	0.323293
TCGA-E2-A14T	0	1	1	0	1.55597	1.30038	0.883548
TCGA-E2-A14V	1	1	1	1	-0.47132	-0.0907478	0.026412
TCGA-E2-A14X	2	0	0	0	-0.556781	-0.522476	0.493068
TCGA-E2-A14Y	2	1	1		-1.97602	-1.61995	0.676624
TCGA-E2-A14Z	1	1	1	0	1.13763	0.916211	-0.110228
TCGA-E2-A150	1	0	0	0	-0.719068	-0.260008	-0.193287
TCGA-E2-A152	0	1	0	1	0.242221	0.255775	0.784572
TCGA-E2-A153	4	1	1	0	0.130989	-0.0896194	-0.0559791
TCGA-E2-A154	4	1	1	0	0.566161	0.323966	-0.199015
TCGA-E2-A155	0	1	0	0	-0.972932	-0.948367	0.781269
TCGA-E2-A156	3	1	1	0	1.62324	1.07902	-0.441903
TCGA-E2-A158	2	0	0	0	1.08109	0.942487	-0.672041
TCGA-E2-A159	2	0	0		-2.33033	-1.86916	0.601591
TCGA-E2-A15C	0	1	1		1.52542	1.97111	0.035352
TCGA-E2-A15D	0	1	1		0.941026	1.20401	-0.334053
TCGA-E2-A15F	1	1	1	0	1.18554	0.862044	0.0534503
TCGA-E2-A15G	3	1	1	0	1.97141	1.65175	0.0453459
TCGA-E2-A15H	2	1	1		1.74094	1.43945	0.393842
TCGA-E2-A15I	2	1	1		0.0925745	0.713307	-1.20668
TCGA-E2-A15J	1	1	1		0.600048	0.787817	-0.644134
TCGA-E2-A15L	3	1	1		0.718081	0.626793	-0.528403
TCGA-E2-A15M	0	1	1	0	0.720536	0.597239	0.304228
TCGA-E2-A15O	2	1	1		1.95313	1.35517	0.168084
TCGA-E2-A15P	2	1	1	0	0.761346	0.551459	-0.217625
TCGA-E2-A15R	3	1	1		1.3114	0.99124	-0.0081339
TCGA-E2-A15S	0	1	0		0.539785	0.346678	0.780253
TCGA-E2-A15T	1	1	1		2.26827	1.29464	-2.02885
TCGA-E2-A1AZ	0	0	0		-0.441433	-0.614598	-0.180249
TCGA-E2-A1B0	0	0	0	1	-2.65515	-1.68211	0.342856
TCGA-E2-A1B1	4	1	1		1.41257	0.629541	-0.232106
TCGA-E2-A1B4	3	1	1	0	1.14372	0.813587	-0.365626
TCGA-E2-A1B5	1	1	1	0	-0.25793	-0.0870755	-0.422847
TCGA-E2-A1B6	4	0	0		-0.887192	-0.696802	-0.0855539
TCGA-E2-A1BC	1	1	1	0	0.156839	0.492709	-0.471504
TCGA-E2-A1IE	1	1	1		1.80419	1.07631	-0.231903
TCGA-E2-A1IF	2	1	1	0	0.62404	0.865798	0.862908
TCGA-E2-A1IG	1	1	1	0	2.10323	1.9278	-0.11283
TCGA-E2-A1IH	3	1	1		0.257175	0.657536	-0.00829684
TCGA-E2-A1II	1	0	1	0	-2.78889	-2.08548	-0.925825
TCGA-E2-A1IJ	4	1	1		0.447053	0.956717	-0.141519
TCGA-E2-A1IK	0	1	1	0	1.09486	0.580455	-0.12529
TCGA-E2-A1IL	0	1	1	0	0.848183	0.87195	0.337299
TCGA-E2-A1IN	1	1	1	0	0.588151	0.955833	0.500032
TCGA-E2-A1IO	3	1	1		-0.179142	-0.131363	-0.270924
TCGA-E2-A1IU	0	1	1	0	0.173792	0.283808	-0.120335
TCGA-E2-A1L6	4	1	1	0	0.0931198	0.406003	-0.16669
TCGA-E2-A1L7	0	0	0	0	-0.640009	-0.710695	-0.0793285
TCGA-E2-A1L8	3	1	1		0.15643	0.272319	0.0489478
TCGA-E2-A1LA	0	1	1		0.377797	0.285426	-0.159582
TCGA-E2-A1LB	3	0	0	1	-1.71117	-1.7015	0.350059
TCGA-E2-A1LE	3	0	0	1	-0.704882	-0.601648	0.0405656
TCGA-E2-A1LG	4	0	0		-0.117181	0.378249	-0.4031
TCGA-E2-A1LH	0	0	0	0	-1.10981	-0.842285	0.297253
TCGA-E2-A1LI	4	0	0		-1.95291	-1.33489	-0.774087
TCGA-E2-A1LK	2	0	0		-2.10123	-1.28592	1.49602
TCGA-E2-A1LL	2	0	0	0	-1.01584	-0.528045	0.413634
TCGA-E2-A1LS	2	0	0	0	0.807135	0.598131	-0.0906897
TCGA-E2-A2P5	1	1	1		1.00272	0.594529	-0.355463
TCGA-E2-A2P6	4	1	1		0.519908	-0.0518617	-0.751723
TCGA-E2-A3DX	3	1	1		0.0196534	0.188266	-0.571715
TCGA-E2-A56Z	0	1	1		0.573192	0.222747	-0.906015
TCGA-E2-A570	1	1	1		0.387999	0.863307	-1.06157
TCGA-E2-A573	4	0	0		-0.713832	-0.503692	-0.852604
TCGA-E2-A574	4	0	0		-0.236689	-0.228846	-0.728915
TCGA-E2-A576	3	1	1		0.973967	0.737741	-0.683828
TCGA-E2-A9RU	1	1	0		-1.03222	-0.345084	-0.170701
TCGA-E9-A1N3	0				-0.459919	-0.230413	0.400964
TCGA-E9-A1N4	0	1	1	1	0.207191	0.0856692	0.424345
TCGA-E9-A1N5	4	1	1	1	0.429573	1.04411	0.895338
TCGA-E9-A1N6	1	1	1	1	-2.66879	-0.963121	0.234135
TCGA-E9-A1N8	2	0		0	-1.50264	-0.835206	-0.199076
TCGA-E9-A1N9	2	0	1	1	1.37274	1.0078	0.399598
TCGA-E9-A1ND	4	0	0	1	-0.684765	-0.99625	1.48663
TCGA-E9-A1NE	0	1	1	0	-0.571583	-0.475833	0.540316
TCGA-E9-A1NF	3	1	1	0	0.919985	0.962235	0.54856
TCGA-E9-A1NG	1	1	1	0	0.0457116	0.865229	0.608231
TCGA-E9-A1NH	2	1	1	0	-0.195153	0.377068	1.37803
TCGA-E9-A1NI	2	1	1	0	-0.550705	-0.0534306	1.36629
TCGA-E9-A1QZ	3				0.630861	0.125147	0.475247
TCGA-E9-A1R0	2				1.55545	1.25514	0.23576
TCGA-E9-A1R3	0				0.574032	0.47471	0.107568
TCGA-E9-A1R4	1				0.377405	0.609783	0.519652
TCGA-E9-A1R5	4				0.620499	0.713315	0.564693
TCGA-E9-A1R6	1				0.659186	0.625252	-0.540041
TCGA-E9-A1R7	2				0.774829	0.444905	-0.432032
TCGA-E9-A1RA	2				1.27038	0.890437	-0.321331
TCGA-E9-A1RB	1				-0.834771	-0.650037	-0.355044
TCGA-E9-A1RC	4				0.33159	1.02725	-0.17308
TCGA-E9-A1RD	3				1.46641	0.578986	0.543107
TCGA-E9-A1RE	0				2.86053	1.74711	-0.761631
TCGA-E9-A1RF	2				0.089868	0.100582	1.3132
TCGA-E9-A1RG	2				0.589923	0.0356941	1.45315
TCGA-E9-A1RH	3				-1.57865	-1.40843	0.659197
TCGA-E9-A1RI	1				0.569538	0.927304	-0.215352
TCGA-E9-A226	3				0.553463	0.564989	0.502663
TCGA-E9-A227	1	1	1	0	0.108547	-0.229583	-0.20011
TCGA-E9-A228	2				0.850901	0.207197	0.181439
TCGA-E9-A229	2				0.326041	0.619443	-0.327062
TCGA-E9-A22A	1	1	0	0	-0.087961	0.257844	0.66213
TCGA-E9-A22B	4	1	0	0	0.732253	0.0935262	0.0939878
TCGA-E9-A22D	0	1	1	1	-0.435613	-0.908182	0.561756
TCGA-E9-A22E	4	1	1	1	0.174426	0.977116	0.465104
TCGA-E9-A22G	3	0	0	1	-2.66527	-2.64742	-1.2264
TCGA-E9-A22H	1	1	1	1	0.906639	0.529064	-0.0717061
TCGA-E9-A243	0				-0.440053	-0.677946	0.354776
TCGA-E9-A244	0				0.0688468	-0.141924	0.782629
TCGA-E9-A245	4				1.68538	0.97415	-0.145648
TCGA-E9-A247	3				2.4642	1.0357	0.0841571
TCGA-E9-A248	2				-1.65609	-1.05676	0.592911
TCGA-E9-A249	2				0.800766	0.3911	0.53165
TCGA-E9-A24A	3				4.01458	2.99252	-0.723736
TCGA-E9-A295	2	1	1	1	0.289589	0.273572	0.489863
TCGA-E9-A2JS	1				0.141324	-0.131584	0.600918
TCGA-E9-A2JT	1				0.0524091	0.0616875	-0.0722199
TCGA-E9-A3Q9	4	1	1		0.955999	1.01888	-0.906468
TCGA-E9-A3QA	4				-1.76134	-1.67109	0.395007
TCGA-E9-A3X8	3	1	1	1	0.889858	1.04111	0.343866
TCGA-E9-A54X	3	1	1	0	1.84493	1.47238	-0.380936
TCGA-E9-A5FK	2	1	1	0	-1.42405	-0.437993	-1.09126
TCGA-E9-A5FL	2	0	0	0	-2.42241	-1.47382	1.90068
TCGA-E9-A5UO	1				3.61271	1.77984	-0.917111
TCGA-E9-A5UP	4				-1.28959	-1.1908	-0.357695
TCGA-E9-A6HE	2	1	1	0	1.03176	1.05739	-0.0323027
TCGA-EW-A1IW	4	1	1	1	0.385344	0.0387845	-0.271488
TCGA-EW-A1IX	0	1	1	0	-0.365068	0.18926	-0.051742
TCGA-EW-A1IY	4	1	1	0	-0.513054	-0.0260618	0.544658
TCGA-EW-A1IZ	1	1	1	0	0.0609164	-0.520618	-0.544776
TCGA-EW-A1J1	2	1	1	0	-0.392775	-0.0880876	0.295169
TCGA-EW-A1J2	0	1	1	0	0.304987	0.361035	0.271557
TCGA-EW-A1J3	4	1	1	1	-0.113333	-0.0968503	0.0810476
TCGA-EW-A1J5	0	1	1	0	0.0995549	0.32885	0.00207749
TCGA-EW-A1J6	2	1	1	0	0.470415	0.1324	-0.177162
TCGA-EW-A1OV	4	0	0	0	-0.350856	-0.174168	-0.379267
TCGA-EW-A1OW	1	0	0	0	-0.843573	-0.812075	-0.545779
TCGA-EW-A1OX	4	1	1	0	0.497086	0.412598	-0.330073
TCGA-EW-A1OY	0	1	1	0	-0.169642	0.493279	-0.324744
TCGA-EW-A1OZ	3	1	0		-0.624103	-0.473881	0.719823
TCGA-EW-A1P0	3	1	0	0	0.653858	0.321548	-0.217657
TCGA-EW-A1P1	1	0	0		-0.355776	0.252448	0.0866931
TCGA-EW-A1P3	0	1	1	0	-0.197207	0.194195	0.35861
TCGA-EW-A1P4	0	0	0	0	-2.36486	-1.74759	-0.575236
TCGA-EW-A1P5	4	1	1	0	0.300901	0.132508	0.387331
TCGA-EW-A1P6	1	1	1	0	1.27077	1.34568	0.505762
TCGA-EW-A1P7	3	0	0		-0.995834	-0.740579	-0.0327103
TCGA-EW-A1P8	2	0	0	0	-2.13762	-1.44976	0.117457
TCGA-EW-A1PA	3	1	1	0	0.480374	0.384473	-0.0771807
TCGA-EW-A1PB	0	0	0	0	-2.31462	-1.69607	-0.0820745
TCGA-EW-A1PC	4	1	1	0	-0.960067	-0.257519	0.731958
TCGA-EW-A1PD	4	1	1		0.148701	0.114264	-0.212784
TCGA-EW-A1PF	3	1	1	0	0.756969	0.821895	-0.101256
TCGA-EW-A1PG	1	1	1		0.837229	0.556668	-0.360436
TCGA-EW-A1PH	2	0	0	0	-1.67467	-1.16142	0.107923
TCGA-EW-A2FS	2	1	0	0	1.65576	0.946703	0.16148
TCGA-EW-A2FV	1	1	1	0	-0.271147	-0.185218	-0.298493
TCGA-EW-A2FW	4	1	1	0	0.963875	0.647733	-1.02632
TCGA-EW-A3E8	3	1	0	0	1.98408	1.80207	-0.614766
TCGA-EW-A3U0	0	0	0	0	-0.282576	0.138096	0.021122
TCGA-EW-A423	4	1	1	0	0.149088	-0.245849	-0.15623
TCGA-EW-A424	4	1	1	1	1.29223	1.3202	-0.470817
TCGA-EW-A6S9	2	1	1	1	0.627281	0.598902	1.21958
TCGA-EW-A6SA	3	1	0	0	0.0334497	-0.11319	-0.213169
TCGA-EW-A6SB	0	0	0	0	-3.02906	-3.07645	-0.596447
TCGA-EW-A6SC	4	1	1	0	0.0658996	-0.0059741	-0.0751073
TCGA-EW-A6SD	4	0	0		-0.62416	-0.922699	0.246925
TCGA-GI-A2C8	0	1	1	0	-0.894972	-0.580253	1.62324
TCGA-GI-A2C9	4	0	0	0	-0.688804	-0.534281	0.230862
TCGA-GM-A2DA	1	1	1		0.335443	0.528759	0.571647
TCGA-GM-A2DB	4	0	0	0	-1.05712	-1.28917	0.422825
TCGA-GM-A2DC	0	1	1		1.01324	0.835905	0.411466
TCGA-GM-A2DD	0	0	0		-0.536892	-0.0431176	-0.0331495
TCGA-GM-A2DF	1	0	0	0	-1.30083	-0.529401	-0.360891
TCGA-GM-A2DH	2	0	0	0	-0.0679478	-0.3143	0.0869967
TCGA-GM-A2DI	2	0	0		1.39272	1.24951	-0.468958
TCGA-GM-A2DK	4	1	0	0	0.816922	0.0134739	0.209938
TCGA-GM-A2DL	4	1	1	0	1.10837	0.662098	0.246128
TCGA-GM-A2DM	0	1	1	0	-0.36124	-0.40467	-0.424188
TCGA-GM-A2DN	3	1	1	0	0.0214095	0.00303538	-0.339076
TCGA-GM-A2DO	2	1	1	0	-0.622837	-0.589893	-0.56943
TCGA-GM-A3NW	0	0	1		0.145144	0.346929	-0.399861
TCGA-GM-A3NY	0	1	1	0	0.0198216	0.0823966	-0.0774546
TCGA-GM-A3XL	4	0	0		-2.34311	-1.69233	-1.0597
TCGA-GM-A4E0	0	1	1		0.964557	1.1707	-0.240479
TCGA-HN-A2NL	3	0	0	0	-1.86955	-1.40947	-0.34234
TCGA-HN-A2OB	3	1	1	0	1.06933	0.943134	-0.163997
TCGA-JL-A3YW	0	1	1	1	-1.36178	-0.313294	0.106702
TCGA-JL-A3YX	4	1	1	1	-1.33378	-0.668963	0.442783
TCGA-LD-A66U	1	1	1	0	1.50161	1.33214	-0.818789
TCGA-LD-A7W5	1	1	1	0	-1.00189	-0.435552	-0.424414
TCGA-LD-A7W6	4	1	1	0	1.36538	0.969125	-1.00701
TCGA-LD-A9QF	1	0	0	1	-1.5659	-0.869494	-0.464595
TCGA-LL-A440	0	1	1		0.144253	0.323766	-0.0427097
TCGA-LL-A441	4	0	0	0	-1.22824	-1.00791	-0.290497
TCGA-LL-A50Y	1	1	1		1.60949	0.800008	-0.561979
TCGA-LL-A5YL	0	1	0	1	1.01073	0.826933	-0.906908
TCGA-LL-A5YM	4	1	1		0.564473	0.107553	0.682027
TCGA-LL-A5YN	1	1	1		0.130506	0.159158	-0.345406
TCGA-LL-A5YO	3	0	0	0	-0.379282	-0.135245	-0.413232
TCGA-LL-A6FP	0	1	1		0.51759	1.05371	-0.145181
TCGA-LL-A6FQ	4	1	1	0	2.87202	1.6848	-0.357943
TCGA-LL-A6FR	2	0	1		-2.33649	-1.05406	0.792745
TCGA-LL-A73Z	3	1	1		-0.799933	-0.694264	-0.225096
TCGA-LL-A740	1	0	0		0.641635	0.477862	-0.314753
TCGA-LL-A7SZ	1	1	1	0	-2.16947	-1.02236	0.150198
TCGA-LL-A7T0	4	1	1	1	1.72227	1.07347	-0.157039
TCGA-LL-A9Q3	0	1	1	1	-0.290631	-0.46851	0.0756462
TCGA-MS-A51U	0	1	1	0	0.548033	-0.0509263	-0.0542301
TCGA-OK-A5Q2	4	1	1	0	0.552001	0.638932	-0.612665
TCGA-OL-A5D6	3	0	0		-1.26842	-1.24422	0.327424
TCGA-OL-A5D7	1	0	0		-4.08173	-3.03054	-0.736299
TCGA-OL-A5D8	3	1	1		0.77468	0.197618	0.0145142
TCGA-OL-A5DA	1	1	1		0.0226945	-0.250901	-1.27387
TCGA-OL-A66H	2	1	1		2.21294	0.873966	-0.397267
TCGA-OL-A66I	1	0	0		-1.92571	-1.13698	-0.881
TCGA-OL-A66J	4	1	1		0.136553	0.782285	-0.737052
TCGA-OL-A66K	0	1	1		0.951781	0.833452	0.177809
TCGA-OL-A66L	0	1	1		0.542597	0.69059	-0.518298
TCGA-OL-A66N	2	1	0		1.01905	0.649137	-0.308225
TCGA-OL-A66O	2	1	1		4.10644	1.87284	0.303935
TCGA-OL-A66P	2	0	0		-0.170327	-0.158119	-0.212469
TCGA-OL-A6VO	2	0	0	0	-1.89079	-1.70413	0.0213356
TCGA-OL-A6VQ	2	1	1		-3.08477	-2.26882	-0.243522
TCGA-OL-A97C	0	0	0		-0.177299	0.381796	-0.445118
TCGA-PE-A5DC	3	1	1	1	0.338596	0.139491	-0.557526
TCGA-PE-A5DD	2	1	0	1	0.521375	0.278675	-0.482731
TCGA-PL-A8LV	4				-1.05627	-0.0409235	-0.0198832
TCGA-PL-A8LX	4				-1.8197	-1.95817	-0.450895
TCGA-PL-A8LY	1				-0.496837	-0.113103	-1.02977
TCGA-PL-A8LZ	2				-1.43683	-1.71546	-1.58406
TCGA-S3-A6ZF	1	1	1		0.901618	0.688404	0.0562568
TCGA-S3-A6ZG	3	1	1	0	1.50459	1.40759	-0.758273
TCGA-S3-A6ZH	2	1	1		0.782029	0.859093	0.523261
TCGA-S3-AA0Z	4	1	1		1.21871	0.649411	-1.3998
TCGA-S3-AA10	2	0	0	0	-1.75587	-0.922626	-0.0825033
TCGA-S3-AA11	2	1	1		1.29654	1.38711	-0.808823
TCGA-S3-AA12	3	1	0	0	1.33811	0.819258	0.126365
TCGA-S3-AA14	0	1	1	1	0.857123	0.685477	-0.0943893
TCGA-UL-AAZ6	1	1	1	1	1.24466	0.883933	-0.454031
TCGA-UU-A93S	0	0	0	1	-2.26599	-1.99194	-0.18194
TCGA-W8-A86G	2	1	1	0	0.503339	0.327511	-0.854055
TCGA-WT-AB41	0	1	1		-0.331755	-0.234804	-0.0278666
TCGA-WT-AB44	1	1	1	0	0.716658	0.947674	0.120312
TCGA-XX-A899	3	1	1	0	1.1541	0.903743	-0.235807
TCGA-XX-A89A	2	1	1	0	0.933369	0.588567	-0.417352
TCGA-Z7-A8R5	4	1	1	0	-0.555268	-0.364462	-0.286963
TCGA-Z7-A8R6	1	1	1	0	1.37744	1.06725	-0.971658
TCGA-A2-A4RX	2	1	1	0	-0.343951	-0.167188	-0.0967399
TCGA-A2-A4S0	3	1	1	0	4.16096	3.06086	-0.826421
TCGA-A7-A13H	3	1	1		1.7739	1.7092	-0.143784
TCGA-A7-A3IY	0	1	1	0	3.41421	2.36097	-0.444762
TCGA-A8-A07S	2	1	0	0	2.28472	0.988333	0.707755
TCGA-A8-A08C	3	1	1	1	2.19215	1.37768	0.276726
TCGA-AC-A23G	3	1	1	1	1.66793	2.37817	-0.964527
TCGA-AC-A2QI	1	1	0	0	1.46926	1.44667	-0.915203
TCGA-AC-A3BB	0	1	1	0	0.330461	0.492188	0.21848
TCGA-AC-A3W6	2	1	1	0	0.55313	1.05257	0.184516
TCGA-AR-A1AM	3	1	1		1.4674	1.57077	-0.230697
TCGA-BH-A28O	3	1	1	0	1.38016	1.28877	-0.889572
TCGA-BH-A42T	0	1	1	1	-0.595304	-0.0986113	-0.00327118
TCGA-E2-A14U	4	1	1		-0.252863	-0.111271	-0.655803
TCGA-GM-A3XG	2	1	1	0	1.14047	0.739292	-0.963223
TCGA-GM-A3XN	3	1	1	0	-0.0368635	0.326024	-0.398026
TCGA-LL-A442	1	1	1		1.00023	0.337112	-1.04143
TCGA-LQ-A4E4	3	1	1		1.58257	1.37124	-0.989

## Sheet: MUT Status
Cross Validation Cohort (TCGA-BRCA)
		Ground Truth
Patient ID	fold_idx	FOXA1	TBX3	BRCA2	ZFHX3	NCOR1	LRP1B	NOTCH2	CTCF	PCLO	TPR	RELN	SPEN	TP53	RANBP2	BRCA1	SETD2	ARID1B	PREX2	RB1	CDH1	GATA3	PRKDC	ATRX	PTEN	RUNX1	MED12	NF1	KMT2C	MYH9	CREBBP	PIK3R1	MAP3K1	FAT4	KMT2A	MKI67	SF3B1	SMG1	PDE4DIP	MAP2K4	ATM	CBFB	KMT2D	TAF1	PIK3CA	FAT1	ARID1A	RNF213	KDM6A
TCGA-AN-A046	2	0	1	1	0	1	1	0	0	1	1	1	1	1	1	1	1	1	1	1	0	0	1	1	1	0	0	1	1	1	1	1	0	1	1	1	0	1	1	0	1	0	1	1	1	1	0	1	0
TCGA-C8-A12T	2	0	0	1	1	0	0	0	1	0	0	0	0	0	0	1	0	0	0	0	0	0	0	0	0	0	0	0	0	0	0	0	0	0	0	0	0	0	0	0	0	0	0	0	1	0	1	0	0
TCGA-A2-A04P	0	0	0	1	0	0	0	0	0	0	0	0	0	1	0	0	0	0	0	0	0	0	0	0	0	0	0	0	0	0	0	0	0	0	0	0	0	0	0	0	0	0	0	0	1	0	0	0	0
TCGA-A2-A0ET	0	0	0	0	0	0	0	0	0	0	0	0	0	0	0	0	0	0	0	0	0	0	0	0	0	0	0	0	0	0	0	0	0	0	0	0	0	0	0	0	0	0	0	0	0	0	0	0	0
TCGA-A2-A0SU	2	0	0	1	0	0	0	0	0	0	0	0	0	0	0	0	0	0	0	0	0	1	0	0	0	0	0	0	0	0	0	0	0	0	0	0	0	0	0	0	0	0	0	0	0	0	0	0	0
TCGA-A2-A0T0	0	0	0	1	0	0	0	0	0	0	0	1	0	0	0	0	0	0	1	0	0	0	0	0	0	0	0	0	0	0	0	0	0	0	0	0	0	1	0	0	0	0	0	0	0	0	0	0	0
TCGA-A2-A1FW	4	0	0	0	0	0	0	0	0	0	0	0	0	0	0	0	0	0	1	0	0	0	0	0	0	0	0	0	0	0	0	0	0	0	0	0	0	0	0	0	0	0	0	0	0	0	0	0	0
TCGA-A8-A07I	0	0	0	1	0	0	0	0	0	0	0	0	0	0	0	0	0	0	0	0	0	0	0	0	0	0	0	0	0	0	0	0	0	0	0	0	0	0	0	0	0	0	0	0	0	0	1	0	0
TCGA-A8-A085	2	0	0	1	0	0	0	0	0	0	0	0	0	0	0	0	0	0	0	0	0	0	0	0	0	0	0	0	0	0	0	0	0	0	0	0	0	0	0	0	0	0	0	0	0	0	0	0	0
TCGA-A8-A08B	2	0	0	1	0	0	0	0	0	0	0	0	0	0	0	0	0	0	0	0	0	0	0	0	0	0	0	0	0	0	0	0	0	0	0	0	0	0	0	0	0	0	0	0	1	0	0	0	0
TCGA-A8-A08L	1	0	0	1	0	0	0	0	0	0	0	1	0	0	0	0	0	0	1	0	0	0	0	1	0	0	0	0	0	0	0	0	0	0	0	0	0	0	0	0	0	0	0	0	1	0	0	0	0
TCGA-A8-A0A7	2	0	0	1	0	0	0	0	0	0	0	0	0	0	0	0	0	0	0	0	1	0	0	0	0	0	0	0	0	1	0	0	0	1	0	0	0	0	0	0	0	0	0	0	1	0	0	0	0
TCGA-AC-A23H	0	1	0	1	1	0	1	1	0	1	1	1	1	0	1	0	1	0	1	0	0	0	1	1	0	0	0	1	1	1	0	0	1	0	1	1	1	1	1	0	0	0	0	1	1	1	1	1	1
TCGA-AN-A0AT	4	0	0	1	0	0	0	0	1	0	0	0	0	0	0	0	0	0	0	0	0	0	0	0	0	0	0	0	0	0	1	0	0	0	0	0	0	0	1	0	0	0	0	0	0	0	0	1	0
TCGA-AN-A0XW	4	0	0	1	0	0	0	0	0	0	0	0	0	0	0	0	0	0	0	0	0	0	0	0	1	0	0	1	1	0	0	0	0	0	0	0	0	0	0	0	0	0	0	0	0	0	0	0	0
TCGA-AO-A124	1	0	0	1	0	0	0	0	0	0	0	0	0	1	0	0	0	0	0	0	0	0	0	0	0	0	0	0	0	0	0	0	0	0	0	0	0	0	0	0	0	0	0	1	0	0	0	0	0
TCGA-AO-A1KQ	3	0	0	0	0	0	0	0	0	0	0	0	0	0	0	0	0	0	0	0	0	0	0	0	0	0	0	0	0	0	0	0	0	0	0	0	0	0	0	0	0	0	0	0	0	0	0	0	0
TCGA-AR-A1AI	1	0	0	1	0	0	0	0	0	0	0	0	0	1	0	0	0	0	0	0	0	0	0	0	0	0	0	0	0	0	0	0	0	0	0	0	0	0	0	0	0	0	0	1	0	0	0	0	0
TCGA-BH-A0HF	0	0	0	1	0	0	0	1	0	1	0	0	1	0	0	0	0	0	0	0	0	1	0	0	0	0	1	0	0	0	0	0	0	1	1	1	0	0	0	0	0	0	0	0	1	1	1	1	0
TCGA-C8-A278	2	0	0	1	0	0	0	0	0	0	0	0	0	1	0	0	0	0	0	0	0	0	0	0	0	0	0	0	0	0	0	0	0	0	0	0	0	0	0	0	0	0	0	0	1	0	0	0	0
TCGA-D8-A1JP	0	0	0	1	0	0	0	0	0	0	0	0	0	0	0	0	0	0	0	0	0	0	0	0	0	0	0	0	1	0	0	0	0	0	0	0	0	0	0	0	0	0	0	0	1	0	0	0	0
TCGA-D8-A1XL	1	0	0	1	0	0	0	0	0	0	0	0	0	1	0	0	0	0	0	0	0	0	0	0	0	0	0	0	0	0	0	0	0	0	0	0	0	0	0	0	0	0	0	0	1	0	0	0	0
TCGA-D8-A27G	3	0	0	1	0	1	0	1	0	1	0	1	0	0	0	0	1	0	0	0	1	0	0	0	0	0	1	0	1	0	1	0	0	0	0	0	0	1	0	0	0	0	0	1	1	0	0	0	0
TCGA-D8-A27V	0	0	0	1	1	1	1	0	0	1	1	0	0	0	1	0	0	1	0	0	1	0	0	1	1	1	1	0	1	1	1	1	0	0	0	1	1	1	1	0	0	0	1	0	0	1	0	0	0
TCGA-E2-A14W	3	0	0	1	0	0	0	0	0	0	0	1	0	0	0	0	0	0	0	0	0	0	0	0	0	0	0	0	0	0	0	0	0	0	0	0	0	0	0	0	0	0	0	0	0	0	0	0	0
TCGA-E9-A1R2	3	0	0	1	0	0	0	0	0	0	0	0	0	0	0	0	0	0	0	0	0	0	0	0	0	0	0	0	0	0	0	0	0	0	0	0	0	0	0	0	0	0	0	0	0	0	0	0	0
TCGA-E9-A3HO	1	0	0	1	0	0	0	0	0	0	0	0	0	0	0	0	0	0	0	1	0	0	0	0	0	0	0	0	1	0	0	0	0	0	0	0	0	0	0	0	0	0	0	0	0	0	0	0	0
TCGA-E9-A54Y	0	0	0	1	0	0	0	0	0	0	0	0	0	0	0	0	0	0	0	0	0	0	0	0	0	0	0	0	0	0	0	0	0	0	1	0	0	0	0	0	0	0	0	0	0	0	0	0	0
TCGA-EW-A1PE	0	0	0	1	0	0	0	0	0	0	0	0	0	0	0	0	0	0	0	0	0	0	0	0	0	0	0	0	0	0	0	0	0	0	0	0	0	0	0	1	0	0	0	0	1	0	0	0	0
TCGA-LD-A74U	0	0	0	1	0	0	0	0	0	0	0	0	0	1	1	0	0	1	0	0	1	0	0	0	0	0	0	1	1	0	0	0	0	0	0	0	1	0	0	1	0	0	0	0	1	0	0	0	0
TCGA-LL-A73Y	0	0	0	1	0	0	0	0	0	0	0	0	0	1	0	0	0	0	0	0	0	0	0	0	0	0	0	0	0	0	0	0	0	0	0	0	0	0	0	0	0	0	0	0	0	0	0	0	0
TCGA-S3-AA17	2	0	0	1	0	0	0	0	0	0	0	0	0	0	0	0	0	0	0	0	0	0	0	0	0	0	0	0	0	0	0	0	0	0	0	0	0	0	1	0	0	0	0	0	0	1	0	0	0
TCGA-A1-A0SH	2	0	0	0	0	0	0	0	0	0	0	0	0	0	0	1	0	0	0	0	0	0	0	0	0	0	0	0	0	0	0	0	0	0	0	0	0	0	0	0	0	0	0	0	0	0	0	0	0
TCGA-A1-A0SI	2	0	0	0	0	0	0	0	0	0	0	0	0	1	0	1	0	0	0	1	0	0	0	0	0	0	0	1	1	0	0	0	0	0	0	0	0	0	0	0	0	0	0	1	1	0	0	0	0
TCGA-A2-A25B	2	0	0	0	0	0	0	0	0	0	0	0	0	0	0	1	0	0	0	0	0	1	0	0	0	0	0	0	0	0	0	0	0	0	0	0	0	0	0	0	0	0	1	0	0	0	0	0	0
TCGA-A7-A26H	1	0	0	0	0	0	0	0	0	0	0	0	0	0	0	1	0	0	0	0	0	0	0	0	0	0	0	0	0	0	0	0	0	0	0	1	0	0	0	1	0	0	0	0	1	0	0	0	0
TCGA-A7-A6VW	0	0	0	0	0	0	0	0	0	0	0	0	0	1	0	1	0	1	0	0	0	0	0	0	0	0	0	0	0	0	0	0	0	0	0	0	0	0	0	0	0	0	0	0	0	0	0	0	0
TCGA-A8-A06X	3	0	0	0	0	0	0	0	0	1	0	0	0	0	0	1	0	0	0	0	0	1	0	0	0	0	0	1	1	0	0	0	0	0	0	0	0	0	0	0	1	0	0	0	0	0	0	0	0
TCGA-AN-A0XU	3	0	0	0	0	0	0	0	0	0	0	0	1	1	0	1	0	0	0	0	0	0	0	0	0	0	0	0	0	0	0	0	0	0	0	0	0	0	0	0	0	0	0	0	0	0	0	0	0
TCGA-AO-A0J4	0	0	0	0	0	0	0	0	0	0	0	0	0	1	0	1	0	0	0	0	0	0	0	0	0	0	0	0	0	0	0	0	0	0	0	0	0	0	0	0	0	0	0	0	0	0	0	0	0
TCGA-AO-A1KR	0	0	0	0	0	0	0	0	0	0	0	0	0	0	0	1	0	0	0	0	0	0	0	0	0	0	0	0	0	0	0	0	0	0	0	0	0	0	0	0	0	0	0	0	1	0	0	0	0
TCGA-AR-A0U4	3	0	0	0	0	0	0	0	0	0	0	0	0	1	0	1	0	0	0	0	0	0	0	0	0	0	0	0	0	0	0	0	0	0	0	0	0	0	0	0	0	0	0	0	0	0	0	0	0
TCGA-B6-A0X1	0	0	0	0	0	0	0	0	0	0	0	0	0	1	0	1	0	0	0	0	0	0	0	0	0	0	0	0	0	0	0	0	0	0	0	0	0	0	0	0	0	0	0	0	0	0	0	0	0
TCGA-BH-A0DS	0	0	0	0	0	0	0	0	0	0	0	0	0	0	0	1	0	0	0	0	0	1	0	0	0	0	0	0	0	0	0	0	0	0	0	0	0	0	0	0	0	0	0	0	0	0	0	0	0
TCGA-BH-A0WA	1	0	0	0	0	0	0	0	0	0	0	0	0	1	0	1	0	0	0	0	0	0	0	0	0	0	0	0	0	0	0	0	0	0	0	0	0	0	0	0	0	0	0	0	0	0	0	0	0
TCGA-BH-A2L8	2	1	0	0	0	0	0	1	0	0	0	1	1	0	0	1	0	0	0	0	0	1	0	0	1	0	0	0	0	0	1	0	0	0	0	0	0	0	1	0	0	0	0	0	1	0	0	0	0
TCGA-D8-A27M	1	0	0	0	0	0	0	0	0	0	0	0	0	1	0	1	0	1	0	0	0	0	0	0	0	0	0	1	0	0	0	0	0	0	0	0	0	0	0	0	0	0	0	0	0	0	0	0	0
TCGA-E2-A1BD	1	0	0	0	0	0	0	0	0	0	0	0	0	0	0	1	0	0	0	0	0	0	0	0	0	0	0	0	0	0	0	0	1	0	0	0	0	0	0	0	0	0	0	0	1	0	0	0	0
TCGA-E2-A1L9	0	0	0	0	0	0	0	0	1	0	0	0	0	0	0	1	0	0	0	0	0	1	0	0	0	0	0	0	1	0	0	0	0	0	0	0	0	0	0	0	0	1	0	0	0	0	0	0	0
TCGA-E9-A1NC	4	0	0	0	0	0	0	0	0	0	0	0	0	1	0	1	1	0	0	0	0	0	0	0	0	0	0	0	0	0	0	0	0	0	0	0	0	0	0	0	0	0	0	0	0	0	0	0	0
TCGA-EW-A2FR	3	0	0	0	0	0	0	0	0	0	0	0	0	1	0	1	0	0	0	0	0	0	0	0	0	0	0	0	0	0	0	0	0	0	0	0	0	0	0	0	0	0	0	0	0	0	0	0	0
TCGA-GM-A2D9	2	1	0	0	0	0	0	0	0	0	0	0	0	0	1	1	0	0	0	0	0	0	0	0	0	1	0	0	1	0	0	0	1	0	0	1	0	0	0	0	0	1	1	0	1	0	0	0	0
TCGA-LL-A5YP	1	0	0	0	0	0	0	0	0	0	0	0	0	1	0	1	0	0	0	0	0	0	0	0	1	0	0	0	0	0	0	0	0	0	0	0	0	0	0	0	0	0	0	0	0	0	0	0	0
TCGA-LL-A8F5	1	0	0	0	0	0	0	0	0	0	0	0	0	1	0	1	0	0	0	0	0	0	0	0	0	0	0	0	0	0	0	0	0	1	0	0	0	0	0	0	0	0	0	0	0	0	0	0	1
TCGA-PE-A5DE	2	0	0	0	0	0	1	1	0	0	0	0	0	1	0	1	0	0	1	0	1	0	0	0	0	0	0	0	0	0	0	0	0	0	0	0	0	0	0	0	0	0	1	0	1	0	0	1	0
TCGA-S3-AA15	4	0	0	0	0	0	0	0	0	0	0	0	0	0	0	1	0	0	0	0	0	0	0	0	0	0	0	0	0	0	0	0	0	0	0	0	0	0	0	0	0	0	0	0	0	0	0	0	0
TCGA-AC-A6IX	1	0	0	0	0	0	0	0	0	0	0	0	0	0	0	0	0	0	0	0	1	0	0	0	0	0	0	0	0	0	0	0	0	0	0	0	0	0	0	0	0	0	0	0	0	0	0	0	0
TCGA-BH-A18V	2	0	0	0	0	0	0	0	0	0	0	1	0	1	0	0	0	0	0	0	0	0	0	0	0	0	0	0	0	0	0	0	0	0	0	0	0	0	0	0	0	0	0	0	0	0	0	0	0
TCGA-BH-A1ES	1	0	0	0	0	0	0	0	0	0	0	0	0	0	0	0	0	0	0	0	0	0	0	0	0	0	0	0	0	0	0	0	0	0	0	0	0	0	0	0	0	0	0	0	0	0	0	0	0
TCGA-BH-A1FE	2	0	0	0	0	0	0	0	0	0	1	0	0	1	0	0	0	0	0	0	0	0	0	0	0	0	0	0	0	0	0	0	0	0	0	0	0	0	0	0	0	0	0	0	1	0	0	0	0
TCGA-E2-A15A	1	0	0	0	0	0	0	0	0	0	0	0	0	0	0	0	0	0	0	0	0	0	0	0	0	0	0	0	0	0	0	0	0	0	0	0	0	0	0	0	0	0	0	0	0	0	0	0	0
TCGA-E2-A15E	4	0	0	0	0	0	0	0	0	0	0	0	0	1	0	0	0	0	0	0	0	0	0	0	0	0	0	0	0	0	0	0	0	0	0	0	0	0	0	0	0	0	0	0	1	0	0	0	0
TCGA-E2-A15K	4	0	0	0	0	0	0	0	0	0	0	0	0	0	0	0	0	0	0	0	0	0	0	0	0	0	0	0	0	0	0	0	0	0	0	0	0	0	0	0	0	0	0	0	1	0	0	0	0
TCGA-3C-AALI	4	0	0	0	0	0	0	0	1	0	0	0	1	1	0	0	0	0	0	0	0	0	1	0	0	0	0	0	1	0	0	0	0	0	0	0	0	1	0	0	0	0	0	0	0	0	0	0	1
TCGA-3C-AALJ	2	0	1	0	0	0	0	0	0	0	0	0	0	0	0	0	0	0	0	0	0	1	0	0	0	0	0	0	0	0	0	0	0	0	0	0	0	0	0	0	0	0	1	0	0	0	0	0	0
TCGA-3C-AALK	2	0	0	0	0	1	0	0	0	0	0	0	0	0	0	0	0	0	0	0	0	0	0	0	0	0	0	0	0	0	0	0	0	0	0	0	0	0	0	1	0	0	0	0	1	0	0	0	0
TCGA-4H-AAAK	1	0	0	0	0	0	0	0	0	0	0	0	0	0	0	0	0	0	0	0	1	0	0	0	0	0	0	0	0	0	0	0	0	0	0	0	0	0	0	0	0	0	0	0	0	0	0	0	0
TCGA-5L-AAT0	0	0	0	0	0	0	0	0	0	0	0	0	0	0	0	0	0	0	0	0	1	0	0	0	0	0	0	0	0	1	0	0	0	0	0	0	0	0	0	0	0	0	0	0	1	0	1	0	0
TCGA-5T-A9QA	2	0	0	0	0	0	0	0	0	0	0	0	0	0	0	0	0	0	0	0	0	0	0	0	0	0	0	0	0	0	0	0	0	0	0	0	0	0	0	0	0	0	0	0	0	0	0	0	0
TCGA-A1-A0SB	0	0	0	0	0	0	0	0	0	0	0	0	0	0	0	0	0	0	0	0	0	0	0	0	0	0	0	0	0	0	0	0	0	0	0	0	0	0	0	0	0	0	1	0	0	0	0	0	0
TCGA-A1-A0SD	4	0	0	0	0	0	0	0	0	0	0	0	0	0	0	0	0	0	0	0	0	1	0	0	1	0	0	0	0	0	0	0	0	0	0	0	0	0	0	0	0	0	0	0	0	0	0	0	0
TCGA-A1-A0SE	0	0	0	0	0	0	0	0	0	0	0	0	0	0	0	0	0	0	0	0	1	0	0	0	0	0	0	0	0	0	0	0	0	0	0	0	0	0	0	0	0	0	0	0	0	0	0	0	0
TCGA-A1-A0SF	3	0	0	0	0	0	0	0	0	0	0	0	0	0	0	0	0	0	0	0	0	0	0	0	0	0	0	0	1	0	0	0	0	0	0	0	0	0	0	0	0	0	0	0	0	1	0	0	0
TCGA-A1-A0SJ	4	0	0	0	0	0	0	0	0	0	0	0	1	0	0	0	0	0	0	0	0	0	0	0	0	0	0	0	0	0	0	0	0	0	0	0	0	0	0	0	0	0	0	0	0	0	0	0	0
TCGA-A1-A0SK	1	0	0	0	0	0	0	0	0	0	0	0	0	1	0	0	0	0	0	0	0	0	0	0	0	0	0	0	0	0	0	0	0	0	0	0	0	0	0	0	0	0	0	0	0	0	0	0	0
TCGA-A1-A0SM	3	0	0	0	0	0	0	0	0	0	0	0	0	0	0	0	0	0	0	0	0	0	0	0	0	0	0	0	0	0	0	0	0	0	1	0	0	0	0	0	0	0	0	0	0	0	0	0	0
TCGA-A1-A0SN	2	0	0	0	0	1	0	0	0	0	0	0	0	0	0	0	0	0	0	0	0	0	0	0	0	0	0	0	0	0	0	0	0	0	0	0	0	0	0	0	0	0	0	0	0	0	0	0	0
TCGA-A1-A0SP	2	0	0	0	0	0	0	0	0	0	0	0	0	1	0	0	0	0	0	0	0	0	0	0	0	0	0	0	0	0	0	0	0	0	0	0	0	0	0	0	0	0	0	0	0	0	1	0	0
TCGA-A1-A0SQ	2	0	0	0	0	0	0	0	0	0	0	0	0	0	0	0	0	0	0	0	0	1	0	0	0	0	0	0	0	0	0	0	0	0	0	0	0	0	0	0	0	0	0	0	0	0	0	0	0
TCGA-A2-A04N	0	0	0	0	0	0	0	0	0	0	0	0	0	0	0	0	0	0	0	0	0	0	0	0	0	0	0	0	0	0	0	0	1	0	0	0	0	0	0	0	0	0	0	0	1	0	0	0	0
TCGA-A2-A04Q	4	0	0	0	0	0	0	0	0	0	0	0	0	0	0	0	0	0	0	0	0	0	0	0	0	0	0	1	0	0	0	1	0	0	0	0	0	0	0	0	0	0	0	0	0	0	0	0	0
TCGA-A2-A04R	1	0	0	0	0	0	0	0	0	0	0	0	0	0	0	0	0	0	0	0	0	0	0	0	0	0	0	0	0	0	0	0	0	0	0	0	0	0	0	0	0	0	0	0	0	0	0	0	0
TCGA-A2-A04T	3	0	0	0	0	0	0	0	0	0	0	0	0	1	0	0	0	0	0	0	0	0	0	0	0	0	1	0	0	0	0	0	0	0	0	0	0	0	0	0	0	0	0	1	1	0	0	0	0
TCGA-A2-A04U	1	0	0	0	0	0	0	0	0	0	0	0	0	1	0	0	0	0	0	0	0	0	0	0	0	0	0	0	0	0	0	0	0	0	0	0	0	0	0	0	0	0	0	0	0	0	0	0	0
TCGA-A2-A04V	4	0	0	0	0	0	0	0	0	0	0	0	0	0	0	0	0	0	0	0	0	0	0	0	0	0	0	0	0	0	0	0	0	0	0	0	0	0	0	0	0	0	0	0	1	0	0	0	0
TCGA-A2-A04W	0	0	0	0	0	0	0	0	0	0	0	0	0	1	0	0	0	0	0	0	0	0	0	0	0	0	0	0	0	0	0	0	0	1	0	0	0	0	0	0	0	0	0	0	1	0	0	0	0
TCGA-A2-A04X	4	0	0	0	0	0	0	0	0	0	0	0	0	0	0	0	0	0	0	0	0	0	0	0	0	0	0	0	0	0	0	0	0	0	0	0	0	0	0	0	0	0	0	0	0	0	0	0	0
TCGA-A2-A04Y	1	0	0	0	0	0	0	0	0	0	0	0	0	0	0	0	0	0	0	0	0	0	0	0	0	0	0	0	0	0	0	0	0	0	0	0	0	0	0	0	0	0	0	0	0	0	0	0	0
TCGA-A2-A0CK	0	0	0	0	0	0	0	0	0	0	0	0	0	0	0	0	0	0	0	0	1	0	0	0	0	0	0	0	0	0	0	0	0	0	0	0	0	0	0	0	0	0	0	0	0	0	0	0	1
TCGA-A2-A0CL	0	0	0	0	0	0	0	0	0	0	0	0	0	1	0	0	0	0	0	0	0	0	0	0	0	0	0	0	0	0	0	0	0	0	0	0	0	0	0	0	0	0	0	0	0	0	0	0	0
TCGA-A2-A0CM	4	0	0	0	0	0	0	0	0	0	0	0	0	1	0	0	0	0	0	0	0	0	0	0	0	0	0	0	0	0	0	0	0	0	0	0	0	0	0	0	0	0	0	0	0	0	0	0	0
TCGA-A2-A0CO	3	0	0	0	0	0	0	0	0	0	0	0	0	0	0	0	0	0	0	0	0	0	0	0	0	0	0	0	0	0	0	0	0	0	0	0	0	0	0	0	0	0	0	0	0	0	0	0	0
TCGA-A2-A0CP	1	0	0	0	0	0	0	0	0	0	0	0	0	0	0	0	0	0	0	0	0	0	0	0	0	0	0	0	0	0	0	0	1	0	0	0	0	0	0	0	0	0	0	0	1	0	0	0	0
TCGA-A2-A0CQ	3	0	0	0	0	0	0	0	1	0	0	0	0	0	0	0	0	0	0	0	0	0	0	0	0	0	0	0	0	0	0	0	0	0	0	0	0	0	0	0	0	0	0	0	0	0	0	0	0
TCGA-A2-A0CR	0	0	0	0	0	0	0	0	0	0	0	0	0	0	0	0	0	0	0	0	1	0	0	0	0	0	0	1	0	0	0	0	0	0	0	0	0	0	0	0	0	0	0	0	1	0	1	0	0
TCGA-A2-A0CS	4	0	0	0	0	0	0	0	0	0	0	0	0	0	0	0	0	0	0	0	0	0	0	0	1	0	0	0	1	0	0	0	0	0	0	0	0	0	0	0	0	0	0	0	1	0	0	0	0
TCGA-A2-A0CT	4	0	0	0	0	0	0	0	0	0	0	0	0	0	0	0	0	0	0	0	0	0	0	0	0	0	0	0	0	0	0	0	0	0	0	0	0	0	0	0	0	0	1	0	0	0	0	0	0
TCGA-A2-A0CU	0	0	0	0	0	1	0	0	0	0	0	0	0	0	0	0	0	0	0	0	0	0	0	0	0	0	0	0	0	0	0	0	0	0	0	0	0	0	0	0	0	0	0	0	0	0	0	0	0
TCGA-A2-A0CV	3	0	0	0	0	0	0	0	0	0	0	0	0	0	0	0	0	0	0	0	0	1	0	0	0	0	0	0	0	0	0	0	0	0	0	0	0	0	0	0	0	0	0	0	0	0	0	0	0
TCGA-A2-A0CW	1	0	0	0	0	0	0	0	0	0	0	0	0	1	0	0	0	0	0	0	0	0	0	0	0	1	0	0	0	0	0	0	0	0	0	0	0	0	0	0	0	0	0	0	1	0	0	1	0
TCGA-A2-A0CX	2	0	0	0	1	0	0	0	0	0	0	0	0	1	0	0	0	0	0	0	0	0	0	0	0	0	0	0	0	0	0	0	0	0	0	0	0	1	0	0	0	0	0	0	0	1	0	1	0
TCGA-A2-A0CZ	3	0	0	0	0	0	0	0	0	0	0	0	0	0	0	0	0	0	0	0	0	1	0	0	1	0	0	0	0	0	0	0	0	0	0	0	0	0	0	0	0	0	0	0	0	0	0	0	0
TCGA-A2-A0D0	1	0	0	0	0	0	0	0	0	0	1	0	0	1	0	0	0	0	0	0	0	0	0	0	0	0	0	0	0	0	0	0	0	0	0	0	0	0	0	0	0	0	0	0	0	1	0	0	0
TCGA-A2-A0D3	4	0	0	0	0	0	0	0	0	0	0	0	0	0	0	0	0	0	0	0	0	1	0	0	0	0	0	0	1	0	0	0	0	0	0	0	0	0	0	0	0	0	0	0	1	0	0	0	0
TCGA-A2-A0D4	4	0	0	0	0	0	0	0	0	0	0	0	0	0	0	0	0	0	0	0	0	0	0	0	0	0	0	0	0	0	0	0	0	0	0	0	0	0	0	0	0	0	0	0	0	0	0	0	0
TCGA-A2-A0EM	0	0	0	0	0	0	0	0	0	0	0	0	0	0	0	0	0	0	0	0	0	0	0	0	0	0	0	0	1	0	0	0	0	0	0	0	0	0	0	0	0	0	0	0	1	0	0	0	0
TCGA-A2-A0EN	3	0	0	0	0	0	0	0	0	0	0	0	1	0	0	0	0	0	0	0	1	0	0	0	0	1	0	0	1	0	0	0	0	0	0	0	0	0	0	0	0	0	0	0	1	0	0	0	0
TCGA-A2-A0EO	1	0	0	0	0	0	0	0	0	0	0	0	0	0	0	0	0	0	0	0	0	0	0	0	0	0	0	0	0	0	0	0	0	0	0	0	0	0	0	0	0	1	0	0	1	0	0	0	0
TCGA-A2-A0EP	3	0	0	0	0	0	0	0	0	0	0	0	0	0	0	0	0	0	0	0	0	0	0	0	0	0	0	0	0	0	0	0	0	0	0	0	0	0	0	0	0	0	0	0	0	0	0	0	0
TCGA-A2-A0EQ	1	0	0	0	0	0	1	0	0	0	0	0	0	1	1	0	0	0	0	0	0	0	1	0	0	0	0	0	0	1	0	0	0	1	0	0	0	0	0	0	0	0	0	0	1	0	0	0	0
TCGA-A2-A0ER	4	0	0	0	0	0	0	0	0	0	0	0	0	0	0	0	0	0	0	0	0	0	0	0	0	0	0	0	0	0	0	0	0	0	0	0	0	0	0	0	0	0	1	0	0	0	0	0	0
TCGA-A2-A0ES	0	0	0	0	0	0	0	0	0	0	0	0	0	0	0	0	0	0	0	0	0	0	0	0	0	0	0	0	0	0	0	0	0	0	0	0	0	0	0	0	0	0	0	0	0	0	0	0	0
TCGA-A2-A0EU	4	1	0	0	0	0	0	0	0	0	0	0	0	0	0	0	0	0	0	0	0	0	0	0	0	0	0	0	0	0	0	0	1	0	0	0	0	0	0	0	0	0	0	0	0	0	0	0	0
TCGA-A2-A0EV	1	0	0	0	0	1	0	0	0	0	0	0	0	0	0	0	0	0	0	0	0	0	0	0	0	0	0	0	0	0	0	0	0	0	0	0	1	0	0	0	0	0	0	0	1	0	0	0	0
TCGA-A2-A0EW	3	0	0	0	0	0	0	0	0	0	0	0	0	0	0	0	0	0	0	0	1	0	0	0	0	0	0	0	0	0	0	0	0	0	0	0	0	0	0	0	0	0	0	0	1	0	0	0	0
TCGA-A2-A0EX	2	0	0	0	0	0	0	0	0	0	0	0	0	0	0	0	0	0	0	0	1	0	0	0	0	0	0	0	0	0	0	0	0	0	0	0	0	0	0	0	0	0	0	0	1	0	0	0	0
TCGA-A2-A0EY	2	0	0	0	0	0	0	0	0	0	0	0	1	1	0	0	0	0	0	0	0	0	0	0	0	0	0	0	0	0	0	0	0	0	1	0	0	0	0	0	1	0	0	0	1	0	0	0	0
TCGA-A2-A0ST	2	0	0	0	0	0	0	0	0	0	0	0	0	1	0	0	0	0	0	0	0	0	0	0	0	0	0	0	0	0	0	0	0	0	0	0	0	0	0	0	0	0	0	0	0	0	0	0	0
TCGA-A2-A0SV	4	0	0	0	0	0	0	0	0	0	0	0	0	0	0	0	0	0	0	0	0	0	0	0	1	0	0	0	1	0	0	0	0	0	0	0	0	0	0	0	0	0	0	0	0	0	0	0	0
TCGA-A2-A0SW	1	0	0	0	0	0	0	0	0	0	0	0	0	1	0	0	0	0	0	0	0	0	0	0	0	0	0	0	0	0	0	1	0	0	0	0	0	0	0	0	0	0	0	0	0	0	0	0	0
TCGA-A2-A0SX	4	0	0	0	0	0	0	0	0	0	0	0	0	1	0	0	0	0	0	0	0	0	0	0	0	0	0	0	0	0	0	0	0	0	0	0	0	0	0	0	0	0	0	0	0	0	0	0	0
TCGA-A2-A0SY	0	1	0	0	0	0	0	0	0	0	0	0	0	0	0	0	0	0	0	0	1	0	0	0	0	0	0	0	0	0	0	0	0	0	0	0	0	0	0	0	0	0	0	0	1	0	0	0	0
TCGA-A2-A0T1	4	0	0	0	0	0	0	0	0	0	0	0	0	1	0	0	0	0	0	0	0	0	0	0	0	0	0	0	0	0	0	0	0	0	0	0	0	0	0	0	0	0	0	0	0	0	0	0	0
TCGA-A2-A0T2	1	0	0	0	0	0	0	0	0	0	0	0	0	1	0	0	0	0	0	0	0	0	0	0	0	0	0	0	0	0	0	0	0	0	0	0	0	0	0	0	0	0	0	0	0	0	0	0	0
TCGA-A2-A0T3	2	0	0	0	0	0	0	0	0	0	0	0	0	1	0	0	0	0	0	0	0	0	0	0	0	0	0	0	0	0	0	0	0	0	0	0	0	0	0	0	0	0	0	0	0	0	0	0	0
TCGA-A2-A0T4	2	0	0	0	0	0	0	0	0	0	0	0	0	0	0	0	0	0	0	0	1	0	0	0	0	0	0	0	0	0	0	0	0	0	0	0	0	0	0	0	0	0	0	0	1	0	0	0	1
TCGA-A2-A0T5	2	0	0	0	0	1	0	0	0	0	0	0	0	0	0	0	0	0	0	0	0	1	0	0	0	0	0	0	0	0	0	0	0	0	0	0	0	0	0	0	0	1	0	0	0	0	0	0	0
TCGA-A2-A0T6	3	0	0	0	0	0	0	0	0	0	0	0	0	0	0	0	0	0	0	0	1	0	0	0	0	0	0	0	0	0	0	0	0	0	0	0	0	0	0	0	0	0	0	0	0	0	0	0	0
TCGA-A2-A0T7	0	0	0	0	0	0	0	0	0	0	0	0	0	0	0	0	0	0	0	0	0	0	0	0	0	0	0	0	0	0	0	0	0	0	0	0	0	0	0	0	1	0	0	0	1	0	0	0	0
TCGA-A2-A0YC	0	0	0	0	0	1	0	0	0	0	0	0	0	0	0	0	0	0	0	0	0	0	0	0	0	0	0	0	0	0	0	0	0	0	0	0	0	0	0	0	0	0	0	0	1	0	0	0	0
TCGA-A2-A0YD	0	0	0	0	0	0	0	0	0	0	0	0	0	0	0	0	0	0	0	0	1	0	0	0	0	0	0	0	0	0	0	0	1	0	0	0	0	0	0	0	0	0	0	0	0	0	0	0	0
TCGA-A2-A0YE	4	0	0	0	0	0	0	0	0	0	0	0	0	1	0	0	0	0	0	1	0	0	0	0	0	0	0	0	0	0	1	0	0	0	0	0	0	0	0	0	0	0	0	0	0	0	0	0	0
TCGA-A2-A0YF	1	0	0	0	0	0	0	0	1	0	1	0	0	0	0	0	0	0	0	0	0	0	0	0	0	1	0	0	0	0	0	0	1	0	0	0	0	0	0	0	0	0	0	0	0	0	0	0	0
TCGA-A2-A0YG	3	0	0	0	0	0	0	0	0	0	0	1	0	1	0	0	0	0	0	0	0	0	0	0	0	0	0	0	0	0	0	0	0	0	0	0	0	0	0	0	0	0	0	0	0	0	0	0	0
TCGA-A2-A0YH	2	0	0	0	0	0	0	0	0	0	0	0	0	1	0	0	0	0	0	0	0	0	0	0	0	0	0	0	0	0	0	0	0	0	0	0	0	0	0	0	0	0	0	0	1	0	0	0	0
TCGA-A2-A0YI	2	0	0	0	0	0	0	0	0	0	0	0	0	0	0	0	0	0	0	0	0	0	0	0	0	0	0	0	0	0	0	0	0	0	0	0	0	0	0	0	0	0	0	0	1	0	0	0	0
TCGA-A2-A0YJ	0	0	0	0	0	0	1	0	0	0	0	0	0	1	0	0	0	0	0	0	0	0	1	0	0	0	0	0	0	0	0	0	0	0	1	0	0	0	0	0	0	0	0	0	0	0	0	0	0
TCGA-A2-A0YK	3	0	0	0	0	0	0	0	0	0	0	0	0	0	0	0	0	1	0	0	1	0	0	0	0	0	0	1	0	0	0	0	1	0	0	0	0	0	0	0	1	0	0	0	1	0	0	0	1
TCGA-A2-A0YL	4	0	0	0	0	1	0	0	0	0	0	0	0	0	0	0	0	0	0	0	1	0	0	0	0	0	0	1	0	0	0	0	0	0	0	0	0	0	0	0	0	0	0	0	1	0	0	0	0
TCGA-A2-A0YM	1	0	0	0	0	0	0	0	0	0	0	0	0	1	0	0	0	0	0	0	0	0	0	0	0	0	0	0	1	0	0	0	0	0	0	0	0	0	0	0	0	0	0	0	0	0	0	0	0
TCGA-A2-A0YT	0	0	0	0	0	0	0	0	0	0	0	0	0	1	0	0	0	0	0	0	0	0	0	0	0	0	0	0	1	0	0	0	0	1	0	0	0	0	0	0	0	0	0	0	1	0	0	0	0
TCGA-A2-A1FV	1	0	0	0	0	0	0	0	0	0	0	0	0	0	0	0	0	0	0	0	1	0	0	0	0	0	0	0	0	0	0	0	0	0	0	0	0	0	0	0	0	0	0	0	0	0	0	0	0
TCGA-A2-A1FX	0	0	0	0	0	0	0	0	0	0	0	0	0	0	0	0	0	0	0	0	0	0	0	0	0	0	0	0	0	0	0	0	0	0	0	0	0	0	0	0	0	0	0	0	0	0	0	0	0
TCGA-A2-A1FZ	1	1	0	0	0	0	0	0	0	0	0	0	0	0	0	0	0	0	0	0	0	0	0	0	0	0	0	0	0	0	0	0	0	0	0	0	0	0	0	0	0	0	0	0	1	0	0	0	0
TCGA-A2-A1G0	1	0	0	0	0	0	0	0	0	0	0	0	0	0	0	0	0	0	0	0	1	0	0	0	0	0	0	0	0	0	0	0	0	0	0	0	0	0	0	1	0	0	0	0	1	0	0	0	0
TCGA-A2-A1G1	4	0	0	0	0	0	0	0	0	0	0	0	0	1	0	0	0	0	0	0	0	0	0	0	0	0	0	0	0	0	1	0	1	0	0	0	0	0	0	0	0	0	0	0	0	0	0	0	0
TCGA-A2-A1G4	3	0	0	0	0	0	0	0	0	0	0	0	0	0	0	0	0	0	0	0	0	0	0	0	0	0	0	0	0	0	0	0	0	0	0	0	0	0	0	1	0	0	0	0	0	0	0	0	0
TCGA-A2-A1G6	3	0	0	0	0	0	0	0	0	0	0	0	0	0	0	0	0	0	0	0	0	0	0	0	0	0	0	0	0	0	0	0	0	0	0	0	0	0	0	0	0	0	0	0	0	0	0	0	0
TCGA-A2-A259	4	0	0	0	0	0	0	0	0	0	0	0	0	0	0	0	0	0	0	0	0	0	0	0	0	0	0	0	1	0	0	0	1	0	0	0	0	0	0	0	0	0	0	0	0	0	0	0	0
TCGA-A2-A25A	3	0	1	0	0	0	0	0	0	0	0	0	0	0	0	0	0	0	0	0	1	0	0	0	0	0	1	0	0	0	0	0	0	0	0	1	0	0	0	0	0	0	0	0	1	0	0	0	0
TCGA-A2-A25C	2	0	0	0	0	0	0	0	0	0	0	0	0	0	0	0	0	0	0	0	0	0	0	0	0	0	0	0	0	0	0	0	0	0	0	0	0	0	0	0	0	0	0	0	1	0	0	0	0
TCGA-A2-A25D	2	0	0	0	0	0	0	0	0	0	0	0	0	0	0	0	0	0	0	0	0	0	0	0	0	0	0	0	0	0	0	0	0	0	0	0	0	0	0	0	0	0	0	0	1	0	0	0	0
TCGA-A2-A25E	1	0	0	0	0	0	0	0	0	0	0	0	0	0	0	0	0	0	0	0	0	0	0	0	0	0	0	0	0	0	0	0	0	0	1	0	0	0	0	0	0	0	0	0	0	0	0	0	0
TCGA-A2-A25F	4	0	0	0	0	0	0	0	0	0	0	0	0	0	0	0	0	0	0	0	0	0	0	0	0	0	0	0	0	0	0	0	0	0	0	0	0	0	0	0	0	0	0	0	0	0	0	0	0
TCGA-A2-A3KC	0	0	0	0	0	0	0	0	0	0	0	0	0	0	0	0	0	0	0	0	0	0	0	0	0	0	0	0	0	0	0	0	0	0	0	0	0	0	0	0	0	0	0	0	0	0	0	0	0
TCGA-A2-A3KD	0	0	0	0	0	0	0	0	0	0	0	0	0	0	0	0	0	0	0	0	0	0	0	0	0	0	0	0	0	0	0	0	0	0	0	0	0	0	0	0	0	0	0	0	0	0	0	0	0
TCGA-A2-A3XS	0	0	0	0	0	0	0	0	0	0	0	0	0	0	0	0	0	0	0	0	0	0	0	0	0	0	0	0	0	0	0	0	0	0	0	0	0	0	0	0	0	0	0	0	0	0	0	0	0
TCGA-A2-A3XT	1	0	0	0	0	0	0	0	0	0	1	0	0	1	0	0	0	0	0	0	0	0	0	0	0	0	0	0	0	0	0	0	0	0	0	0	0	0	0	0	0	0	0	0	0	0	0	0	0
TCGA-A2-A3XU	4	0	0	0	0	0	0	0	0	0	0	0	0	0	0	0	0	0	0	0	0	0	0	0	0	0	0	0	0	0	0	0	0	0	0	0	0	0	0	0	0	0	0	0	0	0	0	0	0
TCGA-A2-A3XV	2	0	0	0	0	0	0	0	0	0	0	0	0	1	0	0	0	0	0	0	0	0	0	0	0	0	0	0	0	0	0	0	0	0	0	0	0	0	0	0	0	0	0	0	0	0	0	0	0
TCGA-A2-A3XW	2	0	0	0	0	0	0	0	0	0	0	0	0	0	0	0	0	0	0	0	0	0	0	0	0	0	0	0	0	0	0	0	0	0	0	0	0	0	0	0	0	0	0	0	0	0	0	0	0
TCGA-A2-A3XX	1	0	0	0	0	0	0	0	0	0	0	0	0	1	0	0	0	0	0	0	0	0	0	0	0	0	0	0	0	0	0	0	0	0	0	0	0	0	0	0	0	0	0	0	0	0	0	0	0
TCGA-A2-A3XY	3	0	0	0	0	0	0	0	0	0	0	0	0	0	0	0	0	0	0	0	0	0	0	0	0	0	0	0	0	0	0	0	0	0	0	0	0	0	0	0	0	0	0	0	0	0	0	0	0
TCGA-A2-A3XZ	0	0	0	0	0	0	0	0	0	0	0	0	0	0	0	0	0	0	0	0	0	0	0	0	0	0	0	0	0	0	0	0	0	0	0	0	0	0	0	0	0	0	0	0	0	0	0	0	0
TCGA-A2-A3Y0	2	0	0	0	1	0	0	0	0	0	0	0	0	1	0	0	0	0	0	0	0	0	0	0	0	0	0	0	0	0	0	0	1	0	1	0	0	0	0	0	0	0	0	0	0	0	0	0	0
TCGA-A2-A4RW	1	0	0	0	0	0	0	0	0	0	0	0	0	0	0	0	0	0	0	0	0	0	0	0	0	0	0	0	0	0	0	0	0	0	0	0	0	0	0	0	0	0	0	0	0	0	0	0	0
TCGA-A2-A4RY	2	0	0	0	0	0	0	0	0	0	0	0	0	0	0	0	0	0	0	0	0	0	0	0	0	0	0	0	0	0	0	0	0	0	0	0	0	0	0	0	0	0	0	0	0	0	0	0	0
TCGA-A2-A4S1	1	0	0	0	0	0	1	0	0	0	0	0	0	1	0	0	0	0	0	0	0	0	0	0	0	0	0	1	0	0	0	0	0	0	0	0	0	0	0	0	0	0	0	0	0	0	0	0	0
TCGA-A2-A4S2	4	0	1	0	0	0	0	0	0	0	0	0	0	0	0	0	0	0	0	0	1	0	0	0	0	0	0	0	0	0	0	0	0	0	0	0	0	0	0	0	0	0	0	0	1	0	0	0	0
TCGA-A2-A4S3	0	0	0	0	0	0	0	0	0	0	0	0	0	1	0	0	0	0	0	0	0	0	0	0	0	0	0	0	0	0	0	0	0	0	0	0	0	0	0	0	0	0	0	0	0	0	0	0	0
TCGA-A7-A0CD	0	0	0	0	0	0	0	0	0	0	0	0	0	0	0	0	0	0	0	0	0	0	0	0	0	0	0	0	0	0	0	0	0	0	0	0	0	0	0	0	0	0	0	0	0	0	0	0	0
TCGA-A7-A0CE	3	0	0	0	0	0	0	0	0	0	0	0	0	1	0	0	0	0	0	0	0	0	0	0	0	0	0	0	0	0	0	0	0	0	0	0	0	0	0	0	0	0	0	0	0	1	0	0	0
TCGA-A7-A0CG	3	0	0	0	0	0	0	0	0	0	0	0	0	0	0	0	0	0	0	0	0	0	0	0	0	0	0	0	0	0	0	0	0	0	0	0	0	0	0	0	0	0	0	0	1	0	0	0	0
TCGA-A7-A0CH	1	0	1	0	0	0	0	0	0	0	0	0	0	0	0	0	0	0	0	0	0	0	0	0	0	0	0	0	0	0	0	0	0	0	0	0	0	0	0	0	0	0	0	0	1	0	0	0	0
TCGA-A7-A0CJ	0	0	0	0	0	0	0	0	0	0	0	0	0	1	0	0	0	0	0	0	0	0	0	0	0	0	0	0	0	0	0	0	0	0	0	0	0	0	0	0	0	0	0	0	1	0	0	0	0
TCGA-A7-A0D9	2	0	0	0	0	0	0	0	0	0	0	0	0	0	0	0	0	0	0	0	0	0	0	0	0	0	0	0	0	0	0	0	0	0	0	0	0	0	0	0	0	0	0	0	1	0	0	0	0
TCGA-A7-A0DA	3	0	0	0	0	0	0	0	0	0	0	0	0	1	0	0	0	0	0	0	0	0	0	0	0	0	0	0	0	0	0	0	0	0	0	0	0	0	0	0	0	0	0	0	0	0	1	0	0
TCGA-A7-A0DB	0	0	0	0	0	0	0	0	0	0	0	0	0	0	0	0	0	0	0	0	0	0	0	0	0	0	0	0	0	0	0	0	1	0	0	0	0	0	0	0	0	0	0	0	1	0	0	0	0
TCGA-A7-A0DC	4	0	0	0	0	0	0	0	0	0	0	0	0	0	0	0	0	0	0	0	0	0	0	0	0	0	0	0	0	0	0	0	0	0	0	0	0	0	0	0	0	0	0	0	0	0	0	0	0
TCGA-A7-A13D	3	0	0	0	0	0	0	0	0	0	0	0	0	1	0	0	0	0	0	0	0	0	1	0	0	0	0	0	0	0	0	0	0	0	0	0	0	0	0	0	0	0	0	0	0	0	0	0	0
TCGA-A7-A13E	1	0	0	0	0	0	0	0	0	0	0	0	0	1	0	0	0	0	0	0	0	0	0	0	0	0	0	0	0	0	0	0	0	0	0	0	0	0	0	0	0	0	0	0	0	0	0	0	0
TCGA-A7-A13F	4	0	0	0	0	0	0	0	0	0	0	0	0	0	0	0	0	0	0	0	0	0	0	0	0	0	0	0	0	0	0	0	0	0	0	0	0	0	0	0	0	0	0	0	0	0	0	0	0
TCGA-A7-A13G	0	0	0	0	0	0	0	0	0	0	0	0	0	0	0	0	0	0	0	0	0	0	0	0	0	0	0	0	0	0	0	0	0	0	0	0	0	0	0	0	0	0	0	0	1	0	0	0	0
TCGA-A7-A26E	4	0	0	0	0	0	0	0	0	0	0	0	0	0	0	0	0	0	0	0	0	0	0	0	0	1	0	0	0	0	0	0	0	0	0	0	0	0	0	0	0	0	0	0	1	0	0	0	0
TCGA-A7-A26F	1	0	0	0	0	0	0	0	0	0	0	0	0	1	0	0	0	0	0	0	0	0	0	0	1	0	0	0	0	0	0	1	0	0	0	0	0	0	0	0	0	0	0	0	0	0	0	0	0
TCGA-A7-A26G	3	0	0	0	0	0	0	0	0	0	0	0	0	1	0	0	0	0	0	0	0	0	0	0	1	0	0	0	0	0	0	0	0	0	0	0	0	0	0	0	0	0	0	0	0	0	0	0	0
TCGA-A7-A26I	2	0	0	0	0	0	0	0	0	0	0	0	0	1	0	0	0	0	0	0	0	0	0	0	0	0	0	0	0	0	0	0	0	0	0	0	0	0	0	0	0	0	0	0	0	0	0	0	0
TCGA-A7-A26J	0	0	0	0	0	0	0	0	0	0	0	0	0	0	0	0	0	0	0	0	0	0	0	0	0	0	0	0	0	0	0	0	0	0	0	0	0	0	0	0	0	0	0	0	0	0	0	0	0
TCGA-A7-A2KD	4	0	0	0	0	0	0	0	0	0	0	0	0	1	0	0	0	0	0	0	0	0	0	0	0	0	0	0	0	0	0	0	0	0	0	0	0	0	0	0	0	0	0	0	0	0	0	0	0
TCGA-A7-A3IZ	3	0	0	0	0	0	0	0	0	0	0	0	0	0	0	0	0	0	0	0	0	0	0	0	0	0	0	0	0	0	0	0	0	0	0	0	0	0	0	0	0	0	0	0	0	0	0	0	0
TCGA-A7-A3J0	3	0	0	0	0	0	0	0	0	0	0	0	0	0	0	0	0	0	0	0	0	0	0	0	0	0	0	0	0	0	0	0	0	0	0	0	0	0	0	0	0	0	0	0	0	0	0	0	0
TCGA-A7-A3J1	2	0	0	0	0	0	0	0	0	0	0	0	0	0	0	0	0	0	0	0	0	0	0	0	0	0	0	0	0	0	0	0	0	0	0	0	0	0	0	0	0	0	0	0	0	0	0	0	0
TCGA-A7-A3RF	0	0	0	0	0	0	0	0	0	0	0	0	0	0	0	0	0	0	0	1	0	0	0	0	0	0	0	0	1	0	0	0	0	0	0	0	0	0	0	0	0	0	0	0	0	0	0	0	0
TCGA-A7-A425	3	0	0	0	0	0	0	0	0	0	0	0	0	0	0	0	0	0	0	0	1	0	0	0	0	0	0	0	0	0	0	0	0	0	0	0	0	0	0	0	0	0	0	0	0	0	0	0	0
TCGA-A7-A426	2	0	0	0	0	0	0	0	0	0	0	0	0	0	0	0	0	0	0	0	0	0	0	0	0	0	0	0	0	0	0	0	0	0	0	0	0	0	0	0	0	0	0	0	0	0	0	0	0
TCGA-A7-A4SA	1	0	0	0	0	0	0	0	0	0	0	0	0	0	0	0	0	0	0	0	0	0	0	0	0	0	0	0	0	0	0	0	0	0	0	0	0	0	0	0	0	0	0	0	0	0	0	0	0
TCGA-A7-A4SB	4	0	0	0	0	0	0	0	0	0	0	0	0	0	0	0	0	0	0	0	0	0	0	0	0	0	0	0	0	0	0	0	0	0	0	0	0	0	0	0	0	0	0	0	0	0	0	0	0
TCGA-A7-A4SC	0	0	0	0	0	0	0	1	0	0	0	0	0	0	0	0	0	0	0	0	1	0	0	0	1	0	0	0	0	1	0	0	0	0	0	0	0	0	0	0	0	0	0	0	0	0	0	0	0
TCGA-A7-A4SD	0	0	0	0	0	0	1	0	0	0	0	0	0	1	0	0	0	0	0	0	0	0	0	0	0	0	0	0	1	0	0	0	0	0	0	0	0	0	0	0	0	0	0	0	0	0	0	0	0
TCGA-A7-A4SE	4	0	0	0	0	0	1	0	0	0	0	0	0	1	0	0	0	0	0	0	0	0	0	0	0	0	0	0	0	0	0	0	0	0	0	0	0	0	0	0	0	0	0	0	0	0	0	0	0
TCGA-A7-A4SF	1	0	0	0	0	0	0	0	0	0	0	0	0	0	0	0	0	0	0	0	0	0	0	0	0	0	0	0	0	0	0	0	0	0	0	0	0	0	0	0	0	0	0	0	0	0	0	0	0
TCGA-A7-A56D	2	0	0	0	0	0	0	0	0	0	0	0	0	1	0	0	0	0	0	0	0	0	0	0	0	0	0	0	0	0	0	1	0	0	0	0	0	0	0	0	0	0	0	0	0	0	0	0	0
TCGA-A7-A5ZV	3	0	0	0	0	0	0	0	0	1	0	0	0	1	0	0	0	0	0	0	0	0	0	0	0	0	0	0	0	0	0	0	0	0	0	0	0	0	0	0	0	0	0	0	0	0	0	0	0
TCGA-A7-A5ZW	1	0	0	0	0	0	0	0	0	0	0	0	0	0	0	0	0	0	0	0	0	0	0	0	0	0	0	0	1	0	0	0	1	0	0	0	0	0	0	0	0	0	0	0	1	0	0	0	0
TCGA-A7-A5ZX	2	0	1	0	0	0	0	0	0	0	0	0	0	0	1	0	0	0	0	0	1	0	0	0	0	0	0	0	0	0	0	0	0	0	0	0	0	0	0	0	0	0	0	0	1	0	0	0	0
TCGA-A7-A6VV	4	0	0	0	0	0	0	0	0	0	0	0	0	1	0	0	0	0	1	0	0	0	1	0	0	0	0	0	1	0	0	0	0	0	0	0	0	0	0	0	0	0	0	0	0	0	0	0	0
TCGA-A7-A6VX	4	0	0	0	0	0	0	0	0	0	0	0	0	1	0	0	0	0	0	0	0	0	1	0	0	0	0	0	1	0	0	0	0	0	0	1	0	0	0	0	0	0	0	0	1	0	0	0	0
TCGA-A7-A6VY	0	0	0	0	0	0	0	1	0	0	0	0	0	1	0	0	0	0	0	0	0	0	0	0	0	0	0	1	0	0	0	0	0	0	0	0	0	0	0	0	0	0	0	0	0	0	0	0	0
TCGA-A8-A06N	0	0	0	0	0	0	0	0	0	0	0	0	0	0	0	0	0	0	0	0	0	0	0	0	0	0	0	0	0	0	0	0	0	0	0	0	0	0	0	0	0	0	0	0	0	0	1	0	0
TCGA-A8-A06O	4	0	1	0	0	0	0	0	0	0	0	0	0	1	0	0	0	0	0	0	0	0	0	0	1	0	0	0	0	0	0	0	0	0	0	0	0	0	0	0	0	0	0	0	0	0	0	0	0
TCGA-A8-A06P	0	0	0	0	0	0	0	0	0	0	0	0	0	0	0	0	0	0	0	0	0	0	0	0	0	0	0	0	1	0	0	0	1	0	0	0	0	0	0	0	0	0	0	0	1	0	0	0	0
TCGA-A8-A06Q	4	0	0	0	0	0	0	0	0	1	0	0	0	1	0	0	0	0	0	0	0	0	0	0	0	0	0	0	0	0	0	0	0	0	0	0	0	0	0	0	0	0	0	0	1	0	0	0	0
TCGA-A8-A06R	1	0	0	0	0	0	0	0	0	0	1	0	0	0	0	0	0	0	0	0	0	0	0	0	1	0	0	0	0	0	0	0	0	0	0	0	0	0	0	0	0	0	0	0	1	0	0	0	0
TCGA-A8-A06T	3	0	0	0	0	0	0	0	0	0	0	0	0	0	0	0	0	0	0	0	0	1	0	0	0	0	0	0	0	0	0	0	0	0	0	0	0	0	0	0	0	0	0	0	0	0	0	0	0
TCGA-A8-A06U	1	0	0	0	0	0	0	0	0	0	1	0	0	1	0	0	0	0	0	0	0	0	0	0	0	0	0	0	0	0	0	0	0	0	0	0	0	0	1	0	0	0	0	0	1	0	0	0	0
TCGA-A8-A06Y	0	0	0	0	0	0	0	0	0	0	0	0	0	0	0	0	0	0	0	0	0	1	0	0	0	0	0	0	0	0	0	0	0	0	0	0	0	0	0	0	0	0	0	0	0	0	0	0	1
TCGA-A8-A06Z	2	0	0	0	0	0	0	0	0	1	0	0	0	1	0	0	0	0	0	0	0	0	0	0	0	0	0	0	0	0	0	0	0	0	0	0	0	0	0	0	0	0	0	0	0	0	0	0	0
TCGA-A8-A075	3	0	0	0	0	0	0	0	0	1	0	0	0	1	0	0	0	0	0	0	0	0	0	1	0	0	0	0	0	0	0	0	0	0	0	0	1	0	0	0	0	0	0	0	1	0	0	0	0
TCGA-A8-A076	0	0	0	0	0	0	0	0	0	0	0	0	0	0	0	0	0	0	0	0	0	0	0	0	0	0	0	0	0	0	0	0	0	0	0	0	0	0	0	0	1	0	1	0	0	0	0	0	0
TCGA-A8-A079	4	0	0	0	0	0	0	0	0	0	0	0	0	1	0	0	0	0	0	0	0	1	0	0	0	0	0	0	0	0	0	0	0	0	0	0	0	0	0	0	0	0	0	0	0	0	0	1	0
TCGA-A8-A07B	1	0	0	0	0	0	0	0	0	0	0	0	0	1	0	0	0	0	1	0	1	0	0	0	0	0	0	0	0	0	0	0	0	0	0	0	0	0	0	0	0	0	0	0	1	0	0	0	0
TCGA-A8-A07C	3	0	0	0	0	0	0	0	0	0	0	0	0	1	0	0	0	0	1	0	0	0	0	0	0	0	0	0	0	0	0	0	0	0	0	0	0	0	0	0	0	0	0	0	0	0	0	0	0
TCGA-A8-A07E	1	0	0	0	0	0	1	0	0	0	0	0	0	0	0	0	0	0	0	0	0	0	0	0	0	0	0	0	1	0	0	0	0	0	0	0	0	0	0	0	1	0	0	0	1	0	0	0	0
TCGA-A8-A07J	2	0	0	0	0	0	0	0	0	0	0	0	0	0	0	0	0	0	0	0	0	0	0	0	0	0	0	0	0	0	0	0	0	0	0	0	0	0	0	0	0	0	0	0	1	0	1	0	0
TCGA-A8-A07L	2	0	0	0	0	0	0	0	0	0	0	1	0	0	0	0	0	1	0	0	0	0	0	1	0	0	1	0	0	0	0	0	0	0	0	0	0	0	0	0	0	0	0	0	0	0	0	0	0
TCGA-A8-A07O	4	0	0	0	0	0	0	0	0	0	0	0	0	1	0	0	0	0	1	0	0	0	0	0	0	0	0	0	0	0	0	0	0	0	0	0	0	0	0	0	1	0	0	0	0	0	0	0	0
TCGA-A8-A07P	1	0	0	0	0	0	0	0	0	0	0	0	0	0	0	0	0	0	0	0	0	0	0	0	0	0	0	0	0	0	0	0	0	0	1	0	0	0	0	0	1	0	0	0	0	0	0	0	0
TCGA-A8-A07R	1	0	0	0	0	0	0	0	0	0	0	0	0	0	0	0	0	0	0	0	0	0	0	0	0	0	0	0	0	0	0	0	0	0	0	0	0	0	0	0	0	0	0	0	0	0	0	0	0
TCGA-A8-A07U	2	0	0	0	0	0	0	0	0	0	0	0	0	1	0	0	0	0	0	0	0	0	0	0	0	0	0	0	0	0	0	0	0	0	0	0	0	0	0	0	0	0	0	0	0	0	0	0	0
TCGA-A8-A07W	0	0	0	0	0	0	0	0	0	0	0	0	0	1	0	0	0	0	0	0	0	0	0	0	0	0	0	0	0	0	0	0	0	0	0	0	0	0	0	0	0	0	0	0	0	0	0	0	0
TCGA-A8-A07Z	3	0	0	0	0	0	0	0	0	0	0	0	0	0	0	0	0	0	0	0	0	0	0	0	0	0	0	0	1	0	0	0	0	0	0	0	0	0	0	1	0	0	0	0	1	0	0	0	0
TCGA-A8-A081	0	0	0	0	0	0	0	0	0	0	0	0	0	1	0	0	0	0	0	0	0	0	0	0	0	0	0	0	0	0	0	0	0	0	0	0	0	0	0	0	0	0	0	0	1	0	0	0	0
TCGA-A8-A082	2	1	0	0	0	0	0	0	0	0	0	0	0	0	0	0	0	0	0	0	0	0	0	0	0	0	0	0	0	0	0	0	1	0	0	0	0	0	0	0	0	0	0	0	0	0	0	0	0
TCGA-A8-A083	1	0	0	0	0	0	0	0	0	0	0	0	0	0	0	0	0	0	0	0	0	1	0	0	0	0	1	1	0	0	0	0	0	0	0	0	0	0	0	0	0	0	0	0	0	0	0	0	0
TCGA-A8-A086	0	0	0	0	0	0	0	0	0	0	0	0	0	0	0	0	0	0	0	0	0	0	0	0	0	0	0	0	0	0	0	0	1	0	0	0	0	0	0	0	0	0	0	0	0	0	0	0	0
TCGA-A8-A08A	3	1	0	0	0	0	0	0	0	0	0	0	0	0	0	0	0	0	0	0	0	0	0	0	0	0	1	0	0	0	0	0	0	0	0	0	0	0	0	0	0	0	0	0	0	0	0	0	0
TCGA-A8-A08G	1	0	0	0	0	0	0	0	0	0	0	0	0	0	0	0	0	0	0	0	0	1	0	0	0	0	0	0	0	0	0	0	0	0	0	0	0	0	0	0	0	0	0	0	0	0	0	0	0
TCGA-A8-A08H	4	0	0	0	0	0	0	0	0	0	0	0	0	0	0	0	0	0	0	0	0	0	0	0	0	0	0	0	0	0	0	0	0	0	0	1	0	0	0	0	0	0	0	0	0	0	0	0	0
TCGA-A8-A08I	0	0	0	0	0	0	0	0	0	0	0	0	0	1	0	0	0	0	0	0	0	0	0	0	0	0	0	0	0	0	0	0	0	0	0	0	0	0	0	0	0	0	0	0	0	0	0	0	0
TCGA-A8-A08J	3	0	0	0	0	0	0	0	0	0	0	0	0	0	0	0	0	0	0	0	0	1	0	0	0	0	0	0	0	0	0	0	0	0	0	0	0	0	0	0	0	0	0	0	0	0	0	0	0
TCGA-A8-A08O	4	0	0	0	0	0	0	0	0	0	0	0	0	0	0	0	0	0	0	0	0	0	0	0	0	0	0	0	0	0	0	0	0	0	0	0	0	0	0	0	0	0	0	0	1	0	0	0	0
TCGA-A8-A08P	0	0	0	0	0	0	0	0	0	0	0	0	0	1	0	0	0	0	0	0	0	0	0	0	0	0	0	0	1	0	0	0	0	0	0	0	0	0	0	0	0	0	0	0	1	0	1	0	0
TCGA-A8-A08R	1	0	0	0	0	1	0	0	0	0	0	0	0	1	0	0	0	0	0	0	0	0	0	0	0	0	0	0	0	0	0	0	0	0	0	0	0	1	1	0	0	0	0	0	1	0	0	0	0
TCGA-A8-A08T	3	0	0	0	0	0	0	0	0	0	0	0	0	0	0	0	0	0	0	0	0	0	0	0	0	0	0	0	0	0	0	0	0	0	0	0	0	0	0	0	0	1	0	0	1	0	0	0	0
TCGA-A8-A08X	4	0	0	0	0	0	0	0	0	0	0	0	0	1	0	0	0	0	0	0	0	0	0	0	0	0	0	0	0	0	0	0	0	0	0	0	0	0	0	0	0	0	0	0	0	0	0	0	0
TCGA-A8-A08Z	2	0	0	0	0	0	0	0	0	0	0	0	0	0	0	0	0	0	0	0	0	0	0	0	0	1	0	0	0	0	0	0	1	0	0	0	0	0	0	0	0	0	0	0	1	0	0	0	0
TCGA-A8-A090	4	0	0	0	0	0	0	0	0	0	0	0	0	0	0	0	0	0	0	0	0	0	0	0	0	0	0	0	0	0	0	0	1	0	0	0	0	0	0	0	0	0	0	0	0	0	0	0	0
TCGA-A8-A091	0	0	0	0	0	0	0	0	0	0	0	0	0	0	0	0	0	0	0	0	1	0	0	0	0	0	0	0	0	0	0	0	0	0	0	0	0	0	0	0	0	0	0	0	0	0	0	0	0
TCGA-A8-A092	3	0	0	0	0	0	0	0	0	0	0	0	0	1	0	0	0	0	0	0	0	0	0	0	0	0	0	0	0	0	0	0	0	0	0	0	0	0	0	0	0	0	0	0	1	0	0	0	0
TCGA-A8-A093	1	0	0	0	0	1	0	0	0	0	0	0	0	0	0	0	0	0	0	0	0	0	0	0	0	0	0	0	0	0	0	0	0	1	0	0	0	0	0	1	0	0	0	0	1	0	0	0	0
TCGA-A8-A094	1	0	0	0	0	0	0	0	0	0	0	0	0	1	0	0	0	0	0	0	0	0	0	1	0	0	0	0	1	0	0	0	0	0	0	0	0	0	0	0	0	1	0	0	0	0	0	0	0
TCGA-A8-A095	3	0	0	0	0	0	0	0	0	1	0	0	0	0	0	0	1	0	0	1	0	0	0	0	0	0	0	0	0	0	0	0	0	0	0	0	0	0	0	0	0	0	0	0	1	0	0	1	0
TCGA-A8-A096	0	0	0	0	0	0	0	0	0	0	0	0	0	0	0	0	0	0	0	0	0	0	0	0	0	0	0	0	0	0	0	0	0	0	0	0	0	0	0	0	0	1	0	0	1	0	0	0	0
TCGA-A8-A097	4	0	0	0	0	0	0	0	0	0	0	0	0	1	0	0	0	0	0	0	0	0	0	0	0	0	0	0	0	0	0	0	0	0	0	0	0	0	0	0	0	0	0	0	0	0	0	0	0
TCGA-A8-A099	3	0	0	0	0	0	0	0	0	0	0	0	0	0	0	0	0	0	0	0	0	0	1	0	0	0	0	0	0	0	0	0	0	0	0	0	0	0	0	0	0	0	0	0	0	0	0	0	0
TCGA-A8-A09A	4	0	0	0	0	0	0	0	0	0	0	0	0	0	1	0	0	0	0	0	0	0	0	0	0	0	0	0	0	0	0	0	0	0	0	0	0	0	0	0	0	0	0	0	0	0	1	0	0
TCGA-A8-A09B	1	0	0	0	0	0	0	0	0	0	0	0	0	0	0	0	0	0	0	0	0	0	0	0	0	0	0	0	0	0	0	0	1	0	0	0	0	0	0	0	0	0	0	0	1	0	0	0	0
TCGA-A8-A09C	3	0	0	0	0	0	0	0	0	0	0	0	0	0	0	0	0	0	0	0	0	0	0	0	0	0	0	0	0	0	0	0	0	0	0	0	0	0	0	0	0	0	0	0	1	0	0	0	0
TCGA-A8-A09D	3	0	0	0	0	0	0	0	0	0	0	0	0	0	0	0	0	0	0	0	0	0	0	0	0	0	0	0	0	0	0	0	0	0	0	0	0	0	0	0	0	0	0	0	1	0	0	0	0
TCGA-A8-A09G	0	0	0	0	1	0	0	0	0	0	0	0	0	0	0	0	0	0	0	0	0	0	0	0	0	0	0	0	0	0	0	0	0	0	0	0	0	0	0	0	1	0	0	0	0	0	0	1	0
TCGA-A8-A09I	1	0	0	0	0	1	0	0	0	0	0	0	1	0	0	0	0	0	0	0	0	0	0	0	0	0	0	0	0	0	0	0	0	0	0	0	0	1	0	0	0	0	0	0	0	0	0	0	0
TCGA-A8-A09M	3	0	0	0	0	0	0	0	0	0	0	0	0	0	0	0	0	0	0	0	0	0	0	0	0	0	0	0	0	0	0	0	1	0	0	0	0	0	0	0	0	0	0	0	0	0	0	0	0
TCGA-A8-A09Q	3	0	0	0	0	0	0	0	0	1	0	0	0	1	0	0	0	0	0	0	0	0	0	0	0	0	0	0	0	0	0	0	0	0	0	0	0	0	0	0	0	0	0	0	0	0	0	0	0
TCGA-A8-A09R	2	0	1	0	0	0	0	0	0	0	0	0	0	0	0	0	0	0	0	0	0	1	0	0	0	0	0	0	0	0	0	0	0	0	0	0	0	1	0	0	0	0	0	0	0	0	0	0	0
TCGA-A8-A09T	2	0	0	0	0	0	0	0	0	0	0	0	0	0	0	0	0	0	0	0	1	0	0	0	0	0	0	0	0	0	0	0	0	0	0	0	0	0	0	0	0	0	0	0	0	0	0	0	0
TCGA-A8-A09W	0	0	0	0	0	0	0	0	0	0	0	0	0	0	0	0	0	1	0	1	1	0	0	0	0	0	0	0	0	0	0	0	0	0	0	0	0	0	0	0	0	1	0	0	0	0	0	0	0
TCGA-A8-A09X	4	0	0	0	0	0	0	0	0	0	0	0	0	1	0	0	0	0	0	0	1	0	0	0	0	0	0	0	0	0	0	0	0	0	0	0	0	0	0	0	0	0	0	0	0	0	0	0	0
TCGA-A8-A09Z	3	0	0	0	0	0	1	0	0	1	0	0	1	0	1	0	0	0	0	0	1	1	0	0	1	1	0	0	1	0	1	0	0	0	0	1	0	0	0	0	0	0	0	0	0	1	1	0	1
TCGA-A8-A0A1	1	0	0	0	0	0	0	0	0	0	0	0	0	0	0	0	0	0	0	0	1	0	0	0	0	0	0	0	0	0	0	0	0	0	0	0	0	0	0	0	0	0	0	0	1	0	1	0	0
TCGA-A8-A0A2	4	0	0	0	0	1	0	0	0	0	0	0	0	0	0	0	0	0	0	0	1	0	0	0	0	1	0	0	0	0	0	0	0	0	0	0	0	0	0	0	0	0	0	0	0	0	0	0	0
TCGA-A8-A0A9	3	0	0	0	0	0	0	0	0	1	0	0	0	0	0	0	0	0	0	0	1	0	0	0	0	0	0	0	0	0	0	0	0	0	0	0	0	0	0	0	0	0	0	0	1	0	0	0	0
TCGA-A8-A0AB	0	0	0	0	0	0	0	0	0	0	0	0	0	0	0	0	0	0	0	0	1	0	0	0	0	1	0	0	0	0	0	0	0	0	0	0	0	0	0	0	0	0	0	0	0	0	0	0	0
TCGA-A8-A0AD	4	0	0	0	1	0	0	0	1	0	0	0	0	0	0	0	0	0	0	0	0	0	0	0	0	1	0	1	0	0	0	0	0	0	0	0	0	0	0	0	0	0	0	0	0	0	0	0	0
TCGA-AC-A23C	2	0	0	0	0	1	0	0	0	0	0	0	0	1	0	0	0	0	0	0	0	0	0	0	1	0	1	1	0	0	0	0	0	0	0	0	0	0	0	0	0	0	0	0	1	0	0	0	0
TCGA-AC-A23E	2	0	0	0	0	1	0	0	0	0	0	0	0	0	0	0	0	0	0	0	0	0	0	0	0	0	0	0	0	0	0	0	0	0	0	0	0	0	0	1	0	0	0	0	1	0	0	0	0
TCGA-AC-A2B8	1	0	0	0	0	0	0	0	0	0	0	0	0	0	0	0	0	0	0	0	1	0	0	0	0	0	0	0	0	0	0	0	0	0	0	0	1	0	0	0	0	0	0	0	1	0	0	0	0
TCGA-AC-A2BK	0	0	0	0	0	0	0	0	0	0	0	0	0	1	0	0	0	0	0	0	0	0	0	0	0	0	0	0	0	0	0	0	0	0	0	0	0	0	0	0	0	0	1	0	0	0	0	0	0
TCGA-AC-A2BM	4	0	0	0	0	0	0	0	0	0	0	0	0	0	0	0	0	0	0	0	0	0	1	0	0	0	0	0	0	0	0	0	0	0	0	0	0	0	0	0	0	0	0	0	0	0	0	0	0
TCGA-AC-A2FB	2	0	0	0	0	0	0	0	0	0	0	0	0	0	0	0	0	0	0	0	1	0	0	0	0	1	0	0	0	0	0	0	0	0	0	0	0	0	0	0	0	0	0	0	0	0	0	0	0
TCGA-AC-A2FE	2	0	0	0	0	0	0	0	0	0	0	0	0	0	0	0	0	0	0	0	0	0	0	0	0	0	0	0	0	0	0	0	0	0	0	0	0	0	0	0	0	0	0	0	0	0	0	0	0
TCGA-AC-A2FF	1	0	0	0	0	0	0	0	0	0	0	0	0	0	0	0	0	0	0	0	1	0	0	0	1	0	0	0	0	0	0	0	1	0	0	0	0	0	0	0	0	0	0	0	1	0	0	0	0
TCGA-AC-A2FG	4	0	0	0	0	0	0	0	0	0	0	0	0	0	0	0	0	0	0	0	1	0	0	0	0	0	0	0	0	0	0	0	0	0	0	0	0	0	0	0	0	0	0	0	0	0	0	0	0
TCGA-AC-A2FK	3	0	0	0	0	0	0	0	0	0	0	0	0	0	0	0	0	0	0	0	0	0	0	0	0	0	0	0	0	0	0	0	0	0	0	0	0	0	0	0	0	0	0	0	0	0	0	0	0
TCGA-AC-A2FM	1	0	0	0	0	0	0	0	0	0	0	0	0	0	0	0	0	0	0	0	0	0	0	0	0	0	0	0	0	0	0	0	0	0	0	0	0	0	0	0	0	0	0	0	0	0	0	0	0
TCGA-AC-A2FO	0	0	0	0	0	0	0	0	0	0	0	0	0	0	0	0	0	0	0	0	1	0	0	0	0	0	0	0	0	0	0	0	0	0	0	0	0	0	0	0	0	0	0	0	1	0	0	0	0
TCGA-AC-A2QH	3	0	0	0	0	0	0	0	0	0	0	0	0	1	0	0	0	0	0	0	0	0	0	0	0	0	0	0	0	0	0	0	0	0	0	0	0	0	0	0	0	0	1	0	0	0	0	0	0
TCGA-AC-A2QJ	4	0	0	0	0	0	0	0	0	0	0	0	0	0	0	0	0	0	0	0	0	0	0	0	0	0	0	0	0	0	0	0	0	0	0	0	0	0	0	0	0	0	0	0	0	0	0	0	0
TCGA-AC-A3EH	2	0	0	0	0	0	0	0	0	0	0	0	0	0	0	0	0	0	0	0	0	0	0	0	0	0	0	0	0	0	0	0	0	0	0	0	0	0	0	0	0	0	0	0	0	0	0	0	0
TCGA-AC-A3HN	4	0	0	0	0	0	0	0	0	0	0	0	0	0	0	0	0	0	0	0	0	0	0	0	0	0	0	0	0	0	0	1	0	0	0	0	0	0	0	0	0	0	0	0	0	0	0	0	0
TCGA-AC-A3OD	3	0	0	0	0	0	0	0	0	0	0	0	0	1	0	0	0	0	0	0	1	0	0	0	0	0	0	0	0	0	0	0	0	0	0	0	0	0	0	0	0	0	0	0	1	0	0	0	0
TCGA-AC-A3QP	1	0	0	0	0	0	0	0	0	0	0	0	0	0	0	0	0	0	0	0	0	0	0	0	0	0	0	0	0	0	0	0	0	0	0	0	0	0	0	0	0	0	0	0	0	0	0	0	0
TCGA-AC-A3QQ	3	0	0	0	0	0	0	0	0	0	0	0	0	0	0	0	0	0	0	0	1	0	0	0	0	0	0	0	0	0	0	0	0	0	0	0	0	0	0	0	0	1	0	0	0	0	0	0	0
TCGA-AC-A3TM	2	0	0	0	0	0	0	0	0	0	0	0	0	0	0	0	0	0	0	0	0	0	0	0	0	0	0	0	0	0	0	0	0	0	0	0	0	0	0	0	0	0	0	0	0	0	0	0	0
TCGA-AC-A3TN	3	0	0	0	0	0	0	0	0	0	0	0	0	0	0	0	0	0	0	0	0	0	0	0	0	0	0	0	0	0	0	0	0	0	0	0	0	0	0	0	0	0	0	0	0	0	0	0	0
TCGA-AC-A3W5	0	0	0	0	0	0	0	0	0	0	0	0	0	0	0	0	0	0	0	0	0	0	0	0	0	0	0	0	0	0	0	0	0	0	0	0	0	0	0	0	0	0	0	0	0	0	0	0	0
TCGA-AC-A3W7	2	0	0	0	0	0	0	0	0	0	0	0	0	0	0	0	0	0	0	0	0	0	0	0	0	0	0	0	0	0	0	0	0	0	0	0	0	0	0	0	0	0	0	0	0	0	0	0	0
TCGA-AC-A3YI	3	0	0	0	0	0	0	0	0	0	0	0	0	0	0	0	0	0	0	0	1	0	0	0	0	0	0	0	0	0	0	0	0	0	0	0	0	0	0	0	0	0	0	0	0	0	0	0	0
TCGA-AC-A3YJ	0	0	0	0	0	0	0	0	0	0	0	0	0	0	0	0	0	0	0	0	0	0	0	0	1	0	0	0	0	0	0	0	0	0	0	0	0	0	0	0	0	0	0	0	1	0	0	0	0
TCGA-AC-A4ZE	4	1	0	0	0	0	1	0	0	0	0	0	0	0	0	0	0	0	0	0	1	0	0	0	0	0	0	0	0	0	0	0	0	0	0	0	0	0	0	0	0	0	0	0	0	0	0	0	0
TCGA-AC-A5EH	0	0	0	0	0	0	0	0	0	0	0	0	0	1	0	0	0	0	0	0	0	1	0	0	0	1	0	1	1	0	0	0	0	0	0	0	0	0	0	0	0	0	0	0	1	0	0	1	0
TCGA-AC-A5XS	1	0	0	0	0	0	1	0	0	0	1	0	0	0	0	0	1	0	0	0	1	0	1	0	0	0	0	0	0	0	0	0	0	0	0	0	0	0	1	0	0	0	0	1	1	0	0	0	0
TCGA-AC-A5XU	3	0	0	0	0	0	0	0	0	0	0	0	0	1	0	0	0	0	0	0	0	0	0	0	0	0	1	0	0	0	0	0	0	0	0	0	0	0	0	0	0	0	0	0	0	0	0	0	0
TCGA-AC-A62V	2	0	0	0	0	0	0	0	0	0	0	0	0	0	0	0	0	0	0	0	0	1	0	0	0	0	0	0	0	0	0	0	0	0	0	0	0	0	0	0	0	0	0	0	0	0	0	0	0
TCGA-AC-A62X	1	0	0	0	0	0	0	0	0	0	0	0	0	1	0	0	0	0	0	0	0	0	0	0	0	0	0	0	0	0	0	0	0	0	0	0	0	0	0	0	0	0	0	0	0	0	0	0	0
TCGA-AC-A62Y	3	0	0	0	0	0	0	0	0	0	0	0	0	0	0	0	0	0	0	0	0	0	1	1	1	0	0	0	0	0	0	0	0	0	0	0	0	0	0	0	0	0	0	0	0	0	0	0	0
TCGA-AC-A6IV	2	0	0	0	0	0	0	0	0	0	0	0	0	0	0	0	0	0	0	0	1	1	0	0	0	0	0	0	0	0	0	0	0	0	0	0	0	0	0	0	0	0	0	0	0	0	0	0	0
TCGA-AC-A6IW	2	0	0	0	0	0	0	0	0	0	0	0	0	1	0	0	0	0	0	0	0	0	0	0	0	0	0	0	0	0	0	0	0	0	0	0	0	1	0	0	0	0	0	0	0	0	0	0	0
TCGA-AC-A6NO	3	0	0	0	0	0	0	0	0	0	0	0	0	0	0	0	0	0	0	0	0	1	0	0	0	1	0	0	0	0	0	0	0	0	0	0	0	0	0	0	0	0	0	0	1	0	0	0	0
TCGA-AC-A7VB	3	0	0	0	0	0	0	0	0	0	0	0	0	0	0	0	0	0	0	0	0	0	0	0	0	0	0	0	0	0	0	0	0	0	0	0	0	0	0	0	0	0	0	0	0	0	0	0	0
TCGA-AC-A7VC	1	0	0	0	0	0	0	0	0	0	0	0	0	1	0	0	0	0	0	1	0	0	0	0	0	0	1	0	0	0	0	0	0	0	0	0	0	0	0	0	0	0	1	0	0	0	0	0	0
TCGA-AC-A8OP	3	0	0	0	0	1	0	0	0	0	0	0	0	0	0	0	0	0	0	0	0	1	0	0	0	0	0	0	1	0	0	0	0	0	0	0	0	0	0	0	0	0	0	0	0	0	1	0	0
TCGA-AC-A8OQ	1	0	0	0	0	0	0	0	0	0	0	0	0	1	0	0	0	0	0	0	0	0	0	0	0	0	0	0	0	0	0	0	0	1	0	0	0	0	0	0	0	0	0	0	0	0	0	0	0
TCGA-AC-A8OR	4	0	0	0	0	0	0	0	0	0	0	0	0	0	0	0	0	0	0	0	0	0	0	0	0	0	0	0	0	0	0	0	0	0	0	0	0	0	0	0	0	0	0	0	0	0	0	0	0
TCGA-AC-A8OS	0	0	0	0	0	0	0	0	0	0	0	0	0	0	0	0	0	0	0	0	1	0	0	0	0	0	0	0	0	0	0	0	0	0	0	0	0	0	0	1	0	0	0	0	1	0	0	0	0
TCGA-AN-A03Y	3	0	0	0	0	0	0	0	0	0	0	0	0	0	0	0	0	0	1	0	1	0	0	0	0	0	0	0	0	0	0	0	0	0	0	0	0	0	0	0	0	0	0	0	1	0	0	0	0
TCGA-AN-A041	1	0	0	0	0	0	0	0	0	0	0	0	0	0	0	0	0	0	0	0	0	1	0	0	0	0	0	0	0	0	0	0	0	0	0	0	0	0	0	0	0	0	0	0	0	0	0	0	0
TCGA-AN-A0AJ	4	0	0	0	0	0	0	0	0	0	0	1	0	1	0	0	0	0	0	0	0	0	0	0	0	0	0	0	0	0	0	0	0	0	0	0	0	0	0	0	0	0	0	0	1	0	0	0	0
TCGA-AN-A0AK	0	0	0	0	0	1	0	1	0	0	0	1	1	0	1	0	0	0	0	0	0	1	0	0	1	0	0	0	0	0	0	0	0	1	0	0	0	0	0	0	0	0	1	0	1	0	0	0	0
TCGA-AN-A0AL	0	0	0	0	0	0	0	0	0	0	0	0	0	1	0	0	0	0	0	0	0	0	0	0	0	0	0	0	0	0	0	0	0	0	0	0	0	0	0	0	0	0	0	0	0	0	0	0	0
TCGA-AN-A0AM	4	0	0	0	0	0	0	0	0	0	0	0	0	0	0	0	0	0	0	0	0	1	0	0	0	0	0	0	0	0	0	0	0	0	0	0	0	0	0	0	0	0	0	0	0	0	0	0	0
TCGA-AN-A0AR	0	0	0	0	0	0	0	0	0	0	0	0	0	1	0	0	0	0	0	0	0	0	0	0	0	0	0	0	0	0	0	0	0	0	0	0	0	0	0	0	0	0	0	0	0	0	0	0	0
TCGA-AN-A0AS	4	0	0	0	0	0	0	0	0	0	0	0	0	1	0	0	0	0	0	0	0	0	0	0	0	0	0	0	0	0	0	0	1	0	0	0	0	0	0	0	0	0	0	1	0	0	0	0	0
TCGA-AN-A0FD	0	0	0	0	0	0	0	0	0	0	0	0	0	0	0	0	0	0	0	0	0	1	0	0	0	0	0	0	0	0	0	0	0	0	0	0	0	0	0	0	0	0	0	0	0	0	0	0	0
TCGA-AN-A0FF	1	0	0	0	0	0	0	0	0	0	0	0	0	0	0	0	0	0	0	0	0	0	0	0	0	0	0	0	0	0	0	0	0	0	0	0	0	0	0	0	0	0	0	0	1	0	0	0	0
TCGA-AN-A0FJ	0	0	0	0	0	0	0	0	0	0	0	0	0	1	0	0	0	0	0	0	0	0	1	0	0	0	0	0	0	0	0	0	0	0	0	0	0	0	0	0	0	0	0	0	0	0	0	0	0
TCGA-AN-A0FK	3	0	0	0	0	0	0	0	0	0	0	0	0	0	0	0	0	0	0	0	0	0	0	0	0	0	0	0	0	0	0	0	0	0	0	0	0	0	0	0	0	0	0	0	0	0	0	0	0
TCGA-AN-A0FL	4	0	0	0	0	0	0	0	0	0	0	0	0	1	0	0	0	0	0	0	0	0	0	0	0	0	0	0	0	0	0	0	0	0	0	0	0	0	0	0	0	0	0	0	0	0	0	0	0
TCGA-AN-A0FN	2	0	0	0	0	0	0	0	0	0	0	0	0	0	0	0	0	0	0	0	1	0	0	0	0	0	0	0	1	0	0	0	0	0	0	0	0	0	0	0	0	0	0	0	0	0	0	0	0
TCGA-AN-A0FS	0	0	0	0	0	0	0	0	1	0	0	0	0	0	0	0	0	0	0	0	0	0	0	0	0	0	0	0	0	0	0	0	0	0	0	0	0	0	0	0	0	0	0	0	1	0	0	0	0
TCGA-AN-A0FT	0	0	0	0	0	0	0	0	0	0	0	0	0	1	0	0	0	0	0	0	0	0	0	0	0	0	0	0	0	0	0	0	0	0	0	0	0	0	0	0	0	0	0	0	0	0	0	0	0
TCGA-AN-A0FV	2	0	0	0	0	0	0	0	0	0	0	0	0	1	0	0	0	0	0	0	0	0	0	0	0	0	0	0	0	0	0	0	0	0	0	0	0	0	0	0	0	0	0	0	0	1	0	0	0
TCGA-AN-A0FW	2	0	0	0	0	0	0	0	0	0	1	0	0	0	0	0	0	0	0	0	0	0	0	0	0	0	0	0	1	0	0	0	0	0	1	0	0	0	0	0	0	0	0	0	0	0	0	0	0
TCGA-AN-A0FX	1	0	0	0	1	0	0	0	0	0	0	0	0	1	0	0	0	0	0	0	0	0	0	0	0	0	0	0	0	0	1	0	0	0	0	0	0	0	0	0	0	0	0	0	0	0	0	0	0
TCGA-AN-A0FY	3	0	0	0	0	0	0	0	0	0	0	0	0	1	0	0	0	0	0	1	0	0	0	0	0	0	0	0	0	0	0	0	0	0	0	0	0	0	0	0	0	0	0	0	0	0	0	0	0
TCGA-AN-A0FZ	0	0	0	0	0	0	0	0	0	0	0	0	0	0	0	0	0	0	0	0	0	1	0	0	0	0	0	0	0	0	0	0	0	0	0	0	0	0	0	0	0	0	0	0	0	0	0	0	0
TCGA-AN-A0G0	2	0	0	0	0	0	0	0	0	0	0	0	0	1	0	0	0	0	0	0	0	0	0	0	0	0	0	0	0	0	0	0	0	0	0	0	0	0	0	0	0	0	0	0	0	0	0	0	0
TCGA-AN-A0XL	3	0	0	0	0	0	0	0	0	0	0	0	0	0	0	0	0	0	0	0	0	0	0	0	0	0	0	0	0	0	0	0	0	1	0	1	0	0	0	0	0	0	0	0	1	0	0	0	0
TCGA-AN-A0XN	4	0	0	0	0	0	0	0	0	0	0	1	0	1	0	0	0	0	0	0	0	0	0	0	0	0	0	0	0	0	0	0	0	0	0	0	0	0	0	0	0	0	0	1	0	0	0	0	0
TCGA-AN-A0XO	0	0	0	0	0	0	0	0	0	0	0	0	0	0	0	0	0	0	1	0	0	0	0	0	0	0	0	0	0	0	0	0	0	0	0	0	1	0	0	0	0	0	0	0	1	0	0	0	0
TCGA-AN-A0XP	4	0	0	0	0	0	0	0	0	0	0	0	0	0	0	0	0	0	0	0	0	0	0	0	0	0	0	0	1	0	0	0	0	0	0	0	0	0	0	0	0	0	0	0	1	1	0	0	0
TCGA-AN-A0XS	1	0	0	0	0	0	0	0	0	0	0	0	0	0	0	0	0	0	0	0	0	0	0	0	0	0	0	0	0	0	0	0	1	0	0	0	0	0	0	0	0	0	0	0	1	0	0	0	0
TCGA-AN-A0XT	1	0	0	0	0	0	0	0	0	0	0	0	0	1	0	0	0	0	0	0	0	0	0	0	0	0	0	0	0	0	0	0	0	0	0	0	0	0	0	0	0	0	0	0	0	0	0	0	0
TCGA-AO-A03L	2	0	0	0	0	0	0	0	0	0	0	0	0	1	0	0	0	0	0	0	0	0	0	0	0	0	0	0	0	0	0	0	0	0	0	0	0	0	0	0	0	0	0	0	1	0	0	0	0
TCGA-AO-A03M	3	0	0	0	0	0	0	0	0	1	1	0	0	0	0	0	0	0	0	0	0	0	0	0	0	0	0	0	0	0	0	0	0	0	1	0	0	0	0	0	0	0	1	0	1	1	0	0	0
TCGA-AO-A03N	0	0	0	0	0	0	0	1	0	0	0	0	0	1	0	0	0	0	0	0	0	0	0	0	0	0	0	0	0	0	0	0	0	0	0	0	0	0	0	0	0	0	0	0	1	0	0	0	0
TCGA-AO-A03O	3	0	0	0	0	0	0	0	0	0	0	0	0	1	0	0	0	0	0	0	0	0	0	1	0	1	0	0	0	0	0	0	0	0	0	0	0	0	0	0	0	0	0	0	1	0	0	0	0
TCGA-AO-A03P	0	0	0	0	0	0	0	0	0	0	0	0	0	0	0	0	0	0	0	0	0	1	0	0	0	0	0	0	0	0	0	0	0	0	0	0	0	0	0	0	0	0	0	0	0	0	0	0	0
TCGA-AO-A03R	2	0	0	0	0	0	0	0	0	0	0	0	0	1	0	0	0	0	0	0	0	0	0	0	0	0	0	0	0	0	0	0	0	0	0	0	0	0	0	0	0	0	0	0	0	0	0	0	0
TCGA-AO-A03T	2	0	0	0	0	0	0	1	0	0	0	0	0	0	0	0	1	0	0	0	0	0	0	0	0	0	0	0	0	0	0	0	0	0	0	0	0	0	0	1	0	0	0	0	0	0	0	0	0
TCGA-AO-A03U	1	0	0	0	0	0	0	0	0	0	0	0	0	0	0	0	0	0	0	0	0	0	0	0	0	0	0	0	0	0	0	0	0	0	0	0	0	0	0	0	0	0	0	0	0	0	0	0	0
TCGA-AO-A03V	4	0	0	0	0	0	0	0	0	0	0	0	0	1	0	0	0	0	0	0	0	0	0	0	0	0	0	0	0	0	0	0	0	0	0	0	0	0	0	0	0	0	0	0	0	0	0	0	0
TCGA-AO-A0J2	4	0	0	0	0	0	0	0	0	0	0	0	0	1	0	0	0	1	0	0	0	0	0	0	0	0	0	0	0	0	0	0	0	0	0	0	0	0	0	0	0	0	0	0	0	0	0	0	0
TCGA-AO-A0J3	0	0	0	0	0	0	0	0	0	0	0	0	0	0	0	0	0	0	0	0	0	1	0	0	0	0	0	0	0	0	0	0	0	0	1	0	0	0	1	0	0	0	0	0	0	0	0	0	0
TCGA-AO-A0J5	4	0	0	0	0	0	0	0	0	0	0	0	0	0	0	0	0	0	1	0	0	1	0	0	0	0	0	0	0	0	0	0	0	0	0	0	0	0	0	0	0	0	0	0	1	0	0	0	0
TCGA-AO-A0J6	1	0	0	0	0	0	0	0	0	0	0	0	0	1	0	0	0	0	0	0	0	0	0	0	0	0	0	0	0	0	0	0	0	0	0	0	0	0	0	0	0	0	0	0	0	0	0	0	0
TCGA-AO-A0J7	3	0	0	0	0	0	0	0	0	0	0	0	0	0	0	0	0	0	0	0	0	0	0	0	0	0	0	0	0	0	0	0	1	0	0	0	0	0	0	0	0	0	0	0	1	0	0	0	0
TCGA-AO-A0J8	2	0	0	0	0	0	0	0	0	0	0	0	0	0	0	0	0	0	0	0	1	0	0	0	0	1	0	0	0	0	0	0	0	0	0	0	0	0	0	0	0	0	0	0	0	0	0	0	0
TCGA-AO-A0J9	2	0	0	0	0	0	0	0	0	1	0	0	0	0	0	0	0	0	0	0	1	0	1	0	0	0	0	0	0	0	0	0	0	0	0	0	0	0	0	0	0	0	0	0	0	0	0	0	0
TCGA-AO-A0JA	3	0	0	0	0	0	0	0	0	0	0	0	0	0	0	0	0	0	0	0	0	0	0	0	1	0	0	0	0	0	0	0	0	0	0	0	0	0	0	0	0	0	0	0	1	0	0	0	0
TCGA-AO-A0JB	0	0	0	0	0	0	0	0	0	0	0	0	0	1	0	0	0	0	0	0	0	0	0	0	0	0	0	0	0	0	0	0	0	0	0	0	0	0	0	0	0	0	0	0	0	0	0	0	0
TCGA-AO-A0JC	4	0	0	0	0	0	1	0	0	0	0	0	0	0	0	0	0	0	0	0	0	0	0	0	0	0	0	0	0	0	0	0	1	0	0	0	1	0	0	0	0	0	0	0	1	0	0	0	0
TCGA-AO-A0JD	4	0	0	0	0	0	0	0	0	0	0	0	0	1	0	0	0	0	0	0	0	0	0	1	0	0	0	0	0	0	0	0	0	0	0	0	0	0	0	0	0	0	0	0	0	0	0	0	0
TCGA-AO-A0JE	0	0	0	0	0	0	0	0	0	0	0	0	0	1	0	0	0	0	0	0	0	0	0	0	0	0	0	0	1	0	0	0	0	0	0	0	0	0	0	0	0	0	0	0	1	0	0	0	0
TCGA-AO-A0JF	3	0	0	0	0	0	0	0	0	0	0	0	0	0	0	0	0	0	0	0	0	0	0	0	0	0	0	0	1	0	0	0	1	0	0	0	0	0	0	1	0	0	0	0	1	0	0	0	0
TCGA-AO-A0JG	1	0	0	0	0	0	0	0	0	0	0	0	0	0	0	0	0	0	0	0	0	1	0	0	0	0	0	0	1	0	0	1	0	0	0	0	0	0	0	0	0	0	0	0	0	0	0	0	0
TCGA-AO-A0JI	2	0	0	0	0	0	0	0	0	0	0	0	0	0	0	0	0	0	0	0	0	0	0	0	0	0	0	0	0	0	0	0	0	0	0	0	0	0	0	0	0	0	0	0	0	0	0	0	0
TCGA-AO-A0JJ	4	0	0	0	0	0	0	0	0	0	0	0	0	0	0	0	0	0	0	0	1	0	0	0	0	0	0	0	0	0	0	0	0	0	0	0	0	0	0	0	0	0	0	0	0	0	0	0	0
TCGA-AO-A0JL	0	0	0	0	0	0	0	0	0	0	0	0	0	0	0	0	0	0	0	0	0	0	0	0	0	0	0	0	0	0	0	0	0	0	0	0	0	0	0	0	0	0	0	0	0	0	0	0	0
TCGA-AO-A0JM	3	0	0	0	0	0	0	0	0	0	0	0	0	0	0	0	0	0	0	0	0	0	1	0	0	0	0	0	0	0	0	0	0	0	0	0	0	0	0	0	1	0	0	0	0	0	0	0	0
TCGA-AO-A125	2	0	0	0	0	0	0	0	0	0	0	0	0	0	0	0	0	0	0	0	0	0	0	0	0	0	0	0	1	0	0	0	0	0	0	0	0	0	0	0	0	0	0	1	1	0	0	0	0
TCGA-AO-A126	0	0	0	0	0	0	0	0	0	0	0	0	0	0	0	0	0	0	0	0	0	0	0	0	0	0	0	0	0	0	0	0	0	0	0	0	0	0	0	0	0	0	0	0	1	0	0	0	0
TCGA-AO-A128	0	0	1	0	0	1	0	0	0	0	0	1	0	1	0	0	0	0	0	0	1	0	0	0	1	0	0	0	0	0	1	0	0	0	0	0	0	0	0	0	0	1	0	0	0	0	0	0	0
TCGA-AO-A129	4	0	0	0	0	0	0	0	0	0	0	0	0	1	0	0	0	0	0	0	0	0	0	0	0	0	0	0	0	0	0	0	0	0	0	0	0	0	0	0	1	0	0	0	0	0	0	0	0
TCGA-AO-A12A	4	0	0	0	0	0	0	0	0	0	0	0	0	0	0	0	0	0	0	0	0	1	0	0	0	0	0	0	0	0	0	0	0	0	0	0	0	0	0	0	0	0	0	0	1	0	0	0	1
TCGA-AO-A12B	2	1	0	0	0	0	0	0	1	0	0	0	0	0	0	0	0	0	0	0	0	0	0	0	0	0	0	0	0	0	0	0	0	0	0	0	0	0	0	0	0	0	0	0	0	0	0	0	0
TCGA-AO-A12D	3	0	0	0	0	0	0	0	0	0	0	0	0	1	0	0	0	0	0	0	0	0	0	0	0	0	0	0	0	0	0	0	0	0	0	0	0	0	0	0	0	0	0	0	0	0	0	0	0
TCGA-AO-A12E	2	0	0	0	0	0	0	0	0	0	0	0	0	0	0	0	0	0	0	0	0	0	0	0	0	0	0	0	0	0	0	0	0	0	0	0	0	0	0	0	0	0	0	0	0	0	0	0	0
TCGA-AO-A12F	3	0	0	0	0	0	0	0	0	0	0	0	0	0	0	0	0	0	0	0	0	0	0	0	0	0	0	0	0	0	0	0	0	0	0	0	0	0	0	0	0	0	0	1	0	0	0	0	0
TCGA-AO-A12G	0	0	0	0	0	0	0	0	0	0	0	0	0	1	0	0	0	0	0	0	0	0	0	0	1	0	0	0	0	0	0	0	0	0	0	0	0	0	0	0	0	0	0	0	0	0	0	0	0
TCGA-AO-A12H	4	0	0	0	0	0	0	0	0	0	0	0	0	0	0	0	0	0	0	0	0	0	0	0	0	0	0	1	0	0	0	0	0	0	0	0	0	0	0	0	0	0	0	0	0	0	0	0	0
TCGA-AO-A1KO	3	0	0	0	0	0	0	0	0	0	0	0	0	0	0	0	0	0	0	0	0	0	0	0	0	0	0	0	0	0	0	0	0	0	0	0	0	0	0	0	0	0	0	0	0	0	0	0	0
TCGA-AO-A1KP	1	0	0	0	0	0	0	0	0	0	0	0	0	0	0	0	0	0	0	0	0	0	0	0	0	0	0	0	0	0	0	0	0	0	0	0	0	0	0	0	0	0	0	0	0	0	0	0	0
TCGA-AO-A1KS	4	0	0	0	0	0	0	0	0	1	0	0	0	0	0	0	0	0	0	0	0	0	0	0	0	0	0	0	0	0	0	0	0	0	0	0	0	0	0	0	0	0	0	0	0	0	0	0	0
TCGA-AO-A1KT	4	0	0	0	0	0	0	0	0	0	0	0	0	0	0	0	0	0	0	0	0	0	0	0	0	0	0	0	0	0	0	0	0	0	0	0	0	0	0	0	1	0	0	0	0	0	0	0	0
TCGA-AQ-A04H	4	0	0	0	0	0	0	0	0	0	0	0	0	1	0	0	0	0	0	0	0	1	0	0	0	0	0	0	0	0	0	0	0	0	0	0	0	0	0	0	0	0	0	0	0	0	0	0	0
TCGA-AQ-A04J	2	0	0	0	0	0	0	0	0	0	0	0	0	1	0	0	0	0	0	0	0	0	0	0	0	0	0	0	0	0	1	0	0	0	0	0	0	0	0	0	0	0	0	0	0	0	0	0	0
TCGA-AQ-A04L	2	0	0	0	0	0	0	0	0	0	0	0	0	0	0	0	0	0	0	0	0	0	0	0	0	0	0	0	0	0	0	0	0	0	0	0	0	0	0	0	0	0	0	0	0	0	0	0	0
TCGA-AQ-A0Y5	1	0	0	0	0	0	0	0	0	0	0	0	0	0	0	0	0	0	0	0	0	0	0	0	0	0	0	0	0	0	0	0	0	0	0	0	0	0	0	0	0	0	0	0	1	0	0	0	0
TCGA-AQ-A54N	2	0	0	0	0	0	0	0	0	0	0	0	0	0	0	0	0	0	0	0	0	0	0	0	0	0	0	0	0	0	0	0	0	0	0	0	0	0	0	0	0	0	0	0	0	0	0	0	0
TCGA-AQ-A54O	2	0	0	0	0	0	0	0	0	1	0	0	0	0	0	0	0	0	0	0	0	0	0	0	0	0	0	0	0	0	0	0	0	0	0	0	0	0	0	0	0	0	0	0	1	0	0	0	0
TCGA-AQ-A7U7	1	0	1	0	0	0	0	0	0	0	0	0	0	0	0	0	0	0	0	0	0	0	0	0	0	0	0	0	0	1	0	0	0	0	0	0	0	0	0	0	0	0	0	0	1	0	0	0	0
TCGA-AR-A0TP	2	0	0	0	0	0	0	0	0	0	0	0	0	1	0	0	0	0	0	0	0	0	0	0	0	0	0	0	0	0	0	0	0	0	0	0	0	0	0	0	0	0	0	0	0	0	0	0	0
TCGA-AR-A0TQ	2	0	0	0	0	0	0	0	0	0	0	0	0	0	0	0	0	0	0	0	0	1	0	0	0	0	0	0	0	0	0	1	0	0	0	0	0	0	0	0	0	0	0	0	0	0	0	0	0
TCGA-AR-A0TR	3	0	0	0	0	0	0	0	0	0	0	0	0	0	0	0	0	0	0	0	0	0	0	0	0	0	0	0	0	0	0	0	0	0	0	0	0	0	0	0	0	0	0	0	1	0	0	0	0
TCGA-AR-A0TS	0	0	0	0	0	0	0	0	0	0	1	0	0	1	0	0	0	0	0	0	0	0	0	0	0	0	0	0	0	0	1	0	0	0	0	0	0	0	0	0	0	0	0	0	0	0	0	0	0
TCGA-AR-A0TT	1	0	0	0	0	1	0	0	0	0	0	0	0	0	0	0	0	0	0	0	0	0	0	0	0	0	0	0	0	0	0	0	0	0	0	0	0	0	0	0	0	0	0	0	0	0	0	0	0
TCGA-AR-A0TU	4	0	0	0	0	0	0	0	0	0	1	0	0	0	0	0	0	0	0	0	0	0	0	0	0	0	0	0	0	0	0	0	0	0	0	0	0	0	0	0	0	0	0	0	0	0	0	0	0
TCGA-AR-A0TV	2	0	0	0	0	1	0	0	0	0	0	0	0	1	0	0	0	0	0	0	0	0	0	0	0	0	0	1	0	0	0	0	0	0	0	0	0	0	0	0	0	0	0	0	0	0	0	0	0
TCGA-AR-A0TW	2	0	0	0	0	1	0	0	0	0	0	0	0	0	0	0	0	0	0	0	0	1	0	0	0	0	0	0	0	0	0	0	0	0	0	0	0	0	0	0	0	0	0	0	0	0	0	0	0
TCGA-AR-A0TX	1	0	0	0	0	0	0	0	0	0	0	0	1	1	1	0	1	0	0	0	0	0	0	0	0	0	1	0	1	0	0	0	0	0	1	0	0	0	0	0	0	0	0	0	0	0	0	0	0
TCGA-AR-A0TY	3	0	0	0	0	0	0	0	0	0	0	1	0	0	0	0	0	0	0	0	0	1	0	0	0	0	1	0	0	0	0	0	0	0	0	0	0	0	1	0	0	0	0	0	0	0	0	0	0
TCGA-AR-A0TZ	0	0	0	0	0	0	0	0	0	0	0	0	0	0	0	0	0	0	0	0	0	0	0	0	0	0	0	0	1	0	0	0	0	0	0	0	0	0	0	0	0	0	0	0	1	0	0	0	0
TCGA-AR-A0U0	2	0	0	0	0	0	0	0	0	0	0	0	0	1	0	0	0	0	0	0	0	0	0	0	0	0	0	0	1	0	0	1	0	0	0	0	0	0	0	0	0	0	0	0	0	0	0	0	0
TCGA-AR-A0U1	2	0	0	0	0	0	0	0	0	0	0	0	0	1	0	0	0	0	0	0	0	0	0	0	0	0	0	0	0	0	0	0	0	0	0	0	0	0	0	0	0	0	0	0	0	0	0	0	0
TCGA-AR-A0U2	1	0	0	0	0	0	0	0	0	0	0	0	0	1	0	0	0	0	0	0	0	1	0	0	0	0	0	0	0	0	0	0	0	0	0	0	0	0	0	0	0	0	0	0	0	0	0	0	0
TCGA-AR-A0U3	4	0	0	0	0	0	0	0	0	0	0	0	0	0	0	0	0	0	0	0	0	0	0	0	0	0	0	0	0	0	0	0	0	0	0	0	0	0	0	0	0	0	0	0	0	0	0	0	0
TCGA-AR-A1AH	2	0	0	0	0	0	0	0	0	0	0	0	0	1	0	0	0	0	0	0	0	0	0	0	0	0	0	0	0	0	0	0	0	0	0	0	0	0	0	0	0	0	0	0	0	0	0	0	0
TCGA-AR-A1AJ	4	0	0	0	0	0	0	0	0	0	0	0	0	1	0	0	0	0	0	0	0	0	0	0	1	0	0	0	0	0	0	0	0	0	0	0	0	0	0	0	0	0	0	0	0	0	0	0	0
TCGA-AR-A1AK	0	0	1	0	0	0	0	0	0	0	0	0	0	0	0	0	0	0	0	0	0	0	0	0	0	0	0	0	0	0	0	0	0	0	0	0	0	0	0	0	0	0	0	0	0	1	0	0	0
TCGA-AR-A1AL	0	0	0	0	0	0	0	0	0	0	0	0	0	0	0	0	0	0	0	0	1	0	0	0	0	0	0	0	0	0	0	0	0	0	0	0	0	0	0	0	0	0	0	1	1	0	0	0	0
TCGA-AR-A1AN	2	0	0	0	0	0	0	0	0	0	0	0	0	1	0	0	0	0	0	0	0	0	0	0	0	1	0	0	0	0	0	0	0	0	0	0	0	0	0	0	0	0	0	0	0	0	0	0	0
TCGA-AR-A1AO	2	1	0	0	0	0	0	0	0	0	0	0	1	0	0	0	0	0	0	0	0	0	0	0	0	0	0	0	0	0	0	0	0	0	0	0	0	0	0	0	0	0	0	0	1	0	0	0	0
TCGA-AR-A1AP	2	0	0	0	0	0	0	0	0	0	0	0	0	1	0	0	0	0	0	0	0	1	0	0	0	0	0	0	0	0	0	0	0	0	0	0	0	0	0	0	0	0	0	0	0	0	0	0	0
TCGA-AR-A1AQ	3	0	0	0	0	0	0	0	0	0	0	0	0	1	0	0	0	0	0	1	0	0	0	0	0	0	0	0	0	0	0	0	0	0	0	0	0	0	0	0	0	0	0	0	0	0	0	0	0
TCGA-AR-A1AR	0	0	0	0	0	0	0	0	0	0	0	0	0	1	0	0	0	0	0	0	0	0	0	0	0	0	0	0	0	0	0	0	0	0	0	0	0	0	0	0	0	0	0	0	0	0	0	0	0
TCGA-AR-A1AS	4	0	0	0	0	0	0	0	0	0	0	0	0	1	0	0	0	0	0	0	0	0	0	0	0	0	0	0	0	0	0	0	0	0	0	0	0	0	0	1	0	0	0	0	1	0	0	0	0
TCGA-AR-A1AT	4	0	0	0	0	0	0	0	0	0	0	0	0	0	0	0	0	0	0	0	1	0	0	0	0	1	0	0	0	1	0	0	0	0	0	0	0	0	0	0	0	0	0	0	0	0	0	0	0
TCGA-AR-A1AU	1	0	0	0	0	0	0	0	0	0	0	0	0	0	0	0	0	0	0	0	0	0	0	0	0	0	0	0	0	0	0	0	0	0	0	0	0	0	0	1	0	0	0	0	0	0	0	0	0
TCGA-AR-A1AV	2	0	0	0	0	0	0	0	0	0	0	0	0	0	0	0	0	0	0	0	0	1	0	0	0	0	0	0	0	0	0	0	0	0	0	0	0	0	0	0	0	0	0	0	1	0	0	0	0
TCGA-AR-A1AW	2	0	0	0	0	0	0	0	0	0	0	0	0	1	0	0	0	0	0	0	0	0	0	0	0	0	0	1	0	0	0	0	0	0	0	0	0	0	0	0	0	0	0	0	1	0	0	0	0
TCGA-AR-A1AX	3	0	0	0	0	0	0	0	0	0	0	0	0	1	0	0	0	0	0	0	0	0	0	0	0	0	0	0	0	0	0	1	0	0	0	0	0	0	0	0	0	0	0	0	0	0	0	0	0
TCGA-AR-A1AY	1	0	0	0	0	0	0	0	0	0	0	0	0	1	0	0	0	0	0	0	0	0	0	0	0	0	0	0	0	0	0	0	1	0	0	0	0	0	0	0	0	0	0	0	0	0	0	0	0
TCGA-AR-A24H	3	0	0	0	0	0	0	0	0	0	0	0	0	0	0	0	0	0	0	0	0	0	1	0	0	0	0	0	0	0	0	0	0	0	0	0	0	0	0	0	0	0	0	0	0	0	0	0	0
TCGA-AR-A24K	0	0	0	0	0	1	0	0	0	0	0	0	1	1	0	0	0	0	0	0	0	0	0	0	0	0	0	0	0	0	0	0	0	0	0	0	0	0	0	0	0	0	0	0	1	0	0	0	0
TCGA-AR-A24L	0	0	0	0	0	0	0	0	0	0	0	0	0	0	0	0	0	0	0	0	0	0	0	0	0	0	0	0	0	0	0	0	0	0	0	0	0	0	0	0	0	0	0	0	0	0	0	0	0
TCGA-AR-A24M	4	0	0	0	0	0	0	0	0	0	0	0	0	0	0	0	0	0	0	0	0	0	0	0	0	0	0	0	0	0	0	1	0	0	0	0	0	0	0	0	0	0	0	0	1	0	0	0	0
TCGA-AR-A24N	1	0	0	0	0	0	0	0	0	0	0	0	0	0	0	0	0	0	0	0	0	0	0	0	0	0	0	0	1	0	0	0	0	0	0	0	0	0	0	0	0	0	0	0	0	0	0	0	0
TCGA-AR-A24O	3	1	0	0	0	0	0	0	0	0	0	0	0	0	0	0	0	0	0	0	0	0	0	0	0	0	0	0	0	0	0	0	0	0	0	0	0	0	0	0	0	0	0	0	1	0	0	0	0
TCGA-AR-A24P	1	0	0	0	0	0	0	0	0	0	0	0	0	1	0	0	0	0	0	0	0	1	0	0	0	0	0	0	0	0	0	0	0	0	0	0	0	0	0	0	0	1	0	0	0	0	0	0	0
TCGA-AR-A24Q	3	0	0	0	0	0	0	1	0	0	0	1	0	1	0	0	0	0	0	0	0	0	0	0	1	0	1	0	0	0	0	0	0	0	0	0	0	0	0	0	0	0	0	0	0	0	0	0	1
TCGA-AR-A24R	0	0	0	0	0	0	0	0	0	0	0	0	0	0	0	0	0	0	0	0	0	0	0	0	0	1	0	0	0	0	0	0	0	0	0	0	0	0	0	0	0	0	0	0	0	0	0	0	0
TCGA-AR-A24S	4	0	0	0	0	0	0	0	0	0	0	1	0	1	0	0	0	0	0	0	0	0	0	0	0	0	0	0	1	0	0	0	0	0	0	0	0	0	0	0	0	0	0	0	1	0	0	0	0
TCGA-AR-A24T	4	0	0	0	0	0	0	0	0	0	0	0	1	1	0	0	0	0	0	0	0	0	0	0	0	0	1	0	0	0	0	0	0	0	0	0	0	0	0	0	0	0	0	0	1	0	0	0	0
TCGA-AR-A24U	0	0	0	0	0	0	0	0	0	0	0	0	0	1	0	0	0	0	0	0	0	0	0	0	0	1	0	0	0	0	0	0	0	0	0	0	0	0	0	0	0	0	0	0	0	0	0	0	0
TCGA-AR-A24V	3	0	0	0	0	0	0	0	0	0	0	0	0	0	0	0	0	0	0	0	0	0	0	0	0	0	0	0	0	0	0	0	0	0	0	0	0	0	0	0	0	0	0	0	0	0	0	0	0
TCGA-AR-A24W	1	0	0	0	0	0	0	0	0	0	0	0	0	0	0	0	0	0	0	0	0	0	0	0	1	0	0	0	0	0	0	0	0	0	0	0	0	0	0	0	0	0	0	0	0	0	0	0	0
TCGA-AR-A24X	2	0	0	0	0	0	0	0	0	0	0	0	0	0	0	0	0	0	0	0	1	1	0	0	0	0	0	0	0	0	0	0	0	0	0	0	0	0	0	0	0	0	0	0	0	0	0	0	0
TCGA-AR-A24Z	4	0	0	0	0	0	0	0	0	0	0	0	0	0	0	0	0	0	0	0	0	0	0	0	0	0	0	0	0	0	0	0	0	0	0	0	0	0	0	0	0	0	0	0	0	0	0	0	0
TCGA-AR-A250	3	0	0	0	0	0	0	0	0	0	0	0	0	0	0	0	0	0	0	0	0	0	0	0	0	0	0	0	0	0	0	0	0	0	0	0	0	0	0	0	0	0	0	0	0	1	0	0	0
TCGA-AR-A251	1	0	0	0	0	1	0	0	0	0	0	0	0	1	0	0	0	0	0	0	0	0	0	0	0	0	0	0	0	0	0	0	0	0	0	0	0	0	0	0	0	0	0	0	0	0	0	0	0
TCGA-AR-A252	4	0	0	0	0	0	0	0	0	0	0	0	0	0	0	0	0	0	0	0	0	0	0	0	0	0	0	0	0	0	0	0	0	0	0	0	0	0	0	0	0	0	0	0	0	0	0	0	0
TCGA-AR-A254	0	0	0	0	0	0	0	0	0	0	0	0	0	1	0	0	0	0	0	0	0	0	0	0	0	1	0	0	0	0	0	0	0	0	0	0	0	0	0	0	0	0	0	0	0	0	0	0	0
TCGA-AR-A255	4	0	0	0	0	0	0	0	0	1	0	0	0	0	0	0	0	0	0	0	0	0	0	0	0	0	0	0	0	0	0	0	0	0	0	0	0	0	1	0	1	0	0	0	1	1	0	0	0
TCGA-AR-A256	1	0	0	0	0	0	0	0	0	0	0	0	0	1	0	0	0	0	0	0	0	0	0	0	0	0	0	0	0	0	0	0	0	0	0	0	0	1	0	0	0	0	0	0	0	0	0	0	0
TCGA-AR-A2LE	1	0	0	0	0	1	0	0	0	1	0	0	1	0	0	0	0	0	0	0	1	0	0	1	0	0	0	0	0	1	0	0	0	1	0	0	0	0	0	0	0	0	0	0	0	0	1	0	0
TCGA-AR-A2LH	4	0	0	0	0	0	0	0	0	0	0	0	0	1	0	0	0	0	0	0	0	0	0	0	0	1	0	0	0	0	0	0	0	0	0	0	0	0	0	0	0	0	0	0	0	0	0	0	0
TCGA-AR-A2LJ	2	0	0	0	0	0	0	0	0	0	0	0	0	0	0	0	0	0	0	0	0	0	0	0	0	0	0	0	0	0	0	0	0	0	0	0	0	0	0	0	0	0	0	0	0	0	0	0	0
TCGA-AR-A2LK	2	0	0	0	0	0	0	0	0	0	0	0	0	0	0	0	0	0	0	0	1	0	0	0	0	0	0	0	0	0	0	0	0	0	0	0	0	0	0	0	0	0	0	0	1	0	0	0	0
TCGA-AR-A2LM	3	0	0	0	0	0	0	0	0	0	0	0	0	0	0	0	0	0	0	0	0	0	0	0	0	0	0	0	0	0	0	0	0	0	0	0	0	0	0	0	0	0	0	0	1	0	0	0	0
TCGA-AR-A2LN	0	0	0	0	0	0	0	0	0	0	0	0	0	0	0	0	0	0	0	0	1	0	0	0	0	0	0	0	0	0	0	0	0	0	0	0	0	0	0	0	0	0	0	0	0	0	0	0	0
TCGA-AR-A2LO	3	0	0	0	0	0	0	0	0	0	0	0	0	0	0	0	0	0	0	0	0	0	0	0	0	0	0	0	0	0	0	0	0	0	0	0	0	0	0	0	0	0	0	0	1	0	0	0	0
TCGA-AR-A5QM	4	0	0	0	0	0	0	0	0	0	0	0	0	0	0	0	0	0	0	0	1	0	0	0	0	0	0	0	0	0	0	0	0	0	0	0	0	0	0	0	0	0	0	0	1	0	0	0	0
TCGA-AR-A5QN	1	0	0	0	0	0	0	0	0	0	0	0	0	0	0	0	0	0	0	0	0	0	0	0	0	0	0	0	0	0	0	0	0	0	0	0	0	0	0	0	0	0	0	0	0	0	0	0	0
TCGA-AR-A5QP	1	0	0	0	0	0	0	0	0	0	0	0	0	0	0	0	0	0	0	0	0	0	0	0	0	0	0	0	0	0	0	0	0	0	0	0	0	0	0	0	0	0	0	0	1	0	0	0	0
TCGA-AR-A5QQ	3	0	0	0	0	0	0	0	0	0	0	0	0	1	1	0	0	0	0	0	0	0	0	0	1	0	0	0	0	0	0	0	0	0	0	0	0	0	1	0	0	0	0	0	1	0	0	0	0
TCGA-B6-A0I1	1	0	0	0	0	0	0	0	0	0	0	0	0	1	0	0	0	0	0	0	0	0	0	0	0	0	0	0	0	0	0	0	0	0	0	0	0	0	0	0	0	0	0	0	0	0	0	0	0
TCGA-B6-A0I2	4	0	0	0	0	0	0	0	0	0	0	0	0	1	0	0	0	0	0	0	0	0	0	0	0	0	0	0	0	0	0	0	0	0	0	0	1	0	0	0	0	0	0	0	0	0	0	0	0
TCGA-B6-A0I5	4	0	0	0	0	0	0	0	0	0	0	0	0	0	0	0	0	0	0	0	0	0	0	0	0	0	0	0	1	0	0	0	0	0	0	0	0	0	0	0	0	0	1	0	1	0	0	0	0
TCGA-B6-A0I6	1	0	0	0	0	0	0	0	0	0	0	0	0	0	0	0	0	0	0	0	0	0	0	0	0	0	0	0	0	0	0	0	0	0	0	0	0	0	0	0	0	0	0	0	0	0	0	0	0
TCGA-B6-A0I8	1	0	0	0	0	1	0	0	0	0	0	0	0	0	0	0	0	0	0	0	0	0	0	0	0	0	0	0	1	0	0	0	0	0	0	0	0	0	0	0	0	0	0	0	0	0	0	0	0
TCGA-B6-A0I9	2	0	0	0	0	0	0	0	0	0	0	0	0	1	0	0	0	0	0	0	0	1	0	0	0	0	0	0	0	0	0	0	0	0	0	0	0	0	0	0	0	0	0	0	0	0	0	0	0
TCGA-B6-A0IA	3	0	0	0	0	0	0	0	0	0	0	0	0	0	0	0	0	0	0	0	0	0	0	0	0	0	0	0	0	0	0	0	0	0	0	0	0	0	0	0	0	0	0	0	0	0	0	0	0
TCGA-B6-A0IB	0	0	0	0	0	0	0	0	0	1	0	0	0	0	0	0	0	0	0	0	0	0	0	0	1	0	0	1	0	0	0	0	0	0	0	0	0	0	0	1	0	0	0	0	0	0	0	0	0
TCGA-B6-A0IC	4	0	0	0	0	0	0	0	0	0	0	0	0	0	0	0	0	0	0	0	0	0	0	0	0	0	0	0	0	0	0	0	0	0	0	0	0	0	0	0	0	0	0	0	1	0	0	0	0
TCGA-B6-A0IE	0	0	0	0	0	0	0	0	0	0	1	0	0	1	0	0	0	0	0	0	0	0	0	0	0	0	0	0	0	0	0	0	0	0	0	0	0	0	0	0	0	0	0	0	1	0	0	0	0
TCGA-B6-A0IG	1	0	0	0	0	0	0	0	0	0	0	1	0	0	0	0	0	0	0	1	0	0	0	0	0	0	1	0	0	0	0	0	0	0	0	0	0	0	0	0	0	0	0	0	0	0	0	0	0
TCGA-B6-A0IH	3	0	0	0	0	0	0	0	0	0	0	0	0	0	0	0	0	0	0	0	1	0	0	0	0	1	0	0	0	0	0	0	0	0	0	0	0	0	0	0	0	0	0	0	0	0	0	0	0
TCGA-B6-A0IJ	3	0	0	0	0	0	0	0	0	0	0	0	0	1	0	0	0	0	1	0	0	0	0	0	0	0	0	0	1	0	0	0	0	0	0	0	0	0	0	0	0	0	0	0	0	0	0	0	0
TCGA-B6-A0IK	0	0	0	0	0	0	1	0	0	0	0	0	0	1	0	0	0	0	0	0	0	0	0	0	0	0	0	1	0	0	0	0	0	0	0	0	0	0	0	0	0	0	0	0	1	0	0	0	0
TCGA-B6-A0IM	4	0	0	0	0	0	0	0	0	0	0	0	0	0	0	0	0	0	0	0	0	1	0	0	0	0	0	0	0	0	0	0	1	0	0	0	0	0	0	0	0	0	0	0	0	0	0	0	0
TCGA-B6-A0IN	2	0	0	0	0	0	0	0	0	0	0	0	0	0	0	0	0	0	0	0	0	1	0	0	0	0	0	0	0	0	0	0	0	0	0	0	0	0	0	0	0	0	0	1	0	0	0	0	0
TCGA-B6-A0IO	2	0	0	0	1	0	0	0	0	0	0	0	0	0	0	0	0	0	0	0	0	1	0	0	1	0	0	0	0	0	0	0	1	0	0	0	0	0	0	0	0	0	0	0	0	0	0	0	0
TCGA-B6-A0IP	1	0	0	0	0	1	0	0	0	0	0	0	0	0	0	0	0	0	0	0	1	0	0	0	0	0	0	0	1	0	0	0	0	0	0	0	0	0	0	1	0	0	0	0	1	0	0	0	0
TCGA-B6-A0IQ	2	0	0	0	0	0	0	0	0	0	0	0	0	1	0	0	0	0	0	0	0	0	0	0	0	0	0	0	0	0	0	0	0	0	0	0	0	0	0	0	0	0	0	0	0	0	0	0	0
TCGA-B6-A0RE	4	0	0	0	0	0	0	1	0	0	0	0	0	1	0	0	0	0	0	0	0	0	0	0	0	0	0	0	0	0	0	0	0	0	0	0	0	0	0	0	0	0	0	0	0	0	0	0	0
TCGA-B6-A0RG	3	0	0	0	1	0	0	0	0	0	0	0	0	0	0	0	0	0	0	0	0	1	0	0	0	0	0	0	0	0	0	0	0	0	0	0	0	1	0	1	0	0	0	0	1	0	1	0	0
TCGA-B6-A0RH	2	0	0	0	0	0	0	0	0	0	0	0	0	1	0	0	0	0	0	0	0	0	0	0	0	0	0	0	0	0	0	0	0	0	0	0	0	0	0	1	0	0	0	0	1	0	0	0	0
TCGA-B6-A0RI	3	0	1	0	0	0	0	0	1	0	0	0	1	0	0	0	0	0	0	0	0	0	0	0	0	0	0	0	0	0	0	0	0	0	0	0	0	0	0	1	0	0	0	0	0	0	0	0	0
TCGA-B6-A0RL	4	0	0	0	0	0	0	0	0	0	0	0	0	0	0	0	0	0	0	0	0	0	0	0	0	0	0	0	0	0	0	0	0	0	0	1	0	0	0	0	1	0	0	0	0	0	0	0	0
TCGA-B6-A0RM	1	0	0	0	0	0	0	0	0	0	0	0	0	0	0	0	0	0	0	0	0	0	0	0	0	0	0	0	0	0	0	0	1	0	0	0	0	0	0	0	0	0	0	0	0	0	0	0	0
TCGA-B6-A0RN	2	0	0	0	0	0	0	0	0	0	0	0	0	0	0	0	0	0	0	0	0	0	0	0	0	0	0	0	0	1	0	0	0	0	0	0	0	0	0	0	0	1	0	0	1	0	0	0	0
TCGA-B6-A0RO	2	0	0	0	0	0	0	0	0	0	0	0	1	0	0	0	0	0	0	0	0	0	0	0	0	0	0	0	0	0	0	0	0	0	0	0	0	0	0	0	0	0	0	0	1	0	0	0	0
TCGA-B6-A0RP	2	0	0	0	0	0	0	0	0	0	0	0	0	0	0	0	0	0	0	0	0	0	0	0	0	0	0	0	1	0	0	0	0	0	0	0	0	0	0	0	0	0	0	0	1	0	0	0	0
TCGA-B6-A0RQ	1	0	0	0	0	0	0	0	0	0	0	0	0	0	0	0	0	0	0	0	1	0	0	0	0	0	0	0	0	0	0	0	0	0	0	0	0	0	0	0	0	0	0	0	1	0	0	0	0
TCGA-B6-A0RS	0	0	0	0	0	0	0	0	0	0	0	0	0	1	0	0	0	0	0	0	0	0	0	0	0	0	1	0	0	0	0	0	0	0	0	0	0	0	1	0	0	0	0	0	0	0	0	0	0
TCGA-B6-A0RT	0	0	0	0	0	0	0	0	0	0	0	0	0	0	0	0	0	0	0	0	0	0	0	0	0	0	0	0	0	0	0	0	0	0	0	0	0	0	0	0	0	0	0	0	0	0	0	0	0
TCGA-B6-A0RU	3	0	0	0	0	0	0	0	0	0	0	0	0	1	0	0	0	0	0	0	0	0	0	0	0	0	0	0	0	0	0	0	0	0	0	0	0	0	0	0	0	0	0	0	0	0	0	0	0
TCGA-B6-A0RV	2	0	0	0	0	0	0	0	0	0	0	0	0	0	0	0	0	0	0	0	0	0	0	0	0	0	0	0	0	0	0	0	0	0	0	0	0	0	0	1	1	0	0	0	0	0	0	0	0
TCGA-B6-A0WS	3	0	0	0	0	0	0	0	0	0	0	0	0	0	0	0	0	0	0	0	0	1	0	0	0	0	0	0	0	0	0	0	0	0	0	0	0	0	0	0	0	0	0	0	0	0	0	0	0
TCGA-B6-A0WT	3	0	0	0	0	0	0	0	0	0	0	0	0	0	0	0	0	1	0	0	0	0	0	0	1	0	0	0	0	0	0	0	0	0	0	0	1	0	0	0	0	0	0	0	0	0	0	0	0
TCGA-B6-A0WV	4	0	0	0	0	0	0	0	0	0	0	0	0	0	0	0	0	0	0	0	0	1	0	0	0	0	0	0	1	0	0	0	0	0	0	0	0	0	0	0	0	0	0	0	0	0	0	0	0
TCGA-B6-A0WW	0	0	0	0	0	0	0	0	0	0	0	0	0	0	0	0	0	0	0	0	0	0	0	0	1	0	0	0	0	0	0	0	0	0	0	0	0	0	0	0	0	0	0	0	1	0	0	0	0
TCGA-B6-A0WX	3	0	0	0	0	0	0	0	0	0	0	0	0	1	0	0	0	0	0	0	0	0	0	0	0	0	0	0	0	0	0	0	0	0	0	0	0	0	0	0	0	0	0	0	0	0	0	0	0
TCGA-B6-A0WY	0	0	0	0	0	1	0	0	0	0	0	0	0	0	0	0	0	0	0	0	0	0	0	0	0	0	0	0	0	0	0	1	0	0	0	0	0	0	0	0	0	0	0	0	1	0	0	0	0
TCGA-B6-A0WZ	2	0	0	0	0	0	0	0	1	0	0	0	0	0	1	0	0	0	0	0	0	0	0	0	0	0	0	0	0	0	0	0	0	0	0	0	0	0	0	1	0	0	0	0	0	0	0	0	0
TCGA-B6-A0X0	4	0	0	0	0	0	0	1	0	0	0	0	0	0	0	0	0	0	0	0	0	1	0	0	0	1	0	0	0	0	0	0	0	0	0	0	0	0	0	0	0	0	0	0	1	0	0	0	0
TCGA-B6-A0X4	1	0	0	0	0	0	0	0	0	0	0	0	0	0	0	0	0	0	0	0	0	1	0	0	0	0	0	0	1	0	0	0	0	0	0	0	0	0	0	1	0	0	0	0	0	0	0	0	0
TCGA-B6-A0X5	3	0	0	0	0	0	0	0	0	0	0	0	0	0	0	0	0	0	0	0	0	0	0	0	0	0	0	0	0	0	0	0	0	0	0	0	0	0	0	0	0	0	0	0	1	1	0	0	0
TCGA-B6-A0X7	4	0	0	0	0	0	0	0	0	0	0	0	0	0	0	0	0	0	0	0	1	0	0	0	0	0	0	0	0	0	0	0	0	0	0	0	0	0	0	0	0	0	0	0	1	0	0	0	0
TCGA-B6-A1KC	3	0	0	0	0	0	0	0	0	0	0	0	0	0	0	0	0	0	0	0	0	0	0	0	0	0	0	0	0	0	0	0	0	0	0	0	0	0	0	0	0	0	0	0	0	0	1	0	0
TCGA-B6-A1KF	4	0	0	0	0	0	0	0	0	0	0	0	0	1	0	0	0	0	0	0	0	0	0	0	0	0	0	0	0	0	1	0	0	0	0	0	0	0	0	0	0	0	0	0	0	0	0	0	0
TCGA-B6-A1KI	0	0	0	0	0	0	0	0	0	0	0	0	0	0	0	0	0	0	0	0	0	0	0	0	0	0	0	0	0	0	0	0	1	0	0	0	0	0	0	0	0	0	0	0	1	0	0	0	0
TCGA-B6-A1KN	0	0	0	0	0	0	0	0	0	0	0	0	0	1	0	0	0	0	0	0	0	0	1	0	0	0	0	0	0	0	0	0	0	0	0	0	0	0	0	0	0	0	0	0	0	0	0	0	0
TCGA-B6-A2IU	0	0	0	0	0	0	0	0	0	0	0	0	0	0	0	0	0	0	0	0	1	0	0	0	0	0	0	0	0	0	0	0	0	0	0	0	0	0	0	0	0	0	0	0	0	0	0	0	0
TCGA-BH-A0AU	1	0	0	0	0	0	0	0	0	0	0	0	0	0	0	0	0	0	0	0	0	0	0	0	0	0	0	0	0	0	0	0	0	0	0	0	0	0	0	0	0	0	0	0	0	1	0	0	0
TCGA-BH-A0AV	4	0	0	0	0	0	0	0	0	0	0	0	0	1	0	0	0	0	0	0	0	0	0	0	0	0	0	0	0	0	0	0	0	0	0	0	0	0	0	0	0	0	0	0	0	0	0	0	0
TCGA-BH-A0AW	0	0	0	0	0	0	0	1	0	0	0	0	0	1	0	0	0	0	0	0	0	0	0	0	0	0	0	0	0	0	0	0	0	0	0	0	0	0	0	0	0	0	0	0	0	0	0	0	0
TCGA-BH-A0AY	0	0	0	0	0	0	0	0	0	0	0	0	0	0	0	0	0	0	0	0	0	0	0	0	0	0	0	0	1	0	0	0	1	0	0	0	0	0	0	0	0	0	0	0	0	0	0	0	0
TCGA-BH-A0AZ	3	0	0	0	0	0	0	0	0	0	0	0	0	0	0	0	0	0	0	0	0	1	0	0	0	0	0	0	0	0	0	0	0	0	0	0	0	0	1	0	0	0	0	0	0	0	0	0	0
TCGA-BH-A0B0	2	0	0	0	0	0	0	0	0	0	0	0	0	1	0	0	0	0	0	0	0	0	0	1	0	0	0	0	0	0	0	0	0	0	0	0	0	0	0	0	0	0	0	0	1	0	0	0	0
TCGA-BH-A0B1	2	0	0	0	0	0	0	0	0	0	0	0	0	0	0	0	0	0	0	0	0	0	0	0	0	0	0	0	0	0	0	0	0	0	0	0	0	0	0	0	0	0	0	0	0	0	0	0	0
TCGA-BH-A0B3	1	0	0	0	0	0	0	0	0	0	0	0	0	1	0	0	0	0	0	0	0	0	0	0	0	0	0	0	0	0	0	0	0	0	0	0	0	0	0	0	0	0	0	0	0	0	0	0	0
TCGA-BH-A0B4	0	0	0	0	0	0	0	0	0	0	0	0	0	0	0	0	0	0	0	0	0	0	0	0	0	0	0	0	0	0	0	0	0	0	0	0	0	0	0	0	0	0	0	0	0	0	0	0	0
TCGA-BH-A0B5	3	0	0	0	0	0	0	0	0	0	0	1	0	0	0	0	0	0	0	0	0	0	0	1	0	0	0	0	0	0	0	0	0	0	0	0	0	0	0	0	0	0	0	0	1	0	0	0	0
TCGA-BH-A0B7	3	0	0	0	0	0	0	0	0	0	1	0	0	1	0	0	0	0	0	0	0	0	0	0	0	0	0	0	0	0	0	0	0	0	0	0	0	0	0	0	0	0	0	0	0	0	0	0	0
TCGA-BH-A0B8	1	0	0	0	0	0	0	1	0	0	0	0	1	0	0	0	0	0	0	0	0	0	0	0	0	0	0	0	0	0	0	0	0	0	0	0	0	0	0	0	0	0	0	0	0	0	0	0	0
TCGA-BH-A0B9	3	0	0	0	0	0	0	0	0	0	0	0	0	1	0	0	0	0	0	0	0	0	0	0	0	0	0	0	0	0	0	0	0	0	0	0	0	0	0	0	0	0	1	0	0	0	0	1	0
TCGA-BH-A0BA	2	0	0	0	0	0	0	0	0	0	0	0	0	0	0	0	0	0	0	0	1	0	0	0	0	0	0	0	0	0	0	0	0	0	0	0	0	0	0	0	0	0	0	0	1	0	0	0	0
TCGA-BH-A0BC	3	0	0	0	0	0	0	0	0	0	0	0	0	1	0	0	0	0	0	0	0	0	0	0	0	0	0	0	0	0	0	0	0	0	0	0	0	0	0	0	0	0	0	0	1	0	0	0	0
TCGA-BH-A0BD	4	0	0	0	0	0	0	0	0	0	0	0	0	0	0	0	0	0	0	0	0	0	0	0	0	0	0	0	0	0	0	0	0	0	0	0	0	0	0	0	0	0	0	0	1	0	0	0	0
TCGA-BH-A0BF	2	0	0	0	0	0	0	0	0	0	0	0	0	1	0	0	0	0	0	0	0	0	0	0	0	0	0	0	0	0	0	0	0	0	0	0	0	0	0	0	0	0	0	0	1	0	0	0	0
TCGA-BH-A0BG	1	0	0	0	0	0	1	0	0	0	0	0	0	1	0	0	0	0	0	0	0	0	0	0	0	0	0	0	0	0	0	0	0	0	0	0	0	0	0	0	0	0	0	0	0	0	0	0	0
TCGA-BH-A0BJ	4	0	0	0	0	0	0	0	0	0	0	0	0	0	0	0	0	0	0	0	0	0	0	0	0	0	0	0	0	0	0	0	0	0	0	0	0	0	0	0	0	0	0	0	1	0	0	0	0
TCGA-BH-A0BL	0	0	0	0	0	0	0	0	0	0	0	0	0	1	0	0	0	0	0	0	0	0	0	0	0	0	0	0	0	0	0	0	0	0	0	0	0	0	0	0	0	0	0	0	0	0	0	0	0
TCGA-BH-A0BM	4	0	0	0	0	0	0	0	0	0	0	0	0	0	0	0	0	0	0	0	0	0	0	0	0	1	0	0	0	0	0	0	0	0	0	0	0	0	0	0	0	0	0	0	1	0	0	0	0
TCGA-BH-A0BO	3	0	0	0	0	0	0	0	0	0	0	0	0	0	0	0	0	0	0	0	0	0	0	0	0	0	0	0	0	0	0	0	1	0	0	0	0	0	0	0	0	0	0	0	1	0	0	0	0
TCGA-BH-A0BP	1	0	0	0	0	0	1	0	0	0	0	0	0	1	0	0	0	0	0	0	0	0	0	0	0	0	0	0	0	0	0	0	0	0	0	1	0	0	0	0	0	0	0	0	0	0	0	0	0
TCGA-BH-A0BQ	3	0	0	0	1	0	0	0	0	0	0	0	0	0	0	0	0	0	0	0	0	1	0	0	0	0	0	0	0	0	0	0	0	0	0	0	0	0	0	0	0	1	0	0	1	0	0	0	0
TCGA-BH-A0BR	0	0	0	0	0	0	0	0	0	0	0	0	0	1	0	0	0	0	0	0	0	1	0	0	0	0	0	0	0	0	0	0	0	0	0	0	0	0	0	0	0	0	0	0	0	0	0	0	0
TCGA-BH-A0BS	4	0	0	0	0	0	0	0	0	0	0	0	0	0	0	0	0	0	0	0	0	1	0	0	0	0	0	0	0	0	0	0	0	0	0	0	0	0	0	0	0	0	0	0	0	0	0	0	0
TCGA-BH-A0BT	4	0	0	0	0	0	0	0	0	0	0	0	0	1	0	0	0	0	0	0	0	0	0	0	0	0	0	0	0	0	0	0	0	0	0	0	0	0	1	0	0	0	0	0	1	0	0	0	0
TCGA-BH-A0BV	3	0	0	0	0	0	0	0	0	0	0	0	0	0	0	0	0	0	0	0	0	0	0	0	0	0	0	0	0	0	0	0	0	0	0	0	0	0	0	0	0	0	0	0	1	0	0	0	0
TCGA-BH-A0BW	1	0	0	0	0	0	0	0	0	0	0	0	0	1	0	0	0	0	0	1	0	0	0	0	0	0	1	0	1	0	0	0	0	0	0	0	0	0	0	0	0	0	0	0	0	0	0	0	0
TCGA-BH-A0BZ	4	0	0	0	0	0	0	0	0	0	0	0	0	0	0	0	0	0	0	0	0	0	0	0	0	0	0	0	0	0	0	0	0	0	0	0	0	0	0	0	0	0	0	0	0	0	0	0	0
TCGA-BH-A0C0	3	0	0	0	0	0	0	0	0	0	0	0	0	1	0	0	0	0	0	0	1	0	0	0	0	0	0	0	0	0	0	0	0	0	0	0	0	0	0	0	0	0	0	0	0	0	0	0	0
TCGA-BH-A0C1	1	0	0	0	0	0	0	0	0	0	0	0	0	0	0	0	0	0	0	0	1	0	0	0	0	1	0	0	0	0	0	0	0	0	0	0	0	0	0	0	0	0	0	0	0	0	0	0	0
TCGA-BH-A0C3	0	0	0	0	0	0	0	0	0	0	0	0	0	1	0	0	0	0	0	0	0	0	0	0	0	1	0	0	0	0	0	0	0	0	0	0	0	0	0	0	0	0	0	0	0	0	0	0	0
TCGA-BH-A0C7	3	0	0	0	0	0	0	0	0	0	0	0	0	0	0	0	0	0	1	1	0	1	0	0	0	0	0	0	0	0	0	0	0	0	0	0	0	0	0	1	0	0	0	0	0	0	0	0	0
TCGA-BH-A0DD	1	0	0	0	0	0	0	0	0	0	0	0	0	0	0	0	0	0	0	0	0	0	0	0	0	0	0	0	0	0	0	0	0	0	0	0	0	0	0	0	0	0	0	0	0	0	0	0	0
TCGA-BH-A0DE	4	0	1	0	0	0	0	0	0	0	0	0	0	0	0	0	0	0	0	0	0	0	0	0	0	0	0	0	1	0	0	0	0	0	1	0	0	0	0	0	0	0	0	0	1	0	0	0	0
TCGA-BH-A0DG	2	0	0	0	0	0	0	0	0	0	0	0	0	0	0	0	0	0	0	0	0	1	0	0	0	0	0	0	0	0	0	0	0	0	0	0	0	0	0	0	0	0	0	0	0	0	0	0	0
TCGA-BH-A0DH	1	0	0	0	0	0	0	0	1	0	0	0	0	0	0	0	0	0	0	0	0	0	0	0	0	0	0	0	0	0	0	0	0	1	0	0	0	0	0	0	0	0	0	0	0	0	0	0	0
TCGA-BH-A0DI	3	0	0	0	0	0	0	0	0	0	0	0	0	1	0	0	0	0	0	0	0	0	0	0	0	0	0	0	0	0	0	1	0	0	0	0	0	0	0	0	0	0	0	0	0	0	0	0	0
TCGA-BH-A0DK	4	0	0	0	0	0	0	0	0	0	1	0	0	0	0	0	0	0	0	0	0	1	0	0	0	0	0	0	0	0	0	0	0	0	0	0	0	0	0	0	0	0	0	0	1	0	0	0	0
TCGA-BH-A0DL	4	0	0	0	0	0	0	0	0	0	0	0	0	1	0	0	0	0	0	0	0	0	0	0	0	0	0	0	0	0	0	0	0	0	0	0	0	0	0	0	0	0	0	0	1	0	0	0	1
TCGA-BH-A0DO	1	0	0	0	0	0	0	0	0	0	0	0	1	0	0	0	0	0	0	0	0	0	0	0	0	0	0	0	0	0	0	0	0	0	0	0	0	0	0	0	0	0	0	0	1	0	0	0	0
TCGA-BH-A0DP	3	0	0	0	0	0	0	0	0	0	0	0	0	0	0	0	0	0	0	0	0	0	0	0	0	0	0	0	0	1	0	0	0	0	0	1	0	0	0	1	0	0	0	0	1	0	0	0	0
TCGA-BH-A0DQ	1	0	0	0	0	0	0	0	0	0	0	0	0	0	0	0	0	0	0	0	0	0	0	0	0	0	0	0	0	0	0	0	0	0	0	0	1	0	0	0	0	0	0	0	0	0	0	0	0
TCGA-BH-A0DT	0	0	0	0	0	0	0	0	0	0	0	0	0	0	0	0	0	0	0	0	0	1	0	0	0	0	0	0	0	0	0	0	1	0	0	0	0	0	0	0	0	1	0	0	1	0	0	0	0
TCGA-BH-A0DV	1	0	0	0	0	0	0	0	0	0	0	0	0	0	0	0	0	0	0	0	0	0	0	0	0	1	0	0	1	0	0	0	1	0	0	0	0	0	0	0	0	0	0	0	1	0	0	0	0
TCGA-BH-A0DX	1	0	0	0	0	0	0	0	0	0	0	0	0	0	0	0	0	0	0	0	0	0	0	0	0	0	0	0	0	0	0	0	0	0	0	0	0	0	0	0	0	0	0	0	1	1	0	0	0
TCGA-BH-A0DZ	1	0	0	0	0	0	0	0	0	0	0	1	0	1	0	0	0	0	0	0	0	0	0	0	0	0	0	0	0	0	0	0	1	0	0	0	0	0	0	0	0	0	0	1	0	0	0	0	0
TCGA-BH-A0E0	1	0	0	0	0	0	0	0	0	0	0	0	0	1	0	0	0	0	0	0	0	0	0	0	0	0	0	0	0	0	0	0	0	0	0	0	0	0	0	0	0	0	0	0	0	0	0	0	0
TCGA-BH-A0E1	3	0	0	0	0	0	0	0	0	0	0	0	0	0	0	0	0	0	0	0	0	0	0	0	0	0	0	0	0	0	0	0	0	0	0	0	0	0	0	0	0	0	0	0	0	0	0	0	0
TCGA-BH-A0E2	0	0	0	0	0	0	0	0	0	0	0	0	0	0	0	0	0	1	0	0	0	1	0	0	0	0	0	1	0	0	0	0	0	0	0	0	0	0	0	0	0	0	0	0	0	0	0	0	0
TCGA-BH-A0E6	3	0	0	0	0	0	0	1	0	0	0	0	0	1	0	0	0	0	0	0	0	0	0	0	0	0	0	0	0	0	0	0	0	0	0	0	0	0	0	0	0	0	0	0	0	0	0	0	0
TCGA-BH-A0E7	1	0	1	0	0	0	0	1	0	0	0	0	0	0	0	0	0	0	0	0	0	0	0	0	0	0	0	0	0	0	0	0	1	0	0	0	0	0	0	0	0	0	0	0	0	0	1	0	0
TCGA-BH-A0E9	2	0	0	0	0	0	0	0	0	0	0	0	0	0	0	0	0	0	0	0	1	0	0	0	1	0	0	0	0	0	0	0	0	0	0	0	0	0	0	0	0	0	0	0	0	0	0	0	0
TCGA-BH-A0EA	1	0	0	0	0	0	0	0	0	0	0	0	0	0	0	0	0	0	0	0	0	1	1	0	0	0	0	0	0	0	0	0	0	0	0	0	0	0	0	0	0	1	0	0	1	0	0	0	0
TCGA-BH-A0EB	4	0	0	0	0	0	0	0	0	0	0	0	0	0	0	0	0	0	0	0	0	0	0	0	0	0	0	0	0	0	0	0	0	0	0	0	0	0	0	0	0	0	0	0	1	0	0	0	0
TCGA-BH-A0EE	4	0	0	0	0	0	0	0	0	0	0	0	0	1	0	0	0	0	0	0	0	0	0	0	0	0	0	0	0	0	0	1	0	0	0	0	0	0	0	0	0	0	0	0	1	0	1	0	0
TCGA-BH-A0EI	2	0	0	0	0	0	0	0	0	0	0	0	0	0	0	0	0	0	0	0	0	0	0	0	0	0	0	0	0	0	0	0	0	0	0	0	0	0	0	1	0	0	0	0	0	0	0	0	0
TCGA-BH-A0GY	4	0	0	0	0	0	0	0	0	0	0	0	0	1	0	0	0	0	0	0	0	0	0	0	0	0	0	0	0	0	0	0	0	0	0	0	0	0	0	1	0	0	0	0	1	0	0	0	0
TCGA-BH-A0GZ	1	0	0	0	0	0	0	0	0	0	0	0	0	0	0	0	1	0	0	0	0	0	0	0	1	0	0	0	0	0	0	0	0	0	0	0	0	0	0	0	0	0	0	0	0	0	0	0	0
TCGA-BH-A0H0	0	0	0	0	0	0	0	0	0	0	0	0	0	0	0	0	0	0	0	0	0	0	0	0	0	0	0	0	0	0	0	0	0	0	0	0	0	0	0	0	0	0	0	0	0	0	0	0	0
TCGA-BH-A0H3	3	0	0	0	0	1	0	0	0	0	0	0	0	0	0	0	0	0	0	0	0	1	0	0	0	1	0	0	0	0	0	0	0	0	0	0	0	0	0	0	0	0	0	0	1	0	0	0	0
TCGA-BH-A0H5	2	0	0	0	0	0	0	0	0	0	0	0	0	0	0	0	0	0	0	0	0	1	0	0	1	0	0	0	0	0	0	0	0	0	0	0	0	0	0	0	0	0	0	0	0	0	1	0	0
TCGA-BH-A0H6	4	0	0	0	0	0	0	0	0	0	0	0	0	0	0	0	0	0	0	0	0	0	0	0	0	0	0	0	0	0	0	0	1	0	0	0	0	0	0	0	0	0	0	0	0	0	0	0	0
TCGA-BH-A0H7	1	0	0	0	0	0	0	0	0	0	0	0	0	1	0	0	0	0	0	0	0	0	0	0	0	0	0	0	0	0	0	0	0	0	0	0	0	0	0	0	0	0	0	0	0	0	0	0	0
TCGA-BH-A0H9	0	0	0	0	0	0	0	0	0	0	0	0	0	0	0	0	0	0	0	0	0	0	0	0	0	0	0	1	0	0	0	0	0	0	0	0	0	0	0	0	0	0	0	0	1	0	0	0	0
TCGA-BH-A0HA	0	0	0	0	0	0	0	0	0	0	0	0	0	0	0	0	0	0	0	0	0	0	0	0	0	0	0	0	0	0	0	0	0	1	0	0	0	0	1	1	0	0	0	1	1	0	0	0	1
TCGA-BH-A0HB	2	0	0	0	0	0	1	0	0	0	0	0	0	0	0	0	0	0	0	0	0	0	0	0	0	0	0	0	0	0	0	0	0	0	0	0	0	0	1	0	0	0	0	0	0	0	0	0	0
TCGA-BH-A0HI	4	0	0	0	0	0	0	0	0	0	0	0	0	0	0	0	0	0	0	1	0	0	0	0	0	0	0	0	0	0	0	0	0	0	0	0	0	0	0	0	0	0	0	0	1	0	0	0	0
TCGA-BH-A0HK	3	1	0	0	0	0	0	0	0	0	0	0	0	0	0	0	0	0	0	0	0	0	0	0	0	0	0	0	0	1	0	0	0	1	0	0	0	0	0	0	0	0	0	0	0	0	0	0	0
TCGA-BH-A0HL	3	0	0	0	0	0	0	0	0	0	0	0	0	0	0	0	0	0	0	0	0	1	0	0	0	0	0	0	0	0	0	0	0	0	0	0	0	0	0	0	0	0	0	0	0	0	0	0	0
TCGA-BH-A0HN	4	0	0	0	0	0	0	0	0	0	0	0	0	0	0	0	0	0	0	0	0	0	0	0	0	0	0	0	1	0	0	0	0	0	0	0	0	0	0	0	0	0	0	0	1	0	0	0	0
TCGA-BH-A0HO	0	0	0	0	0	0	0	0	0	0	0	0	0	0	0	0	0	0	0	0	0	0	0	0	0	0	0	0	0	0	0	0	0	0	0	0	0	0	0	0	0	0	0	0	0	0	0	0	0
TCGA-BH-A0HP	4	0	0	0	0	1	0	0	0	0	0	1	1	0	0	0	0	0	0	0	1	1	0	0	1	1	0	0	0	0	0	0	0	0	0	0	1	0	0	0	0	0	0	1	0	0	0	0	0
TCGA-BH-A0HQ	0	0	1	0	1	0	0	0	0	0	0	0	0	0	0	0	0	0	0	0	0	0	0	0	0	0	0	0	1	0	0	0	1	0	0	0	0	0	0	0	0	0	0	0	0	0	0	0	0
TCGA-BH-A0HU	3	0	0	0	0	0	1	0	0	0	0	0	0	0	0	0	0	0	0	0	0	0	0	0	0	0	0	0	0	0	0	0	0	0	0	0	0	0	0	0	0	0	0	0	1	0	0	0	0
TCGA-BH-A0HW	4	0	0	0	0	0	0	0	0	0	0	0	0	0	0	0	0	0	0	0	0	0	0	0	0	0	0	0	0	0	0	0	0	0	0	0	0	0	0	0	0	0	0	0	0	0	1	0	0
TCGA-BH-A0HX	0	0	0	0	1	0	0	0	0	0	0	0	0	1	0	0	0	0	0	0	0	0	0	0	0	0	0	0	0	0	0	0	0	0	0	0	0	0	0	0	0	0	0	0	0	0	0	0	0
TCGA-BH-A0HY	3	0	0	0	0	0	0	0	0	0	0	0	0	1	0	0	0	0	0	0	0	0	0	0	0	0	0	0	0	0	0	0	0	0	0	0	1	0	0	0	0	0	0	0	0	0	0	0	0
TCGA-BH-A0RX	4	0	0	0	0	0	0	0	0	0	0	0	0	1	0	0	0	0	0	0	0	0	0	0	0	0	0	0	0	0	0	0	0	0	0	0	0	0	0	0	0	0	0	0	0	0	1	0	0
TCGA-BH-A0W3	3	0	0	0	0	0	0	0	0	0	0	0	0	0	0	0	0	0	0	0	0	0	0	0	0	0	0	0	0	0	0	0	0	0	0	0	0	0	0	0	0	0	0	0	1	0	0	0	0
TCGA-BH-A0W4	4	0	0	0	0	0	0	0	1	0	0	0	0	0	0	0	0	0	0	0	0	0	0	0	0	0	0	0	0	0	0	0	0	0	0	0	0	0	0	0	0	0	0	1	0	0	0	0	0
TCGA-BH-A0W5	1	0	0	0	0	0	0	0	1	0	0	0	0	0	0	0	0	0	1	0	0	0	0	0	0	0	0	0	0	0	0	0	1	0	0	0	0	0	0	0	0	0	0	0	1	0	0	0	0
TCGA-BH-A0W7	2	0	0	0	0	0	0	0	0	0	0	0	0	0	0	0	1	1	0	0	0	0	0	0	0	0	0	0	0	0	1	0	0	0	0	0	0	0	0	1	0	0	0	0	1	0	0	0	0
TCGA-BH-A18F	3	1	0	0	0	0	0	0	0	0	0	0	0	0	0	0	0	0	0	0	1	0	0	0	0	0	0	1	0	0	0	0	0	0	0	0	0	0	0	0	0	0	0	0	1	0	0	0	0
TCGA-BH-A18G	1	0	0	0	1	0	1	0	0	0	1	0	0	0	0	0	0	1	0	0	0	0	0	1	0	0	0	1	1	1	0	0	1	0	0	0	0	0	0	0	1	0	1	0	0	0	0	1	1
TCGA-BH-A18H	2	0	0	0	0	0	0	0	0	0	0	0	1	1	0	0	0	0	0	0	0	0	0	0	0	0	0	0	0	0	0	0	0	0	0	0	0	0	0	0	0	0	0	0	1	0	0	0	0
TCGA-BH-A18I	2	0	0	0	0	0	0	0	0	0	0	0	0	0	0	0	0	0	0	0	0	0	0	0	0	0	0	0	0	0	0	0	0	0	0	0	0	0	0	0	0	0	0	0	1	0	0	0	0
TCGA-BH-A18J	3	0	0	0	0	0	0	0	0	0	0	0	0	0	0	0	0	0	0	0	0	0	0	0	0	0	0	0	1	0	0	0	0	0	0	0	0	0	0	0	0	0	1	0	1	0	0	0	0
TCGA-BH-A18L	1	0	0	0	0	0	0	0	0	0	0	0	0	0	0	0	0	0	0	0	0	0	0	0	0	0	0	0	0	0	0	0	0	0	0	0	0	0	0	0	0	0	0	0	0	0	0	0	0
TCGA-BH-A18M	4	0	0	0	0	0	0	0	0	0	0	0	0	0	0	0	0	0	0	0	0	1	0	0	0	0	0	0	0	0	0	0	1	0	0	0	1	0	0	0	0	0	0	0	0	0	0	0	0
TCGA-BH-A18N	2	0	0	0	0	0	0	0	0	0	0	0	0	0	0	0	0	0	0	0	0	0	0	0	0	0	0	0	1	0	0	0	1	0	0	0	0	0	0	0	0	0	0	0	0	0	0	0	0
TCGA-BH-A18P	1	1	0	0	0	0	0	0	0	0	0	0	0	0	0	0	0	0	0	1	1	0	0	0	0	0	0	0	1	0	0	1	1	0	0	0	0	0	0	0	0	0	0	0	0	0	0	0	0
TCGA-BH-A18Q	2	0	0	0	0	0	0	0	0	0	0	0	0	1	0	0	0	0	0	0	0	0	0	0	0	0	0	0	0	0	0	0	0	0	0	0	0	0	0	0	0	0	0	0	0	0	0	0	0
TCGA-BH-A18R	1	0	0	0	0	0	0	0	0	0	0	0	0	0	0	0	0	0	0	0	0	0	0	0	0	0	0	0	0	0	0	0	0	0	0	0	0	0	0	0	0	0	0	0	0	0	0	0	0
TCGA-BH-A18S	4	0	0	0	0	0	0	0	0	0	0	0	0	0	0	0	0	0	0	0	0	0	0	0	0	0	0	0	0	0	0	0	0	0	0	0	0	0	0	0	0	0	0	0	0	0	0	0	0
TCGA-BH-A18T	3	1	0	0	0	0	0	0	0	1	0	0	0	1	0	0	0	0	0	0	0	0	0	0	0	0	0	0	0	0	0	0	0	0	0	0	0	0	0	0	0	0	0	0	0	0	0	0	0
TCGA-BH-A18U	0	0	0	0	0	0	0	0	0	0	0	0	0	1	0	0	0	0	0	0	0	0	0	1	0	0	0	0	0	0	0	0	0	0	0	1	0	0	0	0	0	0	0	0	0	0	0	0	0
TCGA-BH-A1EN	2	0	0	0	0	0	0	1	0	0	0	0	0	0	0	0	0	0	0	0	0	0	0	0	0	0	0	0	0	0	0	0	0	0	0	0	0	1	0	0	0	0	0	0	0	0	0	0	0
TCGA-BH-A1EO	2	0	0	0	0	0	0	0	0	0	0	0	0	0	0	0	0	0	0	0	0	0	0	0	0	0	0	0	0	0	0	0	0	0	0	0	0	0	0	0	0	0	0	0	0	0	1	0	0
TCGA-BH-A1ET	0	0	0	0	0	0	0	0	0	0	0	0	0	0	0	0	0	0	0	0	0	0	1	0	0	0	0	0	0	0	0	0	0	0	0	0	0	0	0	0	0	0	0	0	1	0	0	0	0
TCGA-BH-A1EU	3	0	0	0	0	0	0	0	0	0	0	0	0	0	0	0	0	0	0	0	0	0	0	0	0	0	0	0	0	0	0	0	0	0	0	0	0	0	0	0	0	0	0	0	1	0	0	0	0
TCGA-BH-A1EV	2	0	0	0	0	0	0	0	0	0	0	0	0	0	0	0	0	1	0	0	0	0	0	0	0	0	0	0	0	0	0	0	0	0	0	0	0	0	0	0	0	0	0	0	0	0	0	0	0
TCGA-BH-A1EW	2	0	0	0	0	0	0	0	0	0	0	0	0	0	0	0	0	0	0	0	0	0	0	0	0	0	0	0	0	0	0	0	0	0	0	0	0	0	0	0	0	0	0	0	0	0	0	0	0
TCGA-BH-A1EX	1	0	0	0	0	0	0	0	0	0	0	0	0	0	0	0	0	0	0	0	0	0	0	0	0	0	0	0	0	0	0	0	1	0	0	0	0	0	0	0	0	0	0	0	0	0	0	0	0
TCGA-BH-A1EY	3	0	0	0	0	0	0	0	0	0	0	0	0	1	0	0	0	0	0	0	0	0	0	0	0	0	0	0	1	0	0	0	0	0	0	0	0	0	0	1	0	0	0	0	1	0	0	0	0
TCGA-BH-A1F0	0	0	0	0	0	0	0	0	0	1	0	0	0	1	0	0	0	0	0	0	0	0	0	0	0	0	0	0	1	0	0	0	0	0	0	0	0	0	0	0	0	0	0	0	0	0	0	0	0
TCGA-BH-A1F2	2	0	0	0	0	0	0	0	0	0	0	0	0	1	0	0	0	0	0	0	0	0	0	0	0	0	0	0	0	0	0	0	0	0	0	0	0	0	0	0	0	0	0	0	0	0	0	0	0
TCGA-BH-A1F6	4	0	0	0	0	0	0	0	0	0	0	0	0	1	0	0	0	0	0	0	0	0	0	0	0	0	0	0	0	0	0	0	0	0	0	0	0	0	0	0	0	0	0	0	0	0	0	0	0
TCGA-BH-A1F8	4	0	0	0	0	0	0	0	0	0	0	0	0	0	0	0	0	0	0	0	0	0	0	0	1	0	0	0	0	0	0	0	0	0	0	0	0	0	0	0	0	0	0	0	1	1	0	0	0
TCGA-BH-A1FB	2	0	0	0	0	0	0	0	0	0	0	0	0	0	0	0	0	0	0	0	0	0	0	0	0	0	0	0	0	0	0	0	0	0	0	0	0	0	0	0	0	0	0	0	0	0	0	0	0
TCGA-BH-A1FC	1	0	0	0	0	1	0	0	0	0	0	0	0	1	0	0	0	0	0	0	0	0	0	0	0	0	0	0	0	0	0	0	0	0	0	0	0	0	0	0	0	0	0	0	0	0	0	0	0
TCGA-BH-A1FG	3	0	0	0	0	0	0	0	0	0	0	0	0	0	0	0	0	0	0	0	0	0	0	0	0	0	0	0	0	0	0	0	1	0	0	0	0	0	0	0	0	0	0	0	0	0	0	0	0
TCGA-BH-A1FH	0	0	0	0	0	0	0	0	0	0	0	0	0	0	0	0	0	0	0	0	0	1	0	0	0	0	0	0	0	0	0	0	0	0	0	0	0	0	0	0	0	0	0	0	0	0	0	0	0
TCGA-BH-A1FJ	1	0	0	0	0	0	0	0	0	0	0	0	0	0	0	0	0	0	0	0	0	0	0	0	0	0	0	0	0	0	0	0	0	0	0	0	0	0	0	0	0	0	0	0	0	0	0	0	0
TCGA-BH-A1FL	3	1	0	0	0	0	0	0	0	0	0	0	0	0	0	0	0	0	0	0	0	0	0	0	0	0	0	0	0	0	0	0	0	0	0	0	0	0	0	0	0	1	0	0	0	0	0	0	0
TCGA-BH-A1FM	1	0	0	0	0	0	0	0	0	0	0	0	0	0	0	0	0	0	0	0	0	1	0	0	0	0	0	0	0	0	0	0	0	1	0	0	0	0	0	0	0	0	0	0	0	0	0	0	0
TCGA-BH-A1FN	4	0	0	0	0	0	0	0	0	0	0	0	0	1	0	0	0	0	0	1	0	0	0	0	1	0	0	0	0	0	0	0	0	0	0	0	0	0	0	0	0	0	0	0	0	0	0	0	0
TCGA-BH-A1FR	3	0	0	0	0	0	0	0	0	0	0	0	0	0	0	0	0	0	0	0	0	0	0	0	0	0	0	0	0	0	0	0	0	0	0	0	0	0	0	0	0	0	0	0	0	0	0	0	0
TCGA-BH-A1FU	3	0	0	0	0	0	0	0	1	0	0	0	0	1	0	0	0	0	0	0	0	0	0	0	0	0	0	0	0	0	0	0	0	0	0	0	0	0	0	0	0	0	0	0	0	0	0	0	0
TCGA-BH-A201	3	0	0	0	0	0	0	0	0	0	0	0	0	0	0	0	0	0	0	0	0	0	0	0	0	0	0	0	0	0	0	0	0	0	0	0	1	0	0	0	0	0	0	0	1	0	0	0	0
TCGA-BH-A202	0	0	0	0	0	0	0	0	0	0	0	0	0	1	0	0	0	0	0	1	0	0	0	0	0	1	0	0	1	0	0	0	0	0	0	0	0	0	0	0	0	0	0	0	1	0	0	0	0
TCGA-BH-A203	3	0	0	0	0	0	0	0	0	0	0	0	0	1	0	0	0	0	0	0	0	0	0	0	0	0	0	0	0	0	0	0	0	0	0	0	0	0	1	0	0	0	1	0	1	0	0	0	0
TCGA-BH-A204	4	0	0	0	0	0	0	0	0	0	0	0	1	0	0	0	0	0	0	0	0	0	0	0	0	0	0	0	0	0	0	0	0	0	0	0	0	0	0	1	0	0	0	0	0	0	0	0	0
TCGA-BH-A208	3	0	0	0	0	0	1	0	0	0	0	0	0	1	0	0	0	0	0	0	0	0	0	0	0	0	0	0	0	0	0	0	0	0	0	0	0	0	0	0	0	0	0	0	1	0	0	0	0
TCGA-BH-A209	1	0	0	0	0	0	0	0	0	0	0	0	0	0	0	0	0	0	0	0	1	0	0	0	0	0	0	0	0	0	0	0	0	0	0	0	0	0	0	0	0	0	0	0	0	0	0	0	0
TCGA-BH-A28Q	3	0	1	0	0	0	0	0	0	0	0	0	0	0	0	0	0	0	0	0	1	1	0	0	0	0	0	0	0	0	0	0	0	0	0	0	0	0	0	0	0	0	0	0	0	0	0	0	0
TCGA-BH-A42U	3	0	0	0	0	0	0	0	0	0	0	0	0	0	0	0	0	0	0	0	0	0	0	0	0	0	0	0	0	0	0	0	0	0	0	0	0	0	0	0	0	0	0	0	0	0	0	0	0
TCGA-BH-A42V	2	0	0	0	0	0	0	0	0	0	0	0	0	0	0	0	0	0	0	0	0	0	0	0	0	0	0	0	0	0	0	0	1	0	0	0	0	0	0	0	0	0	0	0	1	0	0	0	0
TCGA-BH-A5IZ	0	0	0	0	0	0	0	0	0	0	0	0	0	1	0	0	0	0	0	0	0	0	0	0	0	0	0	0	0	0	0	0	0	0	0	0	0	0	0	0	0	0	0	0	0	0	0	0	0
TCGA-BH-A5J0	1	0	0	0	1	0	0	0	0	0	0	0	0	1	0	0	0	0	0	0	0	0	0	1	0	0	0	0	0	0	0	0	0	0	0	0	1	0	0	0	0	0	0	0	1	0	0	0	0
TCGA-C8-A12K	2	0	0	0	0	0	0	0	0	0	0	0	0	1	0	0	0	0	0	0	0	0	0	0	0	0	0	0	0	0	0	0	0	0	0	0	0	0	0	0	0	0	0	0	0	0	0	0	0
TCGA-C8-A12L	2	0	0	0	0	0	0	0	0	0	0	0	0	1	0	0	0	0	0	0	0	0	0	0	0	0	0	0	0	1	0	0	0	0	0	0	0	0	0	0	0	0	0	0	1	0	0	0	0
TCGA-C8-A12M	2	0	0	0	0	0	0	0	0	0	0	0	0	0	0	0	0	0	0	0	0	1	0	0	0	0	0	0	0	0	0	0	0	0	0	0	0	0	0	0	0	0	0	0	0	0	0	0	0
TCGA-C8-A12N	0	0	0	0	0	0	0	0	0	0	0	0	0	0	0	0	0	0	0	0	0	0	0	0	0	0	0	0	1	0	0	0	1	0	0	0	0	0	0	0	0	0	1	0	1	0	0	0	0
TCGA-C8-A12O	3	0	0	0	0	0	0	0	0	0	0	0	0	1	0	0	0	0	0	0	0	0	0	0	0	1	0	0	0	0	0	0	0	0	0	0	0	0	0	0	0	0	0	0	0	0	0	0	0
TCGA-C8-A12P	0	0	0	0	0	0	0	1	0	0	0	0	0	1	0	0	1	0	0	0	0	0	0	0	0	0	0	0	0	0	0	0	0	0	0	0	0	0	0	0	0	0	0	0	0	0	0	0	0
TCGA-C8-A12Q	3	0	0	0	0	0	0	0	0	0	0	0	0	1	0	0	0	0	0	0	0	0	0	0	0	0	0	0	0	0	0	0	0	0	0	0	0	0	0	0	0	0	0	0	0	0	0	0	0
TCGA-C8-A12U	1	0	0	0	0	0	0	0	0	0	0	0	0	0	1	0	0	0	0	0	0	1	0	0	0	0	0	0	0	0	0	0	0	0	0	0	0	0	0	0	0	0	0	0	1	0	0	0	0
TCGA-C8-A12V	4	0	0	0	0	0	0	0	0	0	0	0	0	1	0	0	0	0	0	0	0	0	0	0	1	0	1	0	0	0	0	0	0	0	0	0	0	0	0	0	0	0	0	0	0	0	0	0	0
TCGA-C8-A12W	1	0	0	0	0	0	0	0	0	0	0	0	0	1	0	0	0	0	0	0	0	0	0	0	0	0	0	0	0	0	0	0	0	0	0	0	0	1	0	0	0	0	0	0	0	0	0	0	0
TCGA-C8-A12X	4	0	0	0	0	0	0	0	0	0	0	0	0	0	0	0	0	0	1	0	0	0	0	0	0	0	0	0	0	0	0	0	0	0	0	0	0	0	0	0	0	0	0	0	0	0	0	0	0
TCGA-C8-A12Y	0	0	0	0	0	0	0	0	0	0	0	0	0	0	0	0	0	0	0	0	0	0	0	0	0	0	0	0	0	0	0	0	0	0	0	0	0	0	0	0	0	0	0	0	1	0	0	0	0
TCGA-C8-A12Z	3	0	0	0	0	0	0	0	0	0	0	0	0	1	0	0	0	0	0	0	0	0	0	0	0	0	0	0	0	0	0	1	0	0	0	0	0	0	0	0	0	0	0	0	0	0	0	0	0
TCGA-C8-A130	4	0	0	0	0	0	0	0	0	0	0	0	0	1	0	0	0	0	1	0	0	0	0	0	0	0	0	0	0	0	0	0	0	0	0	0	0	0	0	0	0	0	0	0	1	0	0	0	0
TCGA-C8-A131	1	0	1	0	0	0	0	0	0	0	0	0	0	1	0	0	1	0	0	0	0	0	0	0	0	0	0	0	0	0	0	0	0	0	0	0	0	0	0	0	0	0	0	0	1	0	0	0	0
TCGA-C8-A132	2	0	0	0	0	0	0	0	0	0	0	0	0	0	0	0	0	0	0	0	0	0	0	0	0	0	0	0	0	0	0	0	0	0	0	0	0	0	0	0	0	0	0	0	0	0	0	0	0
TCGA-C8-A133	1	0	0	0	0	1	0	0	0	0	0	0	0	0	0	0	0	0	0	0	0	1	0	0	0	0	0	0	0	0	0	0	0	0	0	0	0	0	0	0	0	0	0	0	1	0	0	0	0
TCGA-C8-A134	2	0	0	0	0	0	0	0	0	0	0	0	0	1	0	0	0	0	0	0	0	0	0	0	0	0	0	0	0	0	0	0	0	0	0	0	0	0	0	0	0	0	0	0	0	0	0	0	0
TCGA-C8-A135	2	0	0	0	0	0	0	0	0	0	0	0	0	1	0	0	0	0	0	0	0	0	0	0	0	0	0	0	0	0	0	1	0	0	0	0	0	0	0	0	0	0	0	0	0	0	0	0	0
TCGA-C8-A137	3	0	0	0	0	0	0	0	0	0	0	0	0	0	0	0	0	0	0	0	0	0	0	0	0	0	0	0	0	0	0	0	0	0	0	0	0	0	0	0	0	0	0	0	0	0	0	0	0
TCGA-C8-A138	0	0	0	0	0	0	0	0	0	0	0	0	0	1	0	0	0	0	0	0	0	0	0	0	0	0	0	0	0	0	0	0	0	0	0	0	0	0	0	0	0	0	0	0	0	0	0	0	0
TCGA-C8-A1HE	1	0	0	0	0	0	0	0	0	0	0	0	0	0	0	0	0	0	0	0	0	0	0	0	0	0	0	0	0	0	1	0	0	0	0	0	0	0	0	0	0	0	0	0	1	0	0	0	0
TCGA-C8-A1HF	4	0	0	0	0	0	0	0	0	0	0	0	0	1	0	0	0	0	0	0	0	0	0	0	0	0	0	0	0	0	0	0	0	0	0	0	0	0	0	0	0	0	0	0	1	0	0	0	0
TCGA-C8-A1HG	0	0	0	0	0	0	0	0	0	0	0	0	0	1	0	0	0	0	0	0	0	0	0	0	0	0	0	0	1	0	0	0	0	0	0	0	0	0	0	0	0	0	0	0	0	0	0	0	0
TCGA-C8-A1HI	0	0	0	0	0	0	0	0	0	0	0	0	0	0	0	0	0	0	0	0	0	1	0	0	0	0	0	0	0	0	0	0	0	0	0	0	0	0	0	0	0	0	0	0	0	0	0	0	0
TCGA-C8-A1HJ	3	0	0	0	0	0	0	0	0	0	0	0	0	1	0	0	0	0	0	0	0	0	0	0	0	1	0	0	0	1	0	0	0	0	0	0	0	0	0	0	0	0	0	0	0	0	0	0	0
TCGA-C8-A1HK	1	0	0	0	0	0	0	0	0	0	0	0	0	1	0	0	0	0	0	0	0	0	0	0	0	0	0	0	0	0	0	0	0	0	0	0	0	0	0	0	0	0	1	0	0	0	0	0	0
TCGA-C8-A1HL	1	0	0	0	0	0	0	0	0	0	0	0	0	0	0	0	0	0	0	0	0	0	0	0	0	0	0	0	0	0	0	0	0	0	0	0	0	0	0	0	0	0	0	0	0	0	1	0	0
TCGA-C8-A1HM	3	0	0	0	0	0	0	0	0	1	0	0	0	1	0	0	0	0	0	0	0	0	0	0	0	0	0	0	0	1	0	0	0	0	0	0	0	0	0	1	0	0	1	0	0	0	0	0	0
TCGA-C8-A1HN	0	0	1	0	0	0	0	0	0	0	0	0	0	0	0	0	0	0	1	0	0	1	0	0	0	0	0	0	0	0	0	0	0	0	0	0	0	0	0	0	0	0	0	0	0	0	0	0	0
TCGA-C8-A1HO	4	0	0	0	0	0	0	0	0	0	1	0	0	0	0	0	0	0	0	0	1	1	0	0	0	0	0	0	0	0	0	0	0	0	0	0	0	0	0	1	0	0	0	0	0	0	0	0	0
TCGA-C8-A26V	1	0	0	0	0	0	0	0	0	0	0	0	0	1	0	0	0	0	0	0	0	1	0	0	0	0	0	0	0	0	1	0	0	0	0	0	1	0	0	0	0	0	0	0	0	0	0	0	0
TCGA-C8-A26W	3	0	0	0	0	0	0	0	0	0	0	0	0	1	0	0	0	0	0	0	0	0	0	0	0	0	0	0	0	0	0	0	0	0	0	0	0	0	0	0	0	0	0	0	1	0	0	0	0
TCGA-C8-A26X	2	0	0	0	0	0	0	0	0	0	0	0	0	0	0	0	0	0	0	0	0	0	1	0	0	0	0	0	0	0	0	0	0	0	0	0	0	0	0	0	0	0	1	0	1	0	0	0	0
TCGA-C8-A26Y	2	0	0	0	0	0	0	0	0	0	0	0	0	1	0	0	0	0	0	0	0	0	0	0	1	0	1	0	1	0	0	0	0	0	0	0	0	0	1	0	0	0	1	0	0	1	0	1	1
TCGA-C8-A26Z	0	0	0	0	0	0	0	0	0	0	0	0	0	0	0	0	0	0	0	0	0	0	0	0	0	0	0	0	1	0	0	0	0	0	0	0	0	0	0	0	0	0	0	0	0	0	0	0	0
TCGA-C8-A273	4	0	0	0	0	0	0	0	0	0	0	0	0	0	0	0	0	0	0	0	0	1	0	0	0	0	0	0	0	0	0	0	0	0	0	0	0	0	0	0	0	0	0	0	0	0	0	0	0
TCGA-C8-A274	4	0	0	0	0	0	0	0	0	0	0	0	0	0	0	0	1	0	0	0	1	0	0	0	0	1	0	0	1	0	0	0	0	0	0	0	0	0	0	0	0	0	0	0	1	0	0	0	0
TCGA-C8-A275	0	0	0	0	0	0	0	0	0	0	0	0	0	1	1	0	0	0	0	1	0	0	0	0	0	0	0	0	0	0	0	0	0	0	0	0	0	0	0	0	0	0	0	0	0	0	0	0	0
TCGA-C8-A27A	1	0	0	0	0	0	0	0	0	0	0	0	0	1	0	0	0	0	0	0	0	0	0	0	0	0	1	0	0	0	0	0	0	0	0	0	0	0	0	0	0	0	0	0	0	0	0	0	0
TCGA-C8-A27B	4	0	0	0	0	0	0	0	0	1	0	0	0	1	0	0	0	0	0	0	0	0	0	0	0	0	0	0	0	0	0	0	0	0	1	0	0	0	0	0	0	0	0	0	0	0	0	0	0
TCGA-C8-A3M7	2	0	0	0	0	0	0	0	0	0	1	0	0	0	0	0	0	0	0	0	1	0	0	0	0	0	1	1	1	0	0	0	0	0	0	0	0	0	0	0	0	0	0	0	1	0	0	1	0
TCGA-C8-A3M8	3	0	0	0	0	0	0	0	0	0	0	0	0	0	0	0	0	0	0	0	0	0	0	0	0	0	0	0	1	0	0	0	1	0	0	0	0	0	0	0	0	0	0	0	1	0	0	0	0
TCGA-C8-A8HP	3	0	0	0	1	0	0	0	0	0	0	0	0	1	0	0	0	0	0	0	0	0	0	0	0	0	0	0	0	1	0	0	1	0	0	0	0	1	0	0	0	0	0	0	0	0	0	0	0
TCGA-C8-A8HQ	1	0	0	0	0	0	0	0	0	0	0	0	0	0	0	0	0	0	1	0	0	1	0	0	0	0	0	0	0	0	0	0	0	0	0	0	0	0	0	1	0	0	0	0	1	0	1	0	0
TCGA-C8-A8HR	4	0	0	0	0	0	0	0	0	0	0	0	0	0	0	0	0	0	0	0	0	0	0	0	0	0	0	0	0	0	0	0	0	0	0	0	0	0	0	0	0	0	0	0	0	0	0	0	0
TCGA-D8-A13Y	1	0	0	0	0	0	0	0	0	0	0	1	0	1	0	0	0	0	0	0	0	0	0	0	0	0	0	0	0	0	0	0	0	0	0	0	0	0	0	0	0	0	0	0	0	0	0	0	0
TCGA-D8-A13Z	4	0	0	0	0	0	0	0	0	0	0	0	0	1	0	0	0	0	0	0	0	0	0	0	1	0	0	0	0	0	0	0	0	0	0	0	0	0	0	0	0	0	1	0	0	0	0	0	0
TCGA-D8-A140	2	0	0	0	0	0	0	0	0	0	0	0	0	0	0	0	0	0	0	0	0	1	0	0	0	0	0	0	0	0	0	0	0	1	0	0	0	0	0	0	0	0	0	0	0	0	0	0	0
TCGA-D8-A141	2	0	0	0	0	1	0	0	0	0	0	0	0	0	0	0	0	0	0	0	0	0	0	0	0	1	0	0	0	0	0	0	0	0	0	0	0	0	0	0	0	0	0	0	0	0	0	0	0
TCGA-D8-A142	1	0	0	0	0	0	0	0	0	0	0	0	0	1	0	0	0	0	0	0	0	0	0	0	0	0	0	0	0	0	0	0	0	0	0	0	0	0	0	0	0	0	0	0	0	0	0	0	0
TCGA-D8-A143	4	0	0	0	0	0	1	0	0	0	0	0	0	1	0	0	0	0	0	1	0	0	0	0	0	0	0	0	0	0	0	0	0	0	0	0	0	0	0	0	0	0	0	0	1	0	0	0	0
TCGA-D8-A145	0	0	0	0	0	0	0	0	0	0	0	0	0	0	0	0	0	0	0	0	0	0	0	0	0	0	0	0	0	0	0	0	0	0	0	0	0	0	0	0	0	0	0	0	1	0	0	1	0
TCGA-D8-A147	2	0	0	0	0	0	0	0	0	0	0	0	0	1	0	0	0	0	0	0	0	0	0	0	0	0	0	0	0	0	0	0	0	0	0	0	0	0	0	0	0	0	0	0	0	0	0	0	0
TCGA-D8-A1J8	0	0	0	0	0	0	1	1	0	0	0	0	1	0	0	0	0	0	0	0	0	1	0	0	1	0	0	1	1	0	0	0	0	0	0	0	0	0	0	0	0	0	0	0	1	0	0	0	0
TCGA-D8-A1J9	3	0	0	0	0	0	0	0	0	0	0	0	0	1	0	0	0	0	0	0	0	0	0	0	0	0	0	0	0	0	0	0	0	0	0	0	0	0	0	0	1	0	0	0	0	0	0	0	0
TCGA-D8-A1JA	4	0	0	0	0	1	0	0	0	0	1	1	0	0	0	0	1	1	0	0	0	0	1	1	0	0	0	0	0	0	0	0	0	0	0	0	0	0	1	0	0	0	0	0	0	0	0	0	0
TCGA-D8-A1JB	1	0	0	0	0	0	0	0	0	0	0	0	0	0	0	0	0	0	0	0	0	0	0	0	1	0	0	0	0	0	0	0	0	0	0	0	0	0	0	0	0	0	0	0	0	1	0	0	0
TCGA-D8-A1JC	3	0	0	0	0	0	0	0	0	1	0	0	0	0	0	0	0	0	0	0	0	0	0	0	0	0	0	0	0	0	0	0	0	0	0	0	0	0	0	0	0	0	0	0	0	0	0	0	0
TCGA-D8-A1JD	3	0	0	0	0	1	0	0	0	0	0	0	0	0	0	0	0	0	0	0	0	0	0	0	0	0	0	0	0	0	0	0	0	0	0	0	0	0	0	0	0	0	0	0	1	0	1	0	0
TCGA-D8-A1JE	1	0	0	0	0	0	0	0	0	0	0	0	0	0	0	0	0	0	0	0	0	0	0	0	0	0	0	0	0	0	0	0	0	1	0	1	0	0	0	0	0	0	0	0	1	0	0	0	0
TCGA-D8-A1JF	4	0	0	0	0	0	0	0	0	0	0	0	0	1	0	0	0	0	0	0	0	0	0	0	0	0	0	0	0	0	0	0	0	0	0	0	0	0	0	0	0	0	0	0	1	0	0	0	0
TCGA-D8-A1JG	0	0	0	0	0	0	0	0	0	1	0	0	0	1	0	0	0	0	0	0	0	0	0	0	0	0	0	0	0	0	0	0	0	1	0	0	0	0	0	0	0	0	1	0	1	0	0	0	0
TCGA-D8-A1JH	4	0	0	0	0	0	0	0	0	0	0	0	0	0	0	0	0	0	0	0	0	0	0	0	0	0	0	0	0	0	0	0	1	0	0	0	0	0	0	0	0	0	0	0	1	0	0	0	1
TCGA-D8-A1JI	1	0	0	0	0	0	0	0	0	0	0	0	0	0	0	0	0	0	0	0	0	0	0	0	1	0	0	0	0	0	0	0	0	0	0	0	0	0	0	0	0	0	0	0	0	0	0	0	0
TCGA-D8-A1JJ	2	0	0	0	0	1	0	0	0	0	0	0	0	1	0	0	0	0	0	0	0	1	0	0	0	0	0	0	0	0	0	0	0	0	0	0	0	0	0	0	0	0	0	0	1	0	0	0	0
TCGA-D8-A1JK	1	0	0	0	0	1	0	0	0	0	0	0	0	1	0	0	0	0	0	0	0	0	1	0	0	0	0	0	0	0	0	0	0	1	0	0	0	0	0	0	0	0	0	0	1	0	0	0	0
TCGA-D8-A1JL	2	0	0	0	0	0	0	0	0	0	0	1	0	1	0	0	0	0	0	0	0	0	0	1	0	0	0	0	0	0	0	0	0	0	0	0	0	0	0	0	0	0	0	0	0	0	0	0	0
TCGA-D8-A1JM	2	0	0	0	0	0	0	0	0	0	0	0	0	1	0	0	0	0	0	0	0	0	0	0	0	0	0	0	0	0	0	0	0	0	0	0	0	0	0	0	0	0	0	0	0	0	0	0	0
TCGA-D8-A1JN	0	1	0	0	0	0	0	0	0	0	0	0	0	0	0	0	0	0	0	0	0	1	0	0	0	0	0	1	0	0	0	0	0	0	0	0	0	0	0	0	0	0	0	0	1	0	0	0	0
TCGA-D8-A1JS	2	0	0	0	0	0	0	0	0	0	0	0	0	0	0	0	0	0	0	0	0	0	0	0	0	0	0	0	0	0	0	0	0	0	0	0	0	0	0	0	0	0	0	0	1	0	0	0	0
TCGA-D8-A1JT	2	0	0	0	0	0	0	1	0	0	0	0	0	0	0	0	0	0	0	0	0	1	0	0	0	0	0	0	1	0	0	0	0	0	0	0	0	0	0	0	0	0	0	0	0	0	0	0	0
TCGA-D8-A1JU	2	0	0	0	0	0	0	0	0	0	0	0	0	0	0	0	0	0	0	0	0	0	0	0	0	0	0	0	0	0	0	0	1	0	0	0	0	0	0	0	0	0	0	0	1	0	0	0	0
TCGA-D8-A1X5	2	0	0	0	0	0	0	0	0	0	0	0	0	1	0	0	0	0	0	0	0	0	0	0	0	0	0	0	0	0	0	0	0	0	0	0	0	0	0	0	0	0	0	0	0	0	0	0	0
TCGA-D8-A1X6	1	0	1	0	0	0	0	0	0	0	0	0	0	0	0	0	0	0	0	0	0	1	0	0	0	0	0	0	1	0	0	0	1	0	0	0	0	0	0	0	0	0	0	0	0	0	0	0	0
TCGA-D8-A1X7	4	0	0	0	0	0	0	0	0	0	0	0	0	0	0	0	0	0	0	0	0	0	0	0	0	0	0	0	0	0	0	0	0	0	0	0	0	0	0	0	0	0	0	0	0	0	0	0	0
TCGA-D8-A1X8	0	0	0	0	0	0	0	0	0	0	0	0	0	0	0	0	1	0	0	0	0	0	0	0	0	0	0	0	0	0	0	0	0	0	0	0	0	0	0	0	0	0	0	0	0	0	0	0	0
TCGA-D8-A1X9	4	0	0	0	0	0	0	0	0	0	0	0	0	0	0	0	0	0	0	0	0	0	0	0	0	0	0	0	0	0	0	0	0	0	0	0	0	0	0	0	0	0	0	0	0	0	0	0	0
TCGA-D8-A1XA	4	0	0	0	0	0	0	0	0	0	0	0	0	1	0	0	0	0	0	0	0	0	0	0	0	0	0	0	0	0	0	0	1	0	0	0	0	0	0	0	0	0	0	0	0	0	0	0	0
TCGA-D8-A1XB	2	0	0	0	0	0	0	0	0	0	0	0	0	0	0	0	0	0	0	0	0	0	0	0	0	0	0	0	0	0	0	0	1	0	0	0	0	0	0	0	0	0	0	0	1	0	0	0	0
TCGA-D8-A1XC	2	1	0	0	0	0	0	0	0	0	0	0	0	0	0	0	0	0	0	0	0	0	0	0	0	0	0	0	0	0	0	0	0	0	0	0	0	0	0	0	0	0	0	1	0	0	0	0	0
TCGA-D8-A1XD	2	0	0	0	0	0	0	0	0	0	0	0	0	0	0	0	0	0	0	0	0	0	0	0	0	0	0	0	0	0	0	0	0	0	0	0	0	0	0	0	0	0	0	0	0	0	0	0	0
TCGA-D8-A1XF	3	0	0	0	0	0	0	0	0	0	0	0	0	0	0	0	0	0	0	0	0	0	0	0	0	0	0	0	0	0	0	0	0	0	0	0	0	0	0	0	0	0	0	0	0	0	0	0	0
TCGA-D8-A1XG	0	1	0	0	0	0	0	0	0	1	0	0	0	0	0	0	0	0	0	0	0	0	0	0	0	0	0	0	0	0	0	0	0	0	0	0	0	0	0	0	0	0	0	0	0	0	0	0	0
TCGA-D8-A1XJ	3	0	0	0	0	1	0	0	0	0	0	0	0	1	0	0	0	0	0	0	0	0	0	0	0	0	0	0	0	0	0	0	0	0	0	0	0	0	0	0	0	0	0	0	0	0	0	0	0
TCGA-D8-A1XK	1	0	0	0	0	0	0	0	0	0	1	0	0	0	0	0	1	1	0	0	0	0	1	1	1	0	0	1	0	1	1	1	0	0	1	0	0	1	0	0	0	0	0	0	0	1	0	1	0
TCGA-D8-A1XM	3	0	0	0	0	0	0	0	0	0	0	0	0	0	0	0	0	0	0	0	0	0	0	0	0	0	0	0	0	0	0	0	0	0	0	0	0	1	0	0	0	0	0	0	1	0	0	0	0
TCGA-D8-A1XO	4	0	0	0	1	0	0	0	0	0	0	0	0	0	0	0	0	0	0	0	1	0	0	0	0	0	0	0	0	0	0	0	0	0	0	0	0	0	0	0	0	0	0	0	1	0	0	0	0
TCGA-D8-A1XQ	4	0	0	0	0	0	0	0	0	1	0	1	0	1	0	0	0	0	0	1	0	0	0	0	0	0	0	0	0	0	1	1	0	0	0	1	0	0	0	0	0	0	1	0	0	0	0	0	1
TCGA-D8-A1XR	1	1	0	0	0	0	0	0	0	0	0	0	0	0	0	0	0	0	0	0	0	0	0	0	0	0	0	0	0	0	0	0	0	0	0	0	0	0	0	0	0	0	0	0	0	0	0	0	0
TCGA-D8-A1XS	3	0	0	0	0	0	0	0	0	0	0	0	0	0	0	0	0	0	0	0	0	0	0	0	0	0	0	0	0	0	0	0	0	0	0	0	0	0	0	0	0	0	0	0	1	0	0	0	0
TCGA-D8-A1XT	3	0	0	0	0	0	0	0	0	0	0	0	0	1	0	0	0	0	0	0	0	0	0	0	0	0	0	0	0	0	0	0	0	0	0	0	0	0	0	0	0	0	0	0	0	0	0	0	0
TCGA-D8-A1XU	1	0	0	0	0	0	0	0	0	0	0	0	0	0	0	0	0	0	0	0	0	0	0	0	0	0	0	0	1	0	0	0	0	0	0	0	0	0	0	0	0	0	0	0	0	0	0	0	0
TCGA-D8-A1XV	4	1	0	0	0	0	0	0	0	0	0	0	0	0	0	0	0	0	0	0	0	0	0	0	0	0	0	0	0	0	0	0	0	0	0	0	0	0	0	0	0	0	0	0	0	0	0	0	0
TCGA-D8-A1XW	0	0	0	0	1	0	0	0	0	0	0	0	0	1	0	0	0	0	0	0	0	0	0	0	0	0	0	0	0	0	0	0	0	0	0	0	0	0	0	0	0	0	0	0	0	0	0	0	0
TCGA-D8-A1XY	0	0	0	0	0	0	0	0	0	0	0	0	0	0	0	0	0	0	0	0	0	0	0	0	0	0	0	0	0	0	0	0	0	0	0	0	0	0	0	1	0	0	0	0	1	0	0	0	0
TCGA-D8-A1XZ	2	0	0	0	0	0	1	0	0	0	0	0	0	1	0	0	0	0	1	0	0	0	0	0	0	0	0	0	0	0	0	0	0	0	0	0	0	0	0	0	0	0	0	0	0	0	0	0	0
TCGA-D8-A1Y0	4	0	0	0	0	0	0	0	0	0	0	0	0	0	0	0	0	0	0	0	0	0	0	0	0	0	0	0	0	0	0	0	0	0	0	0	0	0	0	0	0	0	0	0	0	0	0	0	0
TCGA-D8-A1Y1	0	0	0	0	1	0	0	0	0	1	0	0	1	0	0	0	0	0	0	0	1	0	0	0	0	0	0	0	0	0	1	0	0	0	1	0	0	0	0	1	0	0	0	0	1	0	0	0	0
TCGA-D8-A1Y2	3	0	0	0	0	0	0	0	0	0	0	0	0	0	0	0	0	0	0	0	0	0	0	0	0	0	0	0	0	0	0	0	0	0	0	0	0	0	0	0	0	0	0	0	1	0	0	0	0
TCGA-D8-A1Y3	1	0	0	0	0	0	0	0	0	0	0	0	0	1	0	0	0	0	0	0	0	0	0	0	0	0	0	0	0	0	0	0	0	0	0	0	0	0	0	0	0	0	0	0	0	0	0	0	0
TCGA-D8-A27E	2	0	0	0	0	0	0	0	0	0	0	0	0	0	0	0	0	0	0	0	0	0	0	0	0	0	0	0	0	0	0	0	0	0	0	0	0	0	0	0	0	0	0	0	0	0	0	0	0
TCGA-D8-A27F	0	0	0	0	0	0	0	0	0	0	0	1	0	1	0	0	0	0	0	0	0	0	0	0	0	0	0	0	0	0	0	0	0	0	0	1	0	0	0	0	0	0	0	0	0	0	0	0	0
TCGA-D8-A27H	0	0	0	0	0	0	0	0	0	0	0	1	0	0	0	0	0	0	0	0	0	0	0	0	0	0	0	0	0	0	1	0	0	0	0	0	0	0	0	0	0	0	0	0	0	0	0	0	0
TCGA-D8-A27I	4	0	0	0	0	0	0	0	0	0	0	0	0	0	0	0	0	0	0	0	1	0	0	0	0	0	0	0	0	0	0	0	0	0	0	0	0	0	0	0	0	0	0	0	0	0	0	0	0
TCGA-D8-A27K	3	0	0	0	0	0	0	0	0	0	0	0	0	0	0	0	0	0	0	0	0	1	0	0	0	0	0	0	0	0	0	0	0	0	0	0	0	0	0	0	0	0	0	0	1	0	0	0	0
TCGA-D8-A27L	3	0	0	0	0	0	0	0	0	0	0	0	0	0	0	0	0	0	0	0	0	0	0	0	1	0	0	0	1	0	0	0	1	0	0	0	0	0	0	0	0	0	0	0	1	0	0	0	0
TCGA-D8-A27N	4	0	0	0	0	0	0	0	0	0	0	0	0	1	0	0	0	0	0	0	0	0	0	0	0	0	0	0	0	1	0	0	0	0	0	0	0	0	0	0	0	0	0	0	0	0	0	0	0
TCGA-D8-A27P	4	0	0	0	0	0	0	0	0	0	0	0	0	0	0	0	0	0	0	0	0	0	0	0	0	0	0	0	1	0	0	0	0	0	0	0	0	0	0	0	0	0	0	0	1	0	0	0	0
TCGA-D8-A27R	3	0	0	0	0	0	0	0	0	0	0	0	0	0	1	0	0	0	0	0	0	0	0	0	0	0	0	0	0	0	0	0	0	0	0	0	0	0	0	0	0	0	0	0	0	0	1	0	0
TCGA-D8-A27T	1	0	0	0	0	0	0	0	0	0	0	0	0	0	0	0	0	0	0	0	1	0	0	0	0	0	0	0	0	0	0	0	0	0	0	0	0	0	0	0	0	0	0	0	1	0	0	0	0
TCGA-D8-A27W	4	0	0	0	0	0	0	0	0	0	0	0	0	0	0	0	0	0	0	0	0	0	0	0	0	0	0	0	0	0	0	0	0	0	0	0	0	0	0	0	0	0	0	0	0	0	1	0	0
TCGA-D8-A3Z5	4	0	0	0	0	0	0	0	0	0	0	0	0	0	0	0	0	0	0	0	0	0	0	0	0	0	0	0	0	0	0	0	0	0	0	0	0	0	0	0	0	0	0	0	0	0	0	0	0
TCGA-D8-A3Z6	1	0	0	0	0	0	0	0	0	0	0	0	0	0	0	0	0	0	0	0	1	0	0	0	0	0	0	0	0	0	0	0	1	0	0	0	0	0	0	0	0	0	0	0	1	0	0	0	0
TCGA-D8-A4Z1	1	1	0	0	0	0	0	0	0	0	0	0	0	0	0	0	0	0	0	0	0	0	0	0	0	0	0	0	0	0	0	0	0	0	0	0	0	0	0	0	0	0	0	0	0	0	0	0	0
TCGA-D8-A73U	1	0	0	0	0	0	0	0	0	0	0	0	0	0	0	0	0	0	0	0	0	0	0	0	0	0	0	1	0	0	0	0	0	0	0	0	0	0	0	0	0	0	0	1	1	0	0	0	0
TCGA-D8-A73W	0	0	1	0	0	0	0	0	0	0	0	0	0	0	0	0	0	0	0	0	0	0	0	0	0	0	0	0	0	0	0	0	0	0	0	0	0	0	0	0	0	0	0	0	0	0	0	0	0
TCGA-D8-A73X	4	0	0	0	0	0	0	0	0	0	0	0	0	0	0	0	0	0	0	0	0	0	0	0	0	0	0	0	0	0	0	0	1	0	0	0	0	0	0	0	0	0	0	0	1	0	0	0	0
TCGA-E2-A105	3	0	0	0	0	0	0	0	0	0	0	0	1	0	0	0	0	0	0	0	0	0	0	0	0	0	0	0	0	0	0	0	0	0	0	0	0	0	0	0	0	0	0	0	1	0	0	0	0
TCGA-E2-A107	3	0	0	0	0	0	0	0	0	0	0	0	0	0	0	0	0	0	0	0	1	0	0	0	0	0	0	0	0	0	0	0	0	0	0	0	0	0	0	0	0	0	0	0	0	0	0	0	0
TCGA-E2-A108	0	0	0	0	0	0	1	0	0	0	0	0	0	1	0	0	0	0	0	0	0	0	0	0	0	0	1	0	0	0	0	0	0	0	0	0	0	0	0	0	0	0	0	0	1	0	0	0	0
TCGA-E2-A109	4	0	0	0	0	0	0	0	0	0	0	0	0	1	0	0	0	0	0	0	0	0	0	0	0	0	0	0	0	0	0	0	0	0	0	0	0	0	0	0	0	0	0	0	0	0	0	0	0
TCGA-E2-A10A	3	0	0	0	0	0	0	0	0	0	0	0	0	0	0	0	0	0	0	0	0	1	0	0	0	0	0	0	0	0	0	0	1	0	0	0	0	0	0	0	0	0	0	0	0	0	0	0	0
TCGA-E2-A10B	2	0	0	0	0	0	0	0	0	0	0	0	0	0	0	0	0	0	0	0	0	0	0	0	0	0	0	0	0	0	0	0	0	0	0	0	0	0	0	0	0	0	0	0	1	0	0	0	0
TCGA-E2-A10C	2	0	0	0	0	0	0	0	0	0	1	0	0	0	0	0	0	0	0	0	0	0	0	0	1	0	0	0	0	0	0	0	0	0	0	0	0	0	0	0	1	0	0	0	1	0	0	0	0
TCGA-E2-A10E	1	0	0	0	0	0	0	0	0	0	0	0	0	0	0	0	0	0	0	0	0	0	0	0	0	0	0	0	0	0	0	0	0	0	0	0	0	0	0	0	0	0	0	0	0	0	0	0	0
TCGA-E2-A10F	4	0	0	0	0	0	0	0	0	0	0	0	0	0	0	0	0	0	0	0	1	0	0	0	0	0	0	0	0	0	0	0	0	0	0	0	1	0	0	0	0	0	0	0	1	0	0	0	0
TCGA-E2-A14N	3	0	0	0	0	0	0	0	0	0	0	0	0	1	0	0	0	0	0	0	0	0	0	0	0	0	0	0	0	0	0	1	0	0	0	0	0	0	0	0	0	0	0	0	0	0	0	0	0
TCGA-E2-A14O	1	0	0	0	0	0	0	0	0	0	0	0	0	0	0	0	0	0	0	0	0	0	0	0	0	0	0	0	0	0	0	0	0	0	0	0	0	0	0	0	0	0	0	0	0	0	0	0	0
TCGA-E2-A14P	3	0	0	0	0	0	0	0	0	0	0	0	0	1	0	0	0	0	0	0	0	0	0	0	0	0	0	0	0	0	0	0	0	0	0	0	0	0	0	0	0	0	0	0	0	0	0	0	0
TCGA-E2-A14Q	1	0	0	0	0	0	1	0	0	0	0	0	0	0	0	0	0	0	0	0	0	0	0	0	0	0	0	0	0	0	0	1	0	0	0	0	0	0	0	0	0	0	0	0	0	0	0	0	0
TCGA-E2-A14R	4	0	0	0	0	0	0	0	0	0	0	0	0	1	0	0	0	0	0	0	0	0	0	0	0	0	0	0	0	0	0	0	0	0	0	0	0	0	0	0	0	0	0	0	0	0	0	0	0
TCGA-E2-A14S	0	0	0	0	0	0	0	0	0	0	0	0	0	0	0	0	0	0	0	0	0	0	0	0	0	0	0	0	0	0	0	0	0	0	0	0	0	0	0	0	0	0	0	0	0	0	0	0	0
TCGA-E2-A14T	0	0	0	0	0	0	0	0	0	0	0	0	0	0	0	0	0	0	0	0	0	1	0	0	0	0	0	0	0	0	0	0	0	0	0	0	0	0	0	0	0	0	0	0	0	0	0	0	0
TCGA-E2-A14V	1	0	0	0	0	0	0	0	0	0	0	0	0	0	0	0	1	0	0	0	0	0	0	0	0	0	0	0	0	0	0	0	0	0	0	0	0	1	0	0	0	0	0	0	1	0	0	0	0
TCGA-E2-A14X	2	0	0	0	0	0	0	0	0	0	0	0	0	1	0	0	0	0	0	0	0	0	0	0	0	0	0	0	0	0	0	0	0	0	0	0	0	0	0	0	0	0	0	0	0	0	0	0	0
TCGA-E2-A14Y	2	0	0	0	0	0	0	0	0	0	0	0	0	1	0	0	0	0	0	0	0	0	0	0	0	0	0	0	0	0	0	0	0	0	0	0	0	0	0	0	0	0	0	0	1	0	0	0	0
TCGA-E2-A14Z	1	0	0	0	0	0	0	0	0	0	0	0	0	1	0	0	0	0	0	0	0	0	0	0	1	0	0	0	0	0	0	0	0	0	0	0	0	0	0	0	0	0	0	0	0	0	0	0	0
TCGA-E2-A150	1	0	0	0	0	0	0	0	0	0	0	0	0	1	0	0	0	0	0	0	0	0	0	0	0	0	0	0	0	0	0	0	0	0	0	0	0	0	0	0	0	0	0	0	0	0	0	0	0
TCGA-E2-A152	0	0	0	0	0	0	0	0	0	0	0	0	0	1	0	0	0	0	0	0	0	0	0	0	0	0	0	0	0	0	0	0	0	0	0	0	0	0	0	0	0	0	0	0	1	0	0	0	0
TCGA-E2-A153	4	0	0	0	0	0	0	0	0	0	0	0	0	0	0	0	0	0	0	0	0	0	0	0	0	0	0	0	1	0	0	0	0	0	0	0	0	0	0	0	0	1	0	0	1	0	0	0	0
TCGA-E2-A154	4	0	0	0	0	0	0	0	0	0	0	0	0	0	0	0	0	0	0	0	0	0	0	0	0	1	0	0	0	0	0	0	0	0	0	0	0	0	0	0	0	0	0	0	1	0	0	0	0
TCGA-E2-A155	0	0	0	0	0	0	0	0	0	0	0	0	0	1	0	0	0	0	0	0	0	1	0	0	0	0	0	0	0	0	0	0	0	0	0	0	0	0	0	0	0	0	0	0	0	0	0	0	0
TCGA-E2-A156	3	0	0	0	0	0	0	0	1	0	0	0	0	0	0	0	0	0	0	0	0	0	0	0	0	0	0	0	0	0	0	0	1	0	0	0	0	0	0	1	0	0	0	0	1	0	0	0	0
TCGA-E2-A158	2	0	0	0	0	0	0	0	0	0	0	0	0	1	0	0	0	1	0	0	0	0	0	0	0	0	0	0	0	0	0	0	0	0	0	0	0	0	0	0	0	0	0	0	0	0	0	0	0
TCGA-E2-A159	2	0	0	0	0	0	0	0	0	0	0	0	0	1	0	0	0	1	0	1	0	0	0	0	0	0	0	0	0	0	0	0	0	0	0	0	0	0	0	0	0	0	0	0	1	0	0	0	0
TCGA-E2-A15C	0	0	0	0	0	0	0	0	0	0	0	0	0	0	0	0	0	0	0	0	0	0	0	0	0	0	0	0	0	0	0	0	1	0	0	0	0	0	0	0	0	1	0	0	1	0	0	0	0
TCGA-E2-A15D	0	0	0	0	0	0	0	0	0	0	0	0	0	0	0	0	0	0	0	0	0	1	0	0	0	0	0	0	0	0	0	0	0	0	0	0	0	0	0	0	0	0	0	0	0	0	0	0	0
TCGA-E2-A15F	1	0	0	0	0	0	0	0	0	0	0	0	0	0	0	0	0	0	0	0	0	0	0	0	0	0	0	0	0	0	0	0	0	0	0	0	0	0	0	0	0	0	0	0	0	0	0	0	0
TCGA-E2-A15G	3	0	0	0	1	0	0	0	0	0	0	0	0	0	0	0	0	0	0	0	0	0	0	0	0	0	0	0	0	0	0	0	1	0	0	0	0	0	0	0	0	0	0	0	1	0	0	0	0
TCGA-E2-A15H	2	0	0	0	0	0	0	0	0	0	0	0	0	0	0	0	0	0	0	0	0	1	0	0	0	0	0	0	0	0	0	0	0	0	0	0	0	0	0	0	0	0	0	0	0	0	0	0	0
TCGA-E2-A15I	2	0	0	0	0	0	0	0	0	0	0	0	0	0	0	0	0	0	0	0	0	0	0	0	0	0	0	0	0	0	0	0	0	0	0	0	0	0	0	0	0	0	0	0	0	0	0	0	0
TCGA-E2-A15J	1	0	0	0	0	1	0	0	0	0	0	0	0	0	0	0	0	0	0	0	0	1	0	0	0	0	0	0	0	0	0	0	0	0	0	0	0	0	0	0	0	0	0	0	0	0	0	0	0
TCGA-E2-A15L	3	0	0	0	0	0	0	0	0	0	0	0	0	0	0	0	0	0	0	0	0	0	0	0	0	0	0	0	0	0	0	0	1	0	0	0	0	0	0	0	0	0	0	0	1	0	0	0	0
TCGA-E2-A15M	0	0	1	0	0	0	0	0	0	0	0	0	0	1	0	0	0	0	0	0	0	0	0	0	0	0	0	0	0	0	0	0	0	0	0	0	0	0	0	0	0	0	0	0	0	0	0	0	0
TCGA-E2-A15O	2	0	0	0	0	0	0	0	0	0	0	0	0	0	0	0	0	0	0	0	0	0	0	0	0	0	0	0	0	0	0	0	1	0	0	0	0	0	0	0	0	0	0	0	0	0	0	0	0
TCGA-E2-A15P	2	0	0	0	0	0	0	0	0	0	0	0	1	0	0	0	0	0	0	0	0	0	0	0	0	0	0	0	0	0	0	0	0	0	0	0	0	0	0	0	0	0	0	0	1	0	0	0	0
TCGA-E2-A15R	3	0	0	0	0	0	0	0	0	0	0	0	0	0	0	0	0	0	0	0	0	0	0	0	0	0	0	0	0	0	0	0	0	0	0	0	0	0	0	0	0	0	0	0	0	0	0	0	0
TCGA-E2-A15S	0	0	0	0	0	0	0	0	0	0	0	0	0	0	0	0	0	0	0	0	0	0	0	0	0	0	0	0	0	0	0	0	0	0	0	0	0	0	0	0	0	0	0	0	0	0	0	0	0
TCGA-E2-A15T	1	0	0	0	0	0	0	0	1	0	0	0	0	0	0	0	0	0	0	0	0	0	0	0	0	0	0	0	0	0	0	0	0	0	0	0	0	0	0	0	0	0	0	0	0	0	0	0	0
TCGA-E2-A1AZ	0	0	0	0	0	0	0	0	0	0	0	0	0	1	0	0	0	0	0	0	0	0	0	0	0	0	0	0	0	0	0	0	0	0	0	0	0	0	0	0	0	0	0	0	0	0	0	0	0
TCGA-E2-A1B0	0	0	0	0	0	0	0	0	0	0	0	0	0	1	0	0	0	0	0	0	0	0	0	0	0	0	0	0	0	0	0	0	0	0	0	0	0	0	0	0	0	0	0	0	0	0	0	0	1
TCGA-E2-A1B1	4	0	0	0	0	0	0	0	0	0	1	0	0	1	0	0	0	0	0	0	0	0	0	0	0	0	0	0	0	0	0	0	0	0	0	0	0	0	0	0	0	0	0	0	0	0	0	0	0
TCGA-E2-A1B4	3	0	0	0	0	0	0	0	0	0	0	0	0	0	0	0	0	0	0	0	0	0	0	0	0	0	0	0	0	0	0	0	1	0	0	0	0	0	0	0	0	0	0	0	1	0	0	0	0
TCGA-E2-A1B5	1	0	0	0	0	0	0	0	0	0	0	0	0	0	0	0	0	0	0	0	0	1	0	0	0	0	0	0	0	1	0	0	0	0	0	0	0	0	0	0	0	0	0	0	0	0	0	1	0
TCGA-E2-A1B6	4	0	0	0	0	0	0	0	0	0	0	0	0	1	0	0	0	0	0	0	0	0	0	0	0	0	0	0	0	0	0	0	0	0	0	0	0	0	0	0	0	0	0	0	0	0	0	0	0
TCGA-E2-A1BC	1	0	0	0	0	0	0	0	0	0	0	0	0	0	0	0	0	0	0	0	0	0	0	0	0	0	0	1	0	0	0	0	0	0	0	0	0	0	0	1	0	0	0	0	1	0	0	0	0
TCGA-E2-A1IE	1	0	0	0	0	0	0	0	0	0	0	0	0	0	0	0	0	0	0	0	0	0	0	0	0	0	0	0	0	0	0	0	0	0	0	0	0	0	0	0	1	0	0	0	0	0	0	0	0
TCGA-E2-A1IF	2	0	1	0	0	0	0	0	0	0	0	0	0	0	0	0	0	0	0	0	0	0	0	0	0	0	0	0	0	0	0	0	0	0	0	0	0	0	0	0	0	0	0	0	1	0	0	0	0
TCGA-E2-A1IG	1	0	0	0	0	0	0	0	0	0	0	0	0	0	0	0	0	0	1	0	0	0	0	0	0	0	0	0	1	0	0	0	0	0	0	0	0	0	0	1	0	0	0	0	0	0	1	0	0
TCGA-E2-A1IH	3	0	0	0	0	0	0	0	0	0	0	0	0	0	0	0	0	0	0	0	1	0	0	0	1	0	0	0	0	0	0	0	0	0	0	0	0	0	0	0	0	0	0	0	0	0	0	0	0
TCGA-E2-A1II	1	0	0	0	0	0	0	0	0	0	0	0	0	1	0	0	0	0	0	0	0	0	0	0	0	0	0	0	0	0	0	0	0	0	0	0	0	0	0	0	0	0	0	0	0	0	0	0	0
TCGA-E2-A1IJ	4	0	1	0	0	0	0	0	0	0	0	0	0	0	0	0	0	0	0	0	1	0	0	0	0	0	0	0	0	0	0	0	0	0	0	0	0	0	0	0	0	0	0	0	0	0	0	0	0
TCGA-E2-A1IK	0	0	0	0	0	0	0	0	0	0	0	0	0	0	0	0	1	0	0	0	0	0	0	0	0	0	0	0	0	0	0	0	0	0	0	0	0	0	0	0	0	0	0	0	0	0	0	0	0
TCGA-E2-A1IL	0	0	0	0	0	0	0	0	0	0	0	0	0	0	0	0	0	0	0	0	0	0	0	0	0	0	0	0	0	0	0	0	0	0	0	0	0	0	0	0	0	0	0	0	1	0	0	0	0
TCGA-E2-A1IN	1	0	0	0	0	0	0	0	0	0	0	0	0	1	0	0	0	0	0	0	0	0	0	0	0	0	0	0	0	0	0	0	0	0	0	0	0	0	0	0	0	0	0	0	1	0	0	0	0
TCGA-E2-A1IO	3	0	0	0	0	0	0	0	0	0	0	0	0	0	0	0	0	0	0	0	0	0	0	0	0	0	0	0	0	0	0	0	0	0	0	0	0	0	0	0	0	0	0	0	1	0	0	0	0
TCGA-E2-A1IU	0	0	0	0	0	0	0	0	0	0	0	0	0	0	0	0	0	0	0	0	0	0	0	0	0	0	0	0	0	0	0	1	0	0	0	0	0	0	0	0	0	0	0	0	0	0	0	0	0
TCGA-E2-A1L6	4	0	0	0	0	0	0	0	0	0	0	0	0	0	0	0	0	0	0	0	0	0	0	0	0	0	0	0	0	0	0	0	0	0	0	0	0	0	0	0	0	0	0	0	1	0	0	0	0
TCGA-E2-A1L7	0	0	0	0	0	1	0	0	0	0	0	0	0	1	0	0	0	0	0	0	0	0	0	0	0	0	0	0	0	0	0	0	0	0	0	0	0	0	0	0	0	0	0	0	0	0	0	0	0
TCGA-E2-A1L8	3	0	0	0	0	0	0	0	0	0	0	0	0	0	0	0	0	0	0	0	1	0	0	0	0	0	0	0	0	0	0	0	0	0	0	0	0	0	0	0	0	0	0	0	1	0	0	0	0
TCGA-E2-A1LA	0	0	0	0	0	0	0	0	0	0	0	1	0	0	0	0	0	0	0	0	0	0	0	0	0	0	0	0	0	0	0	0	0	0	0	0	0	0	0	0	0	0	0	0	0	0	0	0	0
TCGA-E2-A1LB	3	0	0	0	0	0	0	0	0	0	0	0	0	0	0	0	0	0	0	0	0	0	0	0	0	0	0	0	0	0	0	0	0	0	0	0	0	0	0	0	0	0	0	0	0	0	0	1	0
TCGA-E2-A1LE	3	0	0	0	0	0	0	0	0	0	0	0	0	0	0	0	0	0	0	0	0	0	0	0	0	0	0	0	0	0	0	0	0	0	0	0	0	0	0	0	0	0	0	0	0	0	0	0	0
TCGA-E2-A1LG	4	0	0	0	0	1	0	0	0	0	0	0	0	1	0	0	0	0	0	0	0	0	0	0	0	0	0	0	1	0	0	0	0	0	0	0	0	0	0	0	0	0	0	0	0	0	0	1	0
TCGA-E2-A1LH	0	0	0	0	0	0	0	0	0	0	0	0	0	1	0	0	1	0	0	0	0	0	0	0	0	0	0	0	0	0	0	0	0	0	0	0	0	0	0	0	0	0	0	0	0	0	0	0	0
TCGA-E2-A1LI	4	0	0	0	0	0	0	0	0	0	0	0	0	0	0	0	0	0	0	0	0	0	0	0	0	0	0	0	0	0	0	0	0	0	0	0	0	0	0	0	0	0	0	0	0	0	0	0	0
TCGA-E2-A1LK	2	0	0	0	0	0	0	0	0	0	0	0	0	1	0	0	0	0	0	0	0	0	0	0	0	0	1	0	0	0	0	0	0	0	0	0	0	0	0	0	0	0	0	0	0	0	0	0	0
TCGA-E2-A1LL	2	0	0	0	0	0	0	0	0	0	0	0	0	0	0	0	0	0	0	0	0	0	0	0	0	0	0	0	0	1	0	0	0	0	0	0	0	0	0	0	0	0	0	0	0	0	0	0	0
TCGA-E2-A1LS	2	0	0	0	0	0	0	0	0	0	0	0	0	1	0	0	0	0	0	0	0	0	0	0	0	0	0	0	0	1	0	0	0	0	0	0	0	0	0	0	0	0	0	0	0	0	0	0	0
TCGA-E2-A2P5	1	0	0	0	0	0	0	0	0	0	0	0	0	0	0	0	0	0	0	0	0	0	0	0	0	0	0	0	0	0	0	0	0	0	0	0	0	0	0	0	0	0	0	0	0	0	0	0	0
TCGA-E2-A2P6	4	0	0	0	0	0	0	0	0	1	0	0	0	0	0	0	0	0	0	0	0	0	0	0	0	0	0	0	0	0	0	0	0	0	0	0	0	0	1	0	0	0	0	0	0	0	0	0	0
TCGA-E2-A3DX	3	0	0	0	0	0	0	0	0	0	0	0	0	0	0	0	0	0	0	0	0	0	0	0	0	0	0	0	0	0	0	0	0	0	0	0	0	0	0	0	0	0	0	0	0	0	0	0	0
TCGA-E2-A56Z	0	0	0	0	0	0	0	0	0	0	0	0	0	0	0	0	0	0	0	0	0	0	0	0	0	0	0	0	0	0	0	0	0	0	0	0	1	0	0	0	0	0	0	0	0	0	0	0	0
TCGA-E2-A570	1	0	0	0	0	0	0	0	0	0	0	0	1	0	0	0	0	0	0	0	0	1	0	0	0	0	0	0	0	0	0	0	0	0	0	0	0	0	0	0	0	0	0	0	0	0	0	0	0
TCGA-E2-A573	4	0	0	0	0	0	0	0	0	0	0	0	0	1	0	0	0	0	0	0	0	0	0	0	0	0	0	0	0	0	0	0	0	0	0	0	0	0	0	0	0	0	0	0	0	0	0	0	0
TCGA-E2-A574	4	0	0	0	0	0	0	0	0	0	0	0	0	1	0	0	0	0	0	0	0	0	0	0	0	0	0	0	0	0	0	0	0	0	1	0	0	0	0	0	0	0	0	0	0	0	0	0	0
TCGA-E2-A576	3	0	0	0	0	0	0	0	0	0	0	0	0	0	0	0	0	0	0	0	1	0	0	0	0	1	0	0	0	0	0	0	0	0	0	0	0	0	0	0	0	0	0	0	1	0	0	0	0
TCGA-E2-A9RU	1	0	0	0	0	0	0	0	0	0	0	0	0	1	0	0	0	0	0	0	0	0	0	0	0	0	0	0	0	0	0	0	0	0	0	0	0	0	0	1	0	0	0	0	1	0	0	0	0
TCGA-E9-A1N3	0	0	0	0	0	0	0	0	0	0	0	0	0	0	0	0	0	0	0	0	0	1	0	0	0	0	0	0	0	0	0	0	0	0	0	0	0	0	0	0	0	0	0	0	0	0	0	0	0
TCGA-E9-A1N4	0	0	0	0	0	0	0	0	0	0	0	0	0	0	0	0	0	0	0	0	0	0	0	0	0	0	1	0	0	0	0	0	1	0	0	0	0	0	0	0	0	0	0	0	0	0	0	0	0
TCGA-E9-A1N5	4	0	0	0	0	0	0	0	0	0	0	0	0	1	0	0	0	0	0	0	0	0	0	0	0	0	0	1	0	0	0	0	0	0	0	0	0	0	0	0	0	0	0	0	1	0	0	0	0
TCGA-E9-A1N6	1	0	0	0	0	0	0	0	0	0	0	0	0	0	0	0	0	0	0	0	0	0	0	0	0	0	0	0	0	0	0	0	0	0	0	0	0	0	0	0	0	0	0	0	0	0	0	0	0
TCGA-E9-A1N8	2	0	0	0	0	0	0	0	0	0	0	0	0	1	1	0	0	0	0	0	0	0	0	0	0	0	0	0	1	0	0	0	0	0	0	0	0	0	0	0	0	0	0	0	0	0	0	0	0
TCGA-E9-A1N9	2	0	0	0	0	0	0	0	0	0	0	0	0	1	0	0	0	0	0	0	0	0	0	0	0	0	0	0	0	0	0	0	1	0	0	0	0	0	0	0	0	0	0	0	0	0	0	0	0
TCGA-E9-A1ND	4	0	0	0	0	0	0	0	0	0	0	1	0	1	0	0	0	0	0	0	0	0	0	0	0	0	0	0	0	0	0	0	0	0	0	0	0	0	0	0	0	0	0	0	0	0	0	0	0
TCGA-E9-A1NE	0	0	0	0	0	0	0	0	0	0	0	0	0	0	0	0	0	0	0	0	0	0	0	0	0	0	0	0	0	0	0	0	0	0	0	0	0	0	0	0	0	0	0	0	0	0	0	0	0
TCGA-E9-A1NF	3	0	0	0	0	1	0	0	0	0	0	0	0	1	1	0	0	0	0	0	0	0	1	0	0	0	0	0	0	0	0	0	0	0	0	0	0	0	0	0	0	0	0	0	0	0	0	0	0
TCGA-E9-A1NG	1	0	0	0	0	0	0	0	0	0	0	0	0	0	0	0	0	0	0	0	0	0	0	0	0	0	0	0	0	0	0	0	0	0	0	0	0	0	0	0	0	0	0	0	1	0	0	0	0
TCGA-E9-A1NH	2	0	0	0	0	0	0	0	0	0	0	0	0	0	0	0	0	1	0	0	0	1	0	0	0	0	0	0	0	0	0	0	0	0	0	0	0	0	0	0	0	1	0	0	1	0	0	0	0
TCGA-E9-A1NI	2	0	0	0	0	0	0	0	0	0	0	0	0	0	0	0	0	0	0	0	0	1	0	0	0	0	0	0	0	0	0	0	0	0	0	0	0	0	0	1	0	0	0	0	1	0	0	0	0
TCGA-E9-A1QZ	3	0	0	0	0	0	0	0	0	0	0	0	0	0	0	0	0	0	0	0	0	0	0	0	0	0	0	0	0	0	0	0	0	0	0	0	0	0	0	0	0	0	0	0	0	0	0	0	0
TCGA-E9-A1R0	2	0	0	0	0	0	0	0	1	0	0	0	0	0	0	0	0	0	0	0	0	0	0	0	0	0	0	0	0	0	0	0	0	0	0	0	0	0	0	0	0	0	0	0	1	0	0	0	0
TCGA-E9-A1R3	0	0	0	0	0	0	0	0	0	0	0	0	0	0	0	0	0	0	0	0	0	0	0	0	0	0	0	0	0	0	0	0	0	0	0	0	1	0	0	0	0	0	0	0	1	0	0	0	0
TCGA-E9-A1R4	1	0	0	0	0	0	0	0	0	0	0	0	0	0	0	0	0	0	1	0	0	0	0	0	0	0	0	0	0	0	0	0	0	0	0	0	0	0	0	0	0	0	0	0	1	0	0	0	0
TCGA-E9-A1R5	4	0	0	0	0	0	0	0	0	0	0	0	0	0	0	0	0	0	0	0	0	0	0	0	0	1	0	0	0	0	0	0	0	0	0	0	0	0	0	0	0	0	0	0	1	0	0	0	0
TCGA-E9-A1R6	1	0	0	0	0	0	0	0	0	0	0	0	0	0	0	0	0	0	0	0	0	0	0	0	0	0	0	0	0	0	0	0	1	0	0	0	0	0	0	0	0	0	0	0	0	0	0	0	0
TCGA-E9-A1R7	2	0	0	0	0	0	0	0	0	0	0	0	0	0	0	0	0	0	0	0	0	1	0	0	0	0	0	0	0	0	0	0	0	0	0	0	0	0	0	0	0	0	0	0	0	0	0	0	0
TCGA-E9-A1RA	2	0	0	0	0	0	0	0	0	0	0	0	0	0	0	0	0	0	0	0	0	1	0	0	0	0	0	0	0	0	0	0	0	0	0	0	0	0	0	0	0	0	0	0	1	0	0	0	0
TCGA-E9-A1RB	1	0	0	0	0	0	0	0	0	0	0	0	0	1	0	0	0	0	0	0	0	0	0	0	0	0	0	0	0	0	0	0	0	0	0	0	0	0	0	0	0	0	0	0	0	0	0	0	0
TCGA-E9-A1RC	4	0	0	0	0	0	0	0	0	0	0	0	0	0	0	0	0	0	0	1	0	1	0	0	0	0	0	0	0	0	0	0	0	0	0	0	0	0	0	0	0	0	0	0	1	0	0	0	0
TCGA-E9-A1RD	3	0	0	0	0	0	0	0	0	0	0	0	0	0	0	0	0	0	0	0	0	0	0	0	0	0	0	0	0	0	0	0	1	0	0	0	0	0	0	0	0	0	0	0	1	0	0	0	0
TCGA-E9-A1RE	0	0	0	0	0	0	0	0	0	0	0	0	0	0	0	0	0	0	0	0	0	0	0	0	0	0	0	0	0	0	0	0	0	0	0	0	0	0	0	0	0	0	0	0	1	0	0	0	0
TCGA-E9-A1RF	2	0	0	0	0	1	0	0	0	0	0	0	0	0	0	0	0	0	0	0	0	1	0	0	0	0	0	0	0	0	0	0	0	0	0	0	0	0	0	0	0	0	0	0	0	0	0	0	1
TCGA-E9-A1RG	2	0	0	0	0	0	0	0	0	0	0	0	0	0	0	0	0	0	0	0	0	0	0	0	0	0	0	0	0	0	0	0	0	0	0	0	0	0	0	0	0	0	0	0	0	0	0	0	0
TCGA-E9-A1RH	3	0	0	0	0	0	0	0	0	0	0	0	0	1	0	0	0	0	0	0	0	0	0	0	0	0	0	0	0	0	0	0	0	0	0	0	0	0	0	0	0	0	0	0	1	0	0	0	0
TCGA-E9-A1RI	1	0	0	0	0	0	0	0	0	0	0	0	0	0	0	0	0	0	0	0	0	0	0	0	0	0	0	0	0	0	0	0	0	0	0	0	0	0	0	0	0	0	0	0	1	0	0	0	0
TCGA-E9-A226	3	0	0	0	0	0	0	0	0	0	0	1	0	1	0	0	0	0	0	0	0	0	0	0	0	0	0	0	1	0	0	0	0	0	0	0	0	0	0	0	0	0	0	0	1	0	0	0	0
TCGA-E9-A227	1	0	0	0	0	0	0	1	1	0	0	0	0	0	0	0	0	0	0	0	0	0	0	0	0	0	0	0	0	0	0	0	0	0	0	0	0	0	0	0	0	0	0	0	1	0	0	0	0
TCGA-E9-A228	2	0	0	0	0	0	0	0	0	0	0	0	0	0	0	0	0	0	0	0	0	0	0	0	0	0	0	0	0	0	0	0	0	0	0	0	0	0	0	0	0	0	0	0	0	0	0	0	0
TCGA-E9-A229	2	0	0	0	0	0	0	0	0	0	0	0	0	0	0	0	0	0	0	0	0	0	0	0	0	0	0	0	0	0	0	0	0	0	0	0	0	0	0	0	0	0	0	0	1	0	0	0	0
TCGA-E9-A22A	1	0	0	0	0	0	0	0	0	0	0	0	0	0	0	0	0	0	0	0	0	0	0	0	0	0	0	0	0	0	0	0	0	0	0	0	0	0	0	0	0	0	0	0	0	0	0	0	0
TCGA-E9-A22B	4	0	0	0	0	0	0	0	0	0	0	0	0	0	0	0	0	0	0	0	0	0	0	0	0	0	0	0	0	0	0	0	0	0	0	0	0	0	0	0	0	0	0	0	0	0	0	0	0
TCGA-E9-A22D	0	0	0	0	0	0	0	0	0	0	0	0	0	0	0	0	0	0	0	0	0	1	0	0	0	0	0	0	0	0	0	0	0	0	0	0	0	0	0	0	0	0	0	0	0	0	0	0	0
TCGA-E9-A22E	4	0	0	0	0	0	0	0	0	0	0	0	0	1	0	0	0	0	0	0	0	0	0	0	0	0	0	0	0	0	0	0	0	0	0	0	0	0	0	0	0	0	0	0	0	1	0	0	0
TCGA-E9-A22G	3	0	0	0	0	1	0	0	0	0	0	0	0	1	0	0	0	0	0	0	0	0	0	0	0	0	0	0	0	0	0	0	0	1	0	0	0	0	0	0	0	0	0	0	0	0	0	0	0
TCGA-E9-A22H	1	0	0	0	0	0	0	0	0	0	0	0	0	0	0	0	0	0	0	0	0	0	0	0	0	0	1	0	0	0	0	0	1	0	0	0	0	0	0	0	0	0	0	0	0	0	0	0	0
TCGA-E9-A243	0	0	0	0	0	0	0	0	0	0	0	0	0	1	0	0	0	0	0	0	0	0	0	0	0	0	0	0	0	0	0	0	0	0	0	0	0	0	0	0	0	0	0	0	0	0	0	0	0
TCGA-E9-A244	0	0	0	0	0	0	0	1	0	0	0	0	0	1	0	0	1	0	0	0	0	0	0	0	0	0	0	0	0	0	0	0	0	0	0	0	0	0	0	0	0	0	0	0	0	0	0	0	0
TCGA-E9-A245	4	0	0	0	0	0	0	0	0	0	0	0	0	0	0	0	0	0	0	0	0	0	0	0	0	0	0	0	0	0	0	0	0	0	0	0	0	0	0	0	0	0	0	0	0	0	0	0	0
TCGA-E9-A247	3	0	0	0	0	0	0	0	0	0	0	0	0	0	0	0	0	0	0	0	0	0	0	0	0	0	0	0	0	0	0	0	0	0	0	0	0	0	0	0	0	0	0	0	0	0	0	0	0
TCGA-E9-A248	2	0	0	0	0	0	0	0	0	0	0	0	0	1	0	0	0	0	0	0	0	0	0	0	0	0	0	0	0	0	0	1	0	0	0	0	0	0	0	0	0	0	0	0	0	0	0	0	0
TCGA-E9-A249	2	0	0	0	0	0	0	0	0	0	0	0	0	0	0	0	0	0	0	0	0	1	0	0	0	0	0	0	0	0	0	0	0	0	0	0	0	0	0	0	0	0	0	0	1	0	1	0	0
TCGA-E9-A24A	3	0	0	0	0	0	0	0	0	0	0	0	0	0	0	0	0	0	0	0	0	0	0	0	0	0	0	0	0	0	0	0	0	0	0	0	0	0	0	0	0	0	0	0	0	0	0	0	0
TCGA-E9-A295	2	0	0	0	0	0	0	0	0	0	0	0	0	0	0	0	0	0	0	0	0	0	0	0	0	0	0	0	0	0	0	0	0	0	0	0	0	0	0	0	0	0	0	0	1	0	0	0	0
TCGA-E9-A2JS	1	0	0	0	0	0	0	0	0	0	0	0	0	0	0	0	0	0	0	0	0	0	0	0	0	0	0	0	0	0	0	0	0	0	0	0	0	0	0	0	0	0	0	0	0	0	0	0	0
TCGA-E9-A2JT	1	0	0	0	0	0	0	0	0	0	0	0	0	0	0	0	0	0	0	0	1	0	0	0	0	0	0	0	0	0	0	0	0	0	0	0	0	0	0	0	0	0	0	0	0	0	0	0	0
TCGA-E9-A3Q9	4	0	0	0	0	0	0	0	0	0	0	0	0	0	0	0	0	0	0	0	0	0	0	0	0	0	0	0	0	0	0	0	0	0	0	0	0	0	0	0	0	0	0	0	0	0	0	0	0
TCGA-E9-A3QA	4	0	0	0	0	0	0	0	0	0	0	0	0	0	0	0	0	0	0	0	0	0	0	0	0	0	0	1	0	0	0	0	0	0	0	0	0	0	0	0	0	0	0	0	0	0	0	1	0
TCGA-E9-A3X8	3	0	0	0	0	0	0	0	0	0	0	0	0	0	0	0	0	0	0	0	1	0	0	0	0	1	0	0	0	0	0	0	0	0	0	0	0	0	0	0	0	0	0	0	1	0	0	0	0
TCGA-E9-A54X	3	0	0	0	0	0	0	0	0	0	0	0	0	0	0	0	0	0	0	0	0	0	0	0	0	0	0	0	0	0	0	0	0	0	0	0	0	0	0	0	0	0	0	0	0	0	0	0	0
TCGA-E9-A5FK	2	0	0	0	0	0	0	0	0	0	0	0	0	0	0	0	0	0	0	0	1	0	0	0	0	0	0	0	0	0	0	0	0	0	0	0	0	0	0	0	0	0	0	0	0	0	0	0	0
TCGA-E9-A5FL	2	0	0	0	0	0	0	0	0	1	0	0	0	1	0	0	0	1	0	0	0	0	1	0	0	0	0	0	0	0	0	0	0	0	0	0	0	0	0	0	0	0	0	0	0	0	0	0	0
TCGA-E9-A5UO	1	0	0	0	0	0	1	0	0	0	0	0	0	0	0	0	0	0	0	0	0	1	0	0	0	0	0	0	0	0	0	0	0	0	0	0	0	0	0	0	0	0	0	0	0	0	0	0	0
TCGA-E9-A5UP	4	0	0	0	0	0	0	0	0	0	0	0	0	0	0	0	0	0	0	0	0	0	0	0	0	0	0	0	0	0	0	0	0	0	0	0	0	0	0	0	0	0	0	0	0	0	0	0	0
TCGA-E9-A6HE	2	0	0	0	0	0	0	0	0	0	0	0	0	1	0	0	0	0	0	0	1	0	0	0	0	0	0	0	0	0	0	0	0	0	0	0	0	0	0	0	0	0	0	0	0	0	0	0	0
TCGA-EW-A1IW	4	1	0	0	0	0	0	0	0	0	0	0	0	0	0	0	0	0	0	0	0	1	0	0	0	0	0	0	0	0	0	0	0	0	0	0	0	0	0	0	0	1	0	1	1	0	0	0	0
TCGA-EW-A1IX	0	0	0	0	0	0	0	0	0	0	0	0	0	0	0	0	0	0	0	0	0	0	0	0	0	0	0	0	0	0	0	0	1	0	0	0	0	0	0	0	0	0	0	0	1	0	1	0	0
TCGA-EW-A1IY	4	0	0	0	0	0	0	0	1	0	0	0	0	0	0	0	0	0	0	0	0	1	0	0	0	0	0	0	0	0	0	0	0	0	0	0	0	0	0	0	0	0	0	0	0	0	0	0	0
TCGA-EW-A1IZ	1	0	0	0	0	1	0	0	0	1	0	0	1	0	0	0	0	0	0	0	1	0	0	0	0	0	0	0	0	0	0	0	0	0	0	0	0	0	0	0	0	0	0	0	1	0	0	0	0
TCGA-EW-A1J1	2	0	0	0	0	1	0	0	0	0	0	0	0	0	0	0	0	0	0	0	0	0	0	0	0	0	0	0	0	0	0	0	1	0	0	0	0	0	0	0	0	0	0	0	1	0	0	0	0
TCGA-EW-A1J2	0	0	0	0	0	0	0	0	0	0	0	0	0	0	0	0	0	0	0	0	1	0	0	0	0	0	0	0	0	0	0	0	0	0	0	0	0	0	0	0	0	1	0	0	1	0	0	0	0
TCGA-EW-A1J3	4	0	0	0	0	0	0	0	0	0	0	0	0	0	0	0	0	0	0	0	0	0	0	0	0	0	0	0	0	0	0	0	0	0	0	0	0	0	0	0	0	0	0	0	0	0	0	0	0
TCGA-EW-A1J5	0	1	0	0	0	0	0	0	0	1	1	1	0	0	1	0	1	0	1	0	1	0	0	0	0	0	0	0	1	1	0	1	0	1	0	0	0	1	1	0	0	0	0	0	1	1	0	0	0
TCGA-EW-A1J6	2	0	0	0	0	0	0	0	0	0	0	0	0	0	0	0	0	0	0	0	0	0	0	0	0	0	0	0	0	0	0	0	0	0	0	0	0	0	0	0	1	0	0	0	0	0	0	0	0
TCGA-EW-A1OV	4	0	0	0	0	0	0	0	0	0	0	0	0	0	1	0	0	0	0	0	0	0	0	0	1	0	0	0	0	0	0	0	0	0	0	0	0	1	0	0	0	0	0	0	1	0	0	0	0
TCGA-EW-A1OW	1	0	0	0	0	0	0	0	0	0	0	0	0	0	0	0	0	0	0	0	0	0	0	0	0	0	0	0	0	0	0	0	0	0	0	0	0	0	0	0	0	0	0	0	0	0	0	0	0
TCGA-EW-A1OX	4	0	0	0	0	0	0	0	0	0	0	0	0	0	0	0	0	0	0	0	0	1	0	0	0	0	0	0	0	0	0	0	0	0	0	0	0	0	0	0	0	0	0	0	0	0	0	0	0
TCGA-EW-A1OY	0	0	0	0	0	0	0	0	0	0	0	0	0	1	0	0	0	0	0	0	0	0	0	0	0	0	0	0	1	0	0	0	1	0	0	0	0	0	0	0	0	0	0	0	0	0	0	0	0
TCGA-EW-A1OZ	3	0	0	0	0	0	0	0	0	0	0	0	0	1	0	0	0	0	0	0	0	0	0	0	0	0	0	0	0	0	0	0	0	0	0	0	0	0	0	0	0	0	0	0	0	0	0	0	0
TCGA-EW-A1P0	3	0	0	0	0	0	0	0	0	0	0	0	0	0	0	0	0	0	0	0	0	0	0	0	0	0	0	0	0	0	0	0	0	0	0	0	0	0	0	0	0	0	0	0	1	0	0	0	0
TCGA-EW-A1P1	1	0	0	0	0	0	0	0	0	0	0	0	0	1	0	0	0	0	0	0	0	0	0	0	0	0	0	0	0	0	0	0	0	0	0	0	0	0	0	0	0	0	0	0	0	0	0	0	0
TCGA-EW-A1P3	0	0	0	0	0	0	0	0	0	0	0	0	0	0	0	0	0	0	0	0	0	1	0	0	0	0	0	0	0	0	0	0	0	0	0	0	0	0	0	0	0	1	0	0	0	0	0	0	0
TCGA-EW-A1P4	0	0	0	0	0	0	0	0	0	1	0	0	0	1	0	0	0	0	0	0	0	0	0	0	0	0	0	0	0	0	0	0	0	0	0	0	0	0	0	0	0	0	0	0	0	0	0	0	0
TCGA-EW-A1P5	4	0	0	0	0	0	0	0	0	0	0	0	0	0	0	0	0	0	0	0	0	0	0	0	0	0	0	0	0	0	0	0	0	0	0	0	1	0	0	0	0	0	0	0	1	0	0	0	0
TCGA-EW-A1P6	1	0	0	0	0	0	0	0	0	0	0	0	0	0	0	0	0	0	0	0	0	0	0	0	0	0	0	0	0	0	0	0	1	0	0	0	0	0	0	0	0	0	0	0	0	0	0	0	0
TCGA-EW-A1P7	3	0	0	0	0	0	0	0	0	0	0	0	0	0	0	0	0	0	0	0	0	0	0	0	0	0	0	0	0	1	0	0	0	0	0	0	0	0	0	0	0	0	0	0	0	0	0	0	0
TCGA-EW-A1P8	2	0	0	0	0	0	0	1	0	0	0	0	0	1	0	0	0	0	0	0	0	0	0	0	0	0	0	0	0	0	0	0	0	0	0	0	0	0	0	0	0	0	0	0	0	0	0	0	0
TCGA-EW-A1PA	3	0	0	0	0	0	0	0	0	0	0	0	0	1	0	0	0	0	0	0	0	0	0	0	0	0	0	0	1	0	0	0	0	0	0	0	0	0	0	0	0	0	0	0	0	0	0	0	0
TCGA-EW-A1PB	0	0	0	0	0	0	0	0	0	0	0	0	0	1	0	0	0	0	0	0	0	0	0	1	0	0	0	0	0	0	0	0	0	0	0	0	0	0	0	0	0	0	0	0	0	0	0	0	0
TCGA-EW-A1PC	4	0	0	0	0	0	0	0	0	0	0	0	0	0	0	0	0	0	0	0	0	0	0	0	0	0	0	0	0	0	0	0	0	0	0	0	0	0	0	0	0	0	0	0	0	0	0	0	0
TCGA-EW-A1PD	4	0	0	0	0	0	0	0	0	1	0	0	0	0	0	0	0	0	0	1	0	0	0	0	0	0	0	0	0	0	0	0	0	0	0	0	0	0	0	0	0	0	0	0	0	0	0	0	0
TCGA-EW-A1PF	3	0	0	0	0	0	0	0	0	0	0	0	0	0	0	0	0	0	0	0	0	0	0	0	0	0	0	0	0	0	0	0	0	0	0	0	0	0	0	0	0	0	0	0	0	0	0	0	0
TCGA-EW-A1PG	1	0	0	0	0	0	0	0	0	0	0	0	0	0	0	0	0	0	0	0	0	0	0	0	0	0	0	0	0	0	0	0	0	0	0	0	0	0	0	0	0	0	0	0	0	0	0	0	0
TCGA-EW-A1PH	2	0	0	0	0	0	0	0	0	0	0	0	0	1	0	0	0	0	0	0	0	0	0	0	0	0	0	0	0	0	0	0	0	0	0	0	0	0	0	0	0	0	0	0	0	0	0	0	0
TCGA-EW-A2FS	2	0	0	0	0	0	0	0	0	0	0	0	0	0	0	0	0	0	0	0	0	0	0	0	0	0	0	0	0	0	0	0	0	0	0	0	0	0	0	0	0	0	0	0	0	0	1	0	0
TCGA-EW-A2FV	1	0	1	0	1	0	1	1	0	1	1	0	1	0	1	0	1	0	1	0	0	0	0	1	1	0	1	0	1	1	1	0	0	0	1	0	0	1	0	0	1	1	1	0	1	1	1	0	0
TCGA-EW-A2FW	4	0	0	0	0	0	1	0	0	0	0	0	0	0	0	0	0	0	0	0	0	1	0	0	0	0	0	0	0	0	0	0	0	0	0	0	0	0	0	0	0	0	0	0	0	0	0	0	0
TCGA-EW-A3E8	3	0	0	0	0	0	0	0	0	0	0	0	0	0	0	0	0	0	0	0	0	0	0	0	0	0	0	0	0	0	0	0	0	0	0	0	0	0	0	0	0	0	0	0	0	0	0	0	0
TCGA-EW-A3U0	0	0	0	0	0	0	0	0	0	0	0	0	0	0	0	0	0	0	0	0	0	0	0	0	0	0	0	0	0	0	0	0	0	0	0	0	0	0	0	0	0	0	0	0	0	0	0	0	0
TCGA-EW-A423	4	0	0	0	0	0	0	1	0	0	0	0	0	0	0	0	0	0	0	0	1	0	0	0	0	0	0	0	0	0	0	0	0	0	0	0	0	0	0	0	0	0	0	0	1	0	0	0	0
TCGA-EW-A424	4	0	0	0	0	0	0	0	0	0	0	0	0	0	0	0	0	0	0	0	0	0	0	0	0	0	0	0	0	0	0	0	0	0	0	0	0	0	0	0	0	0	0	0	0	0	0	0	0
TCGA-EW-A6S9	2	0	0	0	0	0	0	0	0	0	0	0	0	1	0	0	0	0	0	0	0	0	0	0	0	0	0	0	0	0	0	0	0	0	0	0	0	0	0	0	0	0	0	0	0	0	0	0	0
TCGA-EW-A6SA	3	0	0	0	0	0	0	0	0	0	0	0	0	0	0	0	0	0	0	0	0	1	0	0	0	0	0	0	0	0	0	0	1	0	0	0	0	0	0	0	0	0	0	0	0	0	1	0	0
TCGA-EW-A6SB	0	0	0	0	0	0	1	0	0	0	0	1	0	1	0	0	0	0	0	0	0	0	0	0	0	1	0	0	0	0	0	0	0	0	0	0	0	0	0	0	0	0	0	0	0	0	0	0	0
TCGA-EW-A6SC	4	0	0	0	0	0	0	0	0	0	0	0	0	0	0	0	0	0	0	0	1	0	0	0	0	0	0	0	0	0	0	0	0	0	0	0	0	0	0	0	0	0	0	0	1	0	0	0	0
TCGA-EW-A6SD	4	0	0	0	0	0	0	0	0	0	0	0	0	1	0	0	0	0	0	0	0	0	0	0	0	0	0	0	0	0	0	0	0	0	0	0	0	0	0	0	0	0	0	0	0	0	0	0	0
TCGA-GI-A2C8	0	0	0	0	0	0	0	0	0	0	0	0	0	0	0	0	0	0	0	0	1	0	0	0	0	0	0	0	0	0	0	0	0	0	0	0	0	0	1	0	0	0	0	0	0	1	0	0	0
TCGA-GI-A2C9	4	0	0	0	0	0	0	0	0	0	0	0	0	0	0	0	0	0	0	0	0	0	0	0	0	0	0	0	0	0	0	0	0	0	0	0	0	0	0	0	0	0	0	0	0	0	0	0	0
TCGA-GM-A2DA	1	0	0	0	0	0	0	0	0	0	0	0	0	0	0	0	0	0	0	0	0	0	0	0	0	0	0	0	0	0	0	0	0	0	0	0	0	0	0	0	0	0	0	0	0	0	0	0	0
TCGA-GM-A2DB	4	0	0	0	0	0	0	0	0	0	0	0	0	1	0	0	0	0	0	0	0	0	0	0	1	0	0	0	0	0	0	0	0	0	0	0	0	0	0	0	0	0	0	0	0	0	0	0	0
TCGA-GM-A2DC	0	0	0	0	0	0	0	0	0	0	0	0	0	0	0	0	0	0	0	0	0	0	0	0	0	0	0	0	0	0	0	0	0	0	0	0	0	0	0	0	0	0	0	0	0	0	0	0	0
TCGA-GM-A2DD	0	0	0	0	0	0	0	0	0	0	0	0	0	1	0	0	0	0	0	0	1	0	0	0	0	0	0	0	0	0	0	0	0	0	0	0	0	0	0	0	0	0	0	0	1	0	0	0	0
TCGA-GM-A2DF	1	0	0	0	0	0	0	0	0	0	0	0	0	1	0	0	0	0	0	0	0	0	0	0	0	0	0	0	0	0	0	0	0	0	0	0	0	0	0	0	0	0	0	0	0	0	0	0	0
TCGA-GM-A2DH	2	0	0	0	0	0	1	0	0	0	0	0	0	1	0	0	0	1	0	0	0	0	0	0	0	0	0	0	0	0	0	0	0	0	0	1	0	1	0	0	1	0	0	0	1	0	0	0	0
TCGA-GM-A2DI	2	0	0	0	0	0	0	0	0	0	0	0	0	0	0	0	0	0	0	0	0	0	0	0	0	0	0	0	0	0	0	0	0	0	0	0	0	0	0	0	0	0	0	0	1	0	1	0	0
TCGA-GM-A2DK	4	0	0	0	0	0	0	0	0	0	0	0	0	0	0	0	0	0	0	0	0	0	0	0	0	0	0	0	0	0	0	0	0	0	0	0	0	0	0	0	0	0	0	0	0	0	0	0	0
TCGA-GM-A2DL	4	0	0	0	0	0	0	0	0	0	0	0	0	1	0	0	0	0	0	0	0	0	0	0	0	0	0	0	0	0	0	0	0	0	0	0	0	0	0	0	0	0	0	1	0	0	0	0	0
TCGA-GM-A2DM	0	0	0	0	0	0	0	0	0	0	0	0	0	0	0	0	0	0	0	0	0	0	0	0	0	0	0	0	0	0	0	0	0	0	0	0	0	0	0	0	0	0	0	0	0	0	0	0	0
TCGA-GM-A2DN	3	0	0	0	0	1	0	0	0	0	0	0	0	0	0	0	0	0	0	0	0	1	0	0	0	0	0	0	0	0	0	0	0	0	0	0	0	0	0	0	0	0	0	0	0	0	0	0	0
TCGA-GM-A2DO	2	0	0	0	0	0	0	0	0	0	0	0	0	0	0	0	0	0	0	0	1	0	0	0	0	0	0	0	0	1	0	0	0	0	0	0	0	0	0	0	0	0	0	0	0	0	0	0	0
TCGA-GM-A3NW	0	0	0	0	0	0	0	0	0	0	0	0	0	0	0	0	0	0	0	0	0	0	0	0	0	0	0	0	0	0	0	0	0	0	0	0	0	0	0	0	0	0	0	0	1	0	0	0	0
TCGA-GM-A3NY	0	0	0	0	0	0	0	0	0	0	0	0	0	0	0	0	0	0	0	0	0	0	0	0	0	0	0	0	0	0	0	0	0	0	0	0	0	0	0	0	0	0	0	0	0	0	0	0	0
TCGA-GM-A3XL	4	0	0	0	0	0	0	0	0	0	0	0	0	1	0	0	0	0	0	0	0	0	0	0	0	0	0	0	0	0	0	0	0	0	0	0	0	0	0	0	0	0	0	0	0	0	0	0	0
TCGA-GM-A4E0	0	0	0	0	0	0	0	0	0	0	0	0	0	0	0	0	0	0	0	0	1	0	0	0	1	0	0	0	0	0	0	0	0	0	0	0	0	0	0	0	0	0	0	0	0	0	0	0	0
TCGA-HN-A2NL	3	0	0	0	0	0	0	0	0	0	0	0	0	0	0	0	0	0	0	0	0	0	0	0	0	0	0	1	0	0	0	0	0	0	0	0	0	0	0	0	0	0	1	0	0	0	0	0	0
TCGA-HN-A2OB	3	0	0	0	0	0	0	0	0	0	0	0	0	0	0	0	0	0	0	0	0	0	0	0	0	0	0	0	0	0	0	0	0	0	0	0	0	0	0	0	0	0	0	0	1	0	0	0	0
TCGA-JL-A3YW	0	0	0	0	0	0	0	0	0	0	0	0	0	0	0	0	0	0	0	0	0	0	0	0	0	0	0	0	0	0	0	0	0	0	0	0	0	0	0	0	0	0	0	0	0	0	0	0	0
TCGA-JL-A3YX	4	0	0	0	0	0	0	0	0	0	0	0	0	0	0	0	0	0	0	0	0	0	0	0	0	0	0	0	0	0	0	0	1	0	0	0	0	1	0	0	0	0	0	0	1	0	0	0	0
TCGA-LD-A66U	1	0	0	0	0	0	0	0	0	0	0	0	0	0	0	0	0	0	0	0	1	0	0	0	0	0	0	0	0	0	0	0	0	0	0	0	0	0	0	0	0	0	0	0	1	0	0	0	0
TCGA-LD-A7W5	1	0	0	0	0	0	0	0	0	0	0	0	0	1	0	0	0	0	0	0	0	0	0	0	0	0	0	0	0	0	0	0	0	0	0	0	0	0	0	0	0	0	0	0	0	0	0	0	0
TCGA-LD-A7W6	4	0	0	0	0	0	0	0	0	0	0	0	0	0	0	0	0	0	0	0	1	0	0	0	0	0	0	0	0	0	0	0	0	0	0	0	0	0	0	0	0	0	0	0	0	0	0	0	1
TCGA-LD-A9QF	1	0	0	0	0	0	0	0	0	0	0	0	0	0	0	0	0	0	0	0	0	0	0	0	0	0	0	0	0	0	0	0	0	0	0	0	0	0	0	0	0	0	0	0	0	0	0	0	0
TCGA-LL-A440	0	0	0	0	0	0	0	0	0	0	0	0	0	0	0	0	0	0	0	0	0	0	0	0	0	0	0	0	0	0	0	0	0	0	0	0	0	0	0	0	0	0	0	0	0	0	0	0	0
TCGA-LL-A441	4	0	0	0	0	0	0	0	0	0	0	0	0	0	0	0	0	0	0	0	0	0	0	0	0	0	0	0	0	0	0	0	0	0	0	0	0	0	0	0	0	0	0	0	0	0	0	0	0
TCGA-LL-A50Y	1	0	0	0	0	0	0	0	0	0	0	0	0	0	0	0	0	0	0	0	1	0	0	0	0	0	0	0	1	0	0	0	0	0	0	0	0	0	0	0	0	0	0	0	1	0	0	0	0
TCGA-LL-A5YL	0	0	0	0	0	1	0	0	0	0	0	0	0	0	0	0	0	0	0	0	0	0	0	0	0	0	0	1	0	0	0	0	0	0	0	0	0	1	0	0	0	0	0	0	0	0	1	0	0
TCGA-LL-A5YM	4	0	0	0	0	0	1	0	0	0	0	0	0	0	0	0	0	0	0	0	0	1	0	0	0	0	0	0	0	0	0	0	0	0	0	0	0	0	0	0	0	0	0	0	0	0	0	0	0
TCGA-LL-A5YN	1	0	0	0	0	0	0	0	0	0	0	0	0	0	0	0	0	0	0	0	0	0	0	0	0	0	0	0	0	0	0	0	0	0	0	0	0	0	0	0	1	0	0	0	1	0	0	0	0
TCGA-LL-A5YO	3	0	0	0	0	0	0	0	0	0	0	0	0	1	0	0	0	0	0	0	0	0	0	0	0	0	0	0	0	0	0	0	0	0	0	0	0	0	0	0	0	0	0	0	0	1	1	0	0
TCGA-LL-A6FP	0	0	0	0	0	0	0	0	0	0	0	0	0	0	0	0	0	0	0	0	1	0	0	0	0	0	0	0	1	0	0	0	0	0	0	0	0	0	0	0	0	0	0	0	1	0	0	0	0
TCGA-LL-A6FQ	4	0	0	0	0	0	0	0	0	0	0	0	0	0	0	0	0	0	0	0	0	1	0	0	0	0	0	0	0	0	0	0	0	0	0	0	0	0	0	0	0	0	0	0	0	0	0	0	0
TCGA-LL-A6FR	2	0	0	0	0	0	0	0	0	0	0	0	0	1	0	0	0	0	0	0	0	0	0	0	0	0	0	0	0	0	0	0	0	0	1	0	0	0	0	0	0	0	0	0	0	0	0	0	0
TCGA-LL-A73Z	3	0	0	0	0	0	0	0	0	0	0	0	0	0	0	0	0	0	0	0	1	0	0	0	1	0	0	0	0	0	0	0	0	0	0	0	0	0	0	0	0	0	0	0	0	0	0	0	0
TCGA-LL-A740	1	0	0	0	0	0	0	0	0	0	0	0	0	0	0	0	0	0	0	0	0	0	0	0	0	0	0	0	0	0	0	1	0	0	0	0	0	0	0	0	0	0	0	0	0	0	0	0	0
TCGA-LL-A7SZ	1	0	0	0	0	0	0	0	0	0	0	0	0	1	0	0	0	0	0	0	0	0	0	0	0	0	0	0	0	0	0	0	0	0	0	0	0	0	0	0	0	0	0	0	0	0	0	0	0
TCGA-LL-A7T0	4	0	0	0	0	0	0	0	0	0	0	0	0	0	0	0	0	0	0	0	0	0	0	0	0	0	0	0	0	0	0	0	0	0	0	0	0	0	0	0	0	0	0	0	1	0	0	0	0
TCGA-LL-A9Q3	0	1	0	0	0	0	0	0	0	0	0	0	0	0	0	0	0	0	0	0	1	0	0	0	1	0	0	0	0	0	0	0	0	0	1	0	0	0	0	0	0	0	0	0	1	0	0	0	0
TCGA-MS-A51U	0	0	0	0	0	0	0	0	0	0	0	0	0	0	0	0	0	0	0	0	0	0	0	0	0	0	0	0	0	0	0	0	0	0	0	0	0	0	0	0	0	0	0	0	0	0	0	0	0
TCGA-OK-A5Q2	4	1	0	0	0	0	0	0	0	0	0	0	0	0	0	0	0	0	0	0	0	0	0	0	0	0	0	0	0	0	0	0	1	0	0	0	0	0	0	0	0	0	0	0	1	1	0	0	0
TCGA-OL-A5D6	3	0	0	0	0	0	0	0	0	0	0	0	0	1	0	0	0	0	0	0	0	0	0	0	0	0	0	0	0	0	0	0	0	0	0	0	0	0	0	0	0	0	0	0	1	0	0	0	0
TCGA-OL-A5D7	1	0	0	0	0	0	0	0	0	0	1	0	0	1	0	0	0	0	0	0	0	0	1	0	0	0	0	0	0	0	0	0	0	0	0	0	0	0	0	0	0	0	0	0	0	0	0	0	1
TCGA-OL-A5D8	3	0	0	0	0	1	0	0	0	0	0	0	0	0	0	0	0	0	0	0	0	1	0	0	0	0	0	0	0	0	0	0	0	0	0	0	0	0	0	0	0	0	0	0	0	0	0	0	0
TCGA-OL-A5DA	1	0	0	0	0	0	0	0	0	0	0	0	0	0	0	0	0	0	0	0	0	0	0	0	0	0	0	0	0	1	0	0	0	0	0	0	0	0	0	0	0	0	0	1	1	0	0	0	0
TCGA-OL-A66H	2	0	0	0	0	0	0	0	0	0	0	0	0	0	0	0	0	0	0	0	0	0	0	0	0	0	0	0	1	0	0	0	0	0	0	0	0	0	0	0	0	0	0	0	0	0	0	0	0
TCGA-OL-A66I	1	0	0	0	0	0	0	0	0	0	0	0	0	1	1	0	0	0	0	0	0	0	0	0	0	0	0	0	0	0	0	0	0	0	0	0	0	0	0	0	0	0	0	0	0	0	0	0	0
TCGA-OL-A66J	4	1	0	0	0	0	0	0	0	0	0	0	0	0	0	0	0	0	0	0	0	0	0	0	0	0	0	0	0	0	0	0	0	0	0	0	0	0	0	0	0	0	0	0	0	0	0	0	0
TCGA-OL-A66K	0	0	0	0	0	0	0	0	0	0	0	0	0	0	0	0	0	0	0	0	1	1	0	0	0	0	0	0	0	0	0	0	0	0	0	0	0	0	0	0	0	0	0	0	0	0	0	0	0
TCGA-OL-A66L	0	1	0	0	0	0	0	0	0	0	0	0	0	0	0	0	0	0	0	0	0	0	0	0	0	0	0	0	0	0	0	0	0	0	0	0	0	0	0	0	0	0	0	0	1	0	0	0	0
TCGA-OL-A66N	2	0	0	0	0	0	0	0	0	0	0	0	0	0	0	0	0	0	0	0	1	0	0	0	0	0	0	0	0	0	0	0	1	0	0	0	0	0	0	0	0	0	0	0	0	0	0	0	0
TCGA-OL-A66O	2	0	0	0	0	0	0	0	0	0	0	0	0	0	0	0	0	0	0	0	0	1	0	0	0	0	0	0	0	0	0	0	0	0	0	0	0	0	0	0	0	0	0	0	0	0	0	0	0
TCGA-OL-A66P	2	0	0	0	0	0	0	0	0	0	0	0	0	0	0	0	0	0	0	0	0	0	0	0	1	0	0	0	0	0	0	0	0	0	0	0	0	0	0	0	0	0	0	0	0	0	0	0	0
TCGA-OL-A6VO	2	0	0	0	0	0	0	0	0	0	0	0	0	1	0	0	0	0	0	0	0	0	0	1	0	0	0	0	0	0	0	0	0	0	0	0	0	0	0	0	0	0	0	0	0	0	0	0	0
TCGA-OL-A6VQ	2	0	1	0	0	0	0	0	0	0	0	0	0	0	0	0	0	0	0	0	1	0	0	0	0	0	0	0	0	0	0	0	0	0	0	0	0	0	0	0	0	0	0	0	1	0	0	0	0
TCGA-OL-A97C	0	0	0	0	0	0	0	0	0	0	0	0	0	0	0	0	0	0	0	0	0	0	0	0	0	0	0	0	0	0	0	0	0	0	0	1	0	0	0	0	0	0	1	0	0	0	0	0	0
TCGA-PE-A5DC	3	0	0	0	0	0	0	0	0	0	0	0	0	0	0	0	0	0	0	0	0	0	0	0	0	0	0	0	0	0	0	0	0	0	0	0	0	0	0	0	0	0	0	0	0	1	0	0	0
TCGA-PE-A5DD	2	0	0	0	0	0	0	0	0	0	0	0	0	0	0	0	0	0	0	0	1	0	0	0	0	0	0	0	0	0	0	0	0	0	0	0	0	0	0	0	0	0	0	0	1	0	0	0	0
TCGA-PL-A8LV	4	0	0	0	0	0	0	0	0	0	0	0	0	1	0	0	0	0	0	0	0	0	0	0	0	0	0	0	0	0	0	0	0	0	0	0	0	0	0	0	0	0	0	0	0	0	0	0	0
TCGA-PL-A8LX	4	0	0	0	0	0	0	0	0	0	0	0	0	0	0	0	0	0	0	0	0	0	0	0	0	0	0	0	1	0	0	0	0	0	0	0	0	0	0	0	0	0	0	0	0	0	0	0	0
TCGA-PL-A8LY	1	0	0	0	0	0	0	0	0	0	0	0	0	0	0	0	0	0	0	0	0	0	0	0	0	0	0	0	0	0	0	0	0	0	0	0	0	0	0	0	0	0	0	0	0	0	0	0	0
TCGA-PL-A8LZ	2	0	0	0	0	0	0	0	0	0	0	0	0	1	0	0	0	0	0	0	0	0	0	0	0	0	0	0	0	0	0	0	0	0	0	0	0	0	0	0	0	0	0	0	0	0	0	1	0
TCGA-S3-A6ZF	1	0	0	0	0	0	0	0	0	0	0	0	0	0	0	0	0	0	0	0	0	0	0	0	0	0	0	0	0	0	0	0	0	0	0	0	0	0	0	0	0	0	0	0	0	0	0	0	0
TCGA-S3-A6ZG	3	0	0	0	0	0	1	0	0	0	0	0	0	0	0	0	0	0	0	0	1	0	0	0	0	0	0	0	0	0	0	0	0	0	0	0	0	0	0	0	0	0	0	0	0	0	0	0	0
TCGA-S3-A6ZH	2	0	0	0	0	0	0	0	0	0	0	0	0	0	0	0	0	0	0	0	0	0	0	0	1	0	0	0	0	0	0	0	0	0	0	0	0	0	0	0	0	0	0	0	0	0	0	0	0
TCGA-S3-AA0Z	4	0	0	0	0	0	0	0	0	0	0	0	0	1	0	0	0	0	0	1	0	0	0	0	0	0	0	0	0	0	0	0	0	0	0	0	0	0	0	0	0	0	0	0	0	0	0	0	0
TCGA-S3-AA10	2	0	0	0	0	0	0	0	0	0	0	0	0	1	0	0	0	0	0	1	0	0	0	0	0	0	0	0	0	0	0	0	0	0	0	0	0	0	0	0	0	0	0	0	0	0	0	0	0
TCGA-S3-AA11	2	1	1	0	0	0	0	0	0	0	0	0	0	0	0	0	0	0	0	0	0	0	0	0	1	0	0	0	0	0	0	0	1	0	0	0	0	0	0	0	0	0	0	0	1	0	0	0	0
TCGA-S3-AA12	3	0	0	0	0	0	0	0	0	0	0	0	0	0	0	0	0	0	0	0	0	1	0	0	0	0	0	0	0	0	0	0	0	0	0	0	0	0	0	0	0	0	0	1	0	0	1	0	0
TCGA-S3-AA14	0	0	0	0	0	0	0	0	0	0	0	0	0	0	0	0	0	0	0	0	0	0	0	0	0	0	0	0	0	0	0	0	1	0	0	0	0	0	0	0	0	0	0	0	1	0	0	0	0
TCGA-UL-AAZ6	1	0	0	0	0	0	0	0	0	0	0	0	0	0	0	0	0	0	0	0	0	0	0	0	0	0	0	1	0	0	0	0	0	0	0	0	0	0	0	0	0	0	0	0	0	0	0	0	0
TCGA-UU-A93S	0	0	0	0	0	0	0	0	0	0	0	1	0	1	0	0	0	0	0	0	0	0	0	0	0	0	0	0	0	0	0	0	0	0	0	0	0	0	0	0	0	0	0	0	0	0	0	0	1
TCGA-W8-A86G	2	0	0	0	0	0	0	0	0	0	0	0	0	0	0	0	0	0	0	0	1	0	0	0	0	0	0	0	0	0	0	0	0	0	0	0	0	0	0	0	0	0	0	0	0	0	0	0	0
TCGA-WT-AB41	0	0	0	0	0	0	0	0	0	0	0	0	0	0	0	0	0	0	0	0	0	0	0	0	0	0	0	1	0	0	0	0	0	0	0	0	0	0	0	0	0	0	0	0	1	0	1	0	0
TCGA-WT-AB44	1	0	1	0	0	0	0	0	1	0	0	0	0	0	0	0	0	0	0	0	1	0	0	0	0	0	0	0	0	0	0	0	0	0	0	0	0	0	0	0	0	0	0	0	0	0	0	0	0
TCGA-XX-A899	3	0	1	0	0	0	0	0	0	0	0	0	0	0	0	0	0	0	0	0	1	0	0	0	0	0	0	0	0	0	0	0	0	0	0	0	0	0	0	0	0	0	0	0	1	0	0	0	0
TCGA-XX-A89A	2	0	0	0	0	0	0	0	0	0	0	0	0	0	0	0	0	0	0	0	1	0	0	0	0	0	0	0	0	1	0	0	0	0	0	0	0	0	0	0	0	0	0	0	1	0	0	0	0
TCGA-Z7-A8R5	4	0	1	0	0	0	0	0	0	0	0	0	0	0	0	0	0	0	0	0	1	0	0	0	0	0	0	0	0	1	0	0	0	0	0	0	0	0	0	0	0	0	0	0	1	0	0	0	0
TCGA-Z7-A8R6	1	0	1	0	0	0	0	0	0	0	0	0	0	1	0	0	0	0	0	0	0	0	0	0	0	0	0	0	0	0	0	0	0	0	0	0	0	0	0	0	0	0	0	0	0	0	0	0	0
TCGA-A2-A4RX	2	0	0	0	0	0	0	0	0	0	0	0	0	0	0	0	0	0	0	0	0	0	0	0	0	0	0	0	0	0	0	0	0	0	0	0	0	0	0	0	0	0	0	0	0	0	0	0	0
TCGA-A2-A4S0	3	0	0	0	0	0	0	0	0	0	0	0	0	0	0	0	0	0	0	0	0	0	0	0	0	0	0	0	0	0	0	0	0	0	0	0	0	0	0	0	0	0	0	0	0	0	0	0	0
TCGA-A7-A13H	3	0	0	0	0	0	0	0	0	0	0	0	0	0	0	0	0	0	0	0	0	0	0	0	0	0	0	0	0	0	0	0	0	0	0	0	0	0	0	0	0	0	0	0	0	0	0	0	0
TCGA-A7-A3IY	0	0	0	0	0	0	0	0	0	0	0	0	0	0	0	0	0	0	0	0	0	0	0	0	0	0	0	0	0	0	0	0	0	0	0	0	0	0	0	0	0	0	0	0	0	0	0	0	0
TCGA-A8-A07S	2	0	0	0	0	0	0	0	0	0	0	0	0	0	0	0	0	0	0	0	0	0	0	0	0	0	0	0	0	0	0	0	0	0	0	0	0	0	0	0	0	0	0	0	0	0	0	0	0
TCGA-A8-A08C	3	0	0	0	0	0	0	0	0	0	0	0	0	0	0	0	0	0	0	0	0	0	0	0	0	0	0	0	0	0	0	0	0	0	0	0	0	0	0	0	0	0	0	0	0	0	0	0	0
TCGA-AC-A23G	3	0	0	0	0	0	0	0	0	0	0	0	0	0	0	0	0	0	0	0	0	0	0	0	0	0	0	0	0	0	0	0	0	0	0	0	0	0	0	0	0	0	0	0	0	0	0	0	0
TCGA-AC-A2QI	1	0	0	0	0	0	0	0	0	0	0	0	0	0	0	0	0	0	0	0	0	0	0	0	0	0	0	0	0	0	0	0	0	0	0	0	0	0	0	0	0	0	0	0	0	0	0	0	0
TCGA-AC-A3BB	0	0	0	0	0	0	0	0	0	0	0	0	0	0	0	0	0	0	0	0	0	0	0	0	0	0	0	0	0	0	0	0	0	0	0	0	0	0	0	0	0	0	0	0	0	0	0	0	0
TCGA-AC-A3W6	2	0	0	0	0	0	0	0	0	0	0	0	0	0	0	0	0	0	0	0	0	0	0	0	0	0	0	0	0	0	0	0	0	0	0	0	0	0	0	0	0	0	0	0	0	0	0	0	0
TCGA-AR-A1AM	3	0	0	0	0	0	0	0	0	0	0	0	0	0	0	0	0	0	0	0	0	0	0	0	0	0	0	0	0	0	0	0	0	0	0	0	0	0	0	0	0	0	0	0	0	0	0	0	0
TCGA-BH-A28O	3	0	0	0	0	0	0	0	0	0	0	0	0	0	0	0	0	0	0	0	0	0	0	0	0	0	0	0	0	0	0	0	0	0	0	0	0	0	0	0	0	0	0	0	0	0	0	0	0
TCGA-BH-A42T	0	0	0	0	0	0	0	0	0	0	0	0	0	0	0	0	0	0	0	0	0	0	0	0	0	0	0	0	0	0	0	0	0	0	0	0	0	0	0	0	0	0	0	0	0	0	0	0	0
TCGA-E2-A14U	4	0	0	0	0	0	0	0	0	0	0	0	0	0	0	0	0	0	0	0	0	0	0	0	0	0	0	0	0	0	0	0	0	0	0	0	0	0	0	0	0	0	0	0	0	0	0	0	0
TCGA-GM-A3XG	2	0	0	0	0	0	0	0	0	0	0	0	0	0	0	0	0	0	0	0	0	0	0	0	0	0	0	0	0	0	0	0	0	0	0	0	0	0	0	0	0	0	0	0	0	0	0	0	0
TCGA-GM-A3XN	3	0	0	0	0	0	0	0	0	0	0	0	0	0	0	0	0	0	0	0	0	0	0	0	0	0	0	0	0	0	0	0	0	0	0	0	0	0	0	0	0	0	0	0	0	0	0	0	0
TCGA-LL-A442	1	0	0	0	0	0	0	0	0	0	0	0	0	0	0	0	0	0	0	0	0	0	0	0	0	0	0	0	0	0	0	0	0	0	0	0	0	0	0	0	0	0	0	0	0	0	0	0	0
TCGA-LQ-A4E4	3	0	0	0	0	0	0	0	0	0	0	0	0	0	0	0	0	0	0	0	0	0	0	0	0	0	0	0	0	0	0	0	0	0	0	0	0	0	0	0	0	0	0	0	0	0	0	0	0
[truncated: 169 more columns]

## Sheet: CNA Status
Cross Validation Cohort (TCGA-BRCA)
		Ground Truth																																			Model Prediction
Patient ID	fold_idx	MDM4	PTK2	RNF43	PARP1	ZNF217	CDKN2A	ERBB2	NOTCH2	CCND1	USH2A	MAP3K3	MYC	PAK1	RYR2	APH1A	RIT1	TGFB2	RPS6KB1	HEY1	RAB25	BMP7	MMP16	FGFR1	IRF2BP2	PSEN2	MCL1	AKT3	KAT6A	RPS6KB2	CDKN2B	EIF4EBP1	NCSTN	PTEN	E2F5	SPOP	MDM4	PTK2	RNF43	PARP1	ZNF217	CDKN2A	ERBB2	NOTCH2	CCND1	USH2A	MAP3K3	MYC	PAK1
TCGA-AN-A046	2	1	0	0	1	0	0	0	0	0	1	0	0	0	1	0	0	1	0	0	0	0	0	0	1	1	0	1	0	0	0	0	0	0	0	0	-0.753601	2.20478	-0.807096	-0.885696	-0.0660761	1.59436	0.351788	0.36535	-0.262353	-1.06967	0.861506	1.25646	1.01006
TCGA-C8-A12T	2	0	0	0	0	1	0	1	0	0	0	0	0	0	0	0	0	0	0	0	0	1	0	0	0	0	0	0	0	0	0	0	0	0	0	1	0.475003	0.135963	0.0063015	-0.0626717	0.393621	0.0136653	0.429725	0.24757	0.113065	-0.0540767	0.42459	0.485921	0.622549
TCGA-A2-A04P	0	0	1	0	1	0	0	0	0	0	0	1	0	0	0	0	0	0	0	0	0	0	0	0	0	1	0	0	0	0	0	0	0	0	0	0	-0.185704	0.468674	0.0989206	-0.135308	0.323086	0.261871	0.387822	0.420876	-0.471539	-0.70462	0.305242	0.775439	-0.131708
TCGA-A2-A0ET	0	0	0	0	0	0	0	0	0	0	0	0	0	0	0	0	0	0	0	0	0	0	0	0	0	0	0	0	0	0	0	0	0	0	0	0	-0.461963	0.0436907	0.194543	-0.371726	0.163353	0.169164	-0.0582304	-0.051124	0.463046	-0.697184	0.305942	0.0642157	0.201109
TCGA-A2-A0SU	2	0	0	0	0	0	0	0	0	0	0	0	0	0	0	0	0	0	0	0	0	0	0	0	0	0	0	0	0	0	0	0	0	0	0	0	-0.110234	-0.211263	0.0543983	-0.103979	0.285592	-0.115471	0.215571	0.130928	0.404725	-0.178911	0.000244505	-0.289466	0.0937177
TCGA-A2-A0T0	0	0	1	0	0	0	0	0	0	0	0	0	1	0	1	0	0	0	0	1	0	0	1	0	1	0	0	0	0	0	0	0	0	1	1	0	-0.318704	1.54406	0.467927	0.190682	0.938458	1.41633	0.29793	1.17151	-0.320787	-0.542866	0.700015	1.86327	0.539477
TCGA-A2-A1FW	4	0	0	0	0	0	0	0	0	0	0	0	0	0	0	0	0	0	0	0	0	0	0	0	0	0	0	0	0	0	0	0	0	0	0	0	-0.03137	-0.413357	1.23275	-0.68561	0.183486	0.614461	0.300293	0.135782	1.81351	0.113715	1.05707	0.147742	2.07829
TCGA-A8-A07I	0	1	0	1	0	0	0	1	1	0	1	0	0	1	0	1	0	0	1	0	0	0	0	0	0	0	1	0	1	0	0	0	1	0	0	1	0.143618	0.300997	0.532467	0.0308668	0.0518928	0.0865994	-0.0511155	-0.025154	0.331432	0.0123438	0.347764	-0.250325	0.143302
TCGA-A8-A085	2	0	0	1	0	0	0	0	0	0	0	1	0	0	0	0	0	0	1	0	0	0	0	0	0	0	0	0	0	0	0	0	0	0	0	0	1.12953	0.362522	-0.427053	-0.800826	1.08168	-0.798372	-0.145995	0.445264	1.11421	0.269776	-0.192501	-0.197147	0.409479
TCGA-A8-A08B	2	0	1	0	1	0	0	1	0	0	1	0	1	0	1	0	0	1	0	0	0	0	0	0	1	1	0	1	0	0	0	0	0	0	0	0	-0.597969	1.66433	0.261594	-0.610879	0.856467	1.28356	1.7263	1.67861	0.040668	-0.812065	1.09404	1.31573	-0.316501
TCGA-A8-A08L	1	0	0	0	1	0	0	0	0	0	1	0	0	1	1	0	0	1	0	0	0	0	0	0	1	1	0	1	0	0	0	0	0	0	0	0	-0.124109	0.354955	0.795142	-0.0254596	0.17506	0.244546	-0.428154	0.619429	0.500629	-0.127086	0.0578708	0.519396	0.367676
TCGA-A8-A0A7	2	0	1	0	0	0	0	1	0	0	0	0	1	0	0	0	0	0	0	1	0	0	1	0	0	0	0	0	0	0	0	0	0	0	1	1	1.01899	0.847993	0.505016	0.107503	1.06629	-0.609669	0.825079	0.763762	-0.863533	-0.259262	0.0144535	0.621769	-0.403271
TCGA-AC-A23H	0	0	0	1	0	0	0	1	0	1	0	1	0	0	0	0	0	0	1	0	0	1	0	0	0	0	0	0	0	1	0	0	0	0	0	0	0.134384	1.18948	0.724802	0.25078	0.852302	1.32686	1.75432	-0.701684	-1.22469	0.669498	0.969006	0.776826	-0.285782
TCGA-AN-A0AT	4	0	0	0	0	0	1	0	0	0	0	0	0	0	0	0	0	0	0	0	0	0	0	0	0	0	0	0	0	0	1	0	0	1	0	0	-0.284326	0.10675	0.433568	0.213467	0.464578	1.40603	0.644622	0.964303	-0.434058	-0.0125119	0.459967	0.809184	1.22767
TCGA-AN-A0XW	4	1	0	1	0	0	0	0	0	1	0	0	0	1	0	0	0	0	1	0	0	0	0	0	0	0	0	0	0	1	0	0	0	0	0	1	-0.302122	-0.890796	-0.225386	-0.366315	-1.43741	0.506721	-2.65562	0.127148	-0.0980601	-0.144812	-2.07329	-0.394736	0.46212
TCGA-AO-A124	1	0	0	0	0	0	0	0	0	0	0	0	0	0	1	0	0	0	0	0	0	0	0	0	1	0	0	1	0	0	0	0	0	0	0	0	-0.0235296	-0.467679	-0.189779	-0.260198	-0.30124	-0.332586	-0.881964	0.452574	0.0712939	-0.527284	-0.514288	0.168233	0.865761
TCGA-AO-A1KQ	3	0	1	0	0	0	0	0	0	0	0	0	1	0	0	0	0	0	0	0	0	0	0	0	0	0	0	0	0	0	0	0	0	0	0	0	0.883018	0.397099	0.145956	-0.107738	-0.431517	-0.627774	0.264338	0.424166	0.503427	0.170809	-0.248534	0.8941	0.324141
TCGA-AR-A1AI	1	0	0	0	0	0	0	0	0	0	0	0	0	0	0	0	0	0	0	0	0	0	0	0	0	0	0	0	0	0	0	0	0	0	0	0	-1.06778	0.880835	-0.926484	-0.0330983	-1.27467	1.39707	-0.901491	0.956912	-0.15649	-0.380281	-1.55137	1.30301	-1.0757
TCGA-BH-A0HF	0	0	0	0	0	0	0	0	0	0	0	0	0	0	0	0	0	0	0	0	0	0	0	0	0	0	0	0	0	0	0	0	0	0	0	0	-0.195564	-0.982572	-0.377543	0.624288	-0.449858	-0.650945	-0.853688	-0.273822	0.261253	0.623197	-0.539824	-0.931235	-0.587554
TCGA-C8-A278	2	0	1	0	0	0	0	1	0	0	0	1	1	0	0	0	0	0	1	0	0	1	0	0	0	0	0	0	0	0	0	0	1	0	0	0	-0.711624	0.824976	1.04795	-0.13479	0.373813	1.01462	1.86811	1.24668	-0.391207	-0.46575	0.979353	0.633998	-0.552352
TCGA-D8-A1JP	0	1	0	0	0	0	0	0	0	0	0	0	0	0	0	0	0	0	0	0	0	0	0	0	0	0	0	0	0	0	0	0	1	0	0	0	0.159081	-0.00965595	0.652487	-0.0279643	0.699994	0.126895	0.409373	-0.749311	0.0765568	0.113906	0.402948	0.0211663	0.0887885
TCGA-D8-A1XL	1	0	0	0	0	0	0	0	0	0	0	0	0	0	0	0	0	0	0	0	0	0	1	0	0	0	0	0	0	0	0	0	0	0	1	0	-1.28395	0.829945	0.280169	-0.684058	-0.0767202	0.428177	-0.200886	0.399711	-0.593434	-1.20148	0.291192	1.17112	0.123671
TCGA-D8-A27G	3	0	0	1	0	0	0	1	0	1	0	1	0	1	0	0	0	0	1	0	0	0	0	0	0	0	0	0	0	0	0	0	0	0	0	0	-0.133102	-0.606505	0.0479384	0.0299498	-0.0389162	-0.2469	-0.301788	-0.225589	-0.147102	-0.231341	-0.202404	-0.784648	-0.138187
TCGA-D8-A27V	0	0	0	0	0	0	0	0	0	0	0	0	0	0	0	0	0	0	1	0	0	0	0	0	0	0	0	0	0	0	0	0	0	0	0	1	0.563316	-0.707916	0.181911	0.277131	-0.0113567	-0.256215	-0.295431	-0.579396	-0.22926	0.697609	-0.150387	-1.09783	-0.762731
TCGA-E2-A14W	3	0	0	0	0	0	0	0	0	0	0	0	0	0	0	0	0	0	0	0	0	0	0	0	0	0	0	0	0	0	0	0	0	0	0	0	0.193905	0.135677	0.0801136	-0.097548	-0.284965	0.0791983	-0.0904656	-0.0392625	-0.060259	0.13833	-0.232412	0.452714	0.351349
TCGA-E9-A1R2	3	0	0	0	0	0	0	0	0	0	0	0	0	0	0	0	0	0	0	0	0	0	0	1	0	0	0	0	0	0	0	1	0	0	0	0	0.673469	0.0335094	-0.140634	-0.282842	-0.0243462	-0.686492	0.0953808	-0.286537	0.705957	0.341435	0.764656	-0.132033	0.424716
TCGA-E9-A3HO	1	0	0	0	0	0	0	0	0	0	0	0	0	0	0	0	0	0	0	0	0	0	0	0	0	0	0	0	0	0	0	0	0	0	0	0	-0.0883414	0.424201	0.256207	-0.245456	0.448403	0.564415	0.125892	0.331202	0.319141	-0.292731	0.102306	1.00001	0.607455
TCGA-E9-A54Y	0	0	1	0	0	0	0	0	0	0	0	0	1	0	0	0	0	0	0	1	0	0	1	0	0	0	0	0	1	0	0	0	0	0	1	0	0.083048	-0.143348	0.32831	-0.15029	0.368679	0.558888	-0.0438966	-0.262636	0.685623	-0.654812	0.656586	-0.209596	-0.0282071
TCGA-EW-A1PE	0	1	0	0	1	0	0	0	1	0	1	0	0	0	1	1	1	1	0	0	1	0	0	0	1	1	1	1	0	0	0	0	1	0	0	0	0.865362	-0.191254	0.443175	0.456569	0.292954	-0.186021	0.365609	-0.615522	0.180651	0.513588	0.390128	-0.55651	0.133315
TCGA-LD-A74U	0	0	0	0	0	0	0	0	0	0	0	0	0	0	0	0	0	0	0	0	0	0	0	0	0	0	0	0	0	0	0	0	0	0	0	0	-0.465872	-1.61542	-0.405813	0.207487	-0.124434	-0.84794	-0.870818	-0.231991	0.692077	0.277164	-0.394894	-1.624	-0.238335
TCGA-LL-A73Y	0	0	0	0	0	0	1	0	0	0	0	0	0	0	0	0	1	0	0	0	0	0	0	0	0	0	0	0	0	0	1	0	0	0	0	0	0.146477	-0.62765	0.315645	-0.0871971	0.589215	-0.598767	0.379697	-0.441238	0.125387	-0.478905	0.514588	-0.0183448	0.0558901
TCGA-S3-AA17	2	0	0	0	0	0	0	0	0	0	0	0	0	0	0	0	0	0	0	0	0	0	0	0	0	0	0	0	0	0	0	0	0	0	0	0	-0.285264	-0.0815103	0.0330572	-0.276805	-0.688672	-0.100017	-0.0309406	-0.381599	-0.211422	-0.152375	-0.312144	-0.347262	-0.344014
TCGA-A1-A0SH	2	1	0	0	0	0	0	0	0	0	0	0	0	0	0	0	0	0	0	0	0	0	0	0	0	0	0	0	0	0	0	0	0	0	0	0	0.636843	0.273787	-0.187501	0.000370567	-0.54888	-0.797643	-0.474865	-0.5502	-0.435971	0.462657	-0.533487	-0.137362	0.0926795
TCGA-A1-A0SI	2	0	0	0	0	0	0	0	0	0	0	0	0	0	0	0	0	0	0	0	0	0	0	0	0	0	0	0	0	0	0	0	0	0	0	0	-0.0303703	-0.450352	-0.0576725	0.366747	-0.373428	-0.0447639	0.189487	-0.519323	-0.195966	-0.137187	-0.0987778	-0.233843	-0.315561
TCGA-A2-A25B	2	0	0	1	1	0	0	0	0	0	0	1	0	0	0	0	0	0	1	0	0	0	0	0	0	1	0	1	0	0	0	0	0	0	0	1	-0.111675	-0.543975	-0.352414	-0.19977	0.532097	0.171308	0.0132884	-0.0972848	0.766361	-0.369074	0.254969	-0.0141821	0.302225
TCGA-A7-A26H	1	0	0	0	0	0	0	0	0	0	0	0	0	0	0	0	0	0	1	0	0	0	0	0	0	0	0	0	0	0	0	0	0	0	0	1	-0.0584975	0.269088	-0.0902074	0.765103	0.339446	1.13154	0.166869	1.02409	-0.836852	0.697014	-0.332405	0.587312	-0.825148
TCGA-A7-A6VW	0	1	0	0	1	0	0	0	0	0	1	0	0	0	1	0	0	1	0	0	0	0	0	0	1	1	0	1	0	0	0	0	0	0	0	0	-0.17633	0.118815	-0.0729093	0.0187551	-0.00269096	0.6805	-0.165456	0.316061	-0.246711	0.0496708	0.0449814	0.0956642	-0.178323
TCGA-A8-A06X	3	0	0	1	0	0	1	0	0	0	0	1	0	0	0	0	0	0	1	0	0	0	0	0	0	0	0	0	0	0	1	0	0	0	0	0	0.0384511	1.5878	0.542705	-0.074893	0.54701	0.747805	1.14884	1.77968	-0.750112	-0.13852	1.16783	1.46303	0.186809
TCGA-AN-A0XU	3	0	0	0	0	0	0	0	0	0	0	0	1	0	0	0	0	0	0	0	0	0	0	0	0	0	0	0	0	0	0	0	0	1	0	0	-0.50494	-0.152249	0.169872	-1.04243	0.328194	0.451549	0.0919722	-0.0789195	0.332086	-1.07962	0.219305	0.0947615	0.340995
TCGA-AO-A0J4	0	0	0	0	1	0	0	0	0	0	1	0	1	0	1	1	1	1	0	1	1	0	1	0	1	1	1	1	0	0	0	0	1	0	1	0	-0.763702	0.287994	-0.557676	0.639905	0.0781772	0.7454	-0.198385	1.30799	-0.428438	-0.241839	0.547974	0.535623	-0.444197
TCGA-AO-A1KR	0	0	0	0	0	0	0	0	0	0	0	0	1	0	0	0	0	0	0	0	0	0	0	0	0	0	0	0	1	0	0	0	0	0	0	0	-0.459102	1.10096	0.0690304	-1.05875	0.0642158	0.295981	0.789896	0.737146	-0.437156	-1.51144	0.100369	1.56079	0.153651
TCGA-AR-A0U4	3	0	1	0	0	0	1	0	0	0	0	0	1	0	1	0	0	0	0	0	0	0	0	0	0	0	0	1	0	0	1	0	0	0	0	0	-0.507289	0.174315	-0.541431	-0.517544	-0.142872	0.993679	0.162813	0.81972	-0.413528	-1.03295	0.00199892	0.736866	-0.346843
TCGA-B6-A0X1	0	0	1	1	0	0	0	0	0	0	0	1	1	0	0	1	0	0	0	0	0	0	0	0	0	0	0	0	0	0	0	0	0	0	0	0	-0.526318	0.858833	0.62387	-1.17949	0.632572	0.70382	0.626062	0.133348	0.302211	-1.03754	1.22063	1.09865	1.14096
TCGA-BH-A0DS	0	0	1	0	0	0	0	0	0	0	0	0	1	0	0	0	0	0	0	1	0	0	1	0	0	0	0	0	0	0	0	0	0	0	1	0	0.40181	-0.407974	-0.227592	0.29097	-0.34155	-0.374837	-0.321047	0.0275138	-0.196163	0.329871	-0.329461	-0.332901	-0.371821
TCGA-BH-A0WA	1	0	0	0	0	0	0	0	0	0	0	0	0	0	0	0	0	0	0	0	0	0	0	0	0	0	0	0	0	0	0	0	0	0	0	0	-0.96232	-0.361866	-0.174298	-0.0372007	-0.401463	0.517728	-0.525111	0.303455	-0.22142	-0.38962	-0.2061	0.00184272	-0.406636
TCGA-BH-A2L8	2	0	0	0	0	0	0	0	0	0	0	0	0	0	0	0	0	0	0	0	0	0	0	0	0	0	0	0	0	0	0	0	0	0	0	0	-0.0607244	-0.511487	-0.213932	0.366101	-0.427512	-0.194871	0.253412	-0.364691	-0.0692966	-0.0174237	-0.25437	-0.541044	-0.489309
TCGA-D8-A27M	1	0	1	0	0	0	0	0	0	0	0	0	1	0	0	0	0	0	0	0	0	0	0	0	0	0	0	0	0	0	0	0	0	0	0	0	-0.320218	-0.0349066	0.0518613	-0.148609	-0.0558935	0.273853	0.64652	-0.19368	-0.76813	-0.40154	0.617011	-0.0109766	-0.188121
TCGA-E2-A1BD	1	0	0	0	0	0	0	0	0	0	0	0	0	0	0	0	0	0	0	0	0	0	0	0	0	0	0	0	0	0	0	0	0	0	0	0	0.710689	-0.240766	-0.875865	-0.0542402	-0.391008	-0.498986	-1.09448	0.19893	0.877509	0.213718	-0.711441	-0.0072444	0.894049
TCGA-E2-A1L9	0	0	0	0	0	0	0	0	0	0	0	0	0	0	0	0	0	0	0	0	0	0	0	0	0	0	0	0	0	0	0	0	0	0	0	0	0.949236	-0.0353752	-0.29705	0.803466	-0.397991	0.0348324	-0.244995	-0.179683	-0.630623	1.16509	-0.639566	-0.570177	-0.879082
TCGA-E9-A1NC	4	0	0	0	0	0	1	0	0	0	0	0	0	0	0	0	0	0	0	0	0	0	0	0	0	0	0	0	0	0	0	0	0	0	0	0	-0.174645	1.09569	0.124118	0.61326	0.357859	-0.498374	0.910456	0.369819	-1.00844	0.299523	0.632097	0.88868	0.148523
TCGA-EW-A2FR	3	0	0	0	0	1	0	1	0	0	0	0	0	0	0	0	0	0	0	0	0	1	0	1	0	0	0	0	0	0	0	1	0	0	0	0	0.502337	0.162183	0.283589	0.168959	-0.202858	-0.553407	-0.0149283	0.0262765	-0.154556	0.359015	-0.712076	0.207114	0.170706
TCGA-GM-A2D9	2	0	0	0	0	0	0	0	0	0	0	0	0	0	0	0	0	0	0	0	0	0	0	0	0	0	0	0	0	0	0	0	0	0	0	0	0.385885	-0.790346	-0.469117	0.235709	-0.556287	-0.935744	-1.20385	-1.15026	0.507532	0.523723	-1.07258	-0.769013	0.102693
TCGA-LL-A5YP	1	0	0	0	0	0	0	0	1	0	0	1	1	0	0	1	1	0	1	0	1	0	0	0	1	0	1	0	0	0	0	0	0	0	0	0	-0.00158352	1.02131	-0.0608107	0.201765	0.737513	0.749266	0.704519	0.547861	-0.160992	0.0237823	0.314139	1.29199	-0.115293
TCGA-LL-A8F5	1	0	1	0	0	0	0	0	0	0	0	0	1	1	0	0	0	0	0	0	0	0	1	0	0	0	0	0	1	0	0	0	0	0	1	0	-0.212744	0.946256	0.215757	1.26595	0.0599499	1.42742	1.08548	1.60162	-2.24267	1.06805	0.547199	1.0399	-0.495742
TCGA-PE-A5DE	2	0	0	0	0	0	0	0	0	0	0	0	0	0	0	0	0	0	0	0	0	0	0	0	0	0	0	0	0	0	0	0	0	0	0	0	-0.149505	0.0374911	-0.0680418	0.0648037	0.127226	0.993506	1.01477	0.48392	-0.0706878	-0.726174	0.331227	0.398728	-0.569522
TCGA-S3-AA15	4	0	0	0	0	0	0	0	0	0	0	0	0	0	0	0	0	0	0	0	0	0	0	0	0	0	0	0	0	0	0	0	0	0	0	0	-0.522379	-0.191392	-1.02652	0.560814	-0.939446	-0.376562	-0.483838	-0.0732863	-0.110275	0.0622345	-1.12721	0.243934	-0.441574
TCGA-AC-A6IX	1	0	0	0	0	0	0	0	1	1	0	0	0	1	0	1	0	0	0	0	0	0	0	0	0	0	1	0	0	0	0	0	0	0	0	0	-0.291559	-0.982033	0.169729	-0.277615	-0.545031	-0.458287	-0.9261	-0.0869432	0.742185	-0.0114337	-0.0670815	-0.842844	0.611814
TCGA-BH-A18V	2	0	0	0	0	0	1	0	1	0	0	0	1	0	0	1	1	0	0	0	1	0	0	0	0	0	1	0	0	0	1	0	1	0	0	0	-0.769073	-0.473851	-0.0222132	0.0646215	-0.320787	0.399454	0.302592	0.0381468	0.0761802	-0.71386	0.211732	-0.396023	-0.795404
TCGA-BH-A1ES	1	0	0	0	0	0	0	0	0	0	0	0	0	0	0	0	0	0	0	0	0	0	0	1	0	0	0	0	0	0	0	1	0	0	0	0	-0.120059	-0.389935	-0.299528	-0.175175	-0.646079	-0.548553	-1.1691	-0.172928	-0.0596086	-0.13044	-0.714672	-0.276443	-0.052882
TCGA-BH-A1FE	2	0	1	0	0	1	0	0	0	0	0	0	1	0	0	0	0	0	0	0	0	0	1	0	0	0	0	0	0	0	0	0	0	0	0	0	0.0666169	-0.332895	0.151859	0.195386	0.00319192	-0.137351	0.448603	-0.313285	-0.489893	-0.043978	-0.266728	-0.317522	-0.500405
TCGA-E2-A15A	1	0	1	0	0	0	0	0	0	1	0	0	1	1	0	0	0	0	0	1	0	0	1	1	0	0	0	0	1	1	0	0	0	0	1	0	-0.49414	-0.794874	-0.731673	-0.0672051	-1.09771	-0.0698435	-1.50648	-0.301549	-0.353812	-0.112737	-1.30118	-0.878015	-1.01665
TCGA-E2-A15E	4	0	1	0	0	0	0	1	0	0	0	0	1	0	0	0	0	0	0	1	0	0	1	0	1	0	0	0	1	0	0	0	0	0	1	0	0.842401	-0.0569445	-0.979849	-0.00993499	-0.388958	0.279457	-1.36782	0.493246	-0.733347	0.0701514	-1.53038	0.193673	-0.29089
TCGA-E2-A15K	4	0	0	0	0	0	0	0	0	1	0	0	0	0	0	0	0	0	0	0	0	0	0	0	0	0	0	0	0	0	0	0	0	0	0	0	0.387018	-0.112574	0.0507406	-0.0579972	0.367634	0.105886	-0.0958093	0.163972	0.363815	0.0638635	0.0618389	-0.134616	0.00257101
TCGA-3C-AALI	4	0	0	0	0	0	0	0	0	0	0	0	0	0	0	0	0	0	0	0	0	0	0	0	0	0	0	0	0	0	0	0	0	0	0	0	0.543481	0.162659	0.379608	0.130877	1.21098	0.297895	0.73532	-0.0174187	0.385055	0.40818	1.31493	-0.110392	0.152032
TCGA-3C-AALJ	2	0	1	1	0	1	0	1	0	0	0	1	1	0	0	0	0	0	1	1	0	1	1	1	0	0	0	0	0	0	0	1	0	0	1	0	-0.996838	-0.423072	0.106706	-0.345393	0.0233216	0.37867	0.249036	-0.494962	0.898628	-0.424002	-0.0453291	0.466872	0.146053
TCGA-3C-AALK	2	0	0	1	0	0	0	1	0	0	0	1	0	0	0	0	0	0	1	0	0	0	0	0	0	0	0	0	0	0	0	0	0	0	0	1	-0.344154	-0.898239	-0.351828	0.45045	-0.414399	-0.529066	-0.126211	-0.956695	0.315163	-0.0427655	-0.499317	-0.436302	-0.647983
TCGA-4H-AAAK	1	0	0	0	0	0	0	0	0	0	0	0	0	0	0	0	0	0	0	0	0	0	0	0	0	0	0	0	0	0	0	0	0	0	0	0	0.637882	0.190331	-0.269484	0.328468	0.364185	-0.304335	0.393525	0.0529677	0.213611	0.76301	-0.313775	0.169527	0.0278966
TCGA-5L-AAT0	0	0	0	0	0	0	0	0	0	0	0	0	0	0	0	0	0	0	0	0	0	0	0	0	0	0	0	0	0	0	0	0	0	0	0	0	-0.833188	-1.77391	0.293621	0.4143	-0.685335	-0.641835	-0.995398	-0.73248	1.75316	-0.42061	0.734403	-1.83605	-0.418061
TCGA-5T-A9QA	2	0	0	0	0	0	0	0	0	1	0	0	0	1	0	0	0	0	0	0	0	0	0	1	0	0	0	0	0	0	0	1	0	0	0	0	-0.829885	-0.256752	-0.359097	-0.606613	-0.912756	0.358715	-0.605006	-0.380521	0.860359	-0.334694	0.451621	0.07854	0.354736
TCGA-A1-A0SB	0	0	0	0	0	0	0	0	0	0	0	0	0	0	0	0	0	0	0	0	0	0	0	0	0	0	0	0	0	0	0	0	0	0	0	0	0.013598	-0.40947	0.290876	-0.600372	-0.230533	-0.109589	-0.772833	-0.435557	0.614322	-0.167416	-0.112829	-0.438559	0.320511
TCGA-A1-A0SD	4	0	0	0	0	0	1	0	1	0	0	0	0	0	0	1	1	0	0	0	1	0	0	0	0	0	1	0	0	0	1	0	0	0	0	0	-0.614916	-0.767401	-0.499357	-0.464423	-0.510695	-0.920428	0.176005	-0.736413	-0.0190627	-0.407169	-0.45928	-0.459715	0.322147
TCGA-A1-A0SE	0	0	0	0	0	0	0	0	0	1	0	0	0	0	0	0	0	0	0	0	0	0	0	0	0	0	0	0	0	0	0	0	0	0	0	0	-0.0812844	-0.336895	-0.14804	0.310799	0.594571	0.0744822	0.2848	0.00343058	0.477587	0.392288	0.675756	-0.436626	0.45213
TCGA-A1-A0SF	3	0	0	0	0	0	0	0	0	0	0	0	0	0	0	0	0	0	0	0	0	0	0	0	0	0	0	0	1	0	0	0	0	0	0	0	-0.0366981	-0.729085	0.00855344	-0.421119	-0.618101	-0.891859	-1.01593	-0.933403	0.564832	-0.0716967	-1.31129	-0.803877	0.649864
TCGA-A1-A0SJ	4	0	0	0	0	0	0	0	0	0	0	0	0	0	0	0	0	0	0	0	0	0	0	0	0	0	0	0	0	0	0	0	0	0	0	0	-0.153853	0.323346	0.68685	0.0587001	-0.137521	0.25769	1.02566	0.270353	1.20159	0.0779163	1.41337	0.496996	0.973227
TCGA-A1-A0SK	1	0	0	0	0	0	0	0	0	0	0	0	0	0	0	0	0	0	0	0	0	0	0	1	0	0	0	0	0	0	0	1	0	0	0	0	-0.588674	0.65076	0.334618	-0.204236	0.121195	1.41247	-0.491979	0.977597	-0.397935	-0.460975	-0.0101765	1.28092	0.269736
TCGA-A1-A0SM	3	0	0	0	0	0	0	1	0	1	0	0	0	1	0	1	0	0	0	0	0	0	0	0	0	0	1	0	0	0	0	0	0	0	0	0	-0.385241	0.0828424	-0.219303	0.0389149	-0.0301209	0.793529	0.44935	0.183284	-0.52269	-0.379903	0.307239	0.57671	-0.354004
TCGA-A1-A0SN	2	0	0	1	0	1	0	1	0	1	0	1	0	0	0	0	0	0	1	0	0	0	0	0	0	0	0	0	0	0	0	0	0	0	0	0	-0.296032	-0.0660807	-0.0955713	0.0646655	-0.623887	-0.368	-0.0874901	-0.632828	-0.33213	-0.271572	-0.107863	0.143918	0.153856
TCGA-A1-A0SP	2	0	0	0	0	0	0	0	0	0	0	0	0	0	0	0	0	0	0	0	0	0	0	0	0	0	0	0	0	0	0	0	0	0	0	0	-0.680087	0.870051	0.291972	-0.440819	-0.415557	0.744918	0.602905	0.325683	-0.404987	-0.937532	0.519871	1.08409	0.160058
TCGA-A1-A0SQ	2	0	0	0	0	1	0	0	0	1	0	0	0	1	0	0	0	0	0	0	0	1	0	0	0	0	0	0	0	1	0	0	0	0	0	0	0.0550293	-0.578623	-0.283613	-0.135668	-0.594369	-0.734171	-0.510652	-0.789998	0.0929702	-0.0505869	-0.258817	-0.341744	0.204946
TCGA-A2-A04N	0	0	1	0	0	0	0	0	0	0	0	0	1	0	0	0	0	0	0	1	0	0	1	0	0	0	0	0	0	0	0	0	0	0	1	0	0.233524	-0.175303	-0.176208	0.54542	-0.382091	-0.355353	-0.15689	-0.0329503	-0.389818	0.694959	-0.232264	-0.199882	-0.342491
TCGA-A2-A04Q	4	0	0	0	0	0	0	0	0	0	0	0	0	0	0	0	0	0	0	0	0	0	0	0	0	0	0	0	0	0	0	0	0	0	0	0	-0.172928	-0.901763	-0.27657	-0.264396	0.13631	0.38755	-0.0134256	-0.416304	-0.739345	-0.0401079	-0.835297	-0.724207	0.159829
TCGA-A2-A04R	1	0	0	0	0	0	0	0	0	0	0	0	0	0	0	0	0	0	0	0	0	0	0	0	0	0	0	0	0	0	0	0	0	0	0	0	0.13883	-0.315374	0.19253	0.0933602	0.286608	-0.351096	0.0861426	-0.0811009	0.325128	0.0552193	0.364436	-0.242708	0.638776
TCGA-A2-A04T	3	0	1	0	1	0	0	0	1	0	0	0	1	0	1	1	1	0	0	0	1	0	0	0	1	1	1	1	0	0	0	0	1	0	0	0	0.0330005	-0.178734	-0.00556522	-0.562428	-0.358284	-0.332683	-0.23809	0.00105396	0.236981	-0.315865	-0.334727	0.0106477	0.296683
TCGA-A2-A04U	1	0	0	0	1	0	1	0	1	0	1	0	1	0	1	0	0	0	0	0	0	0	0	0	1	1	0	0	0	0	1	0	1	0	0	0	-0.281773	-0.02833	-0.947377	0.402193	-0.420575	-0.153959	-0.576567	0.28151	-0.0164068	-0.0588452	-0.540575	0.212162	0.0238219
TCGA-A2-A04V	4	0	0	0	0	0	0	0	0	1	0	0	0	0	0	0	0	0	0	0	0	0	0	1	0	0	0	0	1	1	0	1	0	0	0	0	0.414338	-1.02221	-0.899462	-0.283773	-1.24085	-0.930658	-2.49873	-0.735235	-0.339498	0.386239	-1.93387	-1.37027	-1.36889
TCGA-A2-A04W	0	0	0	0	0	0	0	1	0	0	0	0	0	0	0	0	0	0	0	0	0	0	0	0	0	0	0	0	0	0	0	0	0	0	0	1	-0.095321	0.287034	0.271151	-0.104674	1.04618	-0.000153003	1.11046	0.432482	-0.321629	-0.336407	1.15557	0.489165	0.0076713
TCGA-A2-A04X	4	0	0	1	0	0	0	1	0	0	0	0	0	0	0	0	0	0	1	0	0	0	0	0	0	0	1	0	0	0	0	0	0	0	0	1	-0.188895	-0.367902	0.0676883	-0.369131	-0.027115	0.032772	-0.300332	-0.288069	-0.0866561	0.0904469	-0.313426	-0.272196	-0.270068
TCGA-A2-A04Y	1	0	0	0	0	0	0	0	0	0	0	0	0	0	0	0	0	0	0	0	0	0	0	0	0	0	0	0	0	0	0	0	0	0	0	0	0.974946	0.375708	1.18799	0.97218	1.54691	0.648148	1.90766	0.515423	0.0730266	0.788316	2.45167	0.38879	0.311359
TCGA-A2-A0CK	0	0	0	0	0	0	0	0	0	1	0	0	0	0	0	0	0	0	0	0	0	0	0	0	0	0	0	0	0	0	0	0	0	0	0	0	-0.30875	-0.314592	-0.013674	0.00708102	0.19671	-0.104025	0.131851	-0.17383	-0.0260194	-0.255783	0.446325	-0.269593	-0.817655
TCGA-A2-A0CL	0	0	0	0	0	0	0	0	0	1	0	0	0	1	0	0	0	0	0	0	0	0	0	0	0	0	0	0	0	0	0	0	0	1	0	0	0.210953	-0.11882	-0.00283062	-0.0935907	0.111932	0.477334	-0.112982	0.352931	-0.604868	-0.428914	-0.290002	0.108556	-0.51069
TCGA-A2-A0CM	4	0	0	0	0	0	0	0	0	0	0	0	1	0	0	0	1	0	0	0	1	0	0	0	0	0	0	0	0	0	0	0	1	0	0	0	-1.02109	0.663309	0.689982	-0.165949	-0.131918	0.931582	0.617999	0.529918	-0.548479	-0.440201	0.774676	0.954464	0.906832
TCGA-A2-A0CO	3	0	0	0	0	0	0	0	0	0	0	0	0	0	0	0	0	0	0	0	0	0	0	0	0	0	0	0	0	0	0	0	0	0	0	0	-0.631821	-0.714549	-0.0616936	-0.324839	0.083832	-0.456659	-0.389359	-0.994181	0.444179	-0.464598	-0.240274	-0.638924	0.635967
TCGA-A2-A0CP	1	0	1	0	0	0	0	0	0	0	0	0	1	0	0	0	0	0	0	1	0	0	1	1	0	0	0	0	1	0	0	1	0	0	1	0	-0.0608217	-0.096959	-0.464872	-0.0268573	-0.146697	-0.913298	-0.194367	0.139288	0.186444	-0.234787	-0.339929	0.206791	0.673145
TCGA-A2-A0CQ	3	0	0	0	0	0	0	0	0	0	0	0	0	0	0	0	0	0	0	0	0	0	0	0	0	0	0	0	0	0	0	0	0	0	0	0	0.579186	-0.783348	0.426859	-0.58876	-0.612331	-1.09373	-1.17161	-0.58979	0.804178	0.00663219	-0.693456	-0.963835	0.0108365
TCGA-A2-A0CR	0	0	0	0	0	0	0	0	0	0	0	0	0	0	0	0	0	0	0	0	0	0	0	0	0	0	0	0	0	0	0	0	0	0	0	0	0.311429	-0.703794	-0.569742	-0.0631263	-0.22941	-0.882869	-0.115263	-0.323184	0.0964779	-0.372763	-0.489982	-0.831295	-0.58192
TCGA-A2-A0CS	4	0	0	0	0	0	0	0	0	0	0	0	0	0	0	0	0	0	0	0	0	0	0	0	0	0	0	0	0	0	0	0	0	0	0	0	1.28673	0.301098	-0.965063	0.598795	0.167196	-0.87875	0.214825	0.0297134	-0.164082	0.565264	0.00991415	-0.257877	-0.87975
TCGA-A2-A0CT	4	0	0	0	0	1	0	0	0	1	0	0	0	0	0	0	0	0	0	0	0	1	0	0	0	0	0	0	0	0	0	0	0	0	0	0	-0.367901	0.101811	0.0880213	-0.287827	-0.169104	-0.623221	-0.0897153	-0.123054	-0.108538	-0.315341	0.243531	0.0678834	0.118726
TCGA-A2-A0CU	0	0	1	0	0	0	0	0	0	0	0	0	1	0	0	0	0	0	0	1	0	0	1	1	0	0	0	0	1	0	0	1	0	0	1	0	0.118806	-0.296496	0.213729	-0.0983474	0.309287	-0.875094	0.705579	-0.655368	0.412648	-0.165083	0.659568	-0.295368	0.505848
TCGA-A2-A0CV	3	0	0	0	0	0	0	0	0	0	0	0	0	0	0	0	0	0	0	0	0	0	0	0	0	0	0	0	0	0	0	0	0	0	0	0	0.213933	-0.901934	-0.0726363	-0.58145	-1.1951	-1.17309	-1.27682	-0.74383	0.925359	-0.137319	-1.38415	-0.645027	0.243143
TCGA-A2-A0CW	1	0	0	0	0	1	0	0	0	0	0	0	0	0	0	0	0	0	0	0	0	0	0	0	0	0	0	0	0	0	0	0	0	0	0	0	0.11477	0.334162	0.165904	0.18862	-0.572654	-0.107393	0.693377	0.368786	-0.866407	0.0815469	-0.0571916	0.259024	-0.407141
TCGA-A2-A0CX	2	0	0	1	0	0	0	1	0	0	0	0	1	0	0	0	0	0	1	0	0	0	0	0	0	0	0	0	0	0	0	0	0	0	0	0	-0.270051	0.531275	0.266649	-0.275724	0.0702472	0.327618	0.114593	0.40464	0.168012	-0.0144313	0.347972	0.637314	0.245463
TCGA-A2-A0CZ	3	0	0	0	0	0	0	0	0	0	0	0	0	0	0	0	0	0	0	0	0	0	0	0	0	0	0	0	0	0	0	0	0	0	0	0	0.1318	-0.500148	-0.0537232	-0.169784	-0.0870016	-0.451133	-0.18146	-0.669406	0.46695	0.13468	-0.368846	-0.258965	0.385065
TCGA-A2-A0D0	1	0	0	0	1	1	0	0	0	0	0	0	1	0	1	0	1	1	0	0	1	0	0	0	1	1	0	1	0	0	0	0	0	0	0	0	-0.270129	-0.333003	-0.566084	0.477941	-0.795639	-0.31526	-0.0871302	0.261552	0.127723	0.387905	-0.775638	-0.170352	-0.0118852
TCGA-A2-A0D3	4	0	0	0	0	0	0	0	0	0	0	0	0	0	0	0	0	0	0	0	0	0	0	0	0	0	0	0	0	0	0	0	0	0	0	0	-0.103315	-0.947002	-1.00087	-0.26924	-1.05925	-0.670314	-0.816881	-1.08839	-0.185508	-0.269779	-1.41742	-1.1854	-0.731312
TCGA-A2-A0D4	4	0	0	0	0	0	0	0	0	0	0	0	0	0	0	0	0	0	0	0	0	0	0	0	0	0	0	0	0	0	0	0	0	0	0	0	-0.30552	0.0115717	0.409759	-0.132399	-0.484913	0.297207	0.0954223	0.363991	0.155549	0.0448458	0.186241	0.247098	1.0506
TCGA-A2-A0EM	0	0	0	0	0	0	0	0	0	0	0	0	0	0	0	0	0	0	0	0	0	0	0	0	0	0	0	0	0	0	0	0	0	0	0	0	-0.105973	-0.662921	-0.0565867	-0.413701	-1.17773	-0.510652	-0.950407	-0.492619	0.15315	-0.263734	-0.786919	-0.430831	-0.564295
TCGA-A2-A0EN	3	0	0	0	0	0	0	0	0	0	0	0	0	0	0	0	0	0	0	0	0	0	0	0	0	0	0	0	0	0	0	0	0	0	0	0	-0.392155	-1.13042	-0.214981	-0.592382	0.184148	-0.450269	-0.311163	-1.01226	0.799776	-0.300409	-0.389254	-1.01893	0.777102
TCGA-A2-A0EO	1	0	0	0	0	0	0	0	0	0	0	0	0	0	0	0	0	0	0	0	0	0	0	0	0	0	0	0	0	0	0	0	0	0	0	0	0.249	-0.452533	-0.467673	0.00172883	-0.260965	-1.05749	-0.0286146	-0.32956	0.403997	0.00410835	-0.290383	-0.560427	0.0122041
TCGA-A2-A0EP	3	0	0	0	0	0	0	0	0	0	0	0	0	0	0	0	0	0	0	0	0	0	0	0	0	0	0	0	0	0	0	0	0	0	0	0	-0.296008	-1.34	-0.62471	-0.377593	-0.332432	-0.890932	-0.943662	-0.880067	0.545739	0.0645134	-0.533388	-1.20641	0.0380384
TCGA-A2-A0EQ	1	0	0	0	0	0	0	0	0	1	0	0	0	1	0	0	0	0	0	0	0	0	0	0	0	0	0	0	0	0	0	0	0	0	0	0	-0.341672	-0.0670628	0.148134	0.172967	-0.141482	-0.454628	0.29389	0.000704352	0.204379	-0.475979	0.346398	-0.00537138	-0.112055
TCGA-A2-A0ER	4	0	0	0	0	0	0	0	0	1	0	0	0	1	0	0	0	0	0	0	0	0	0	1	0	0	0	0	1	1	0	1	0	0	0	0	-1.00546	-0.495712	-0.319916	-0.61121	-1.14926	-0.966188	-0.802556	-0.714606	-0.429993	-0.515748	-0.910704	-0.487068	-0.0705494
TCGA-A2-A0ES	0	0	0	0	0	0	0	0	0	0	0	0	0	1	0	0	0	0	0	0	0	0	0	1	0	0	0	0	1	0	0	1	0	0	0	0	0.69573	-0.184069	0.0539305	-0.176428	-0.401494	-0.0698071	-0.378497	-0.422326	-0.407883	-0.0935198	-0.982628	-0.308512	-0.290661
TCGA-A2-A0EU	4	0	1	0	0	0	0	0	0	0	0	0	1	0	0	0	0	0	0	1	0	0	1	0	0	0	0	0	1	0	0	0	0	0	1	0	-0.449063	0.119063	0.812297	-0.343377	0.183531	-0.0336984	0.673731	-0.15171	-0.193771	-0.324283	0.590658	-0.364889	1.00165
TCGA-A2-A0EV	1	0	0	0	0	0	0	0	0	0	0	0	0	0	0	0	0	0	0	0	0	0	0	0	0	0	0	0	0	0	0	0	0	0	0	0	-0.122046	0.569381	-0.00906018	0.303032	0.438451	0.16357	0.561762	0.304003	-0.296858	-0.0815972	0.585715	0.745695	-0.16
TCGA-A2-A0EW	3	0	0	0	0	0	0	0	0	1	0	0	0	1	0	0	0	0	0	0	0	0	0	1	0	0	0	0	0	0	0	1	0	0	0	0	-0.244574	0.565884	-1.10256	-0.133308	-0.235314	0.883205	0.39632	0.98512	-0.773673	-0.764047	0.738353	0.753009	-0.506561
TCGA-A2-A0EX	2	0	0	0	0	0	0	0	0	0	0	0	1	0	0	0	0	0	0	1	0	0	1	1	0	0	0	0	0	0	0	1	0	0	1	0	0.368502	-0.208296	-0.371379	0.8309	0.699472	0.128396	1.20191	-0.0493137	-0.503956	-0.429091	0.202769	-0.00193073	-0.875648
TCGA-A2-A0EY	2	0	0	0	0	0	0	1	0	0	0	0	0	0	0	0	0	0	0	0	0	0	0	0	0	0	0	0	0	0	0	0	0	0	0	0	0.270833	0.44939	0.149174	-0.117931	0.860641	0.345195	0.753015	0.684381	-0.0750853	-0.394163	0.476119	0.532348	0.195559
TCGA-A2-A0ST	2	0	0	0	0	0	0	0	1	0	0	0	0	1	0	0	0	0	0	0	0	0	0	0	0	0	0	0	0	0	0	0	0	0	0	0	0.608042	-0.407598	-0.104413	0.527119	0.0819889	-0.411629	0.390068	-0.186809	-0.30487	0.069573	-0.174856	-0.481919	-0.788969
TCGA-A2-A0SV	4	0	0	0	0	1	0	0	0	0	0	0	0	0	0	0	0	0	0	0	0	0	0	1	1	0	0	0	0	0	0	1	0	0	0	0	-1.41884	0.805716	0.768177	-0.461811	-0.363216	0.125332	1.1016	-0.03217	-0.0728366	-0.662806	0.553631	0.69907	1.13531
TCGA-A2-A0SW	1	0	0	0	0	0	0	0	0	0	0	0	0	0	0	0	0	0	0	0	0	0	0	0	0	0	0	0	0	0	0	0	0	0	0	0	-0.337963	0.0387304	-0.0547821	0.35265	-0.093374	0.642403	0.121672	0.37162	-0.248954	0.156906	-0.253601	0.235562	-0.361383
TCGA-A2-A0SX	4	0	0	0	1	1	0	0	0	0	0	0	0	0	1	0	0	1	0	0	0	1	0	0	1	1	0	1	0	0	0	0	0	0	0	0	-0.206076	-0.140784	0.573326	-0.346888	0.434949	0.385622	0.754536	-0.0536393	0.0744994	-0.196896	0.422761	-0.0872451	0.485702
TCGA-A2-A0SY	0	0	0	0	0	0	0	1	0	0	0	0	0	0	0	0	0	0	0	0	0	0	0	0	0	0	0	0	0	0	0	0	0	0	0	0	0.375666	0.0455952	0.302385	0.10234	0.384132	0.0833059	0.102388	0.293082	-0.18587	0.0988458	0.267203	0.197744	0.134792
TCGA-A2-A0T1	4	0	0	0	0	0	0	1	0	0	0	0	0	0	0	0	0	0	0	1	0	0	1	0	0	0	0	0	0	0	0	0	0	0	1	0	-0.437851	1.04382	0.19899	-0.378797	0.14612	0.0555003	0.660224	-0.4136	-0.283389	-0.495243	0.309894	0.871898	0.500507
TCGA-A2-A0T2	1	0	0	0	0	0	0	0	1	0	0	0	0	0	0	1	0	0	0	0	0	0	0	0	0	0	1	0	0	0	0	0	0	1	0	0	-0.462359	0.283385	-0.206334	0.329229	0.0369361	0.926042	-0.0309061	0.451733	-0.255493	-0.216195	-0.348209	0.780897	0.156851
TCGA-A2-A0T3	2	0	0	1	0	1	0	0	0	1	0	1	0	0	0	0	0	0	1	0	0	1	0	1	0	0	0	0	0	0	0	1	0	0	0	1	0.604855	-1.19502	-0.574718	0.21517	-0.56421	-1.16386	-0.528683	-0.405548	0.180863	0.23092	-0.855116	-1.47058	-0.602856
TCGA-A2-A0T4	2	0	0	0	0	0	0	0	0	1	0	0	0	1	0	0	0	0	0	0	0	0	0	0	0	0	0	0	0	0	0	0	0	0	0	0	0.592538	-1.03164	-0.191007	0.315426	-0.282003	-1.06847	-0.514697	-0.801008	-0.175009	0.234273	-0.83932	-0.781612	-0.0977837
TCGA-A2-A0T5	2	0	0	0	0	0	0	0	0	0	0	0	0	0	0	0	0	0	0	0	0	0	0	0	0	0	0	0	0	0	0	0	0	0	0	0	0.787435	0.48737	0.0792836	-0.373058	-0.350408	-0.165122	-0.966113	-0.0693368	-0.382326	-0.0288092	-0.638962	0.480338	0.180501
TCGA-A2-A0T6	3	0	0	0	0	0	0	0	0	0	0	0	0	0	0	0	0	0	0	0	0	0	0	0	0	0	0	0	0	0	0	0	0	0	0	0	-0.167462	-0.454439	0.0472009	-0.294432	-0.246613	-0.848721	-0.480402	-0.633335	0.623691	0.0521389	0.23073	-0.539124	0.626862
TCGA-A2-A0T7	0	0	0	0	0	0	0	0	0	0	0	0	0	0	0	0	0	0	0	0	0	0	0	0	0	0	0	0	0	0	0	0	0	0	0	0	0.446162	0.516859	-0.480037	0.633894	-0.0161141	0.139194	0.0665075	0.237877	-0.329375	0.34336	-0.153453	0.332248	-0.475701
TCGA-A2-A0YC	0	0	0	0	0	0	0	0	0	0	0	0	0	0	0	0	0	0	0	0	0	0	0	0	0	0	0	0	0	0	0	0	0	0	0	0	1.00888	-0.0134306	0.174405	0.281958	0.132707	0.239048	-0.26862	-0.0477003	-0.339751	0.304004	-0.53575	-0.166873	-0.0363458
TCGA-A2-A0YD	0	0	0	0	0	0	0	0	0	0	0	0	0	0	0	0	0	0	0	0	0	0	0	0	0	0	0	0	0	0	0	0	0	0	0	0	1.00914	-0.88653	-0.0499176	0.309952	-0.402087	-0.209766	-1.0259	-0.204212	-0.0622543	0.492906	-0.79787	-1.19955	-0.433756
TCGA-A2-A0YE	4	0	0	0	0	0	0	0	0	0	0	0	0	1	0	0	0	0	0	0	0	0	0	0	0	0	0	0	0	0	0	0	0	1	0	0	-0.35443	0.437581	0.432329	-0.563439	-0.000299694	0.311953	0.527953	-0.120749	0.0484242	-0.346387	0.184843	0.353407	1.08166
TCGA-A2-A0YF	1	0	0	0	0	0	0	0	0	1	1	0	0	0	0	0	0	0	0	0	0	0	0	0	0	0	0	0	0	0	0	0	0	0	0	0	-0.106558	-0.769052	-0.0104127	-0.178384	-0.780914	-0.496496	-1.13155	-0.43304	0.293838	-0.19009	-0.667683	-0.605739	-0.278424
TCGA-A2-A0YG	3	0	0	0	0	0	0	1	0	0	0	0	0	0	0	0	1	0	1	0	0	0	0	0	0	0	1	0	0	0	0	0	0	0	0	0	0.437663	0.348301	0.387651	-0.276187	0.427454	-0.482234	0.31579	0.05077	0.418451	-0.187153	0.322545	0.0345277	1.16321
TCGA-A2-A0YH	2	0	1	0	0	0	0	0	0	0	0	0	1	0	0	0	0	0	0	1	0	0	1	1	0	0	0	0	1	0	0	1	0	0	1	0	0.280934	0.0143124	0.359627	-0.488108	0.364873	0.015949	0.289879	0.457905	0.0101435	-0.0669057	0.324618	-0.426148	0.149107
TCGA-A2-A0YI	2	0	0	0	0	0	0	0	0	0	0	0	0	0	0	0	0	0	0	0	0	0	0	0	0	0	0	0	0	0	0	0	0	0	0	0	0.454466	-0.510941	0.405443	-0.175963	-0.913152	-1.01069	-0.921345	-0.739859	-0.267272	0.25083	-1.03494	-0.627968	0.481467
TCGA-A2-A0YJ	0	0	0	0	0	0	0	1	0	0	0	0	0	0	0	0	0	0	0	0	0	0	0	0	0	0	0	0	1	0	0	0	0	0	0	0	-0.379477	0.623033	-0.0799403	-0.00429753	1.24517	1.1082	0.574505	0.86161	-0.412994	-0.643378	0.818902	0.723731	0.075745
TCGA-A2-A0YK	3	0	0	0	0	0	0	0	0	1	0	0	0	0	0	0	0	0	0	0	0	0	0	1	0	0	0	0	0	1	0	1	0	0	0	0	0.167396	-1.12121	-0.186005	-0.452038	-0.687985	-1.35278	-1.2648	-1.07406	1.17895	0.00295277	-1.20962	-0.914133	0.83423
TCGA-A2-A0YL	4	0	0	1	0	0	0	0	0	0	0	0	0	0	0	0	0	0	1	0	0	0	0	0	0	0	0	0	0	0	0	0	0	0	0	0	0.03502	-1.18291	-0.599139	-0.468335	-0.276817	-0.539503	-0.303511	-1.09362	-0.241216	-0.134687	-1.0311	-1.35442	0.0981659
TCGA-A2-A0YM	1	0	0	0	0	0	0	0	1	0	0	0	0	0	0	0	0	0	0	0	0	0	0	1	0	0	0	0	0	0	0	1	0	0	0	0	-0.671736	0.357325	0.0315919	-0.0905307	-0.488396	0.167557	-0.34498	0.171628	-0.662012	-0.320536	0.0850101	0.241758	-0.332732
TCGA-A2-A0YT	0	0	0	0	0	0	0	0	0	1	0	0	0	0	0	0	0	0	0	1	0	0	0	0	0	0	0	0	0	0	0	0	0	0	0	0	1.06096	-0.190954	0.533954	-0.280561	0.712303	0.12517	0.1932	-0.0765872	-0.210142	-0.133269	-0.047151	-0.084819	0.71601
TCGA-A2-A1FV	1	0	0	0	0	0	0	0	0	0	0	0	0	0	0	0	0	0	0	0	0	0	0	1	0	0	0	0	1	0	0	1	0	0	0	0	0.253819	-1.17777	-0.792714	0.0248407	-0.906367	-0.789606	-1.07628	-0.343546	0.865388	0.181844	-1.02949	-1.05664	0.460959
TCGA-A2-A1FX	0	0	0	0	0	0	0	0	0	1	0	0	0	1	0	0	0	0	0	0	0	0	0	0	0	0	0	0	0	0	0	0	0	0	0	0	-0.251366	0.544456	0.122058	-0.358205	0.101145	0.138844	0.24245	0.626983	-0.371926	-0.708057	0.0554217	0.443078	-0.47432
TCGA-A2-A1FZ	1	0	0	0	0	0	0	0	0	0	0	0	0	0	0	0	0	0	0	0	0	0	0	0	0	0	0	0	0	0	0	0	0	0	0	0	0.0943624	-0.962405	0.251243	0.193959	-0.124996	-0.337315	-0.120923	-0.194342	0.131128	0.572503	-0.0354121	-0.996039	-0.153528
TCGA-A2-A1G0	1	0	0	0	0	0	0	0	0	0	0	0	0	0	0	0	0	0	0	0	0	0	0	0	0	0	0	0	0	0	0	0	0	0	0	0	0.257901	-1.04375	0.923118	0.214509	-0.255365	-0.799914	-0.14839	-0.150139	0.278958	0.675981	0.320189	-0.845392	0.339869
TCGA-A2-A1G1	4	0	0	0	0	0	0	0	0	0	0	0	0	0	0	0	0	0	0	0	0	0	0	0	0	0	0	0	0	0	0	0	0	0	0	0	-0.589031	0.561779	1.33122	-0.661107	0.91992	0.805727	1.40947	0.136722	0.646683	-0.734927	1.56548	1.11427	1.46655
TCGA-A2-A1G4	3	0	0	0	0	0	0	0	0	0	0	0	0	0	0	0	0	0	0	0	0	0	0	0	0	0	0	0	0	0	0	0	0	0	0	0	-0.952027	-0.744826	-0.0981207	-0.933301	-0.362556	-0.355109	-0.47739	-1.03428	0.87263	-0.711525	-0.322262	-0.689368	0.973591
TCGA-A2-A1G6	3	0	0	0	0	0	0	0	0	0	0	0	0	0	0	0	0	0	0	0	0	0	0	0	0	0	0	0	0	0	0	0	0	0	0	0	0.141786	-0.202106	0.191323	0.362251	-0.0705912	0.33445	-0.125318	-0.203362	-0.237569	0.373245	-0.286379	-0.289263	-0.315317
TCGA-A2-A259	4	0	1	0	0	0	0	0	0	0	0	0	1	0	0	0	0	0	0	1	0	0	1	0	0	0	0	0	0	0	0	0	0	0	1	0	0.25224	-0.506332	-0.259621	-0.285801	-0.529713	-0.508631	-0.677274	-0.418273	0.213985	-0.0337709	-0.838664	-0.78271	0.175027
TCGA-A2-A25A	3	0	0	0	0	0	0	0	0	0	0	0	0	0	0	0	0	0	0	0	0	0	0	0	0	0	0	0	0	0	0	0	0	0	0	0	-0.113195	-1.13705	-0.38019	-0.334224	-0.419347	-0.974033	-0.495785	-0.682044	0.661416	-0.212138	-0.662389	-0.667621	0.290463
TCGA-A2-A25C	2	0	0	0	0	0	0	0	0	0	0	0	0	0	0	0	0	0	0	0	0	0	0	0	0	0	0	0	0	0	0	0	0	0	0	0	0.356419	0.43556	0.0138094	-0.130326	0.221985	0.286865	0.310854	0.309114	-0.181089	-0.314974	0.0670918	-0.00748944	-0.00113684
TCGA-A2-A25D	2	1	1	0	1	0	0	0	0	0	1	0	0	0	1	0	0	1	0	0	0	0	0	0	1	1	0	1	0	0	0	0	0	0	0	0	-0.0422421	-0.10393	-0.153301	-0.163489	0.452571	0.0456799	0.524671	-0.0232329	0.211765	-0.342841	0.0188579	0.0658746	-0.178563
TCGA-A2-A25E	1	0	0	0	0	0	0	0	0	0	0	0	0	0	0	0	0	0	0	0	0	0	0	0	0	0	0	0	0	0	0	0	0	0	0	0	0.130424	0.22215	-0.338826	0.358356	0.253617	-0.467513	0.294056	0.0443643	0.435979	0.171555	0.0257058	0.568638	0.179649
TCGA-A2-A25F	4	0	0	0	0	0	0	0	1	0	0	0	0	0	0	1	1	0	0	0	1	0	0	0	0	0	1	0	0	0	0	0	1	0	0	0	-0.400008	0.419465	0.572602	-0.158454	-0.238913	0.0805787	0.617364	0.0479039	0.403027	-0.565937	0.654338	0.724298	0.497091
TCGA-A2-A3KC	0	1	0	0	0	0	0	0	1	1	1	0	0	1	0	0	0	0	0	0	0	0	0	0	0	0	0	0	0	0	0	0	0	0	0	0	-0.103479	-0.896678	0.450599	-0.427044	0.242215	-0.345201	-0.374672	-0.736248	0.884419	-0.250832	0.184195	-0.79713	0.479167
TCGA-A2-A3KD	0	0	0	0	0	0	0	0	0	0	0	0	0	0	0	0	0	0	0	0	0	0	0	0	0	0	0	0	0	0	0	0	0	0	0	0	-0.642044	-0.502129	0.373569	-0.924619	-0.658795	-0.0728175	-0.377486	-0.830649	0.0333789	-0.46626	-0.501151	-0.365064	-0.0545667
TCGA-A2-A3XS	0	0	0	0	0	0	0	0	1	0	0	0	0	0	0	1	0	0	0	0	0	0	0	0	0	0	1	0	0	0	0	0	0	0	0	0	-0.171987	0.341762	-0.256499	0.115256	0.669162	-0.14684	0.773725	0.470953	-0.315764	-0.0608691	0.632397	0.262083	-0.121267
TCGA-A2-A3XT	1	0	0	0	0	0	0	0	0	0	0	0	0	0	0	0	0	0	0	0	0	0	0	0	0	0	0	0	0	0	0	0	0	0	0	0	-0.530391	0.150269	-0.384728	0.0550988	-0.280682	0.264824	-0.241956	0.250855	-0.0908926	-0.0332903	-0.576237	0.105519	-0.190278
TCGA-A2-A3XU	4	0	0	0	0	0	0	0	1	0	0	0	0	0	0	0	0	0	0	0	0	0	0	0	0	0	0	0	1	0	0	0	0	0	0	0	-0.709561	0.0777376	-0.330996	0.281653	-0.922298	0.676265	-1.08584	0.163574	-0.648907	0.157475	-0.880796	0.316829	-0.589036
TCGA-A2-A3XV	2	0	0	0	0	0	0	1	0	0	0	0	0	0	0	0	0	0	0	0	0	0	0	0	0	0	0	0	0	0	0	0	0	0	0	0	-0.975836	1.84392	0.920889	-0.505733	0.724476	1.39038	1.36957	1.91907	-0.0974076	-0.3769	1.27245	1.69386	0.329853
TCGA-A2-A3XW	2	0	0	0	0	0	0	0	0	0	0	0	0	0	0	0	0	0	0	0	0	0	0	0	0	0	0	0	0	0	0	0	0	0	0	0	0.502965	-0.810055	-0.324026	-0.393002	-0.353431	-0.340265	-0.759746	-0.542037	0.466925	-0.439843	-0.513321	-0.814668	-0.0240337
TCGA-A2-A3XX	1	0	0	0	0	0	0	0	0	0	0	0	0	0	0	0	0	0	0	0	0	0	0	0	0	0	0	0	0	0	0	0	0	0	0	0	-0.731532	-0.403012	-1.15741	0.178182	-1.62964	-0.115905	-0.957935	0.189566	-0.227124	-0.0309482	-1.81637	-0.0963474	-0.976351
TCGA-A2-A3XY	3	0	0	0	0	1	0	0	0	0	0	0	0	0	0	0	0	0	0	0	0	0	0	1	1	0	0	0	1	0	0	1	0	0	0	0	-0.0675208	0.155009	-0.376634	-0.223686	-0.264328	0.578124	0.177535	0.325199	-0.232268	-0.324477	-0.0996789	0.74652	0.0593963
TCGA-A2-A3XZ	0	0	0	0	0	0	0	1	0	0	0	0	0	0	0	0	0	0	1	0	0	0	0	0	0	0	0	0	0	0	0	0	0	0	0	1	-0.211064	0.514137	0.560874	-0.479134	0.668064	1.14732	0.0294813	0.314283	0.0587005	-0.686488	0.713453	0.768799	0.284237
TCGA-A2-A3Y0	2	0	1	0	0	0	0	0	0	0	0	0	1	0	0	0	0	0	0	0	0	0	0	0	0	0	0	0	0	0	0	0	0	1	0	0	-0.891316	0.993538	0.46214	-0.163035	0.235467	0.889801	1.27033	0.909807	-0.328661	-0.726194	0.725207	0.654006	-0.550602
TCGA-A2-A4RW	1	0	0	0	0	0	0	0	0	0	0	0	0	0	0	0	0	0	0	0	0	0	0	0	0	0	0	0	0	0	0	0	0	1	0	0	0.305701	-1.25124	-0.299162	0.139071	-0.623746	-0.188215	-0.850101	-0.167328	0.564415	0.447679	-0.767759	-1.00368	0.0671997
TCGA-A2-A4RY	2	0	0	0	1	0	0	0	0	0	0	0	0	0	1	0	0	0	0	0	0	0	0	1	1	1	0	1	1	0	0	1	0	0	0	0	0.493453	-1.52466	-0.698828	0.390422	-0.89241	-0.969684	-0.673492	-1.13167	0.214166	0.26639	-1.05304	-1.56101	-0.69618
TCGA-A2-A4S1	1	0	0	0	0	0	0	0	0	0	0	0	0	0	0	0	0	0	0	0	0	0	0	0	0	0	0	0	0	0	0	0	0	0	0	0	0.23119	-1.3866	0.295373	0.934833	0.149656	0.518275	0.231798	-0.0352404	-0.393466	1.28969	-0.561992	-1.18077	-0.519686
TCGA-A2-A4S2	4	0	0	0	0	0	0	0	0	0	0	0	0	0	0	0	0	0	0	0	0	0	0	0	0	0	0	0	0	0	0	0	0	0	0	0	-0.739388	-1.11403	0.221234	-0.364621	-0.403798	0.231733	0.0709309	-0.950756	0.374144	0.170146	-0.410148	-0.942793	0.0930285
TCGA-A2-A4S3	0	0	0	0	0	0	0	0	0	0	0	0	0	0	0	0	0	0	0	0	0	0	0	0	0	0	0	0	0	0	0	0	0	0	0	0	-0.126364	0.70163	0.424953	-0.17409	1.35208	0.720641	0.880558	-0.0665618	0.403409	-0.397959	1.23785	0.837157	0.327731
TCGA-A7-A0CD	0	0	0	0	0	0	0	0	0	0	0	0	0	0	0	0	0	0	0	0	0	0	0	0	0	0	0	0	0	0	0	0	0	0	0	0	0.0488441	-0.629659	0.190609	-0.169552	-0.32572	-0.12987	-0.30756	-0.566014	0.0530798	-0.0258389	-0.427594	-0.75372	-0.02593
TCGA-A7-A0CE	3	1	0	0	1	0	0	0	1	0	1	0	0	0	1	1	1	1	0	0	1	0	0	0	1	1	1	1	0	0	0	0	1	0	0	0	-0.945828	0.369876	-0.666995	-0.33119	-0.577763	0.940055	-0.243502	0.501467	-0.851528	-0.760564	-0.340815	0.700932	-0.102807
TCGA-A7-A0CG	3	1	0	0	0	0	0	0	0	0	0	0	0	0	0	0	0	0	0	0	0	0	0	0	0	0	0	0	0	0	0	0	0	0	0	0	-0.36769	-0.99714	-0.405012	-0.310854	0.627813	-0.845089	-0.0882963	-0.91222	0.64806	-0.211869	-0.32595	-1.48253	1.22932
TCGA-A7-A0CH	1	0	0	0	0	0	0	0	0	0	0	0	0	0	0	0	0	0	0	0	0	0	0	0	0	0	0	0	0	0	0	0	0	0	0	0	1.04659	-0.100259	-0.14676	0.110256	0.388384	0.0261479	-0.657787	0.105218	0.153874	0.729564	-0.564627	-0.408517	0.101414
TCGA-A7-A0CJ	0	0	0	0	0	0	0	0	0	0	0	0	0	0	0	0	0	0	0	0	0	0	0	0	0	0	0	0	0	0	0	0	0	1	0	0	-0.48788	-0.79647	0.096299	-0.46854	-0.0746872	-0.280657	-0.476446	-0.575458	0.229211	-0.0499731	-0.102957	-0.494653	0.515666
TCGA-A7-A0D9	2	0	0	0	0	0	0	0	0	0	0	0	0	0	0	0	0	0	0	0	0	0	0	0	0	0	0	0	0	0	0	0	0	0	0	0	-0.31671	0.597823	-0.347679	-0.2494	0.0533468	-0.0931342	0.071272	0.0225162	-0.0377302	-0.0781017	0.334694	0.492155	0.58935
TCGA-A7-A0DA	3	0	1	0	0	0	0	0	0	0	0	0	1	0	1	0	0	0	0	1	0	0	1	0	1	0	0	1	0	0	0	0	0	0	1	0	0.530075	-0.0489728	-0.0179724	-0.0546409	-0.562062	-0.348793	-0.44053	-0.143617	0.391121	0.0573347	-0.693175	0.136535	0.40287
TCGA-A7-A0DB	0	0	0	0	0	0	0	0	0	0	0	0	0	0	0	0	0	0	0	0	0	0	0	0	0	0	0	0	0	0	0	0	0	0	0	0	0.165027	-0.9334	-0.63078	0.856746	0.12389	-0.694732	-0.338082	-0.867743	0.587059	1.02764	-0.0757502	-1.01754	0.0299511
TCGA-A7-A0DC	4	0	0	0	0	0	0	0	0	1	0	0	0	0	0	0	0	0	0	0	0	0	0	0	0	0	0	0	0	0	0	1	0	0	0	0	-1.0047	-0.87269	0.532233	-0.386529	-0.679286	1.13032	-0.65398	-0.579954	0.159425	0.116936	-0.24991	-0.499776	-0.352527
TCGA-A7-A13D	3	0	0	0	0	0	0	0	1	0	0	0	1	0	1	1	1	0	0	0	1	0	0	0	1	0	1	1	0	0	0	0	1	0	0	0	-1.53773	1.51896	-0.968337	1.03863	-0.408132	1.76914	0.760331	0.794826	-2.26712	0.253916	0.805856	1.62476	-0.299607
TCGA-A7-A13E	1	0	0	0	0	0	0	0	0	0	0	0	0	1	0	0	0	0	0	0	0	0	0	0	0	0	0	0	0	0	0	0	0	0	0	0	0.0878721	-0.184541	0.343165	0.00668012	0.798929	0.623484	0.34665	0.0742455	0.121703	0.241852	0.605649	-0.134522	0.0235745
TCGA-A7-A13F	4	0	0	0	0	1	0	0	0	0	0	0	0	0	0	0	0	0	0	0	0	1	0	0	0	0	0	0	0	0	0	0	0	0	0	0	-0.305584	-0.641485	-0.239197	0.0473892	-0.494508	-0.594333	-0.0522187	-0.710487	0.370634	0.172255	-0.228556	-0.873606	-0.145554
TCGA-A7-A13G	0	0	0	0	0	0	0	0	0	0	0	0	0	0	0	0	0	0	0	0	0	0	0	0	0	0	0	0	0	0	0	0	0	0	0	0	0.273221	-1.03346	0.305748	-0.278464	0.0943124	-0.615987	-0.193225	-1.47489	0.181193	0.319231	-0.0499444	-1.07164	0.307162
TCGA-A7-A26E	4	0	0	0	0	0	0	0	0	0	0	0	0	0	0	0	0	0	0	0	0	0	0	0	0	0	0	0	0	0	0	0	0	0	0	0	1.11195	-2.14135	-1.67643	0.170004	-0.701321	-1.27842	-1.60561	-1.4891	0.0258534	1.03246	-1.9554	-2.24807	-0.69417
TCGA-A7-A26F	1	0	0	0	0	0	0	0	0	0	0	0	0	0	0	0	0	0	0	0	0	0	0	0	0	0	0	0	0	0	0	0	0	0	0	0	-0.210827	0.577481	-0.522771	1.50965	0.331827	1.74981	0.601637	1.35726	-2.09687	1.26751	-1.06716	0.728667	-0.941274
TCGA-A7-A26G	3	0	0	0	0	0	0	0	0	0	0	0	0	0	0	0	0	0	0	0	0	0	0	0	0	0	0	0	0	0	0	0	0	0	0	0	-0.770109	-1.06303	-0.572222	-0.596643	-0.0902634	-0.550212	-0.481681	-0.493778	0.504566	-0.881571	-0.522643	-1.20409	-0.0286314
TCGA-A7-A26I	2	0	0	0	0	0	0	0	0	0	0	0	0	0	0	0	0	0	0	0	0	0	0	0	0	0	0	0	0	0	0	0	0	0	0	0	-1.66069	1.48565	0.252021	-0.307558	0.0559333	1.6025	1.0522	1.54919	-0.127273	-0.800468	1.35108	1.7079	0.332128
TCGA-A7-A26J	0	0	0	0	0	0	0	0	0	1	0	0	0	0	0	0	0	0	0	0	0	0	0	0	0	0	0	0	0	0	0	0	0	0	0	0	0.388254	-0.658354	-1.00513	0.909867	-1.12411	-0.272443	-1.15399	-0.059573	-0.158783	0.897142	-1.30146	-0.963851	-0.845157
TCGA-A7-A2KD	4	0	0	0	0	1	0	1	0	0	0	1	0	0	0	0	0	0	0	1	0	0	0	0	0	0	0	0	0	0	0	0	0	0	0	0	0.303956	0.875662	0.822005	0.29035	0.849544	-0.149512	1.42643	0.263531	-0.0226166	-0.153737	1.61414	0.429606	0.277798
TCGA-A7-A3IZ	3	0	0	0	0	0	0	0	0	0	0	0	0	0	0	0	0	0	0	0	0	0	0	0	0	0	0	0	0	0	0	0	0	0	0	0	0.241257	-0.906173	0.502838	-0.738952	0.804944	-0.289238	0.0168896	-0.359488	0.995807	-0.15799	-0.00973919	-1.22052	0.879185
TCGA-A7-A3J0	3	0	0	0	0	0	0	0	0	0	0	0	0	0	0	0	0	0	0	0	0	0	0	0	0	0	0	0	0	0	0	0	0	0	0	0	0.10147	-1.45927	0.87259	-0.884052	0.431309	-0.607215	-0.77869	-1.21267	1.52375	-0.191502	-0.69133	-1.6279	1.29968
TCGA-A7-A3J1	2	0	0	0	0	0	0	0	0	0	0	0	0	0	0	0	0	0	0	0	0	0	0	0	0	0	0	0	0	0	0	0	0	0	0	0	-0.0669726	-1.15861	-1.10112	0.285907	-1.36568	-1.3149	-0.992965	-1.20968	0.721561	0.681265	-0.610186	-1.41541	0.236759
TCGA-A7-A3RF	0	0	0	0	0	0	0	0	0	0	0	0	0	0	0	0	0	0	0	0	0	0	0	0	1	0	0	0	0	0	0	0	0	0	0	0	-1.27168	-0.58397	0.623579	-1.09194	-0.0202531	0.157186	-0.306483	-0.739374	0.70499	-0.676591	0.581217	-0.223571	1.07675
TCGA-A7-A425	3	0	0	0	0	0	0	0	0	0	0	0	0	0	0	0	0	0	0	0	0	0	0	0	0	0	0	0	0	0	0	0	0	0	0	0	-0.139062	-0.702246	-0.0390613	-0.124683	-0.155147	-0.143179	-0.540232	-0.606307	0.346982	0.0248983	-0.442814	-0.274708	-0.284023
TCGA-A7-A426	2	0	0	0	0	0	0	0	0	0	0	0	0	0	0	0	0	0	0	0	0	0	0	0	0	0	0	0	0	0	0	0	0	0	0	0	0.740365	-2.05102	-1.00305	0.918484	-1.27177	-2.40529	-1.45545	-1.72857	-0.129868	1.42049	-1.59674	-2.06109	-0.978971
TCGA-A7-A4SA	1	0	0	0	0	0	0	0	0	0	0	0	0	0	0	0	0	0	0	0	0	0	0	0	0	0	0	0	0	0	0	0	0	1	0	0	0.323828	-1.82052	0.521718	-0.297946	0.0596496	-0.668201	0.145564	-0.987112	0.665556	0.242699	0.0626988	-1.68615	0.84754
TCGA-A7-A4SB	4	0	0	0	0	0	0	0	0	1	0	0	0	1	0	0	0	0	0	0	0	0	0	0	0	0	0	0	0	0	0	0	0	0	0	0	-0.40061	-1.40318	-0.234086	-0.32272	-0.526758	-0.71469	-0.316214	-1.64734	1.04755	0.160993	-0.999372	-1.44836	0.256669
TCGA-A7-A4SC	0	0	0	0	0	0	0	0	0	0	0	0	0	0	0	0	0	0	0	0	0	0	0	0	0	0	0	0	0	0	0	0	0	0	0	0	-0.857625	-0.523134	-0.25946	-0.433546	-0.230312	-0.402033	-0.311771	-0.580076	0.596254	-0.527744	-0.181157	-0.693496	-0.349092
TCGA-A7-A4SD	0	0	0	0	0	0	0	0	0	0	0	0	0	0	0	0	0	0	0	0	0	0	0	0	0	0	0	0	0	0	0	0	0	1	0	0	-0.151749	1.50497	0.129317	0.17386	0.287123	1.94919	0.129596	0.908922	-0.440615	-0.198357	0.462241	1.46573	-0.357497
TCGA-A7-A4SE	4	0	0	0	1	0	0	0	1	0	0	0	0	0	1	1	1	0	0	0	1	0	0	0	1	1	1	1	0	0	0	0	1	0	0	0	-0.600018	0.944049	0.731196	0.498081	0.201161	0.603511	1.23997	0.2397	-0.925025	-0.194216	1.09437	0.810443	0.381338
TCGA-A7-A4SF	1	0	1	0	0	1	0	1	1	0	0	0	0	1	0	0	0	0	1	0	0	1	0	0	0	0	0	0	0	0	0	0	0	0	0	0	0.615622	-0.282046	0.275579	0.0383963	0.423713	0.456546	0.491664	0.357448	0.0508544	0.498998	0.608187	-0.0680885	0.822809
TCGA-A7-A56D	2	0	0	0	0	1	0	0	0	0	0	1	0	0	0	0	0	0	1	0	0	0	0	0	0	0	0	0	0	0	0	0	0	0	0	0	0.668486	0.720714	-0.247208	0.502237	0.554373	0.194527	0.989781	1.08787	-0.55586	0.109637	0.405972	0.204536	-0.625084
TCGA-A7-A5ZV	3	0	0	0	0	0	1	0	0	0	0	0	0	0	0	0	0	0	0	0	0	0	0	0	0	0	0	0	0	0	1	0	1	0	0	0	-0.641368	0.0119139	-0.111726	-0.344615	-0.55007	1.1259	-0.341948	0.103616	-0.424581	-0.846597	-0.184631	0.103861	-0.000767609
TCGA-A7-A5ZW	1	0	0	0	0	0	0	0	0	0	0	0	0	0	0	0	0	0	0	0	0	0	0	0	0	0	0	0	0	0	0	0	0	0	0	0	0.650786	-1.17747	-0.803737	0.840941	-0.592412	0.157785	-1.7716	0.170814	-0.23779	1.65987	-2.2578	-0.893386	-1.5689
TCGA-A7-A5ZX	2	0	0	0	0	0	0	0	0	0	0	0	0	0	0	0	0	0	0	0	0	0	0	0	0	0	0	0	0	0	0	0	0	0	0	0	0.985097	-0.464658	-0.830071	0.195332	-0.859532	-0.822519	-1.03718	-0.702057	-0.33411	0.427553	-0.835981	-0.980881	0.087671
TCGA-A7-A6VV	4	0	0	0	0	0	0	0	0	0	0	0	0	0	0	0	0	0	0	0	0	0	0	0	0	0	0	0	0	0	0	0	0	1	0	0	0.139515	1.37702	0.545373	0.49305	0.595652	0.326669	1.62556	0.760198	-0.674289	0.00762564	1.00466	1.2479	0.520258
TCGA-A7-A6VX	4	0	0	0	0	0	0	0	0	0	0	0	0	0	0	0	0	0	0	0	0	0	0	0	0	0	0	0	0	0	0	0	0	0	0	0	-0.672789	-0.747409	-0.0172446	-0.0609979	-0.484432	-0.224887	-0.51356	-0.407052	-0.0414404	-0.0591178	-0.436093	-0.927141	-0.0579505
TCGA-A7-A6VY	0	0	1	0	0	0	0	0	1	0	0	0	0	0	0	1	1	0	0	0	1	0	0	0	1	0	1	0	0	0	0	0	1	0	0	0	-0.852581	1.4162	-0.719847	0.805615	0.252151	2.11998	-0.567447	1.44932	-0.428994	0.0956538	0.0436831	1.69995	-0.221093
TCGA-A8-A06N	0	0	0	0	0	0	0	0	0	0	0	0	0	0	0	0	0	0	0	0	0	0	0	0	0	0	0	0	0	0	0	0	0	0	0	0	-1.09693	-0.184456	0.649111	-0.47056	-0.575447	-0.285338	-1.07015	-0.471115	1.23843	-0.559914	-0.273334	-0.228043	0.524442
TCGA-A8-A06O	4	0	0	0	0	0	0	0	0	0	0	0	0	0	0	0	0	0	0	0	0	0	0	0	0	0	0	0	0	0	0	0	0	0	0	0	0.986806	0.277109	1.02651	-0.22939	1.16523	0.526114	0.78802	0.536206	1.28635	0.205239	1.36859	-0.11419	2.33811
TCGA-A8-A06P	0	0	1	0	0	0	0	0	0	0	0	0	1	0	0	0	0	0	0	1	0	0	1	1	0	0	0	0	1	0	0	1	0	0	1	0	0.982271	0.201485	0.345924	1.10994	0.286581	0.145514	-0.0861272	-0.0997243	0.0168627	0.87744	-0.151697	-0.461882	-0.34005
TCGA-A8-A06Q	4	0	0	0	0	1	0	0	0	0	0	0	0	0	0	0	0	0	0	0	0	1	0	1	0	0	0	0	1	0	0	0	0	0	0	0	-0.197723	0.811646	0.235221	0.0537546	-0.661387	0.608192	0.543178	0.469913	0.881018	0.0121295	0.152046	0.657924	0.0244682
TCGA-A8-A06R	1	1	1	0	0	1	0	0	0	1	0	0	1	0	1	0	0	0	0	0	0	1	0	1	0	0	0	1	0	0	0	1	0	0	0	0	0.116376	0.957864	0.809258	-0.0643335	-0.0501518	0.303513	0.502976	0.879019	0.00128437	-0.104547	0.475263	0.847951	0.560432
TCGA-A8-A06T	3	0	1	0	0	0	0	0	0	0	0	0	1	0	0	0	0	0	0	1	0	0	1	1	0	0	0	0	0	0	0	1	0	0	1	0	0.794004	0.48907	1.16615	-0.600972	0.236403	-0.599289	-0.0669985	0.259499	0.75617	-0.0113494	0.254362	0.291856	0.999138
TCGA-A8-A06U	1	0	0	0	0	0	1	1	0	1	0	0	0	0	0	0	0	0	0	0	0	0	0	0	0	0	0	0	0	0	1	0	0	0	0	0	-0.692575	0.640339	-0.21923	0.24898	-0.964191	0.592544	-1.39095	0.974531	0.168132	-0.109786	-1.0465	0.414884	-1.36434
TCGA-A8-A06Y	0	1	0	0	1	0	1	0	1	0	1	0	0	0	1	1	1	1	0	0	1	0	0	0	1	1	1	1	0	0	1	0	1	0	0	0	-0.271248	1.008	0.576972	-0.0358027	0.489129	0.0919843	0.472371	-0.247549	0.708239	-0.695119	0.223022	0.902653	0.280841
TCGA-A8-A06Z	2	0	0	0	0	0	0	0	0	0	0	0	0	1	0	0	0	0	0	0	0	0	1	0	0	0	0	0	0	0	0	0	0	0	1	0	0.680065	1.35765	0.189415	-1.17858	1.57497	0.804615	1.02276	1.61486	0.444361	-0.491432	0.562574	0.922326	0.053517
TCGA-A8-A075	3	0	0	0	0	0	0	0	0	0	0	0	0	0	0	0	0	0	0	0	0	0	0	0	0	0	0	0	0	0	0	0	0	0	0	0	0.377745	0.667765	-0.163809	-0.319036	-0.141145	0.221202	0.30066	0.874256	-0.117102	0.0684178	0.512207	0.591985	0.450168
TCGA-A8-A076	0	0	0	0	0	1	0	1	0	0	0	1	0	0	0	0	0	0	1	0	0	0	0	0	0	0	0	0	0	0	0	0	0	0	0	1	0.11515	0.254569	0.194889	0.0801888	0.578465	-0.376925	0.817852	-0.525932	0.586815	-0.141894	0.665047	-0.209599	0.418232
TCGA-A8-A079	4	0	0	0	0	0	0	0	0	1	0	0	0	1	0	0	0	0	0	0	0	0	1	0	0	0	0	0	0	0	0	0	0	0	1	0	0.591556	0.766958	-0.115673	-0.0845735	-0.483293	1.2081	-0.697123	0.285012	0.476031	0.552352	-0.564767	0.612373	0.121747
TCGA-A8-A07B	1	0	0	0	0	0	0	0	0	0	0	0	0	0	0	0	0	0	0	0	0	0	0	0	0	0	0	0	0	0	0	0	0	0	0	0	0.23213	1.27228	-0.124421	-0.00524175	-0.109231	0.0228372	0.237004	0.748493	-0.633272	0.18811	-0.379251	0.487277	-0.0593932
TCGA-A8-A07C	3	0	0	0	0	0	0	0	0	0	0	0	0	0	0	0	0	0	0	0	0	0	0	0	0	0	0	0	0	0	0	0	0	0	0	0	-0.112354	0.874788	0.307743	-0.269021	0.12938	0.138972	0.589797	1.62219	-0.181638	-0.874672	1.42759	0.778456	-0.309369
TCGA-A8-A07E	1	0	0	0	0	0	0	0	0	1	0	0	0	0	0	0	0	0	0	0	0	0	0	0	0	0	0	0	0	0	0	0	0	0	0	0	0.309058	1.19334	0.845043	-0.188654	1.4506	0.269251	1.6595	0.448951	0.142169	0.0126844	0.98246	1.24645	0.49782
TCGA-A8-A07J	2	0	0	0	0	0	0	0	0	0	0	0	0	0	0	0	0	0	0	0	0	0	0	0	0	0	0	0	0	0	0	0	0	0	0	0	1.66717	-0.407948	-0.727134	0.379338	0.71082	-1.37192	-0.203442	0.129858	0.385948	0.682292	-0.602191	-0.625296	-0.466996
TCGA-A8-A07L	2	1	0	0	0	0	0	0	0	0	0	0	1	0	0	0	0	0	0	1	0	0	1	1	0	0	0	1	0	0	0	1	1	0	1	0	1.12764	1.08621	-0.284241	0.0399127	2.31777	-0.141573	1.76339	1.10122	0.267955	-0.361667	0.587734	0.5696	0.376266
TCGA-A8-A07O	4	0	1	0	0	0	0	0	0	0	0	0	1	0	0	0	0	0	0	0	0	0	0	1	0	0	0	0	0	0	0	0	1	0	0	0	-0.807531	1.19851	-0.255907	0.183329	-0.935552	0.676933	0.22451	0.68925	-0.358881	0.0502198	0.0423509	0.973929	-0.122849
TCGA-A8-A07P	1	0	0	0	0	0	0	1	0	0	0	0	0	0	0	0	0	0	1	0	0	0	0	0	0	0	0	0	0	0	0	0	0	0	0	1	-0.108636	1.1096	1.32231	0.292126	0.524143	0.6085	1.0467	1.16594	-0.800976	0.539907	0.844087	1.00446	0.134921
TCGA-A8-A07R	1	0	0	0	0	0	0	0	0	0	0	0	0	0	0	0	0	0	0	0	0	0	0	1	0	0	0	0	0	0	0	0	0	0	0	0	0.0620094	1.17452	0.432013	-0.1335	0.194586	0.199314	-0.295092	0.887523	0.138325	-0.0281812	0.271485	1.08585	0.866685
TCGA-A8-A07U	2	0	0	0	0	0	0	0	0	0	0	0	0	0	0	0	0	0	0	0	0	0	0	0	0	0	0	0	0	0	0	0	0	0	0	0	-0.525625	1.19148	0.390719	-0.338529	0.728859	0.85699	1.52803	1.47697	0.0523489	-0.5718	0.856011	0.996233	-0.29176
TCGA-A8-A07W	0	0	0	0	0	0	0	0	0	0	0	0	0	0	0	0	0	0	0	0	0	0	0	0	0	0	0	0	0	0	0	0	0	0	0	0	0.670964	1.33282	0.994735	0.4301	0.925368	0.781702	0.774788	0.134843	0.271431	0.0213805	0.540471	0.731697	0.65503
TCGA-A8-A07Z	3	0	0	0	0	0	0	0	0	0	0	0	0	0	0	0	0	0	0	0	0	0	0	0	0	0	0	0	0	0	0	0	0	0	0	0	0.342679	0.533985	1.03405	-0.50856	0.157426	-0.13392	0.0110958	0.316422	0.58147	-0.145681	0.64019	0.15922	0.882898
TCGA-A8-A081	0	0	0	0	0	0	0	0	0	1	0	0	0	0	0	0	0	0	0	0	0	0	0	1	0	0	0	0	0	1	0	1	0	0	0	0	-1.18609	0.856398	-0.0693775	-0.296321	0.120664	0.454868	-0.0121022	0.519688	0.6939	-1.0419	0.551147	0.167948	-0.177905
TCGA-A8-A082	2	0	0	0	0	0	0	0	0	0	0	0	0	0	0	0	0	0	0	0	0	0	0	0	0	0	0	0	0	0	0	0	0	0	0	0	0.5866	0.323179	-0.370404	-0.768137	1.3115	-0.0494029	0.586492	0.558818	1.20949	-0.74238	0.109867	0.0383797	0.449422
TCGA-A8-A083	1	0	0	0	0	0	0	0	0	0	0	0	0	0	0	0	0	0	0	0	0	0	0	0	0	0	0	0	0	0	0	0	0	0	0	0	0.493261	-0.184112	-0.76943	0.218965	-2.04198	-0.253957	-3.80479	1.20868	0.0260972	0.674907	-2.2832	-1.52298	-1.56671
TCGA-A8-A086	0	0	0	0	0	0	0	0	0	0	0	0	0	0	0	0	0	0	0	0	0	0	0	0	0	0	0	0	0	0	0	0	0	0	0	0	0.821136	-0.142443	1.02272	0.0386251	0.161539	-0.00196589	-0.428847	-0.483641	0.385298	0.100242	-0.0945458	-0.389696	0.0882221
TCGA-A8-A08A	3	0	0	0	0	0	0	0	0	0	0	0	0	0	0	0	0	0	0	0	0	0	0	0	0	0	0	0	0	0	0	0	0	0	0	0	0.928396	0.910086	-0.0155381	0.496645	-1.08043	-0.16116	-0.468155	0.73758	-0.487659	0.90447	-0.787658	1.2166	0.0568913
TCGA-A8-A08G	1	0	0	0	0	0	0	0	0	1	0	1	0	0	0	0	0	0	0	0	0	0	0	1	0	0	0	0	0	1	0	1	0	0	0	0	-0.0713434	1.47368	0.443993	0.287519	0.473056	1.05463	0.0950346	1.37672	-0.57027	0.303289	0.472271	1.08625	-0.0201365
TCGA-A8-A08H	4	0	0	0	0	0	0	0	0	0	0	0	0	0	0	0	0	0	0	0	0	0	0	0	0	0	0	0	0	0	0	0	0	0	0	0	1.49367	1.48777	1.25856	0.0418568	0.797153	0.184372	0.100991	0.510712	0.37257	0.371372	0.318879	0.0779696	0.97451
TCGA-A8-A08I	0	0	0	0	0	0	0	0	0	0	0	0	0	0	0	0	0	0	0	0	0	0	0	0	0	0	0	0	0	0	0	0	0	1	0	0	-0.0648152	0.31737	0.99425	-0.386332	0.175698	0.533637	0.0662335	-0.00557774	-0.0388248	-0.554266	0.838791	-0.00331559	-0.498206
TCGA-A8-A08J	3	0	0	1	0	0	0	1	0	1	0	0	0	0	0	0	0	0	1	0	0	0	0	0	0	0	0	0	0	0	0	0	0	0	0	1	-0.43593	0.524892	0.1022	-0.147519	0.523626	-0.0424559	0.514082	0.418738	-0.401648	-0.289233	0.875653	0.119547	0.358839
TCGA-A8-A08O	4	0	0	1	0	0	0	0	0	0	0	1	0	0	0	0	0	0	1	0	0	0	0	1	0	0	0	0	0	0	0	1	0	0	0	0	0.767151	0.627029	0.162226	-0.254849	0.0525883	-0.272108	-0.765515	-0.294271	-0.135303	0.0227808	-0.551412	-0.270851	0.910214
TCGA-A8-A08P	0	0	0	0	0	1	0	0	0	1	0	0	1	0	0	0	0	0	0	0	0	0	0	0	0	0	0	0	0	0	0	0	0	0	0	0	-0.0974576	0.547447	0.647024	-0.27119	0.541117	0.111346	0.305078	-0.222301	0.374801	-0.850749	0.513461	0.484954	-0.0971993
TCGA-A8-A08R	1	0	0	0	0	0	0	0	0	0	0	0	1	0	0	0	0	0	0	1	0	0	0	0	0	0	0	0	0	0	0	0	0	0	0	0	-0.105907	1.40588	0.158088	0.539933	0.037314	1.06433	-0.26334	1.80568	-1.08539	0.34634	0.0444199	1.12332	0.261139
TCGA-A8-A08T	3	0	1	0	0	0	0	0	0	0	0	0	0	0	0	0	0	0	0	0	0	0	0	0	0	0	0	0	0	0	0	0	0	0	0	0	1.11255	0.213931	-0.105774	-0.048905	-0.378514	-0.504892	-0.479648	0.48309	0.359977	0.772311	0.198638	0.188231	0.270648
TCGA-A8-A08X	4	0	0	0	0	0	0	1	0	0	0	0	1	0	0	0	0	0	0	0	0	0	0	0	0	0	0	0	0	0	0	0	0	0	0	0	0.293915	2.21529	1.58648	-0.185629	0.788426	1.13515	1.49255	0.695467	0.292041	-0.48316	1.81994	1.59957	1.62313
TCGA-A8-A08Z	2	0	0	0	0	0	1	0	0	0	0	0	0	0	0	0	0	0	0	0	0	0	0	0	0	0	0	0	0	0	1	0	0	0	0	0	1.39555	0.0398378	-1.14581	0.221032	1.04719	-0.493804	0.32086	0.48335	0.550917	0.165905	-0.34636	-0.321788	-0.589362
TCGA-A8-A090	4	0	0	0	0	0	0	0	1	0	0	0	0	0	0	1	1	0	0	0	1	0	0	0	0	0	1	0	0	0	0	0	1	0	0	0	0.951429	1.16412	-0.302071	0.0855357	-0.295345	-0.678848	-0.449235	-0.0251723	0.375007	0.0750188	-0.773167	0.401032	0.313786
TCGA-A8-A091	0	0	0	0	0	0	0	0	0	0	0	0	0	0	0	0	0	0	0	0	0	0	0	0	0	0	0	0	0	0	0	0	0	0	0	0	-0.608058	-0.122991	0.079453	-0.515635	-0.486542	-0.692338	-0.41927	-0.63015	0.999641	-0.720821	-0.472696	-0.374596	0.139609
TCGA-A8-A092	3	0	0	0	0	0	0	0	0	0	0	0	0	0	0	0	0	0	0	0	0	0	0	1	0	0	0	0	0	0	0	1	0	0	0	0	0.615088	1.12787	0.0923583	0.37354	0.577292	0.405747	1.10149	1.19851	-0.529744	0.489491	0.825179	1.10602	0.211016
TCGA-A8-A093	1	0	0	0	0	0	0	0	0	1	0	0	0	0	0	0	0	0	0	0	0	0	0	0	0	0	0	0	0	0	0	0	0	0	0	0	1.21675	0.579348	-0.698011	0.0105961	0.0838958	-0.465941	-1.12031	0.679537	0.889688	1.00288	-1.07755	-0.080612	0.0974171
TCGA-A8-A094	1	0	0	0	0	0	0	0	0	0	0	0	0	0	0	0	0	0	0	0	0	0	0	0	0	0	0	0	0	0	0	0	0	0	0	0	0.0630443	1.48443	1.25419	0.364755	-0.151118	0.988007	0.754149	1.22384	-0.776544	0.492582	0.993482	0.862159	-0.647885
TCGA-A8-A095	3	0	0	0	0	0	0	0	0	0	0	0	0	0	0	0	0	0	0	0	0	0	0	0	0	0	0	0	0	0	0	0	0	0	0	0	0.64891	0.429744	0.49557	-0.304007	0.448383	0.328041	0.488657	0.521063	-0.351485	0.190023	0.210629	0.346474	0.328395
TCGA-A8-A096	0	0	0	0	0	0	0	0	0	0	0	0	0	0	0	0	0	0	0	0	0	0	0	0	0	0	0	0	0	0	0	0	0	0	0	0	0.168731	-0.15954	0.832865	-0.322974	-0.40346	0.162599	-0.572383	-0.484612	-0.112065	0.0331765	0.110502	-0.840758	-0.674466
TCGA-A8-A097	4	0	0	0	0	0	0	1	0	1	0	0	1	0	0	0	0	0	0	1	0	0	0	1	0	0	0	0	0	0	0	1	0	0	0	0	0.542624	0.896479	0.338612	0.0881275	0.159987	0.356834	0.725193	0.419547	0.90633	0.316889	0.57995	0.493382	0.850909
TCGA-A8-A099	3	1	0	0	1	0	0	0	1	0	1	0	0	0	1	1	1	1	0	0	1	0	0	0	1	1	1	1	0	0	0	0	1	0	0	0	0.730439	0.484001	0.801797	0.450775	0.652946	-0.1957	0.481344	0.236641	0.0121128	0.335824	1.29957	-0.0139162	0.715787
TCGA-A8-A09A	4	0	0	0	0	0	0	0	0	0	0	0	0	0	0	0	0	0	0	0	0	0	0	1	0	0	0	0	1	0	0	1	0	0	0	0	-0.33241	1.82906	1.20435	-0.186806	0.196013	0.184239	1.58835	-0.0155052	0.180527	-0.562111	1.12265	0.894235	1.31522
TCGA-A8-A09B	1	1	0	0	1	0	0	0	1	0	1	0	0	0	1	1	1	1	0	0	1	0	0	0	1	1	1	1	0	0	0	0	1	0	0	0	0.710229	0.181577	-0.266061	-0.242561	0.0743027	-0.71222	-1.06682	0.456074	0.513362	0.381949	-0.327589	-0.611314	0.083015
TCGA-A8-A09C	3	1	0	0	1	0	0	0	1	1	1	0	0	1	1	1	1	1	0	0	1	0	0	0	1	1	1	1	0	1	0	0	1	0	0	1	0.887113	0.413477	-0.284374	0.166179	-0.669685	-0.595487	-0.786563	-0.218992	0.23594	0.63417	-0.422489	0.24559	0.868645
TCGA-A8-A09D	3	0	0	0	0	0	0	0	0	0	0	0	0	0	0	0	0	0	0	0	0	0	0	0	0	0	0	0	0	0	0	0	0	0	0	0	0.139349	0.520356	0.369057	-0.149004	0.757839	-0.0108422	0.975528	0.319625	0.0750016	0.391342	0.86474	0.513499	0.770054
TCGA-A8-A09G	0	0	0	1	0	0	0	1	0	0	0	0	0	0	0	0	0	0	1	0	0	0	0	0	0	0	0	0	0	0	0	0	0	0	0	0	0.340786	0.122604	0.326786	0.108844	0.383241	-0.0782481	0.550508	-0.0966017	-0.0701875	0.230179	0.771118	-0.62064	-0.471433
TCGA-A8-A09I	1	0	0	0	0	0	0	0	0	0	0	0	0	0	0	0	0	0	0	0	0	0	0	0	0	0	0	0	0	0	0	0	0	0	0	0	-0.0544426	0.962974	0.657691	-0.248015	-0.344728	0.290767	-0.637888	0.8921	-0.0300049	-0.197093	0.196924	0.331909	0.387201
TCGA-A8-A09M	3	0	1	0	0	0	0	0	0	0	0	0	0	0	0	0	0	0	0	0	0	0	0	0	0	0	0	0	0	0	0	0	0	1	0	0	0.883393	1.24049	0.521972	0.372244	0.728508	0.470416	0.846399	0.800418	-0.398145	0.729867	0.715325	1.00468	0.484376
TCGA-A8-A09Q	3	0	1	1	0	0	0	0	0	0	0	0	1	0	0	0	0	0	0	0	0	0	1	0	0	0	0	0	0	0	0	0	0	0	0	0	0.492588	1.2577	-0.138839	0.247832	0.520142	0.84581	1.21588	1.22367	-0.641424	-0.0228531	0.973125	1.21558	-0.0787412
TCGA-A8-A09R	2	0	1	0	0	0	0	0	0	0	0	0	0	0	0	0	0	0	0	0	0	0	0	1	0	0	0	0	0	0	0	1	0	0	0	0	0.677633	1.1106	0.0777816	-0.178384	1.34357	-0.13069	1.43741	1.54787	0.189352	0.352047	0.602485	-0.0226789	-0.321648
TCGA-A8-A09T	2	0	1	0	0	0	0	0	0	0	0	0	1	0	0	0	0	0	0	1	0	0	1	0	0	0	0	0	0	0	0	0	0	0	1	0	1.36968	-0.315386	-1.14364	0.494743	0.303058	-0.976361	-0.190268	-0.00324358	0.132557	0.474548	-0.726003	-0.957739	-0.828968
TCGA-A8-A09W	0	0	0	0	0	0	0	0	0	0	0	0	0	0	0	0	0	0	0	1	0	0	1	0	0	0	0	0	0	0	0	0	0	0	1	0	1.30554	0.153856	0.138866	1.0012	0.213527	-0.152496	0.162414	-0.148989	-0.298371	0.694726	-0.268575	-0.406814	-0.669924
TCGA-A8-A09X	4	0	0	0	0	0	0	0	0	0	0	0	0	0	0	0	0	0	0	0	0	0	0	0	0	0	0	0	0	0	0	0	0	0	0	0	0.0961918	1.49495	0.427272	0.181857	-0.242966	0.256121	1.60394	0.466019	1.04104	-0.170348	0.951326	0.980346	0.32605
TCGA-A8-A09Z	3	0	0	0	0	0	0	0	0	0	0	0	0	0	0	0	0	0	0	0	0	0	0	0	0	0	0	0	0	0	0	0	0	0	0	0	0.546638	0.0526124	0.943432	-0.718271	-1.10046	-0.637778	-0.844026	0.764152	0.678211	-0.454243	-0.530394	0.224116	0.0760772
TCGA-A8-A0A1	1	0	0	0	0	0	0	0	0	0	0	0	0	0	0	0	0	0	0	0	0	0	0	0	0	0	0	0	0	0	0	0	0	0	0	0	0.149057	-0.66353	0.0870487	-0.342346	-0.41643	-0.674139	-0.871073	-0.0792821	0.513658	-0.0821022	-0.329802	-1.39215	0.0607208
TCGA-A8-A0A2	4	0	0	0	0	0	0	0	0	0	0	0	0	0	0	0	0	0	0	0	0	0	0	0	0	0	0	0	0	0	0	0	0	1	0	0	1.40044	0.44853	-0.0612713	0.367994	0.335568	-0.270544	0.257225	0.0240698	1.42581	0.648715	0.250987	-0.222134	-0.213825
TCGA-A8-A0A9	3	0	0	0	0	0	0	0	0	1	0	0	0	0	0	0	0	0	0	0	0	0	0	0	0	0	0	0	0	0	0	0	0	0	0	0	1.33477	0.232519	0.600346	-0.695988	-0.120896	-0.889885	-0.318484	-0.0859428	1.19886	0.420824	0.212347	0.00843189	1.50796
TCGA-A8-A0AB	0	1	0	0	1	0	0	0	1	0	1	0	0	0	1	1	1	1	0	0	1	0	0	0	1	1	1	1	0	0	0	0	1	0	0	0	1.2205	0.29076	0.768367	0.488971	0.13884	-0.110176	0.204248	-0.569838	-0.294063	0.560376	0.00703321	-0.539883	-0.702743
TCGA-A8-A0AD	4	0	0	0	0	0	0	0	0	0	0	0	0	0	0	0	0	0	0	0	0	0	0	0	0	0	0	0	0	0	0	0	0	0	0	0	1.04411	0.563935	0.18964	-0.133071	-0.256271	0.613542	-0.0933016	0.0733839	1.20047	0.430141	0.526285	0.234661	0.276072
TCGA-AC-A23C	2	0	0	0	0	1	0	1	0	0	0	0	0	0	0	0	0	0	0	0	0	0	0	0	0	0	0	0	0	0	0	0	0	0	0	0	0.722198	-0.584372	-0.57703	0.314663	-0.0451113	-1.0404	-0.501905	-0.814116	0.587019	0.403158	-0.913494	-0.686828	-0.0801479
TCGA-AC-A23E	2	0	0	0	0	0	0	0	0	0	0	0	0	0	0	0	0	0	0	0	0	0	0	0	0	0	0	0	0	0	0	0	0	0	0	0	0.675027	-0.378234	-1.33374	0.886802	0.196314	-0.87716	-0.23345	-0.630418	0.114628	0.428453	-0.804369	-0.664797	-0.65428
TCGA-AC-A2B8	1	0	0	0	0	0	0	0	0	0	0	0	0	0	0	0	0	0	0	0	0	0	0	0	0	0	0	0	0	0	0	0	0	0	0	0	-0.181084	-1.12367	-0.593604	0.485934	-1.20098	-0.482424	-1.67264	-0.0587137	-0.0438107	0.654757	-1.57955	-1.20778	-1.18506
TCGA-AC-A2BK	0	1	0	0	0	0	0	0	1	0	0	0	0	0	0	1	1	0	0	0	1	0	0	0	0	0	1	0	0	0	0	0	1	0	0	0	-0.892682	0.731204	-0.715867	0.140226	-1.0059	0.669505	-1.70792	1.15435	0.242838	-0.537062	-1.83492	0.818179	-0.145677
TCGA-AC-A2BM	4	0	0	0	0	0	0	0	0	1	0	0	0	0	0	0	0	0	0	0	0	0	0	1	1	0	0	0	1	1	0	1	0	0	0	0	0.100217	-0.152295	-0.210713	-0.418771	0.0565315	0.113385	-0.4146	-0.2658	-0.576705	0.0829899	-0.519511	0.055947	-0.0415233
TCGA-AC-A2FB	2	0	0	0	0	0	0	1	0	0	0	0	0	0	0	0	0	0	0	0	0	0	0	0	0	0	0	0	0	0	0	0	0	0	0	0	0.389204	-1.00633	-0.593054	0.639126	-0.39284	-0.60705	-0.0160997	-0.770177	-0.249129	0.253192	-0.282691	-0.955078	-0.961441
TCGA-AC-A2FE	2	0	0	0	0	0	0	0	0	0	0	0	0	0	0	0	0	0	0	0	0	0	0	0	0	0	0	0	0	0	0	0	0	0	0	0	0.423656	-1.16051	-0.354184	0.194368	-0.390019	-0.564415	-0.582918	-0.724413	0.324842	0.446906	-0.451984	-0.740346	-0.321957
TCGA-AC-A2FF	1	0	0	0	0	0	0	0	0	0	0	0	0	0	0	0	0	0	0	0	0	0	0	0	0	0	0	0	0	0	0	0	0	0	0	0	-0.0957953	-0.95515	0.166978	0.000331493	-0.332701	-0.421415	-0.293622	-0.581647	0.381492	0.264878	0.160006	-0.920145	0.0606589
TCGA-AC-A2FG	4	0	0	0	0	0	0	0	0	0	0	0	0	0	0	0	0	0	0	0	0	0	0	0	0	0	0	0	0	0	0	0	0	0	0	0	-0.794968	-0.01019	-0.0899266	-0.13728	-0.349629	-0.784736	-0.334915	-0.755857	-0.557888	-0.279831	-0.808496	-0.179164	-0.474465
TCGA-AC-A2FK	3	0	0	0	0	0	0	0	0	0	0	0	0	0	0	0	0	0	0	0	0	0	0	0	0	0	0	0	0	0	0	0	0	0	0	0	0.497156	-0.912931	-0.206116	-0.307749	-0.695138	-1.47078	-0.940567	-0.420145	0.754157	-0.141738	-0.95332	-0.825511	0.170214
TCGA-AC-A2FM	1	0	0	0	0	0	0	0	0	0	0	0	0	0	0	0	0	0	0	0	0	0	0	0	0	0	0	0	0	0	0	0	0	0	0	0	0.192842	-0.195542	0.587815	-1.20297	0.285689	-0.395974	-0.930916	-0.63997	2.10275	-0.338882	0.168484	-0.230368	1.69781
TCGA-AC-A2FO	0	0	0	0	0	1	0	0	0	0	0	0	0	0	0	0	0	0	0	0	0	1	0	0	0	0	0	0	0	0	0	0	0	0	0	0	0.112817	-1.23178	-0.027229	-0.649115	-0.191539	-1.28337	-0.189846	-0.785743	0.193643	-0.133911	-0.0706927	-1.26901	-0.304461
TCGA-AC-A2QH	3	0	1	0	0	0	0	0	0	0	0	0	1	0	0	0	0	0	0	1	0	0	1	0	0	0	0	0	0	0	0	0	0	0	1	0	-1.39787	0.707363	-0.674025	0.0685013	-0.999354	1.51461	-0.10544	0.718932	-1.6074	-0.905714	0.290969	1.08023	-0.5475
TCGA-AC-A2QJ	4	0	0	0	0	0	1	0	0	0	0	0	0	0	0	0	0	0	0	0	0	0	0	0	0	0	0	0	0	0	1	0	0	0	0	0	-0.923422	0.168753	-0.480918	0.169924	-0.656099	0.768214	-0.0617354	-0.0229615	-1.11397	-0.345602	-1.06556	0.42053	-0.534088
TCGA-AC-A3EH	2	1	0	0	1	0	0	0	1	0	1	0	0	0	1	1	1	1	0	0	1	0	0	0	1	1	1	1	0	0	0	0	1	0	0	0	0.443331	-0.111649	0.369087	0.199904	0.136583	-0.49641	0.47876	-0.284064	-0.104069	0.145995	-0.418346	-0.679877	-0.469423
TCGA-AC-A3HN	4	0	0	0	0	0	0	0	0	1	0	0	0	0	0	0	0	0	0	0	0	0	0	0	0	0	0	0	0	1	0	0	0	0	0	0	0.00671372	-0.735517	0.223602	-0.0723743	-0.262884	-0.288061	-0.488246	-0.779126	-0.081012	0.302951	-0.564927	-0.883674	-0.165826
TCGA-AC-A3OD	3	0	0	0	1	0	0	0	0	1	1	0	0	1	1	0	0	1	0	0	0	0	0	0	1	1	0	1	0	0	0	0	0	0	0	0	-0.616663	-1.53089	-0.246405	-1.22852	-0.576657	-0.603517	-1.02773	-0.728072	0.888553	-1.11441	-0.991093	-1.72067	0.217213
TCGA-AC-A3QP	1	0	1	0	0	0	0	0	0	0	0	0	1	0	0	0	0	0	0	0	0	0	0	1	0	0	0	0	1	0	0	1	0	0	0	0	-0.11222	-1.61635	-0.627613	0.20057	-1.25076	-0.939431	-1.23322	-0.752056	0.156378	0.410056	-1.14376	-1.71504	-0.57677
TCGA-AC-A3QQ	3	0	0	0	0	0	0	1	0	1	0	0	0	0	0	0	0	0	0	0	0	0	0	0	0	0	0	0	0	0	0	0	0	0	0	0	-0.150021	-1.69206	-0.216213	-0.238306	0.307302	-0.221233	-0.415003	-0.81108	0.59664	0.386678	-0.17237	-1.50271	-0.0796793
TCGA-AC-A3TM	2	0	0	0	0	0	0	0	0	0	0	1	0	0	0	0	0	0	0	0	0	0	0	0	0	0	0	0	0	0	0	0	0	0	0	0	-0.65521	-1.04396	-0.921494	0.211116	-0.556046	-0.430137	-0.113766	-0.724942	0.800849	0.328676	0.306138	-0.299051	0.082208
TCGA-AC-A3TN	3	0	0	0	0	0	0	0	0	0	0	0	0	0	0	0	0	0	0	0	0	0	0	0	0	0	0	0	0	0	0	0	0	0	0	0	0.0679633	-1.41285	0.32788	-0.32817	0.299387	-0.699013	-0.441312	-0.681482	0.736177	0.123413	-0.97353	-1.57518	0.42553
TCGA-AC-A3W5	0	0	0	0	0	0	0	1	0	0	0	0	0	0	0	0	0	0	0	0	0	0	0	0	0	0	0	0	0	0	0	0	0	0	0	0	0.200842	-0.737603	-0.512796	0.82029	0.808505	-0.178869	-0.157442	-0.348261	0.287447	0.404643	0.290114	-1.28153	-0.131394
TCGA-AC-A3W7	2	0	0	0	0	0	0	0	0	0	0	0	0	0	0	0	0	0	0	0	0	0	0	0	0	0	0	0	0	0	0	0	0	0	0	0	0.14091	-1.92966	-0.889753	0.748207	-0.66136	-1.48704	-0.688785	-1.34984	1.25637	0.393267	-1.16902	-1.74154	-0.175736
TCGA-AC-A3YI	3	0	0	0	0	0	0	0	0	0	0	0	0	0	0	0	0	0	0	1	0	0	1	1	0	0	0	0	1	0	0	1	0	0	1	0	-1.04019	-1.58642	-0.279553	-0.597146	-0.0025443	-1.1418	-0.573431	-0.989343	0.78287	-0.366402	-0.179048	-1.85619	0.505119
TCGA-AC-A3YJ	0	0	0	0	0	0	0	0	0	0	0	0	0	0	0	0	0	0	0	0	0	0	0	0	0	0	0	0	0	0	0	0	0	0	0	0	-0.48782	0.646082	0.0652485	-0.531771	0.0291652	0.580911	0.129713	0.0117239	-0.000352627	-0.768463	-0.105187	0.573731	-0.342858
TCGA-AC-A4ZE	4	0	0	0	0	0	0	0	0	1	0	0	0	1	0	0	0	0	0	0	0	0	0	0	0	0	0	0	0	1	0	0	0	0	0	0	1.38381	-1.86333	-1.16322	0.106304	-0.39364	-0.760724	-1.20145	0.392263	1.0825	0.654371	-1.14594	-1.02594	0.362967
TCGA-AC-A5EH	0	0	0	0	0	0	1	0	0	0	0	0	0	0	0	0	0	0	0	0	0	0	0	0	0	0	0	0	0	0	1	0	0	0	0	0	-0.0821912	0.403482	-0.532931	1.10367	1.53789	0.206709	1.04257	0.144497	-0.0369382	0.868866	1.21503	0.201101	-0.259249
TCGA-AC-A5XS	1	0	0	0	0	0	0	0	0	0	0	0	0	0	0	0	0	0	0	0	0	0	0	0	0	0	0	0	0	0	0	0	0	0	0	0	-0.229476	-1.38458	-0.0783708	-0.528856	-1.91985	-0.996706	-1.08394	-0.68187	0.19275	-0.19756	-0.9789	-1.62066	0.158659
TCGA-AC-A5XU	3	0	1	0	0	0	0	0	0	1	0	0	1	0	0	0	0	0	0	0	0	0	0	0	0	0	0	0	0	0	0	1	0	0	0	0	-0.124089	-0.184234	-0.0505857	-0.51893	0.693893	0.804481	0.712136	-0.0685077	0.2482	-0.116824	0.677747	-0.00488608	0.155733
TCGA-AC-A62V	2	0	0	0	0	0	0	0	0	0	0	0	0	0	0	0	0	0	0	0	0	0	0	0	0	0	0	0	0	0	0	0	0	0	0	0	-0.951943	-0.0169275	-0.71005	-0.690767	-0.594245	0.581357	-0.124473	0.232063	1.41374	-0.341015	0.82544	-0.00631267	0.96637
TCGA-AC-A62X	1	0	0	0	0	0	0	0	0	0	0	0	0	0	0	0	0	0	0	0	0	0	0	0	0	0	0	0	0	0	0	0	0	0	0	0	-1.46675	0.414015	-1.34664	0.444481	-0.987525	1.48856	-1.46853	0.820961	-1.01637	-0.333154	-1.4024	1.0636	-0.898438
TCGA-AC-A62Y	3	0	0	0	0	0	0	0	0	0	0	0	0	0	0	0	0	0	0	0	0	0	0	0	0	0	0	0	0	0	0	0	0	0	0	0	-0.0696229	-0.855716	0.450323	-0.515951	0.197385	-0.354597	-0.294606	-0.538129	0.310493	-0.0857739	-0.337419	-1.13584	0.28396
TCGA-AC-A6IV	2	0	0	1	0	0	0	0	0	0	0	1	0	0	0	0	0	0	1	0	0	0	0	0	0	0	0	0	0	0	0	0	0	0	0	1	-0.125703	-0.968122	-0.255405	0.494372	-0.707947	-0.276974	-0.0882377	-0.405316	-0.440698	0.512012	-0.451519	-0.930694	-1.02631
TCGA-AC-A6IW	2	0	0	0	0	0	0	0	1	0	0	0	1	0	0	1	1	0	0	0	1	0	0	1	0	0	1	0	1	0	0	1	1	0	0	0	-1.4408	1.96853	0.0147515	-1.21804	-0.280244	2.10819	0.76199	1.35982	-0.107089	-1.17087	1.11055	1.91723	0.451704
TCGA-AC-A6NO	3	0	0	0	0	0	0	0	0	0	0	0	0	0	0	0	0	0	0	0	0	0	0	0	0	0	0	0	0	0	0	0	0	0	0	0	-0.585004	-0.643575	-0.00990433	-0.766343	-0.0237309	0.0566219	-0.584254	-0.381052	0.00203418	-0.879938	-0.152464	-0.754787	-0.332467
TCGA-AC-A7VB	3	0	0	0	0	0	0	0	0	0	0	0	1	0	0	0	0	0	0	0	0	0	0	1	0	0	0	0	0	0	0	1	0	0	0	0	-0.00204264	-0.313262	0.420054	-0.190751	1.01526	0.368384	0.993459	-0.0723549	-0.0541927	0.135604	0.0243678	-0.499588	-0.244653
TCGA-AC-A7VC	1	0	0	0	0	0	0	0	0	0	0	0	0	0	0	0	0	0	0	0	0	0	0	0	0	0	0	0	0	0	0	0	0	0	0	0	-0.690442	-0.0643167	-1.29979	0.480871	-0.598871	0.00498833	-1.31386	-0.117596	-0.434677	0.433393	-1.63079	-0.248057	-0.713995
TCGA-AC-A8OP	3	0	0	1	0	0	0	0	0	0	0	1	0	0	0	0	0	0	1	0	0	0	0	0	0	0	0	0	0	0	0	0	0	0	0	1	-1.24409	-1.45067	0.0733712	-0.665833	1.21518	-0.418504	0.50498	-1.07787	0.560864	-0.379633	0.35761	-1.93773	0.898475
TCGA-AC-A8OQ	1	0	0	0	0	1	0	0	0	0	0	0	1	0	1	0	0	0	0	0	0	0	0	0	0	0	1	1	0	0	0	0	0	0	0	0	-0.547495	-1.03191	-0.294333	0.677389	-0.069786	0.448092	-0.225435	-0.1471	-0.302473	0.666664	-0.726335	-0.497792	-0.0073298
TCGA-AC-A8OR	4	0	0	0	0	0	0	0	0	0	0	0	0	0	0	0	0	0	0	0	0	0	0	0	0	0	0	0	0	0	0	0	0	0	0	0	-1.82645	-2.0331	0.757426	-0.80316	-0.903489	0.520216	-0.0474215	-1.62492	-0.122934	0.405482	0.186521	-1.13684	1.06897
TCGA-AC-A8OS	0	0	0	0	0	0	0	0	0	0	0	0	0	0	0	0	0	0	0	0	0	0	0	0	0	0	0	0	0	0	0	0	0	0	0	0	-0.000777404	-0.99125	-0.36364	0.0255522	-0.290415	-0.694252	-0.621873	0.10162	0.0372983	0.0154438	-0.296623	-0.9768	-0.105516
TCGA-AN-A03Y	3	0	0	0	0	0	0	0	0	1	0	0	0	1	0	0	0	0	0	0	0	0	0	0	0	0	0	0	1	0	0	0	0	0	0	0	-0.652806	0.137987	0.212718	-1.29537	-0.467677	0.647455	0.29595	0.474527	0.108063	-0.772492	0.587567	0.674297	0.00951208
TCGA-AN-A041	1	0	0	0	0	0	0	0	0	0	0	0	1	0	0	0	0	0	0	1	0	1	1	0	0	0	0	0	0	0	0	0	0	0	1	0	0.506307	-0.908888	-0.619474	-0.669439	-0.105551	-0.760468	-1.03193	-0.341107	1.66397	0.600968	-0.722504	-0.223227	0.573548
TCGA-AN-A0AJ	4	0	1	0	0	1	0	0	0	1	0	0	1	0	0	1	0	0	0	0	0	0	1	1	0	0	1	0	1	0	0	1	0	0	0	0	0.259159	-0.575137	-0.346567	-0.537793	-0.596285	0.661878	-1.86989	0.128417	0.0113586	-0.025463	-0.86259	-0.13983	0.293467
TCGA-AN-A0AK	0	0	0	0	0	0	0	0	0	0	0	0	0	0	0	0	0	0	0	0	0	0	0	0	0	0	0	0	0	0	0	0	0	0	0	0	-0.13162	1.58463	0.683255	-0.0813934	1.57307	0.84289	1.6661	0.201366	0.234761	-0.512369	1.80178	1.42466	0.947921
TCGA-AN-A0AL	0	0	0	0	0	0	1	0	0	0	0	0	0	0	0	0	0	0	0	0	0	0	0	0	0	0	0	0	0	0	1	0	0	0	0	0	-0.0818871	0.2239	-0.147322	-0.142387	-0.557312	0.275321	-0.740166	0.0402499	-0.0502375	0.0563607	-0.4262	0.145715	-0.089111
TCGA-AN-A0AM	4	0	0	1	1	0	0	0	1	0	0	1	0	0	0	1	0	0	0	0	0	1	0	0	0	0	1	0	0	0	0	0	0	0	0	0	-0.1143	0.6618	0.447129	-0.175352	0.177575	0.741997	0.446428	0.400293	-0.449311	-0.136887	0.301231	0.532962	0.763953
TCGA-AN-A0AR	0	0	0	0	0	0	0	0	0	0	0	0	0	1	0	0	0	0	0	0	0	0	0	0	0	0	0	0	0	0	0	0	0	1	0	0	-0.339561	0.557621	-0.0794159	0.500755	0.713974	0.812939	0.172315	0.769755	-0.388615	-0.230834	0.391462	0.819423	0.154882
TCGA-AN-A0AS	4	0	1	0	0	1	0	0	0	1	0	0	1	1	0	0	0	0	0	1	0	0	1	0	0	0	0	0	1	0	0	0	0	0	1	0	0.708137	1.01965	0.225234	0.366463	0.453258	0.945487	-0.0851472	0.791621	-0.820492	0.518626	0.111915	0.309364	1.01344
TCGA-AN-A0FD	0	0	0	1	0	1	0	0	0	0	0	0	0	0	0	0	0	0	1	0	0	0	0	1	0	0	0	0	0	0	0	0	0	0	0	1	0.578254	0.903392	-0.303691	0.689918	-0.0308847	0.462781	-0.107468	-0.394413	-0.249388	0.419936	-0.717038	0.491088	-0.0108417
TCGA-AN-A0FF	1	1	0	0	1	0	0	0	1	0	0	0	0	0	1	1	1	0	0	0	1	0	0	0	1	1	1	1	0	0	0	0	1	0	0	0	-0.172948	0.271835	-0.81439	-0.316681	-0.552549	-0.455005	-1.61881	0.0959159	1.17027	-0.351067	-0.63271	0.704306	-0.197581
TCGA-AN-A0FJ	0	0	0	0	0	0	0	0	0	0	0	0	1	0	0	0	0	0	0	0	0	0	0	0	0	0	0	0	0	0	0	0	0	0	0	0	-0.415128	1.47996	-0.197754	0.162965	0.237962	1.73486	-0.111891	1.65369	-1.16549	-0.346698	-0.346511	1.85708	0.0300262
TCGA-AN-A0FK	3	1	0	0	1	0	0	0	1	0	1	0	0	0	1	1	1	1	0	0	1	0	0	0	1	1	1	1	0	0	0	0	1	0	0	0	0.65095	0.272989	0.696961	0.242781	0.488455	0.261332	0.104616	-0.232983	0.119223	0.457979	0.671743	-0.0433473	0.345768
TCGA-AN-A0FL	4	0	1	0	0	0	0	0	0	0	1	0	1	0	1	0	0	0	0	0	0	0	0	0	1	0	0	0	0	0	0	0	0	0	0	0	-0.691138	-0.0615863	-0.526416	-0.17787	-1.67602	1.38881	-1.75339	-0.0596157	-1.26087	0.26555	-2.05758	0.263767	-0.50604
TCGA-AN-A0FN	2	1	0	0	1	0	0	0	1	0	1	0	0	0	1	1	1	1	0	0	1	0	0	0	1	1	1	1	0	0	0	0	1	0	0	0	1.04941	-1.08363	-0.438157	0.440019	-0.433841	-1.10515	-0.965697	-1.07407	-0.103633	0.568082	-1.24804	-1.12345	-0.402444
TCGA-AN-A0FS	0	0	0	0	0	0	0	0	0	1	0	0	0	0	0	0	0	0	0	0	0	0	0	0	0	0	0	0	0	0	0	0	0	0	0	0	-0.130945	-1.2461	-0.0657819	-0.0127883	-0.493512	-0.726621	-0.638316	-0.69661	-0.173818	-0.061453	-0.381212	-1.25738	-0.872875
TCGA-AN-A0FT	0	1	0	0	0	1	0	1	1	0	0	0	0	0	0	1	0	0	0	0	0	1	0	0	0	0	1	1	1	0	0	0	0	0	0	0	-0.531682	0.988217	-0.0430783	0.940771	1.76393	0.430695	1.65127	0.220116	-0.027525	0.773099	1.7979	0.107756	-0.00626341
TCGA-AN-A0FV	2	0	0	1	0	0	0	1	0	0	0	0	0	1	0	0	0	0	0	0	0	1	0	0	0	0	0	0	0	0	0	0	0	0	0	0	-0.393319	1.03346	0.0302235	-0.51672	0.547914	0.501059	0.852234	0.50271	0.30806	-0.377623	0.700971	0.485347	1.04847
TCGA-AN-A0FW	2	0	0	0	0	0	0	0	0	1	0	0	0	0	0	0	0	0	0	0	0	0	0	0	0	0	0	0	0	0	0	0	0	0	0	1	0.524257	0.00947661	-0.143074	-0.338138	0.383376	-0.811471	-0.297886	-0.354588	0.478021	0.126739	-0.418456	-0.17968	0.966459
TCGA-AN-A0FX	1	0	1	0	0	0	0	0	0	0	0	0	1	0	0	0	0	0	0	0	0	0	0	1	0	0	1	0	0	0	0	0	0	0	0	0	0.344656	-0.208308	-0.0682076	-0.694826	1.3635	0.0470356	0.56118	-0.606012	0.319066	-0.217525	0.0581392	0.740739	2.02096
TCGA-AN-A0FY	3	0	0	0	0	1	0	0	0	0	0	0	0	0	0	0	0	0	0	0	0	1	0	0	0	0	0	0	0	0	0	0	0	0	0	0	0.258621	0.579844	-0.0156042	0.361279	-0.135227	0.28617	-0.360269	-0.409708	-0.584075	0.389011	0.298589	0.15139	-0.315546
TCGA-AN-A0FZ	0	0	1	0	0	1	0	0	1	0	0	0	0	1	0	0	0	0	0	0	0	0	0	0	0	0	0	0	0	0	0	1	0	0	0	0	-0.641047	0.515498	0.459763	0.158551	0.529461	0.334289	1.43495	-0.343703	-0.734391	0.384603	1.10226	0.234254	0.406981
TCGA-AN-A0G0	2	0	0	0	0	0	0	0	0	0	0	0	0	0	0	0	0	0	0	0	0	0	0	0	0	0	0	0	0	0	0	0	0	0	0	0	-0.835638	2.14669	0.25526	-0.891579	0.505976	1.80181	1.10401	1.49181	-0.63501	-0.870327	1.3601	2.07153	0.965709
TCGA-AN-A0XL	3	0	0	0	0	0	0	0	0	0	0	0	0	0	0	0	0	0	0	0	0	0	0	0	0	0	0	0	0	0	0	0	0	0	0	0	-0.130294	-1.03151	-0.321285	-0.230611	-0.296461	-0.804966	-0.844739	-1.35355	0.721173	0.17964	-0.781964	-1.14298	0.673777
TCGA-AN-A0XN	4	0	0	0	0	0	0	0	0	0	0	0	0	0	0	0	0	0	0	0	0	0	0	1	0	0	0	0	1	0	0	1	0	0	0	0	0.334489	0.334827	0.0208906	0.41545	-0.0437925	0.473247	-0.499623	0.969756	0.643501	0.046633	0.310069	0.103072	0.0459201
TCGA-AN-A0XO	0	0	0	0	0	0	0	0	0	0	0	0	0	0	0	0	0	0	0	0	0	0	0	1	0	0	0	0	0	0	0	1	0	0	0	0	0.335529	0.0343037	-0.50391	1.33464	0.0318919	0.261937	-0.335615	0.0583653	-0.355017	1.47657	-0.608309	-0.478244	-0.82085
TCGA-AN-A0XP	4	1	0	0	1	0	0	0	1	0	1	0	0	0	1	1	1	1	0	0	1	0	0	0	1	1	1	1	0	0	0	0	1	0	0	0	0.177108	0.614177	0.426063	0.0357981	0.324383	0.187555	0.392801	-0.0311543	-0.20804	0.241074	0.726177	0.0234521	-0.0627556
TCGA-AN-A0XS	1	0	1	0	0	0	0	0	0	0	0	0	1	0	0	0	0	0	0	1	0	0	1	0	0	0	0	0	0	0	0	0	0	0	1	0	0.711726	-0.67899	-1.4119	1.06488	-0.713841	-0.946577	-0.869957	0.226185	0.438511	0.889695	-1.06887	-0.41169	-0.348062
TCGA-AN-A0XT	1	0	0	0	0	0	0	0	0	0	0	0	0	0	0	0	0	0	0	0	0	0	0	0	0	0	0	0	0	0	0	0	0	0	0	0	-0.0846875	-1.01477	-0.228379	0.00200382	-0.519613	-1.42391	-0.557535	-0.782058	1.0142	-0.127913	0.298059	-0.748785	-0.0555916
TCGA-AO-A03L	2	0	0	0	0	0	0	1	0	1	0	1	0	0	1	0	0	0	1	0	0	1	0	0	0	0	0	0	0	0	0	0	0	0	0	1	0.0910106	-0.290723	-0.542221	0.126034	-0.877573	-0.218869	-0.194117	-0.455064	-0.0656146	-0.16151	-0.27663	0.0300619	0.058009
TCGA-AO-A03M	3	0	0	0	0	0	0	0	0	0	0	0	0	0	0	0	0	0	0	0	0	0	0	0	0	0	0	0	0	0	0	0	0	0	0	0	-0.827003	0.161826	0.179014	0.104524	0.280467	0.730624	0.860251	0.426907	-0.342443	-0.56678	0.908736	0.785342	-0.30861
TCGA-AO-A03N	0	0	0	0	1	0	0	0	0	0	1	0	0	0	1	0	0	1	0	0	0	0	0	0	1	1	0	1	0	0	0	0	0	1	0	0	0.161351	-0.414222	-0.178286	0.497983	-0.176887	-0.451896	-0.418137	0.274754	0.125751	0.620855	-0.0232523	-0.561911	-0.309368
TCGA-AO-A03O	3	0	0	0	0	0	0	0	0	1	0	0	0	0	0	0	0	0	0	0	0	1	0	0	0	0	0	0	0	0	0	0	0	0	0	0	-0.7893	-0.235585	0.100091	-0.520332	-0.214795	0.645333	0.299242	-0.0840035	0.0475032	-0.69781	0.53541	0.367282	-0.295255
TCGA-AO-A03P	0	0	0	0	0	0	0	0	0	0	0	0	0	0	0	0	0	0	0	0	0	0	0	0	0	0	0	0	0	0	0	0	0	0	0	0	-1.5691	-1.12005	-1.02499	-0.0902385	-1.25953	-1.13143	-1.79757	0.18501	1.32044	-0.681513	-0.744861	-0.650707	0.189188
TCGA-AO-A03R	2	0	0	0	0	0	0	0	0	0	0	0	0	0	0	0	0	0	0	0	0	0	0	1	0	0	0	0	0	0	0	1	0	0	0	0	0.27128	0.285638	0.46161	-0.5645	-0.242823	0.235496	0.131902	-0.0504522	-0.386711	-0.332954	0.0822904	0.0547777	0.00940045
TCGA-AO-A03T	2	0	0	0	0	0	0	0	0	0	0	0	1	0	0	0	0	0	0	0	0	0	0	0	0	0	0	0	0	0	0	0	0	0	0	0	0.184525	-0.362682	0.0891453	-1.07763	0.114002	-0.31218	-0.511353	-0.579834	1.2931	-0.464581	-0.0734841	0.209936	1.13289
TCGA-AO-A03U	1	0	0	0	0	0	0	0	0	0	0	0	0	0	0	0	0	0	0	0	0	0	0	0	0	0	0	0	0	0	0	0	0	0	0	0	-0.560859	-0.369579	-0.604481	0.371922	-0.686778	-0.346796	-0.569158	0.0585746	-0.662626	-0.0648324	-0.493374	-0.226148	-0.579999
TCGA-AO-A03V	4	0	0	0	0	1	0	0	0	0	0	0	0	0	0	0	0	0	0	0	0	0	0	0	0	0	0	0	0	0	0	0	0	0	0	0	-0.79298	-0.396217	0.250994	-0.372742	-0.77638	-1.43966	0.545472	-0.49398	0.37695	-0.756074	0.454023	-0.155069	0.753161
TCGA-AO-A0J2	4	1	0	0	1	1	0	0	0	0	1	0	0	0	1	0	0	1	0	1	0	1	1	0	1	1	0	0	0	0	0	0	0	1	1	0	-0.243708	0.30215	0.284665	-0.161937	-1.31236	0.669444	0.19396	0.560639	0.705493	-0.842577	0.166582	0.971805	1.32359
TCGA-AO-A0J3	0	0	0	1	0	0	0	0	0	1	0	1	0	0	0	0	0	0	1	0	0	0	0	1	0	0	0	0	0	1	0	1	1	0	0	1	-1.12314	-0.24855	-0.245706	-0.364186	0.30176	-0.133255	-0.121	0.404415	0.407156	-0.632692	0.699656	-0.00912398	-0.113967
TCGA-AO-A0J5	4	0	0	1	1	0	1	0	0	0	1	1	0	0	1	0	0	1	1	0	0	0	0	0	1	1	0	1	0	0	1	0	0	0	0	0	-0.342183	-0.0757984	0.156105	-0.377217	-0.622197	-0.939848	0.0691642	-0.961309	-0.478652	-0.324045	0.0105655	-0.700431	-0.903712
TCGA-AO-A0J6	1	0	0	0	0	0	1	0	0	0	0	0	0	0	0	0	1	0	0	1	1	0	0	1	0	0	0	0	1	0	1	1	1	1	0	0	-0.704181	-0.0141738	-0.359309	0.662623	-0.527235	0.614203	-0.172131	0.499414	-0.970851	0.560543	-0.676171	0.119356	-0.696198
TCGA-AO-A0J7	3	0	0	0	0	0	0	0	0	0	0	0	0	0	0	0	0	0	0	0	0	0	0	0	0	0	0	0	0	0	0	0	0	0	0	0	-0.428925	-0.390358	0.385536	0.0213511	-0.00330277	0.356841	0.38461	-0.326149	-0.0293455	-0.0265908	0.342097	0.0874482	-0.279719
TCGA-AO-A0J8	2	0	0	0	0	0	0	0	0	0	0	0	0	0	0	0	0	0	0	0	0	0	0	0	0	0	0	0	0	0	0	0	0	0	0	0	0.371096	-0.555552	-0.374641	0.386052	-0.590269	-0.512656	-0.349588	-0.427846	-0.372445	0.212848	-0.526062	-0.283506	-0.484424
TCGA-AO-A0J9	2	0	0	0	0	0	0	0	0	0	0	0	0	0	0	0	0	0	0	0	0	0	0	0	0	0	0	0	0	0	0	0	0	0	0	0	0.108647	-0.0561775	-0.263799	0.152818	-0.850165	-0.0947781	-0.514285	-0.212947	-0.257248	0.248035	-0.463758	0.115517	-0.560659
TCGA-AO-A0JA	3	0	0	0	0	0	0	0	0	0	0	0	0	0	0	0	0	0	0	0	0	0	0	0	0	0	0	0	0	0	0	0	0	0	0	0	0.283614	0.330041	-0.297905	0.737224	0.678545	-0.279186	0.41703	-0.510611	-0.398225	0.816687	0.188584	0.0496077	0.506049
TCGA-AO-A0JB	0	0	0	0	1	0	0	0	0	0	0	1	1	0	0	0	0	0	0	0	0	0	0	0	0	1	0	0	0	0	0	0	0	0	0	0	0.567574	-0.384179	-0.360407	0.349367	-1.21516	-0.417962	-1.11096	0.414731	-0.15482	0.7207	-0.887501	-0.643317	-0.612611
TCGA-AO-A0JC	4	0	0	0	0	0	0	0	0	0	0	0	0	0	0	0	0	0	0	0	0	0	0	0	0	0	0	0	0	0	0	0	0	0	0	0	-0.517922	-0.316368	0.335773	-0.437692	-0.343104	0.800175	-0.281964	-0.027063	-0.226176	-0.486142	-0.348114	-0.0996655	-0.13025
TCGA-AO-A0JD	4	0	0	0	0	0	0	0	0	1	0	1	0	0	0	0	0	0	0	0	0	0	0	0	0	0	0	0	0	1	0	0	0	1	0	0	-1.32155	1.19763	1.22482	0.0892731	-0.443915	0.933896	1.53314	0.440464	-0.41765	-0.686764	1.12082	1.23113	0.672021
TCGA-AO-A0JE	0	0	0	0	0	0	0	1	0	0	0	0	1	0	0	0	0	0	0	0	0	0	0	0	0	0	0	0	0	0	0	0	0	0	0	0	-0.842412	0.0270476	-0.317099	0.27021	-0.274428	0.417476	-0.160241	0.885091	-0.106107	0.111948	0.518311	-0.161241	-0.909151
TCGA-AO-A0JF	3	0	0	0	0	0	0	0	0	0	0	0	0	0	0	0	0	0	0	0	0	0	0	0	0	0	0	0	0	0	0	0	0	0	0	0	-0.459543	-0.963438	-0.0888137	-0.0887176	-0.652805	-0.721491	-0.684652	-0.903196	0.370304	0.0293263	-0.450133	-0.974459	0.131619
TCGA-AO-A0JG	1	0	0	1	0	0	0	0	0	1	0	0	0	1	0	0	0	0	1	0	0	0	0	0	0	0	0	0	0	0	0	0	0	0	0	1	-1.12987	-0.886188	0.200249	-1.33301	0.13898	-0.112965	-0.98516	-0.632636	0.336939	-1.71321	-0.476808	-0.0217231	0.966237
TCGA-AO-A0JI	2	0	0	0	0	0	0	0	0	0	0	0	0	0	0	0	0	0	0	0	0	0	0	0	0	0	0	0	0	0	0	0	0	0	0	0	0.0975451	-0.334941	-0.372795	-0.556217	-0.605232	0.137252	-0.794726	-0.244297	0.231395	-0.544267	-0.289954	-0.0136798	-0.0671261
TCGA-AO-A0JJ	4	0	0	0	0	0	0	0	0	0	0	0	0	0	0	0	0	0	0	0	0	0	0	0	0	0	0	0	0	0	0	0	0	0	0	0	-0.286027	-0.171364	0.588912	-0.204793	-0.0911393	0.0533321	0.714972	-0.185983	0.0793908	-0.285516	0.26926	-0.247678	0.591492
TCGA-AO-A0JL	0	0	0	0	0	0	0	0	0	0	0	0	0	0	0	0	0	0	0	0	0	0	0	0	0	0	0	0	0	0	0	0	0	0	0	0	-0.709923	0.583904	-0.246551	0.380402	0.847709	0.179072	0.90274	0.819822	-0.120371	0.0945579	1.24098	0.788425	-0.096495
TCGA-AO-A0JM	3	0	0	0	0	0	0	0	0	0	0	0	0	0	0	0	0	0	0	0	0	0	0	0	0	0	0	0	0	0	0	0	0	0	0	0	0.448414	0.00394851	-0.279322	0.19271	-0.693731	-0.128776	-0.173787	0.0898902	-0.21905	0.216297	-0.594196	0.408582	-0.746178
TCGA-AO-A125	2	0	0	0	0	0	0	0	0	0	0	0	0	0	0	0	0	0	0	0	0	0	0	0	0	0	0	0	0	0	0	0	0	0	0	0	-0.536901	-0.0799246	-0.315741	-0.311113	-0.990341	-0.125255	-0.932567	-0.497605	0.7292	-0.413979	-0.462635	0.73983	-0.55371
TCGA-AO-A126	0	0	0	0	0	0	0	0	0	1	0	0	0	1	0	0	0	0	0	0	0	0	0	0	0	0	0	0	0	0	0	0	0	0	0	0	0.326716	-1.15633	-0.224718	-0.10965	-1.47911	-1.09404	-1.32717	-0.468459	0.0506444	0.415354	-1.37345	-1.29821	-0.498945
TCGA-AO-A128	0	0	0	0	0	0	0	0	0	0	0	0	0	0	0	0	0	0	0	0	0	0	0	0	0	0	0	0	0	0	0	0	0	0	0	0	-1.61973	-0.8885	-1.53401	0.208036	-0.970369	-0.391428	-1.04215	1.3939	-0.0273272	-0.610849	-0.327918	-0.917707	-1.36158
TCGA-AO-A129	4	0	0	0	0	0	0	0	0	0	0	0	0	0	0	0	0	0	0	0	0	0	0	0	0	0	0	0	0	0	0	0	0	0	0	0	-0.345199	-0.127212	-0.595135	0.216853	-1.1524	-0.720013	-0.240828	0.233583	-0.344896	-0.545765	-0.724239	0.183785	-0.410582
TCGA-AO-A12A	4	1	0	0	1	0	0	0	1	0	1	0	0	0	1	1	1	1	0	0	1	0	0	0	1	1	1	1	0	0	0	0	1	0	0	0	-0.804229	0.459199	-0.326593	0.0746771	-0.48645	-0.594641	0.495809	-0.357229	-0.888074	-0.33684	0.139482	0.148139	-1.15261
TCGA-AO-A12B	2	0	0	0	0	0	0	0	0	0	0	0	0	0	0	0	0	0	0	0	0	0	0	0	0	0	0	0	0	0	0	0	0	0	0	0	-0.117703	0.282382	0.351576	-0.513461	-0.215272	0.21339	-0.0148725	0.220297	-0.0904954	-0.129957	-0.0138611	0.16377	-0.116349
TCGA-AO-A12D	3	1	0	0	1	0	0	1	0	0	1	0	0	0	0	0	0	0	0	0	0	0	0	0	0	1	0	0	0	0	0	0	0	0	0	0	-0.766042	-0.177434	-0.491581	-0.0063683	0.18612	1.1777	1.09704	0.5993	-0.714771	-0.631459	1.07528	0.613959	-1.2472
TCGA-AO-A12E	2	0	0	0	0	0	0	0	0	1	0	0	0	0	0	0	0	0	0	0	0	1	0	0	0	0	0	0	0	0	0	0	0	0	0	0	0.700579	-0.221231	0.221724	-0.279673	-0.816363	-0.614127	-0.300632	0.0656065	-0.766836	0.693103	-0.145632	-1.01014	-0.209133
TCGA-AO-A12F	3	0	0	0	1	0	0	0	0	1	1	0	0	0	1	0	0	1	0	0	0	0	0	0	1	1	0	1	0	1	0	0	0	0	0	0	-2.03059	0.160138	0.0779884	-0.232631	0.0761642	1.46277	0.505007	0.194226	-1.06198	-0.786645	0.785383	1.0143	-0.0190464
TCGA-AO-A12G	0	0	0	0	0	0	0	0	0	0	0	0	0	1	0	0	0	0	0	0	0	0	0	0	0	0	0	0	0	0	0	0	0	0	0	0	0.353326	-0.439401	-0.0679246	0.55385	-0.215861	-0.328755	-0.480383	-0.0476274	0.285729	0.327272	0.0298311	-0.608065	0.00443919
TCGA-AO-A12H	4	0	0	0	0	0	0	0	0	0	0	0	0	0	0	0	0	0	0	0	0	0	0	0	0	0	0	0	0	0	0	0	0	0	0	0	-1.03364	0.0331521	0.488369	-0.592266	-1.15682	-0.0719982	0.0457809	-0.61417	-0.234255	-0.452928	-0.0220722	-0.0210045	0.230742
TCGA-AO-A1KO	3	0	0	0	0	0	0	0	0	0	0	0	0	0	0	0	0	0	0	0	0	0	0	0	0	0	0	0	0	0	0	0	0	0	0	0	0.000606581	-0.139794	-0.0607964	0.0815783	-0.162897	-0.90992	-0.158736	-0.246044	0.217879	0.264933	-0.263881	-0.134657	0.375712
TCGA-AO-A1KP	1	0	1	0	0	0	0	0	0	0	0	0	1	0	0	0	0	0	0	0	0	0	0	1	0	0	0	0	1	0	0	1	0	0	0	0	-0.465366	-0.802483	-0.669985	-0.328694	-1.00084	-1.55264	-2.14023	-0.795944	0.450896	-0.569315	-0.617442	-0.542278	0.441119
TCGA-AO-A1KS	4	0	0	0	0	1	0	0	0	0	0	0	0	0	0	0	0	0	0	0	0	0	0	0	0	0	0	0	0	0	0	0	0	0	0	0	-1.08972	1.3261	0.299139	-0.273265	-0.720253	-0.412855	0.557479	0.35075	0.083802	-0.734454	0.228793	0.543102	0.97278
TCGA-AO-A1KT	4	0	1	0	0	0	0	0	0	1	0	0	1	1	0	0	0	0	0	1	0	0	1	1	0	0	0	0	0	0	0	1	0	0	1	0	-1.09481	0.662226	-0.664088	-0.551585	-1.48192	-1.39047	-1.15088	-0.510209	-0.748416	-0.878965	-1.32702	-0.296768	-0.168558
TCGA-AQ-A04H	4	0	0	0	0	1	0	1	0	1	0	1	0	0	0	0	0	0	0	0	0	1	0	0	0	0	0	0	0	1	0	0	0	0	0	0	-0.722367	-0.94493	0.341249	-0.424658	-0.582863	1.46275	-1.10534	-0.33998	1.45643	0.742378	0.483318	-1.11403	0.0792057
TCGA-AQ-A04J	2	0	0	0	0	0	0	0	0	0	0	0	0	0	0	0	0	0	0	0	0	0	0	0	0	0	0	0	0	0	0	0	0	1	0	0	-0.152033	0.142668	0.476231	-0.0451326	-0.438604	0.353047	0.226837	-0.223558	-0.81658	-0.583983	-0.313266	-0.236383	-0.407802
TCGA-AQ-A04L	2	0	0	0	0	0	0	0	0	0	0	0	0	0	0	0	0	0	0	0	0	0	0	0	0	0	0	0	0	0	0	0	0	0	0	0	0.0163099	-0.0476745	-0.477274	0.214862	-0.167309	-0.416231	-0.145901	-0.233523	-0.192315	0.346997	-0.0327035	-0.0727811	0.186432
TCGA-AQ-A0Y5	1	0	0	0	0	1	0	1	0	0	0	0	0	0	0	0	0	0	1	0	0	0	0	0	0	0	0	0	0	0	0	0	0	0	0	1	0.718239	-0.771574	0.130159	0.446053	-0.279274	-0.369932	-0.0899818	0.0749131	0.330124	0.721913	0.101148	-0.695851	0.18664
TCGA-AQ-A54N	2	0	0	0	1	0	0	0	1	0	0	0	1	0	1	1	1	0	0	0	1	0	0	1	1	1	1	1	0	0	0	0	1	1	0	0	-3.08537	3.26018	0.595247	-1.49418	-1.50149	3.27013	0.732449	1.6146	-1.11304	-1.94885	1.27816	2.95033	0.419641
TCGA-AQ-A54O	2	0	0	0	0	0	0	0	0	0	0	0	0	0	0	0	0	0	0	0	0	0	0	0	0	0	0	0	0	0	0	0	0	0	0	0	0.432786	-0.168901	-0.641952	0.482793	0.100974	-0.357187	0.138675	0.0619078	-0.129771	0.211479	-0.130191	-0.356254	-0.444818
TCGA-AQ-A7U7	1	0	0	0	0	0	0	0	0	0	0	0	0	0	0	0	0	0	0	0	0	0	0	0	0	0	0	0	0	0	0	0	0	0	0	0	0.00153547	-1.3661	-0.472887	0.152631	-0.872443	-1.127	-0.715756	-0.82333	0.0719381	0.15331	-0.437683	-1.37258	-0.183129
TCGA-AR-A0TP	2	0	1	0	0	0	0	0	1	0	0	0	1	0	1	1	1	0	0	0	1	0	0	0	1	0	1	1	0	0	0	0	1	0	0	0	-1.26732	1.27822	-0.241704	-0.827195	-0.426019	1.28303	-0.66198	0.240705	0.127493	-1.38152	-0.244222	1.84137	0.0746539
TCGA-AR-A0TQ	2	0	0	1	0	1	1	1	0	0	0	1	0	0	0	0	0	0	1	0	0	1	0	0	0	0	0	0	0	0	1	0	0	0	0	0	0.626161	1.01266	1.06509	-0.945352	1.23129	0.330737	1.26429	1.24613	-0.215196	-0.135894	0.826405	0.397654	0.71877
TCGA-AR-A0TR	3	0	0	0	0	0	0	0	0	0	0	0	0	0	0	0	0	0	0	0	0	0	0	0	0	0	0	0	0	0	0	0	0	0	0	0	0.321218	-0.20387	-0.196912	-0.394665	0.0520096	-0.00287057	0.0951986	0.201111	0.186351	-0.446112	0.0282199	0.1799	-0.357327
TCGA-AR-A0TS	0	0	1	0	0	0	0	0	0	0	0	0	1	0	0	0	0	0	0	0	0	0	0	0	0	0	0	1	0	0	0	0	0	0	0	0	0.554874	-0.250179	0.633905	-0.543349	0.212191	0.146961	0.140778	-0.458083	-0.302595	-0.120042	0.0241719	-0.331843	0.0280158
TCGA-AR-A0TT	1	0	0	0	0	0	0	0	0	0	0	0	0	0	0	0	0	0	0	0	0	0	0	0	0	0	0	0	0	0	0	0	0	0	0	0	-0.351352	0.212415	-0.0379273	-0.269891	-0.573196	0.0853043	-0.713552	-0.0908409	0.279151	-0.21275	-0.49126	0.256145	-0.280596
TCGA-AR-A0TU	4	0	0	0	0	0	0	0	0	0	0	0	0	0	0	0	0	0	0	0	0	0	0	0	0	0	0	0	0	0	0	0	0	0	0	0	0.044162	0.806934	-0.082141	0.59335	-0.519858	1.14148	-0.0167427	1.23451	-0.465151	-0.00242465	-0.213113	1.46677	0.354825
TCGA-AR-A0TV	2	0	0	0	0	0	0	0	0	0	0	0	0	0	0	0	0	0	0	0	0	0	0	0	0	0	0	0	0	0	0	0	0	0	0	0	0.343558	0.442807	-0.0136248	-0.45573	0.160332	-0.35069	-0.322787	0.0301964	0.0603102	0.223772	-0.0437989	0.27186	0.398159
TCGA-AR-A0TW	2	1	0	1	0	0	1	0	0	0	0	1	0	0	0	0	0	0	1	0	0	1	0	0	0	0	0	0	0	0	1	0	0	0	0	1	0.256588	1.54053	0.609236	-0.804572	1.52854	1.25399	1.25817	1.30607	-0.535565	-1.01662	0.752352	1.23806	0.422683
TCGA-AR-A0TX	1	0	0	0	0	1	0	1	0	0	0	0	0	0	0	0	0	0	0	0	0	1	0	0	0	0	0	0	1	0	0	0	0	0	0	0	0.558258	-1.61883	-0.887948	0.641505	-1.37109	-0.660112	-1.64699	-0.32563	0.388126	0.691744	-1.44632	-1.59496	-0.394194
TCGA-AR-A0TY	3	0	0	1	0	1	1	0	0	0	0	1	1	0	0	0	0	0	1	1	0	1	1	0	0	0	0	0	0	0	1	0	0	0	1	0	0.99312	-0.257069	0.627489	-0.310253	-0.357716	-0.693813	-0.448733	0.139578	0.7062	0.223783	-0.775648	0.0808138	0.300325
TCGA-AR-A0TZ	0	0	0	0	0	0	0	0	0	1	0	0	0	0	0	0	0	0	0	0	0	0	0	0	0	0	0	0	0	1	0	0	0	0	0	0	0.0497156	-0.239596	0.345768	-0.0980178	0.0856455	0.274424	-0.267527	-0.274336	0.16598	-0.0123566	-0.0634037	-0.413491	0.0791705
TCGA-AR-A0U0	2	0	0	0	0	0	0	0	0	0	0	0	0	0	0	0	0	0	0	0	0	0	0	0	0	0	0	0	0	0	0	0	0	1	0	0	-0.194448	0.304577	0.416863	-0.199294	0.054293	0.314743	0.268362	-0.0267457	-0.288741	-0.382555	-0.00793202	0.272141	-0.243127
TCGA-AR-A0U1	2	0	0	0	0	0	0	0	0	0	0	0	0	0	1	0	0	0	0	0	0	0	0	0	1	0	0	1	0	0	0	0	0	1	0	0	-0.357575	1.38739	0.625781	-0.754568	0.575009	1.00399	0.847127	0.769847	-0.324332	-0.837275	0.517702	1.13246	0.356907
TCGA-AR-A0U2	1	0	0	0	0	0	0	0	0	1	0	0	1	1	0	0	0	0	0	0	0	0	1	0	0	0	0	0	0	0	0	0	0	0	1	0	0.319036	0.65359	0.169665	-0.338938	0.690578	0.0303771	0.021833	-0.0711788	0.825848	-0.250383	0.394837	0.611691	0.670146
TCGA-AR-A0U3	4	0	0	0	0	0	0	0	0	1	0	0	1	0	0	0	0	0	0	0	0	0	0	1	0	0	0	0	1	1	0	1	0	0	0	0	0.834218	0.109647	0.0727875	-0.0984149	-0.104088	0.460995	-0.788142	0.562952	0.742399	-0.0706637	0.00244927	0.422233	0.525558
TCGA-AR-A1AH	2	1	0	0	1	0	0	0	1	0	1	0	0	0	1	1	1	1	0	0	1	0	0	0	1	1	1	1	1	0	0	0	1	0	0	0	-0.877062	1.09807	0.346515	-0.670298	-0.26356	0.955794	-0.0636563	0.0988341	-0.312043	-0.787822	0.00188335	1.34888	0.597174
TCGA-AR-A1AJ	4	0	0	0	0	0	0	0	0	0	0	0	0	0	0	0	0	0	0	0	0	0	0	1	0	0	0	0	1	0	0	1	0	0	0	0	1.36856	-0.299528	0.271598	0.0277674	0.786975	0.925761	0.384829	0.512333	0.761871	0.266138	0.647066	-0.090024	0.630082
TCGA-AR-A1AK	0	0	0	0	0	0	0	0	0	1	0	0	0	0	0	0	0	0	0	0	0	0	0	0	0	0	0	0	0	0	0	0	0	0	0	0	0.231506	0.101995	-0.0439808	-0.221801	-0.866636	0.642738	-1.18333	0.108045	0.11263	-0.31406	-1.02017	-0.243746	-0.47596
TCGA-AR-A1AL	0	0	0	0	0	0	0	0	0	0	0	0	0	0	0	0	0	0	0	0	0	0	0	0	0	0	0	0	0	0	0	0	0	0	0	0	0.624323	-1.52295	-0.273414	0.000451771	-1.22959	-1.06707	-1.5395	-0.285054	-0.207195	0.799327	-1.64394	-1.8124	-0.58996
TCGA-AR-A1AN	2	0	0	0	0	0	0	0	0	0	0	0	0	0	0	0	0	0	0	0	0	0	0	0	0	0	0	0	0	0	0	0	0	0	0	0	0.577718	-0.0470294	-1.30923	0.198694	-0.980765	-0.996165	-1.66861	-0.909406	0.333319	0.872591	-1.04085	-0.236419	-0.21925
TCGA-AR-A1AO	2	0	0	0	0	0	0	0	0	0	0	0	0	0	0	0	0	0	0	0	0	0	0	0	0	0	0	0	0	0	0	0	0	0	0	0	-0.0625687	-0.370421	0.229396	-0.00126931	-0.54891	-0.592333	-0.399963	-0.754162	-0.260874	0.222012	-0.609759	-0.280351	-0.34113
TCGA-AR-A1AP	2	0	0	0	0	0	0	0	0	1	0	0	0	1	0	0	0	0	0	0	0	0	0	0	0	0	0	0	0	0	0	0	0	0	0	0	0.329967	-1.71799	-0.587575	1.09257	0.0465654	-0.936485	-0.40306	-0.94933	0.401743	0.0150291	-0.973647	-0.374794	-0.579982
TCGA-AR-A1AQ	3	0	0	0	0	0	0	0	0	0	0	0	0	0	0	0	0	0	0	0	0	0	0	0	0	0	0	0	0	0	0	0	0	0	0	0	-0.427802	-0.0109921	-1.06306	-0.535048	-0.780064	0.131326	-0.0420903	0.965112	-0.345613	-1.04445	-0.393491	0.624241	-1.13042
TCGA-AR-A1AR	0	0	0	0	0	0	0	0	1	0	0	0	0	0	0	1	0	0	0	0	0	0	0	1	0	0	1	0	1	0	0	1	0	1	0	0	0.415951	0.15648	0.291172	-0.588478	-0.030778	0.633151	-0.0441219	-0.111602	-0.174477	-0.860528	0.016699	0.191087	-0.696171
TCGA-AR-A1AS	4	0	0	0	0	0	0	0	0	0	0	0	0	0	0	0	0	0	0	0	0	0	0	0	0	0	0	0	0	0	0	0	0	0	0	0	0.188893	0.283902	0.099959	0.182798	0.251349	-0.140081	0.243849	-0.21905	-0.156324	0.0883603	0.386486	0.00799889	0.29126
TCGA-AR-A1AT	4	0	0	0	0	0	0	0	0	0	0	0	0	0	0	0	0	0	0	0	0	0	0	0	0	0	0	0	0	0	0	0	0	0	0	0	0.716128	0.182339	0.787079	-0.418613	0.186999	0.864644	0.0207386	0.171193	0.576624	0.153972	0.208888	0.349305	0.458732
TCGA-AR-A1AU	1	0	0	0	0	0	0	0	0	0	0	0	0	1	0	0	0	0	0	0	0	0	0	0	0	0	0	0	0	0	0	0	0	0	0	0	0.363088	0.334072	0.208969	-0.485002	0.560664	-0.322826	0.448397	-0.411767	0.453779	-0.276154	0.231027	0.143662	0.609035
TCGA-AR-A1AV	2	0	0	0	0	0	0	0	0	1	0	0	0	0	0	0	0	0	0	0	0	0	0	0	0	0	0	0	0	0	0	0	0	0	0	0	0.873985	-0.581748	-0.375778	-0.266839	0.0619321	-0.770912	-0.900716	-0.564419	0.631816	0.470689	-0.636965	-0.610852	0.518408
TCGA-AR-A1AW	2	0	0	0	0	0	0	0	0	0	0	0	0	0	0	0	0	0	0	0	0	0	0	0	0	0	0	0	0	0	0	0	0	0	0	0	0.241671	0.957709	0.690856	-0.920406	0.644365	1.24763	0.659108	0.844285	-0.441813	-1.10138	0.383779	0.819209	0.0921923
TCGA-AR-A1AX	3	0	0	0	0	0	0	1	0	0	0	0	0	0	0	0	0	0	0	0	0	0	0	0	0	0	0	0	0	0	0	0	0	0	0	0	-0.253821	-0.45863	-0.331026	-0.535616	0.348383	-0.335155	0.31387	-0.305758	0.341234	-0.440944	-0.0670103	-0.553859	0.593774
TCGA-AR-A1AY	1	0	0	0	0	0	0	0	1	0	0	0	1	0	0	0	0	0	0	0	0	0	0	0	0	0	0	0	0	0	0	0	0	1	0	0	-0.79603	0.175905	0.5258	-0.443415	-0.32865	-0.00430725	-0.401843	-0.134439	0.0826412	-0.499719	-0.38696	0.470345	0.00744327
TCGA-AR-A24H	3	1	1	1	0	0	1	1	0	0	1	1	1	0	0	0	1	1	1	0	1	0	0	0	0	0	0	0	0	0	1	0	1	0	0	1	-0.0101679	-0.525012	-0.218487	-0.755561	-0.612279	-0.535103	-0.662285	-0.0484701	0.439292	-0.63728	-1.30066	-0.224857	0.372541
TCGA-AR-A24K	0	0	0	0	0	0	0	0	0	0	0	0	0	0	0	0	0	0	0	0	0	0	1	0	0	0	0	0	0	0	0	0	0	0	0	0	0.0939759	-0.237419	-0.0691038	0.00686243	-0.89331	0.213619	-1.26233	0.0637731	-0.214375	0.434816	-1.59752	-0.482789	0.0797496
TCGA-AR-A24L	0	0	0	0	0	0	0	0	0	0	0	0	0	0	0	0	0	0	0	0	0	0	0	0	0	0	0	0	0	0	0	0	0	0	0	0	0.352579	-0.488263	-0.224955	0.116214	0.211446	-0.596206	-0.0217214	-0.186941	0.122411	0.134753	0.101588	-0.620695	0.0156257
TCGA-AR-A24M	4	0	0	0	0	0	0	0	0	0	0	0	0	0	0	0	0	0	0	0	0	0	0	0	0	0	0	0	0	0	0	0	0	0	0	0	0.985601	-0.48298	0.000283271	-0.606298	0.235705	-0.737613	-0.918864	-0.792334	-0.186785	0.171546	-0.711235	-0.636448	0.113014
TCGA-AR-A24N	1	0	0	0	0	0	0	0	0	0	0	0	0	0	0	0	0	0	0	0	0	0	0	0	0	0	0	0	0	0	0	0	0	0	0	0	0.291158	0.201073	-0.0376813	-0.567756	-0.0105784	-0.484654	-0.0956089	-0.436312	0.974638	-0.218422	-0.313209	0.110134	0.17031
TCGA-AR-A24O	3	0	0	0	0	0	0	0	0	0	0	0	0	0	0	0	0	0	0	0	0	0	0	0	0	0	0	0	0	0	0	0	0	0	0	0	-0.18273	-0.378748	-0.0733776	-0.0182537	0.0320112	-0.407654	-0.260793	-0.172257	-0.0234571	-0.0181314	-0.489988	-0.476667	0.408881
TCGA-AR-A24P	1	0	0	0	0	0	0	0	0	0	0	0	0	0	0	0	0	0	0	0	0	0	0	0	0	0	0	0	0	0	0	0	0	0	0	0	-0.197405	-0.204873	0.462327	-0.106198	-0.331936	-0.641119	-0.232525	-0.127447	0.222227	-0.0575322	-0.377343	0.0196343	-0.0714518
TCGA-AR-A24Q	3	0	0	0	0	0	1	0	0	0	0	0	1	0	0	0	0	0	0	0	0	0	0	0	0	0	0	0	0	0	1	0	0	0	0	0	-0.473229	0.238166	-0.440408	-0.542084	-0.376325	0.559501	-0.0724703	0.88585	-0.255747	-0.814816	0.0436916	0.718746	-0.273816
TCGA-AR-A24R	0	0	0	0	0	0	0	0	0	0	0	0	0	0	0	0	0	0	0	0	0	0	0	0	0	0	0	0	0	0	0	0	0	0	0	0	0.621741	0.525161	0.224943	0.232641	0.214464	0.575066	-0.00309717	0.0296893	-0.289968	0.220453	-0.209496	0.164336	0.0911041
TCGA-AR-A24S	4	0	0	0	0	0	0	0	0	0	0	0	0	0	0	0	0	0	0	0	0	0	0	1	0	0	0	0	1	0	0	1	0	0	0	0	0.150427	0.545727	-0.220732	-0.00551193	0.0603685	-0.0889513	-0.242962	0.148576	-0.152917	0.00823036	-0.321111	0.293846	0.152681
TCGA-AR-A24T	4	1	0	0	1	0	0	0	0	0	1	0	0	0	1	1	1	1	0	0	1	0	0	0	1	1	1	1	0	0	0	0	1	0	0	0	0.0591226	-0.873416	-0.829981	-0.277743	-0.411702	-1.26883	-0.668408	-1.08441	0.226071	-0.207254	-0.828518	-1.07743	-0.609824
[truncated: 598 more rows]
[truncated: 94 more columns]

## Sheet: Immune Subtypes
Cross Validation Cohort (TCGA-BRCA)
	Ground Truth						Model Predictions
Patient ID	C1	C2	C3	C4	C6	fold_idx	P:C1	P:C2	P:C3	P:C4	P:C6
[truncated: 1,031 more rows]

## Sheet: Pathways Alterations Status
Cross Validation Cohort (TCGA-BRCA)
[truncated: 1,033 more rows]
